# Supplementary material for: The transcriptomic response to heat stress of a jujube (Ziziphus jujuba Mill.) cultivar is featured with changed expression of long noncoding RNAs
Source: PLoS One. 2021 May 27;16(5):e0249663. doi: 10.1371/journal.pone.0249663 (PMC8158912; doi:10.1371/journal.pone.0249663)
Supplement: S1 Table — (XLS) [file pone.0249663.s001.xls]

## Sheet: Table S1
ID	Chr	Start	End
MSTRG.25.1	NC_029679.1	198162	199985
MSTRG.163.3	NC_029679.1	1481316	1482074
MSTRG.168.1	NC_029679.1	1548323	1548966
MSTRG.173.1	NC_029679.1	1564186	1564511
MSTRG.212.2	NC_029679.1	2034703	2041848
MSTRG.212.1	NC_029679.1	2034703	2041855
MSTRG.212.5	NC_029679.1	2034704	2037481
MSTRG.212.4	NC_029679.1	2034704	2041843
MSTRG.212.3	NC_029679.1	2034704	2041855
MSTRG.230.1	NC_029679.1	2269899	2270262
MSTRG.232.2	NC_029679.1	2278337	2279188
MSTRG.238.1	NC_029679.1	2305736	2309222
MSTRG.238.2	NC_029679.1	2305742	2309222
MSTRG.242.2	NC_029679.1	2316546	2318297
MSTRG.242.1	NC_029679.1	2316546	2318297
MSTRG.250.1	NC_029679.1	2366199	2367094
MSTRG.251.19	NC_029679.1	2398979	2399623
MSTRG.273.1	NC_029679.1	2732748	2739168
MSTRG.276.1	NC_029679.1	2763801	2765664
MSTRG.276.3	NC_029679.1	2763803	2765659
MSTRG.276.2	NC_029679.1	2763803	2765659
MSTRG.315.3	NC_029679.1	3052228	3056110
MSTRG.336.1	NC_029679.1	3279825	3348214
MSTRG.336.2	NC_029679.1	3346625	3348219
MSTRG.336.3	NC_029679.1	3346664	3348234
MSTRG.340.6	NC_029679.1	3366970	3367535
MSTRG.480.1	NC_029679.1	4557112	4558544
MSTRG.480.3	NC_029679.1	4557112	4558749
MSTRG.480.2	NC_029679.1	4557112	4559452
MSTRG.480.4	NC_029679.1	4557164	4558455
MSTRG.585.1	NC_029679.1	5724191	5724498
MSTRG.673.2	NC_029679.1	6384053	6385564
MSTRG.673.1	NC_029679.1	6384053	6385564
MSTRG.704.1	NC_029679.1	6568831	6569248
MSTRG.721.3	NC_029679.1	6699610	6721238
MSTRG.721.4	NC_029679.1	6699610	6803441
MSTRG.721.5	NC_029679.1	6700938	6721034
MSTRG.721.6	NC_029679.1	6718770	6802983
MSTRG.721.7	NC_029679.1	6719774	6803441
MSTRG.729.1	NC_029679.1	6866369	6868165
MSTRG.729.2	NC_029679.1	6866379	6868164
MSTRG.729.4	NC_029679.1	6866380	6868161
MSTRG.729.5	NC_029679.1	6866391	6868168
MSTRG.733.1	NC_029679.1	6996591	7006976
MSTRG.754.1	NC_029679.1	7215642	7216324
MSTRG.768.1	NC_029679.1	7297620	7298098
MSTRG.773.1	NC_029679.1	7392462	7393497
MSTRG.778.1	NC_029679.1	7467822	7468804
MSTRG.781.1	NC_029679.1	7540736	7542571
MSTRG.785.1	NC_029679.1	7601035	7601308
MSTRG.828.1	NC_029679.1	7938614	7939419
MSTRG.859.1	NC_029679.1	8290729	8291889
MSTRG.862.1	NC_029679.1	8318068	8319232
MSTRG.871.1	NC_029679.1	8374562	8378186
MSTRG.882.1	NC_029679.1	8456315	8471078
MSTRG.884.2	NC_029679.1	8488189	8490498
MSTRG.884.1	NC_029679.1	8488189	8490498
MSTRG.884.3	NC_029679.1	8488352	8490474
MSTRG.884.5	NC_029679.1	8488364	8490007
MSTRG.884.4	NC_029679.1	8488364	8490007
MSTRG.884.6	NC_029679.1	8488377	8489953
MSTRG.884.7	NC_029679.1	8488378	8489953
MSTRG.884.8	NC_029679.1	8488378	8489955
MSTRG.901.1	NC_029679.1	8687438	8689927
MSTRG.901.2	NC_029679.1	8687438	8690350
MSTRG.901.3	NC_029679.1	8687586	8689836
MSTRG.901.4	NC_029679.1	8687586	8692443
MSTRG.901.5	NC_029679.1	8687625	8690533
MSTRG.901.6	NC_029679.1	8688224	8689813
MSTRG.901.7	NC_029679.1	8688249	8692345
MSTRG.917.1	NC_029679.1	8789797	8790209
MSTRG.930.1	NC_029679.1	8978549	8978824
MSTRG.955.1	NC_029679.1	9231338	9234752
MSTRG.955.2	NC_029679.1	9233495	9234752
MSTRG.956.1	NC_029679.1	9241156	9245085
MSTRG.961.1	NC_029679.1	9287561	9317525
MSTRG.1001.1	NC_029679.1	9562628	9563117
MSTRG.1008.1	NC_029679.1	9578048	9588971
MSTRG.1010.1	NC_029679.1	9595088	9595447
MSTRG.1015.1	NC_029679.1	9646470	9646865
MSTRG.1029.1	NC_029679.1	9750178	9750696
MSTRG.1048.2	NC_029679.1	9865587	9868323
MSTRG.1048.1	NC_029679.1	9865587	9868776
MSTRG.1075.1	NC_029679.1	10247969	10250206
MSTRG.1084.1	NC_029679.1	10448137	10450425
MSTRG.1116.1	NC_029679.1	10883304	10885624
MSTRG.1126.1	NC_029679.1	10928608	10929085
MSTRG.1228.1	NC_029679.1	12246014	12265096
MSTRG.1307.1	NC_029679.1	13262079	13266679
MSTRG.1314.1	NC_029679.1	13397558	13397905
MSTRG.1339.1	NC_029679.1	13755630	13756780
MSTRG.1339.2	NC_029679.1	13755647	13756778
MSTRG.1364.1	NC_029679.1	14039251	14040862
MSTRG.1426.1	NC_029679.1	15361502	15362902
MSTRG.1479.1	NC_029679.1	16648804	16649244
MSTRG.1499.1	NC_029679.1	16870358	16871196
MSTRG.1515.1	NC_029679.1	17147921	17148285
MSTRG.1515.2	NC_029679.1	17147955	17148287
MSTRG.1535.2	NC_029679.1	17273357	17274220
MSTRG.1535.4	NC_029679.1	17273477	17274220
MSTRG.1535.5	NC_029679.1	17273512	17274093
MSTRG.1538.1	NC_029679.1	17307198	17308535
MSTRG.1547.1	NC_029679.1	17355570	17363331
MSTRG.1549.2	NC_029679.1	17373753	17375914
MSTRG.1549.1	NC_029679.1	17373753	17375914
MSTRG.1549.6	NC_029679.1	17373852	17375887
MSTRG.1549.5	NC_029679.1	17373852	17375890
MSTRG.1549.7	NC_029679.1	17373852	17375920
MSTRG.1549.4	NC_029679.1	17373852	17375947
MSTRG.1549.9	NC_029679.1	17373866	17375879
MSTRG.1549.8	NC_029679.1	17373866	17375879
MSTRG.1549.10	NC_029679.1	17373866	17375879
MSTRG.1549.12	NC_029679.1	17373902	17375890
MSTRG.1549.11	NC_029679.1	17373902	17375890
MSTRG.1549.13	NC_029679.1	17374017	17375916
MSTRG.1549.14	NC_029679.1	17374023	17375859
MSTRG.1549.15	NC_029679.1	17374195	17375861
MSTRG.1551.4	NC_029679.1	17381625	17385879
MSTRG.1551.9	NC_029679.1	17383183	17385852
MSTRG.1551.13	NC_029679.1	17383195	17385866
MSTRG.1551.10	NC_029679.1	17383195	17386275
MSTRG.1551.15	NC_029679.1	17383196	17385848
MSTRG.1551.19	NC_029679.1	17383215	17385959
MSTRG.1551.18	NC_029679.1	17383215	17385959
MSTRG.1551.20	NC_029679.1	17383224	17385879
MSTRG.1551.21	NC_029679.1	17383225	17386089
MSTRG.1551.23	NC_029679.1	17383237	17385862
MSTRG.1551.22	NC_029679.1	17383237	17385862
MSTRG.1551.25	NC_029679.1	17383261	17385847
MSTRG.1551.26	NC_029679.1	17383321	17385898
MSTRG.1562.1	NC_029679.1	17489402	17527228
MSTRG.1603.1	NC_029679.1	18641260	18642910
MSTRG.1612.1	NC_029679.1	18693424	18694509
MSTRG.1615.1	NC_029679.1	18701082	18706397
MSTRG.1620.1	NC_029679.1	18729454	18729762
MSTRG.1621.1	NC_029679.1	18730735	18731329
MSTRG.1727.1	NC_029679.1	20966482	20968898
MSTRG.1736.2	NC_029679.1	21117594	21123232
MSTRG.1736.1	NC_029679.1	21117594	21123232
MSTRG.1736.3	NC_029679.1	21117598	21122887
MSTRG.1737.1	NC_029679.1	21119861	21125366
MSTRG.1738.1	NC_029679.1	21120999	21126662
MSTRG.1738.2	NC_029679.1	21121254	21126659
MSTRG.1743.3	NC_029679.1	21247799	21249710
MSTRG.1743.2	NC_029679.1	21247799	21249710
MSTRG.1743.1	NC_029679.1	21247799	21250113
MSTRG.1743.4	NC_029679.1	21247820	21249621
MSTRG.1768.1	NC_029679.1	21712741	21716152
MSTRG.1779.1	NC_029679.1	21893978	21894382
MSTRG.1781.1	NC_029679.1	21917921	21918353
MSTRG.1781.2	NC_029679.1	21917932	21918322
MSTRG.1785.1	NC_029679.1	21963568	21963982
MSTRG.1791.1	NC_029679.1	22084402	22087217
MSTRG.1792.3	NC_029679.1	22165063	22165995
MSTRG.1792.4	NC_029679.1	22165095	22165970
MSTRG.1793.1	NC_029679.1	22221415	22231222
MSTRG.1793.2	NC_029679.1	22230089	22232810
MSTRG.1842.1	NC_029679.1	23691427	23692258
MSTRG.1842.2	NC_029679.1	23691447	23692266
MSTRG.1842.3	NC_029679.1	23691455	23692254
MSTRG.1844.1	NC_029679.1	23890959	23896319
MSTRG.1880.1	NC_029679.1	25441169	25443077
MSTRG.1890.1	NC_029679.1	25641402	25642016
MSTRG.1895.6	NC_029679.1	25728656	25734962
MSTRG.1927.10	NC_029679.1	26352219	26352819
MSTRG.1951.1	NC_029679.1	26781884	26782190
MSTRG.1956.1	NC_029679.1	26885779	26886333
MSTRG.1957.1	NC_029679.1	26900495	26901160
MSTRG.1971.2	NC_029679.1	27029222	27029813
MSTRG.1977.1	NC_029679.1	27102096	27102994
MSTRG.1977.2	NC_029679.1	27102151	27102994
MSTRG.1983.1	NC_029679.1	27168779	27169135
MSTRG.1984.1	NC_029679.1	27171893	27172364
MSTRG.1993.4	NC_029679.1	27524548	27528382
MSTRG.1993.5	NC_029679.1	27524702	27554725
MSTRG.1993.6	NC_029679.1	27524703	27528457
MSTRG.1993.7	NC_029679.1	27524705	27528460
MSTRG.1993.8	NC_029679.1	27524757	27554427
MSTRG.1993.9	NC_029679.1	27524775	27528368
MSTRG.1993.10	NC_029679.1	27524775	27554540
MSTRG.1993.11	NC_029679.1	27524778	27528206
MSTRG.1993.14	NC_029679.1	27524862	27528457
MSTRG.1993.13	NC_029679.1	27524862	27528457
MSTRG.1993.16	NC_029679.1	27524865	27528322
MSTRG.1993.15	NC_029679.1	27524865	27554725
MSTRG.1993.18	NC_029679.1	27524902	27528259
MSTRG.1993.17	NC_029679.1	27524902	27528460
MSTRG.1993.20	NC_029679.1	27525016	27528368
MSTRG.1993.19	NC_029679.1	27525016	27554717
MSTRG.1993.21	NC_029679.1	27525093	27528287
MSTRG.1993.22	NC_029679.1	27525104	27528344
MSTRG.1993.23	NC_029679.1	27525107	27554496
MSTRG.2006.1	NC_029679.1	27967530	27967938
MSTRG.2011.1	NC_029679.1	28000791	28002051
MSTRG.2017.1	NC_029679.1	28114822	28116096
MSTRG.2046.1	NC_029679.1	28361441	28361882
MSTRG.2052.1	NC_029679.1	28395258	28395504
MSTRG.2056.1	NC_029679.1	28430788	28431403
MSTRG.2068.2	NC_029679.1	28520119	28520693
MSTRG.2082.1	NC_029679.1	28725459	28726605
MSTRG.2097.1	NC_029679.1	28985736	28988237
MSTRG.2115.1	NC_029679.1	29221317	29238740
MSTRG.2115.2	NC_029679.1	29221319	29238660
MSTRG.2115.3	NC_029679.1	29221322	29238638
MSTRG.2130.1	NC_029679.1	29413669	29413992
MSTRG.2132.2	NC_029679.1	29431029	29431649
MSTRG.2132.3	NC_029679.1	29431029	29431659
MSTRG.2132.1	NC_029679.1	29431029	29431701
MSTRG.2132.4	NC_029679.1	29431099	29431701
MSTRG.2132.5	NC_029679.1	29431103	29431673
MSTRG.2132.6	NC_029679.1	29431136	29431659
MSTRG.2132.14	NC_029679.1	29431155	29431646
MSTRG.2132.13	NC_029679.1	29431155	29431646
MSTRG.2132.10	NC_029679.1	29431155	29431654
MSTRG.2132.9	NC_029679.1	29431155	29431659
MSTRG.2132.12	NC_029679.1	29431155	29431659
MSTRG.2132.11	NC_029679.1	29431155	29431659
MSTRG.2132.7	NC_029679.1	29431155	29431672
MSTRG.2132.8	NC_029679.1	29431155	29431673
MSTRG.2132.15	NC_029679.1	29431206	29431659
MSTRG.2139.2	NC_029679.1	29505996	29513351
MSTRG.2139.3	NC_029679.1	29505996	29513367
MSTRG.2139.1	NC_029679.1	29505996	29513367
MSTRG.2139.7	NC_029679.1	29505997	29513253
MSTRG.2139.6	NC_029679.1	29505997	29513293
MSTRG.2139.5	NC_029679.1	29505997	29513367
MSTRG.2139.4	NC_029679.1	29505997	29513367
MSTRG.2139.9	NC_029679.1	29505999	29513145
MSTRG.2139.8	NC_029679.1	29505999	29513316
MSTRG.2139.10	NC_029679.1	29505999	29513316
MSTRG.2139.13	NC_029679.1	29506004	29510088
MSTRG.2139.12	NC_029679.1	29506004	29513145
MSTRG.2139.11	NC_029679.1	29506004	29513351
MSTRG.2139.14	NC_029679.1	29506005	29513094
MSTRG.2139.15	NC_029679.1	29506008	29510290
MSTRG.2139.16	NC_029679.1	29506008	29513347
MSTRG.2139.17	NC_029679.1	29506019	29507463
MSTRG.2139.18	NC_029679.1	29506033	29513351
MSTRG.2139.19	NC_029679.1	29507511	29513083
MSTRG.2139.22	NC_029679.1	29510994	29518197
MSTRG.2139.21	NC_029679.1	29510994	29518197
MSTRG.2139.23	NC_029679.1	29510994	29518269
MSTRG.2139.24	NC_029679.1	29511011	29518155
MSTRG.2139.25	NC_029679.1	29511522	29513109
MSTRG.2139.26	NC_029679.1	29514412	29518139
MSTRG.2145.1	NC_029679.1	29566791	29567211
MSTRG.2149.1	NC_029679.1	29610856	29612296
MSTRG.2152.1	NC_029679.1	29655549	29665257
MSTRG.2153.6	NC_029679.1	29666103	29666890
MSTRG.2157.2	NC_029679.1	29673454	29678577
MSTRG.2157.1	NC_029679.1	29673454	29678916
MSTRG.2169.1	NC_029679.1	29813228	29817541
MSTRG.2170.1	NC_029679.1	29814177	29818469
MSTRG.2173.1	NC_029679.1	29831475	29832692
MSTRG.2174.2	NC_029679.1	29834543	29839323
MSTRG.2182.1	NC_029679.1	29989823	29995920
MSTRG.2194.1	NC_029679.1	30272001	30274528
MSTRG.2194.3	NC_029679.1	30272365	30381928
MSTRG.2194.9	NC_029679.1	30380283	30381927
MSTRG.2194.10	NC_029679.1	30380283	30382261
MSTRG.2194.8	NC_029679.1	30380283	30382277
MSTRG.2194.11	NC_029679.1	30380297	30382198
MSTRG.2194.13	NC_029679.1	30380306	30381800
MSTRG.2194.12	NC_029679.1	30380306	30381919
MSTRG.2194.14	NC_029679.1	30380314	30382258
MSTRG.2194.5	NC_029679.1	30348409	30351912
MSTRG.2194.7	NC_029679.1	30350609	30351513
MSTRG.2211.1	NC_029679.1	30512218	30515390
MSTRG.2250.3	NC_029679.1	30801310	30801802
MSTRG.2262.1	NC_029679.1	30885240	30886708
MSTRG.2280.13	NC_029679.1	31056740	31058287
MSTRG.2283.1	NC_029679.1	31088229	31088661
MSTRG.2292.1	NC_029679.1	31126314	31130567
MSTRG.2293.1	NC_029679.1	31126540	31130866
MSTRG.2294.1	NC_029679.1	31126908	31131382
MSTRG.2294.2	NC_029679.1	31126926	31131382
MSTRG.2297.1	NC_029679.1	31138441	31139541
MSTRG.2351.1	NC_029679.1	31858894	31859443
MSTRG.2352.4	NC_029679.1	31868013	31875879
MSTRG.2352.3	NC_029679.1	31868013	31875885
MSTRG.2354.1	NC_029679.1	31937093	31942530
MSTRG.2367.1	NC_029679.1	32188265	32191895
MSTRG.2367.2	NC_029679.1	32188338	32191906
MSTRG.2367.3	NC_029679.1	32188370	32191200
MSTRG.2371.1	NC_029679.1	32235769	32236922
MSTRG.2372.1	NC_029679.1	32244557	32305997
MSTRG.2377.3	NC_029679.1	32361653	32362134
MSTRG.2397.1	NC_029679.1	33141841	33143082
MSTRG.2410.2	NC_029679.1	33238434	33238726
MSTRG.2426.1	NC_029679.1	33471492	33472112
MSTRG.2442.1	NC_029679.1	33628391	33630751
MSTRG.2454.1	NC_029679.1	33685487	33686104
MSTRG.2474.1	NC_029679.1	33890672	33891958
MSTRG.2476.1	NC_029679.1	33896629	33900519
MSTRG.2476.2	NC_029679.1	33896691	33897915
MSTRG.2476.3	NC_029679.1	33896832	33897952
MSTRG.2476.4	NC_029679.1	33898876	33901376
MSTRG.2518.1	NC_029679.1	34146599	34159348
MSTRG.2549.1	NC_029679.1	34397216	34398667
MSTRG.2550.1	NC_029679.1	34418453	34420967
MSTRG.2581.1	NC_029679.1	34637147	34637405
MSTRG.2599.1	NC_029679.1	34771366	34772957
MSTRG.2628.95	NC_029679.1	35128964	35132866
MSTRG.2628.99	NC_029679.1	35129010	35132409
MSTRG.2628.100	NC_029679.1	35129020	35132313
MSTRG.2628.103	NC_029679.1	35131161	35132527
MSTRG.2628.121	NC_029679.1	35194472	35197821
MSTRG.2628.122	NC_029679.1	35194477	35195975
MSTRG.2637.1	NC_029679.1	35216640	35217016
MSTRG.2695.1	NC_029679.1	35804497	35804780
MSTRG.2710.1	NC_029679.1	35853237	35857887
MSTRG.2711.1	NC_029679.1	35853410	35858526
MSTRG.2720.1	NC_029679.1	35903972	35934539
MSTRG.2720.3	NC_029679.1	35904874	35906582
MSTRG.2720.2	NC_029679.1	35904874	35906582
MSTRG.2720.4	NC_029679.1	35904891	35906582
MSTRG.2758.4	NC_029679.1	36145076	36145596
MSTRG.2791.7	NC_029679.1	37102549	37103761
MSTRG.2847.1	NC_029679.1	36981276	37002277
MSTRG.2952.1	NC_029679.1	38184108	38184458
MSTRG.2953.1	NC_029679.1	38189075	38189520
MSTRG.2953.2	NC_029679.1	38189082	38189476
MSTRG.2975.12	NC_029679.1	38414865	38416495
MSTRG.2986.1	NC_029679.1	38508107	38509007
MSTRG.3005.1	NC_029679.1	38612210	38612671
MSTRG.3025.1	NC_029679.1	38742475	38743149
MSTRG.3051.3	NC_029679.1	38882262	38885214
MSTRG.3066.1	NC_029679.1	38971655	38972545
MSTRG.3088.1	NC_029679.1	39236787	39241438
MSTRG.3088.3	NC_029679.1	39236930	39241413
MSTRG.3088.4	NC_029679.1	39237535	39241377
MSTRG.3119.1	NC_029679.1	39401166	39401622
MSTRG.3122.1	NC_029679.1	39403690	39404330
MSTRG.3148.1	NC_029679.1	39542190	39543285
MSTRG.3148.3	NC_029679.1	39542634	39543297
MSTRG.3173.1	NC_029679.1	39903262	39904528
MSTRG.3186.1	NC_029679.1	39933949	39934863
MSTRG.3192.1	NC_029679.1	39969884	39970694
MSTRG.3205.2	NC_029679.1	40042218	40048590
MSTRG.3205.6	NC_029679.1	40042220	40048590
MSTRG.3205.10	NC_029679.1	40042279	40048590
MSTRG.3205.12	NC_029679.1	40048667	40052173
MSTRG.3209.1	NC_029679.1	40061691	40063198
MSTRG.3209.3	NC_029679.1	40061782	40062618
MSTRG.3209.2	NC_029679.1	40061782	40063321
MSTRG.3275.2	NC_029679.1	40517509	40517998
MSTRG.3276.1	NC_029679.1	40518378	40518856
MSTRG.3287.1	NC_029679.1	40612219	40612557
MSTRG.3303.5	NC_029679.1	40759879	40760593
MSTRG.3314.1	NC_029679.1	40866578	40867582
MSTRG.3314.2	NC_029679.1	40866591	40867571
MSTRG.3334.1	NC_029679.1	40987990	40988276
MSTRG.3334.2	NC_029679.1	40987992	40988311
MSTRG.3340.1	NC_029679.1	41018097	41018382
MSTRG.3340.2	NC_029679.1	41018099	41018367
MSTRG.3370.1	NC_029679.1	41229669	41230069
MSTRG.3371.1	NC_029679.1	41230515	41230846
MSTRG.3374.1	NC_029679.1	41233195	41233517
MSTRG.3374.2	NC_029679.1	41233258	41233557
MSTRG.3377.9	NC_029679.1	41243352	41244814
MSTRG.3399.1	NC_029679.1	41348489	41349169
MSTRG.3425.1	NC_029679.1	41463151	41463445
MSTRG.3425.2	NC_029679.1	41463151	41463665
MSTRG.3426.1	NC_029679.1	41464207	41464794
MSTRG.3427.1	NC_029679.1	41466798	41467214
MSTRG.3473.1	NC_029679.1	41879573	41880076
MSTRG.3501.4	NC_029679.1	42079604	42080118
MSTRG.3506.1	NC_029679.1	42106474	42106778
MSTRG.3511.1	NC_029679.1	42116895	42117241
MSTRG.3512.1	NC_029679.1	42117315	42117711
MSTRG.3528.1	NC_029679.1	42173085	42179937
MSTRG.3528.2	NC_029679.1	42173474	42175697
MSTRG.3528.3	NC_029679.1	42173555	42179999
MSTRG.3528.4	NC_029679.1	42173583	42185792
MSTRG.3528.5	NC_029679.1	42173616	42180179
MSTRG.3528.6	NC_029679.1	42185361	42185826
MSTRG.3531.106	NC_029679.1	42222464	42229907
MSTRG.33.2	NC_029679.1	267812	269021
MSTRG.33.1	NC_029679.1	267812	271563
MSTRG.33.4	NC_029679.1	267829	271247
MSTRG.33.3	NC_029679.1	267829	271292
MSTRG.33.7	NC_029679.1	267834	271201
MSTRG.33.8	NC_029679.1	267834	271261
MSTRG.33.6	NC_029679.1	267834	271401
MSTRG.33.5	NC_029679.1	267834	271563
MSTRG.40.1	NC_029679.1	297330	877015
MSTRG.42.1	NC_029679.1	299166	300487
MSTRG.66.1	NC_029679.1	496888	497510
MSTRG.94.1	NC_029679.1	713415	751295
MSTRG.94.2	NC_029679.1	713421	751295
MSTRG.95.1	NC_029679.1	719684	755567
MSTRG.96.1	NC_029679.1	723036	758900
MSTRG.96.2	NC_029679.1	723036	776632
MSTRG.97.1	NC_029679.1	726145	762185
MSTRG.98.1	NC_029679.1	739184	742623
MSTRG.101.1	NC_029679.1	778194	780732
MSTRG.104.1	NC_029679.1	786044	789862
MSTRG.105.1	NC_029679.1	786333	790104
MSTRG.118.1	NC_029679.1	883269	884394
MSTRG.137.1	NC_029679.1	1065481	1066822
MSTRG.151.1	NC_029679.1	1228515	1229063
MSTRG.157.2	NC_029679.1	1421483	1421849
MSTRG.180.1	NC_029679.1	1740485	1741285
MSTRG.181.1	NC_029679.1	1743524	1743971
MSTRG.184.1	NC_029679.1	1798499	1798883
MSTRG.188.1	NC_029679.1	1889882	1890200
MSTRG.199.3	NC_029679.1	1957138	1960017
MSTRG.199.7	NC_029679.1	1957146	1960065
MSTRG.199.9	NC_029679.1	1957147	1960065
MSTRG.199.8	NC_029679.1	1957147	1960070
MSTRG.199.11	NC_029679.1	1957189	1960070
MSTRG.201.1	NC_029679.1	1963032	1963525
MSTRG.207.1	NC_029679.1	2018982	2024074
MSTRG.209.1	NC_029679.1	2019902	2020240
MSTRG.217.4	NC_029679.1	2084331	2119719
MSTRG.225.1	NC_029679.1	2155579	2239075
MSTRG.225.3	NC_029679.1	2172863	2239075
MSTRG.252.1	NC_029679.1	2382343	2385810
MSTRG.267.1	NC_029679.1	2701317	2702601
MSTRG.334.2	NC_029679.1	3274649	3278092
MSTRG.334.8	NC_029679.1	3278725	3280482
MSTRG.334.9	NC_029679.1	3278727	3342962
MSTRG.334.10	NC_029679.1	3278762	3343602
MSTRG.334.18	NC_029679.1	3346612	3348219
MSTRG.343.1	NC_029679.1	3372428	3373790
MSTRG.348.1	NC_029679.1	3387503	3388898
MSTRG.374.1	NC_029679.1	3610242	3611052
MSTRG.382.2	NC_029679.1	3648709	3651558
MSTRG.425.1	NC_029679.1	4025359	4026151
MSTRG.425.2	NC_029679.1	4025361	4025865
MSTRG.452.1	NC_029679.1	4283582	4284221
MSTRG.468.1	NC_029679.1	4460761	4461358
MSTRG.477.2	NC_029679.1	4545652	4551945
MSTRG.479.2	NC_029679.1	4546654	4552971
MSTRG.486.1	NC_029679.1	4584754	4585052
MSTRG.550.2	NC_029679.1	5403770	5411514
MSTRG.550.1	NC_029679.1	5403770	5411705
MSTRG.582.1	NC_029679.1	5688230	5688544
MSTRG.590.5	NC_029679.1	5774309	5776835
MSTRG.632.4	NC_029679.1	6114783	6115079
MSTRG.654.1	NC_029679.1	6267955	6268431
MSTRG.659.3	NC_029679.1	6311630	6314335
MSTRG.777.1	NC_029679.1	7409731	7410210
MSTRG.779.1	NC_029679.1	7472904	7474906
MSTRG.797.1	NC_029679.1	7686854	8540888
MSTRG.865.1	NC_029679.1	8348986	8349904
MSTRG.902.3	NC_029679.1	8688249	8689788
MSTRG.929.5	NC_029679.1	8947887	8948179
MSTRG.933.1	NC_029679.1	9061805	9062845
MSTRG.947.1	NC_029679.1	9150151	9180827
MSTRG.952.1	NC_029679.1	9169117	9227039
MSTRG.953.1	NC_029679.1	9169459	9170058
MSTRG.953.2	NC_029679.1	9169501	9170057
MSTRG.960.8	NC_029679.1	9287206	9289694
MSTRG.980.1	NC_029679.1	9471092	9472171
MSTRG.1005.1	NC_029679.1	9569861	9570485
MSTRG.1053.1	NC_029679.1	9888533	9889148
MSTRG.1074.1	NC_029679.1	10245534	10246426
MSTRG.1091.1	NC_029679.1	10610304	10612076
MSTRG.1093.1	NC_029679.1	10616765	10618211
MSTRG.1093.2	NC_029679.1	10616864	10628524
MSTRG.1105.1	NC_029679.1	10768735	10820971
MSTRG.1105.2	NC_029679.1	10798641	10820971
MSTRG.1121.1	NC_029679.1	10922733	10923087
MSTRG.1141.1	NC_029679.1	11145026	11146764
MSTRG.1169.1	NC_029679.1	11481518	11484409
MSTRG.1169.2	NC_029679.1	11481530	11484473
MSTRG.1169.3	NC_029679.1	11482239	11484410
MSTRG.1169.4	NC_029679.1	11482365	11484459
MSTRG.1177.1	NC_029679.1	11586681	11587829
MSTRG.1182.2	NC_029679.1	11637719	11648483
MSTRG.1197.1	NC_029679.1	11719020	11719924
MSTRG.1199.4	NC_029679.1	11749539	11752303
MSTRG.1199.3	NC_029679.1	11749539	11752308
MSTRG.1199.2	NC_029679.1	11749539	11752375
MSTRG.1199.1	NC_029679.1	11749539	11752375
MSTRG.1199.5	NC_029679.1	11749543	11752308
MSTRG.1199.6	NC_029679.1	11749544	11752299
MSTRG.1249.3	NC_029679.1	12508222	12511685
MSTRG.1249.4	NC_029679.1	12508227	12511668
MSTRG.1252.1	NC_029679.1	12547286	12551484
MSTRG.1252.3	NC_029679.1	12547330	12551469
MSTRG.1252.2	NC_029679.1	12547330	12551469
MSTRG.1252.4	NC_029679.1	12547682	12551476
MSTRG.1254.13	NC_029679.1	12558673	12559865
MSTRG.1282.1	NC_029679.1	12976719	12977036
MSTRG.1386.1	NC_029679.1	14495797	14497322
MSTRG.1387.1	NC_029679.1	14500658	14501022
MSTRG.1403.1	NC_029679.1	14889624	14892111
MSTRG.1404.2	NC_029679.1	14896371	14899979
MSTRG.1404.1	NC_029679.1	14896371	14899979
MSTRG.1404.3	NC_029679.1	14896425	14899979
MSTRG.1410.3	NC_029679.1	17205435	21377429
MSTRG.1411.1	NC_029679.1	14965697	14966536
MSTRG.1425.2	NC_029679.1	15360694	15361462
MSTRG.1430.1	NC_029679.1	15498731	15499707
MSTRG.1443.1	NC_029679.1	15809674	15812117
MSTRG.1494.1	NC_029679.1	16826230	16826832
MSTRG.1576.1	NC_029679.1	17679357	17679695
MSTRG.1645.1	NC_029679.1	19041373	19053203
MSTRG.1705.1	NC_029679.1	20453226	20455328
MSTRG.1757.2	NC_029679.1	21484678	21487718
MSTRG.1789.2	NC_029679.1	22082380	22083831
MSTRG.1789.1	NC_029679.1	22082380	22083831
MSTRG.1789.3	NC_029679.1	22082708	22083764
MSTRG.1790.1	NC_029679.1	22084398	22085057
MSTRG.1795.1	NC_029679.1	22234340	22236181
MSTRG.1815.1	NC_029679.1	22799527	22802340
MSTRG.1827.3	NC_029679.1	23389620	23390325
MSTRG.1827.2	NC_029679.1	23389620	23390390
MSTRG.1827.1	NC_029679.1	23389620	23390684
MSTRG.1827.4	NC_029679.1	23389626	23390220
MSTRG.1849.3	NC_029679.1	24338859	24340772
MSTRG.1849.4	NC_029679.1	24339035	24341740
MSTRG.1849.5	NC_029679.1	24339085	24342131
MSTRG.1858.1	NC_029679.1	24718072	24718574
MSTRG.1888.2	NC_029679.1	25634982	25635748
MSTRG.1893.1	NC_029679.1	25650635	25651185
MSTRG.1903.2	NC_029679.1	25768937	25770623
MSTRG.1903.1	NC_029679.1	25768937	25770623
MSTRG.1904.1	NC_029679.1	25785837	25786105
MSTRG.1960.1	NC_029679.1	26916316	26917198
MSTRG.1967.1	NC_029679.1	26993082	26995274
MSTRG.1967.2	NC_029679.1	26993112	26995222
MSTRG.1968.1	NC_029679.1	26999116	26999699
MSTRG.1992.2	NC_029679.1	27520661	27528194
MSTRG.1994.1	NC_029679.1	27544688	27547212
MSTRG.2022.2	NC_029679.1	28146327	28146887
MSTRG.2022.1	NC_029679.1	28146327	28146887
MSTRG.2022.3	NC_029679.1	28146331	28146827
MSTRG.2043.2	NC_029679.1	28344645	28344999
MSTRG.2057.1	NC_029679.1	28445325	28445860
MSTRG.2058.1	NC_029679.1	28447116	28524244
MSTRG.2069.1	NC_029679.1	28520091	28520787
MSTRG.2095.1	NC_029679.1	28970974	28971417
MSTRG.2101.1	NC_029679.1	29023779	29024112
MSTRG.2104.1	NC_029679.1	29057579	29058175
MSTRG.2105.1	NC_029679.1	29059130	29059437
MSTRG.2237.3	NC_029679.1	30689873	30693818
MSTRG.2237.2	NC_029679.1	30689873	30693818
MSTRG.2237.1	NC_029679.1	30689873	30693818
MSTRG.2270.3	NC_029679.1	30964932	30966920
MSTRG.2270.2	NC_029679.1	30964932	30966920
MSTRG.2270.1	NC_029679.1	30964932	30966920
MSTRG.2270.4	NC_029679.1	30964933	30966920
MSTRG.2296.1	NC_029679.1	31138424	31139935
MSTRG.2304.2	NC_029679.1	31205068	31210349
MSTRG.2396.3	NC_029679.1	33139320	33162834
MSTRG.2396.4	NC_029679.1	33141414	33162889
MSTRG.2396.5	NC_029679.1	33141545	33162889
MSTRG.2407.2	NC_029679.1	33224581	33226274
MSTRG.2453.1	NC_029679.1	33683162	33689655
MSTRG.2453.2	NC_029679.1	33686095	33689164
MSTRG.2453.4	NC_029679.1	33686262	33689618
MSTRG.2453.5	NC_029679.1	33686299	33689463
MSTRG.2453.6	NC_029679.1	33687676	33689621
MSTRG.2546.1	NC_029679.1	34338967	34383688
MSTRG.2578.1	NC_029679.1	34629676	34630936
MSTRG.2584.2	NC_029679.1	34661874	34663413
MSTRG.2588.2	NC_029679.1	34699332	34701179
MSTRG.2623.41	NC_029679.1	35460511	35461397
MSTRG.2629.1	NC_029679.1	35099472	35122100
MSTRG.2631.2	NC_029679.1	35102035	35180567
MSTRG.2631.10	NC_029679.1	35127410	35149477
MSTRG.2634.1	NC_029679.1	35197807	35198179
MSTRG.2640.1	NC_029679.1	35229441	35230837
MSTRG.2672.1	NC_029679.1	35686880	35687606
MSTRG.2676.6	NC_029679.1	35710712	35716194
MSTRG.2692.1	NC_029679.1	35789695	35790217
MSTRG.2706.1	NC_029679.1	35844930	35845617
MSTRG.2723.2	NC_029679.1	35914330	35941217
MSTRG.2738.2	NC_029679.1	36019919	36021291
MSTRG.2741.1	NC_029679.1	36026552	36026851
MSTRG.2748.3	NC_029679.1	36093055	36100799
MSTRG.2749.2	NC_029679.1	36093376	36101163
MSTRG.2749.1	NC_029679.1	36093376	36101163
MSTRG.2752.1	NC_029679.1	36103188	36103903
MSTRG.2752.2	NC_029679.1	36103210	36104147
MSTRG.2766.1	NC_029679.1	36183865	36184595
MSTRG.2776.1	NC_029679.1	36253526	36255100
MSTRG.2776.2	NC_029679.1	36253669	36254766
MSTRG.2778.1	NC_029679.1	36256191	36256847
MSTRG.2795.1	NC_029679.1	36418538	36419041
MSTRG.2800.1	NC_029679.1	36462820	36463967
MSTRG.2822.1	NC_029679.1	36657298	36657604
MSTRG.2823.1	NC_029679.1	36659776	36660119
MSTRG.2837.1	NC_029679.1	36796055	36803650
MSTRG.2854.1	NC_029679.1	37044598	37048411
MSTRG.2855.1	NC_029679.1	37047429	37049152
MSTRG.2879.1	NC_029679.1	37262270	37332524
MSTRG.2880.1	NC_029679.1	37302095	37372045
MSTRG.2881.1	NC_029679.1	37302267	37372394
MSTRG.2881.2	NC_029679.1	37302519	37372509
MSTRG.2894.1	NC_029679.1	37535260	37536683
MSTRG.2894.2	NC_029679.1	37535612	37536683
MSTRG.2894.4	NC_029679.1	37535672	37536669
MSTRG.2894.3	NC_029679.1	37535672	37536676
MSTRG.2894.6	NC_029679.1	37535675	37536668
MSTRG.2894.5	NC_029679.1	37535675	37536683
MSTRG.2894.7	NC_029679.1	37535706	37536676
MSTRG.2896.1	NC_029679.1	37544954	37547959
MSTRG.2900.1	NC_029679.1	37565747	37622150
MSTRG.2913.1	NC_029679.1	37761906	37762272
MSTRG.2913.2	NC_029679.1	37761984	37762292
MSTRG.2913.3	NC_029679.1	37762016	37762302
MSTRG.2967.1	NC_029679.1	38332235	38332554
MSTRG.2995.1	NC_029679.1	38542617	38542928
MSTRG.3031.1	NC_029679.1	38781613	38781882
MSTRG.3038.1	NC_029679.1	38823606	38829431
MSTRG.3039.1	NC_029679.1	38824131	38830331
MSTRG.3039.2	NC_029679.1	38824208	38830113
MSTRG.3059.6	NC_029679.1	38954047	38954836
MSTRG.3072.3	NC_029679.1	39142938	39145582
MSTRG.3098.1	NC_029679.1	39272199	39274073
MSTRG.3111.1	NC_029679.1	39364522	39364870
MSTRG.3130.1	NC_029679.1	39433573	39438866
MSTRG.3130.2	NC_029679.1	39433719	39438867
MSTRG.3154.1	NC_029679.1	39611788	39652666
MSTRG.3175.1	NC_029679.1	39914313	39914859
MSTRG.3176.1	NC_029679.1	39915022	39915532
MSTRG.3181.1	NC_029679.1	39926332	39926715
MSTRG.3182.1	NC_029679.1	39927439	39928009
MSTRG.3188.9	NC_029679.1	39954994	39955588
MSTRG.3193.2	NC_029679.1	39969911	39970717
MSTRG.3196.1	NC_029679.1	39988395	39988714
MSTRG.3203.1	NC_029679.1	40018849	40019197
MSTRG.3297.1	NC_029679.1	40700528	40701216
MSTRG.3297.5	NC_029679.1	40700575	40701130
MSTRG.3297.3	NC_029679.1	40700575	40701185
MSTRG.3297.2	NC_029679.1	40700575	40701216
MSTRG.3321.1	NC_029679.1	40933242	40934275
MSTRG.3323.3	NC_029679.1	40936559	40936835
MSTRG.3323.2	NC_029679.1	40936559	40936886
MSTRG.3323.1	NC_029679.1	40936559	40937020
MSTRG.3323.4	NC_029679.1	40936604	40936888
MSTRG.3328.1	NC_029679.1	40965872	40966791
MSTRG.3328.2	NC_029679.1	40966282	40966759
MSTRG.3331.1	NC_029679.1	40975219	40977155
MSTRG.3336.1	NC_029679.1	40999209	41000131
MSTRG.3351.1	NC_029679.1	41098007	41107810
MSTRG.3353.2	NC_029679.1	41107491	41158553
MSTRG.3354.1	NC_029679.1	41121599	41122819
MSTRG.3357.1	NC_029679.1	41143088	41143907
MSTRG.3378.1	NC_029679.1	41242060	41242490
MSTRG.3396.1	NC_029679.1	41330132	41330627
MSTRG.3415.1	NC_029679.1	41410728	41411120
MSTRG.3439.1	NC_029679.1	41720354	41720906
MSTRG.3458.1	NC_029679.1	41822027	41822313
MSTRG.3533.1	NC_029679.1	42220610	42230231
MSTRG.3533.2	NC_029679.1	42221371	42230341
MSTRG.3535.1	NC_029679.1	42232207	42232592
MSTRG.3555.1	NC_029679.1	42349496	42351303
MSTRG.3566.2	NC_029680.1	30423	30840
MSTRG.3570.1	NC_029680.1	38080	39291
MSTRG.3571.1	NC_029680.1	43110	43480
MSTRG.3665.1	NC_029680.1	783693	787423
MSTRG.3714.1	NC_029680.1	1069094	1071398
MSTRG.3714.2	NC_029680.1	1069199	1071374
MSTRG.3741.1	NC_029680.1	1291864	1292177
MSTRG.3755.15	NC_029680.1	1373961	1377022
MSTRG.3757.1	NC_029680.1	1409854	1414232
MSTRG.3791.1	NC_029680.1	1735125	1735401
MSTRG.3833.1	NC_029680.1	2198187	2199941
MSTRG.3834.1	NC_029680.1	2199646	2206017
MSTRG.3835.1	NC_029680.1	2202790	2204120
MSTRG.3838.1	NC_029680.1	2236234	2237073
MSTRG.3854.1	NC_029680.1	2402922	2403714
MSTRG.3855.1	NC_029680.1	2438189	2438865
MSTRG.3868.9	NC_029680.1	2622176	2625373
MSTRG.3872.1	NC_029680.1	2667944	2668339
MSTRG.3893.1	NC_029680.1	2911835	2912207
MSTRG.3904.1	NC_029680.1	3146888	3155876
MSTRG.3904.2	NC_029680.1	3155508	3155877
MSTRG.3904.3	NC_029680.1	3155508	3155878
MSTRG.3905.1	NC_029680.1	3147312	3147979
MSTRG.3916.1	NC_029680.1	3235199	3236288
MSTRG.3916.2	NC_029680.1	3235680	3236486
MSTRG.3916.3	NC_029680.1	3235884	3236556
MSTRG.3916.5	NC_029680.1	3236115	3236539
MSTRG.3917.2	NC_029680.1	3238297	3238811
MSTRG.3918.2	NC_029680.1	3247815	3252131
MSTRG.3918.3	NC_029680.1	3247853	3252122
MSTRG.3918.4	NC_029680.1	3247967	3251064
MSTRG.3918.5	NC_029680.1	3248147	3251453
MSTRG.3929.1	NC_029680.1	3302852	3306824
MSTRG.3958.1	NC_029680.1	3489848	3490280
MSTRG.3967.3	NC_029680.1	3632646	3637203
MSTRG.3967.2	NC_029680.1	3632646	3637203
MSTRG.3967.1	NC_029680.1	3632646	3637203
MSTRG.3970.1	NC_029680.1	3645812	3647443
MSTRG.3970.2	NC_029680.1	3645859	3647470
MSTRG.3972.1	NC_029680.1	3697747	3698822
MSTRG.4033.1	NC_029680.1	4516709	4517348
MSTRG.4033.2	NC_029680.1	4516727	4517348
MSTRG.4033.3	NC_029680.1	4516814	4517348
MSTRG.4037.3	NC_029680.1	4549517	4554591
MSTRG.4037.2	NC_029680.1	4549517	4556243
MSTRG.4037.1	NC_029680.1	4549517	4556255
MSTRG.4037.4	NC_029680.1	4549621	4554576
MSTRG.4037.5	NC_029680.1	4549634	4554568
MSTRG.4037.6	NC_029680.1	4554241	4556243
MSTRG.4038.1	NC_029680.1	4551492	4552553
MSTRG.4055.3	NC_029680.1	4651865	4665956
MSTRG.4063.1	NC_029680.1	4704591	4705314
MSTRG.4065.6	NC_029680.1	4875296	4912150
MSTRG.4083.1	NC_029680.1	4994036	4996171
MSTRG.4083.2	NC_029680.1	4994064	4996552
MSTRG.4083.3	NC_029680.1	4994158	4996514
MSTRG.4127.1	NC_029680.1	5702305	5702703
MSTRG.4136.1	NC_029680.1	5819255	5820247
MSTRG.4137.1	NC_029680.1	5826142	5826476
MSTRG.4159.2	NC_029680.1	6066031	6068242
MSTRG.4159.1	NC_029680.1	6066031	6071038
MSTRG.4181.1	NC_029680.1	6211838	6212085
MSTRG.4186.1	NC_029680.1	6221565	6221845
MSTRG.4209.1	NC_029680.1	6374955	6378109
MSTRG.4212.1	NC_029680.1	6389197	6391754
MSTRG.4212.2	NC_029680.1	6389201	6391745
MSTRG.4224.1	NC_029680.1	6466097	6466961
MSTRG.4226.1	NC_029680.1	6475072	6476315
MSTRG.4243.1	NC_029680.1	6574477	6574887
MSTRG.4244.1	NC_029680.1	6574890	6575153
MSTRG.4245.1	NC_029680.1	6584045	6585801
MSTRG.4266.1	NC_029680.1	6731873	6732881
MSTRG.4274.1	NC_029680.1	6770876	6772686
MSTRG.4290.1	NC_029680.1	6868622	6870251
MSTRG.4290.2	NC_029680.1	6868631	6870242
MSTRG.4297.1	NC_029680.1	6893126	6895055
MSTRG.4297.2	NC_029680.1	6893213	6895058
MSTRG.4297.3	NC_029680.1	6893497	6895058
MSTRG.4297.5	NC_029680.1	6893511	6895027
MSTRG.4297.4	NC_029680.1	6893511	6895055
MSTRG.4328.1	NC_029680.1	7092509	7101459
MSTRG.4336.2	NC_029680.1	7118969	7135811
MSTRG.4347.3	NC_029680.1	7208657	7209693
MSTRG.4371.1	NC_029680.1	7428992	7430526
MSTRG.4376.1	NC_029680.1	7454050	7454470
MSTRG.4377.1	NC_029680.1	7463280	7494092
MSTRG.4377.3	NC_029680.1	7463378	7494067
MSTRG.4382.1	NC_029680.1	7516998	7517311
MSTRG.4384.1	NC_029680.1	7519065	7521503
MSTRG.4409.2	NC_029680.1	7801432	7805197
MSTRG.4411.13	NC_029680.1	7823194	7824770
MSTRG.4415.1	NC_029680.1	7908389	7908772
MSTRG.4423.1	NC_029680.1	7950417	7951526
MSTRG.4425.1	NC_029680.1	7985441	7988371
MSTRG.4435.1	NC_029680.1	8384912	8385499
MSTRG.4509.1	NC_029680.1	9153639	9155329
MSTRG.4526.1	NC_029680.1	9452735	9453280
MSTRG.4534.2	NC_029680.1	9539290	9543315
MSTRG.4534.1	NC_029680.1	9539290	9543315
MSTRG.4534.4	NC_029680.1	9539367	9543314
MSTRG.4534.5	NC_029680.1	9539377	9543302
MSTRG.4534.6	NC_029680.1	9539377	9543314
MSTRG.4534.7	NC_029680.1	9539390	9543308
MSTRG.4575.2	NC_029680.1	9985204	9987665
MSTRG.4575.1	NC_029680.1	9985204	9987665
MSTRG.4586.1	NC_029680.1	10194943	10197134
MSTRG.4587.1	NC_029680.1	10199234	10199643
MSTRG.4588.1	NC_029680.1	10200672	10201355
MSTRG.4589.1	NC_029680.1	10202860	10204106
MSTRG.4589.2	NC_029680.1	10202860	10204432
MSTRG.4589.3	NC_029680.1	10202861	10203448
MSTRG.4589.4	NC_029680.1	10202868	10204432
MSTRG.4591.1	NC_029680.1	10218770	10219792
MSTRG.4593.2	NC_029680.1	10242331	10244429
MSTRG.4603.1	NC_029680.1	10451574	10452994
MSTRG.4603.2	NC_029680.1	10452215	10452907
MSTRG.4611.1	NC_029680.1	10496026	10496290
MSTRG.4615.1	NC_029680.1	10532039	10538242
MSTRG.4684.1	NC_029680.1	11193514	11194160
MSTRG.4684.2	NC_029680.1	11193521	11200668
MSTRG.4691.1	NC_029680.1	11362896	11363544
MSTRG.4696.12	NC_029680.1	11414505	11416084
MSTRG.4715.1	NC_029680.1	11592694	11592997
MSTRG.4733.1	NC_029680.1	12306135	12306689
MSTRG.4741.1	NC_029680.1	12454470	12455510
MSTRG.4760.1	NC_029680.1	13010255	13010605
MSTRG.4767.1	NC_029680.1	13309325	13311281
MSTRG.4774.1	NC_029680.1	13395716	13396237
MSTRG.4775.2	NC_029680.1	13399605	13402242
MSTRG.4786.1	NC_029680.1	13624971	13625436
MSTRG.4797.1	NC_029680.1	13720525	13721112
MSTRG.4798.1	NC_029680.1	13721154	13722953
MSTRG.4807.1	NC_029680.1	13896546	13904370
MSTRG.4808.1	NC_029680.1	13897807	13905579
MSTRG.4838.1	NC_029680.1	14508148	14509731
MSTRG.4838.2	NC_029680.1	14508255	14509506
MSTRG.4862.1	NC_029680.1	14906301	14906600
MSTRG.4863.1	NC_029680.1	14910184	14916357
MSTRG.4869.1	NC_029680.1	14966091	14967057
MSTRG.4875.1	NC_029680.1	15271238	15373106
MSTRG.4879.1	NC_029680.1	15452331	15452964
MSTRG.4887.1	NC_029680.1	15608060	15610870
MSTRG.4911.3	NC_029680.1	16142643	16148464
MSTRG.4917.1	NC_029680.1	16169634	16170002
MSTRG.4918.3	NC_029680.1	16172431	16172942
MSTRG.4918.2	NC_029680.1	16172431	16172942
MSTRG.4918.1	NC_029680.1	16172431	16172942
MSTRG.4922.1	NC_029680.1	16213715	16214074
MSTRG.4937.1	NC_029680.1	16501064	16529407
MSTRG.4942.1	NC_029680.1	16529484	16529795
MSTRG.4947.1	NC_029680.1	16604028	16608917
MSTRG.4983.1	NC_029680.1	17118251	17121647
MSTRG.4985.1	NC_029680.1	17119273	17123288
MSTRG.4985.3	NC_029680.1	17119294	17123022
MSTRG.4985.2	NC_029680.1	17119294	17123276
MSTRG.4986.2	NC_029680.1	17120152	17123674
MSTRG.4986.1	NC_029680.1	17120152	17123700
MSTRG.4986.3	NC_029680.1	17120154	17123674
MSTRG.4993.1	NC_029680.1	17184582	17184900
MSTRG.4999.1	NC_029680.1	17254651	17255448
MSTRG.5017.1	NC_029680.1	17446341	17448211
MSTRG.5017.2	NC_029680.1	17446360	17448712
MSTRG.5017.3	NC_029680.1	17447347	17448594
MSTRG.5033.1	NC_029680.1	17601716	17602207
MSTRG.5034.1	NC_029680.1	17606489	17607754
MSTRG.5034.2	NC_029680.1	17606515	17607736
MSTRG.5035.1	NC_029680.1	17607903	17608361
MSTRG.5039.1	NC_029680.1	17615538	17617162
MSTRG.5043.1	NC_029680.1	17638442	17639232
MSTRG.5047.1	NC_029680.1	17683895	17687963
MSTRG.5047.2	NC_029680.1	17684187	17687886
MSTRG.5058.1	NC_029680.1	17802409	17802883
MSTRG.5169.1	NC_029680.1	18866600	18866971
MSTRG.5180.4	NC_029680.1	18954160	18958085
MSTRG.5180.9	NC_029680.1	18954160	18958114
MSTRG.5180.8	NC_029680.1	18954160	18958178
MSTRG.5180.7	NC_029680.1	18954160	18958685
MSTRG.5180.6	NC_029680.1	18954160	18958685
MSTRG.5180.3	NC_029680.1	18954160	18958705
MSTRG.5180.2	NC_029680.1	18954160	18958705
MSTRG.5180.5	NC_029680.1	18954160	18958728
MSTRG.5180.1	NC_029680.1	18954160	18959209
MSTRG.5180.10	NC_029680.1	18954164	18958114
MSTRG.5180.11	NC_029680.1	18954165	18958085
MSTRG.5180.12	NC_029680.1	18954165	18958960
MSTRG.5180.13	NC_029680.1	18954166	18958092
MSTRG.5180.14	NC_029680.1	18954167	18958701
MSTRG.5180.15	NC_029680.1	18954176	18956900
MSTRG.5183.1	NC_029680.1	18959682	18960028
MSTRG.5211.2	NC_029680.1	19154094	19164173
MSTRG.5211.1	NC_029680.1	19154094	19164173
MSTRG.5211.3	NC_029680.1	19159996	19164173
MSTRG.5211.4	NC_029680.1	19159999	19162716
MSTRG.5211.5	NC_029680.1	19160985	19163640
MSTRG.5211.6	NC_029680.1	19160986	19164142
MSTRG.5228.1	NC_029680.1	19249862	19251973
MSTRG.5229.1	NC_029680.1	19257568	19258527
MSTRG.5229.2	NC_029680.1	19257772	19258445
MSTRG.5247.1	NC_029680.1	19324622	19324987
MSTRG.5283.8	NC_029680.1	19622935	19623414
MSTRG.5314.1	NC_029680.1	19994198	19994647
MSTRG.5321.3	NC_029680.1	20155146	20156666
MSTRG.5321.4	NC_029680.1	20155146	20156666
MSTRG.5321.2	NC_029680.1	20155146	20156666
MSTRG.5321.1	NC_029680.1	20155146	20156666
MSTRG.5321.5	NC_029680.1	20155233	20156652
MSTRG.5321.6	NC_029680.1	20155267	20156358
MSTRG.5352.1	NC_029680.1	20442475	20632685
MSTRG.5366.1	NC_029680.1	20699777	20703923
MSTRG.5399.15	NC_029680.1	20969175	20974675
MSTRG.5413.6	NC_029680.1	21072525	21076708
MSTRG.5413.10	NC_029680.1	21072536	21077412
MSTRG.5413.20	NC_029680.1	21072548	21075946
MSTRG.5413.25	NC_029680.1	21072563	21075946
MSTRG.5413.26	NC_029680.1	21072564	21075946
MSTRG.5413.29	NC_029680.1	21072568	21075946
MSTRG.5413.30	NC_029680.1	21072568	21077463
MSTRG.5413.27	NC_029680.1	21072568	21077463
MSTRG.5413.33	NC_029680.1	21072583	21075946
MSTRG.5413.44	NC_029680.1	21130123	21137124
MSTRG.5413.46	NC_029680.1	21130156	21137124
MSTRG.5413.45	NC_029680.1	21130156	21137124
MSTRG.5413.58	NC_029680.1	21135269	21137120
MSTRG.5413.54	NC_029680.1	21135269	21137124
MSTRG.5413.57	NC_029680.1	21135269	21137124
MSTRG.5413.55	NC_029680.1	21135269	21137124
MSTRG.5413.51	NC_029680.1	21135269	21137124
MSTRG.5413.52	NC_029680.1	21135269	21137124
MSTRG.5413.53	NC_029680.1	21135269	21137124
MSTRG.5413.49	NC_029680.1	21135269	21137124
MSTRG.5413.50	NC_029680.1	21135269	21137124
MSTRG.5413.48	NC_029680.1	21135269	21137124
MSTRG.5413.47	NC_029680.1	21135269	21137124
MSTRG.5413.61	NC_029680.1	21135273	21137124
MSTRG.5413.60	NC_029680.1	21135273	21137124
MSTRG.5413.59	NC_029680.1	21135273	21137124
MSTRG.5413.64	NC_029680.1	21135276	21137120
MSTRG.5413.63	NC_029680.1	21135276	21137120
MSTRG.5413.62	NC_029680.1	21135276	21137124
MSTRG.5413.65	NC_029680.1	21135279	21137116
MSTRG.5413.66	NC_029680.1	21135293	21137124
MSTRG.5413.68	NC_029680.1	21135294	21137123
MSTRG.5413.69	NC_029680.1	21135302	21136244
MSTRG.5413.70	NC_029680.1	21135304	21137124
MSTRG.5413.71	NC_029680.1	21135334	21137122
MSTRG.5413.77	NC_029680.1	21135369	21136230
MSTRG.5413.79	NC_029680.1	21135369	21137116
MSTRG.5413.74	NC_029680.1	21135369	21137116
MSTRG.5413.88	NC_029680.1	21135369	21137123
MSTRG.5413.81	NC_029680.1	21135369	21137123
MSTRG.5413.83	NC_029680.1	21135369	21137123
MSTRG.5413.78	NC_029680.1	21135369	21137123
MSTRG.5413.75	NC_029680.1	21135369	21137123
MSTRG.5413.73	NC_029680.1	21135369	21137123
MSTRG.5413.87	NC_029680.1	21135369	21137124
MSTRG.5413.86	NC_029680.1	21135369	21137124
MSTRG.5413.80	NC_029680.1	21135369	21137124
MSTRG.5413.89	NC_029680.1	21135369	21137637
MSTRG.5413.85	NC_029680.1	21135369	21137637
MSTRG.5413.84	NC_029680.1	21135369	21137637
MSTRG.5413.82	NC_029680.1	21135369	21137637
MSTRG.5413.90	NC_029680.1	21135371	21137122
MSTRG.5413.92	NC_029680.1	21135374	21137122
MSTRG.5413.91	NC_029680.1	21135374	21137122
MSTRG.5413.93	NC_029680.1	21135387	21137124
MSTRG.5444.1	NC_029680.1	21255268	21255600
MSTRG.5462.1	NC_029680.1	21389056	21390279
MSTRG.5463.1	NC_029680.1	21391692	21392889
MSTRG.5463.2	NC_029680.1	21391768	21393106
MSTRG.5463.3	NC_029680.1	21392456	21392783
MSTRG.5469.3	NC_029680.1	21418209	21420896
MSTRG.5471.2	NC_029680.1	21429524	21434496
MSTRG.5471.1	NC_029680.1	21429524	21434496
MSTRG.5473.1	NC_029680.1	21436742	21437042
MSTRG.5523.4	NC_029680.1	21886040	21887772
MSTRG.5523.7	NC_029680.1	21886057	21887742
MSTRG.5523.8	NC_029680.1	21886191	21886665
MSTRG.5523.9	NC_029680.1	21886684	21887695
MSTRG.5523.10	NC_029680.1	21886717	21887775
MSTRG.5527.1	NC_029680.1	21901210	21921189
MSTRG.5528.1	NC_029680.1	21906270	21922081
MSTRG.5529.1	NC_029680.1	21909415	21910074
MSTRG.5530.1	NC_029680.1	21921292	21921818
MSTRG.5539.1	NC_029680.1	21964052	21964313
MSTRG.5544.1	NC_029680.1	21980687	21981043
MSTRG.5547.1	NC_029680.1	21990208	21991429
MSTRG.5550.1	NC_029680.1	21997320	21997644
MSTRG.5575.1	NC_029680.1	22170642	22171435
MSTRG.5589.2	NC_029680.1	22245610	22262286
MSTRG.5589.3	NC_029680.1	22245631	22262271
MSTRG.5591.1	NC_029680.1	22266651	22268578
MSTRG.5613.1	NC_029680.1	22484593	22484914
MSTRG.5635.1	NC_029680.1	22765770	22766072
MSTRG.5639.1	NC_029680.1	22782808	22783358
MSTRG.5663.1	NC_029680.1	22962713	22965496
MSTRG.5666.1	NC_029680.1	22969366	22988040
MSTRG.5666.3	NC_029680.1	22969852	22988040
MSTRG.5688.1	NC_029680.1	23064400	23085726
MSTRG.5689.2	NC_029680.1	23082481	23117128
MSTRG.5694.1	NC_029680.1	23129872	23130212
MSTRG.5699.2	NC_029680.1	23148696	23149864
MSTRG.5699.3	NC_029680.1	23148696	23150323
MSTRG.5699.4	NC_029680.1	23148752	23151382
MSTRG.5699.5	NC_029680.1	23148796	23151647
MSTRG.5712.3	NC_029680.1	23210711	23214410
MSTRG.5712.4	NC_029680.1	23210724	23214348
MSTRG.5712.8	NC_029680.1	23210734	23212681
MSTRG.5712.9	NC_029680.1	23210735	23214410
MSTRG.5712.10	NC_029680.1	23210738	23214427
MSTRG.5712.13	NC_029680.1	23210742	23214189
MSTRG.5712.12	NC_029680.1	23210742	23214394
MSTRG.5813.1	NC_029680.1	23828830	23834059
MSTRG.5814.1	NC_029680.1	23837054	23837405
MSTRG.5847.2	NC_029680.1	24112159	24131499
MSTRG.5860.1	NC_029680.1	24205708	24210411
MSTRG.5862.1	NC_029680.1	24216360	24216992
MSTRG.5868.2	NC_029680.1	24303571	24305392
MSTRG.5868.1	NC_029680.1	24303571	24305430
MSTRG.5897.3	NC_029680.1	24651448	24652489
MSTRG.5897.2	NC_029680.1	24651448	24653487
MSTRG.5897.4	NC_029680.1	24651449	24652489
MSTRG.5897.5	NC_029680.1	24651458	24652489
MSTRG.5958.1	NC_029680.1	25554233	25554804
MSTRG.5959.1	NC_029680.1	25565948	25566347
MSTRG.5963.1	NC_029680.1	25579306	25580432
MSTRG.5963.2	NC_029680.1	25579421	25580427
MSTRG.5973.1	NC_029680.1	25684756	25685571
MSTRG.5995.8	NC_029680.1	25872034	25876040
MSTRG.5995.14	NC_029680.1	25872068	25876088
MSTRG.6084.1	NC_029680.1	26479387	26480327
MSTRG.6086.1	NC_029680.1	26483714	26484195
MSTRG.6111.2	NC_029680.1	26760026	26783640
MSTRG.6131.1	NC_029680.1	26864243	26865165
MSTRG.6137.1	NC_029680.1	26896995	26908963
MSTRG.6138.1	NC_029680.1	26911876	26913396
MSTRG.6173.1	NC_029680.1	27242469	27252692
MSTRG.6173.2	NC_029680.1	27242473	27252691
MSTRG.6173.3	NC_029680.1	27242482	27252555
MSTRG.6188.1	NC_029680.1	27384812	27385350
MSTRG.6189.1	NC_029680.1	27394238	27395500
MSTRG.6189.2	NC_029680.1	27394245	27394634
MSTRG.6189.3	NC_029680.1	27394247	27394646
MSTRG.6189.4	NC_029680.1	27394292	27395452
MSTRG.6193.1	NC_029680.1	27417130	27417975
MSTRG.6197.1	NC_029680.1	27426326	27428374
MSTRG.6197.2	NC_029680.1	27426358	27428375
MSTRG.6214.1	NC_029680.1	27570538	27570888
MSTRG.3584.1	NC_029680.1	183963	185549
MSTRG.3606.1	NC_029680.1	319734	321938
MSTRG.3606.2	NC_029680.1	319962	321954
MSTRG.3606.3	NC_029680.1	319962	322203
MSTRG.3606.4	NC_029680.1	320285	322012
MSTRG.3608.1	NC_029680.1	325749	331629
MSTRG.3608.3	NC_029680.1	325750	331649
MSTRG.3627.4	NC_029680.1	451069	452603
MSTRG.3627.2	NC_029680.1	451069	452604
MSTRG.3640.1	NC_029680.1	553436	553815
MSTRG.3657.1	NC_029680.1	709196	713211
MSTRG.3659.1	NC_029680.1	709589	714097
MSTRG.3706.1	NC_029680.1	1039594	1040675
MSTRG.3711.2	NC_029680.1	1063766	1066178
MSTRG.3711.1	NC_029680.1	1063766	1066178
MSTRG.3711.4	NC_029680.1	1063766	1066188
MSTRG.3711.5	NC_029680.1	1063778	1066147
MSTRG.3713.1	NC_029680.1	1069094	1069639
MSTRG.3747.1	NC_029680.1	1333564	1340290
MSTRG.3747.3	NC_029680.1	1334336	1340313
MSTRG.3747.7	NC_029680.1	1334644	1340276
MSTRG.3747.8	NC_029680.1	1334693	1340268
MSTRG.3747.11	NC_029680.1	1334735	1340283
MSTRG.3747.10	NC_029680.1	1334735	1340320
MSTRG.3747.17	NC_029680.1	1334742	1340235
MSTRG.3747.16	NC_029680.1	1334742	1340261
MSTRG.3747.15	NC_029680.1	1334742	1340261
MSTRG.3747.14	NC_029680.1	1334742	1340261
MSTRG.3747.13	NC_029680.1	1334742	1340299
MSTRG.3747.20	NC_029680.1	1334747	1340207
MSTRG.3747.18	NC_029680.1	1334747	1340320
MSTRG.3747.21	NC_029680.1	1334767	1340313
MSTRG.3747.23	NC_029680.1	1334848	1340320
MSTRG.3747.26	NC_029680.1	1334857	1340276
MSTRG.3747.25	NC_029680.1	1334857	1340276
MSTRG.3747.27	NC_029680.1	1335479	1340269
MSTRG.3747.28	NC_029680.1	1335598	1340208
MSTRG.3747.29	NC_029680.1	1335605	1340207
MSTRG.3747.30	NC_029680.1	1335634	1340204
MSTRG.3747.31	NC_029680.1	1335730	1340118
MSTRG.3747.32	NC_029680.1	1335820	1340269
MSTRG.3751.1	NC_029680.1	1356170	1376986
MSTRG.3801.1	NC_029680.1	1832917	1840780
MSTRG.3803.2	NC_029680.1	1844441	1848569
MSTRG.3803.1	NC_029680.1	1844441	1848835
MSTRG.3822.1	NC_029680.1	2003552	2004755
MSTRG.3864.2	NC_029680.1	2545521	2547176
MSTRG.3864.1	NC_029680.1	2545521	2547176
MSTRG.3869.1	NC_029680.1	2628691	2629080
MSTRG.3887.1	NC_029680.1	2830375	2870772
MSTRG.3902.1	NC_029680.1	3140477	3140756
MSTRG.3924.1	NC_029680.1	3284573	3284964
MSTRG.3940.1	NC_029680.1	3386460	3387470
MSTRG.3954.1	NC_029680.1	3484716	3485491
MSTRG.3955.2	NC_029680.1	3485832	3486396
MSTRG.3962.13	NC_029680.1	3601921	3608915
MSTRG.3983.6	NC_029680.1	3764234	3764890
MSTRG.3985.1	NC_029680.1	3784374	3786053
MSTRG.3985.2	NC_029680.1	3784735	3786006
MSTRG.3992.1	NC_029680.1	3954587	3955591
MSTRG.4016.1	NC_029680.1	4357086	4357331
MSTRG.4052.1	NC_029680.1	4626161	4629066
MSTRG.4052.4	NC_029680.1	4628015	4628767
MSTRG.4058.1	NC_029680.1	4669288	4675556
MSTRG.4058.5	NC_029680.1	4669310	4675516
MSTRG.4058.6	NC_029680.1	4669311	4675516
MSTRG.4058.7	NC_029680.1	4669313	4675496
MSTRG.4058.9	NC_029680.1	4669316	4675474
MSTRG.4058.8	NC_029680.1	4669316	4675657
MSTRG.4058.12	NC_029680.1	4669349	4675470
MSTRG.4066.1	NC_029680.1	4746234	4906342
MSTRG.4066.2	NC_029680.1	4886647	4930732
MSTRG.4071.1	NC_029680.1	4888041	4933458
MSTRG.4072.1	NC_029680.1	4888161	4896389
MSTRG.4099.1	NC_029680.1	5344592	5359324
MSTRG.4100.1	NC_029680.1	5350146	5363958
MSTRG.4160.1	NC_029680.1	6096669	6097025
MSTRG.4161.1	NC_029680.1	6097205	6113439
MSTRG.4194.1	NC_029680.1	6283359	6284669
MSTRG.4202.1	NC_029680.1	6343832	6344722
MSTRG.4202.2	NC_029680.1	6343832	6344938
MSTRG.4211.3	NC_029680.1	6389201	6391721
MSTRG.4211.2	NC_029680.1	6389201	6391734
MSTRG.4218.1	NC_029680.1	6447675	6455794
MSTRG.4219.1	NC_029680.1	6449725	6455983
MSTRG.4220.1	NC_029680.1	6450098	6456396
MSTRG.4221.1	NC_029680.1	6451310	6457600
MSTRG.4282.2	NC_029680.1	6821845	6822259
MSTRG.4282.1	NC_029680.1	6821845	6822259
MSTRG.4289.4	NC_029680.1	6864222	6866336
MSTRG.4294.1	NC_029680.1	6874383	6875717
MSTRG.4298.4	NC_029680.1	6896713	6898813
MSTRG.4298.6	NC_029680.1	6896713	6898862
MSTRG.4303.1	NC_029680.1	6956122	6957137
MSTRG.4303.2	NC_029680.1	6956207	6957120
MSTRG.4303.3	NC_029680.1	6956218	6957114
MSTRG.4317.5	NC_029680.1	7022901	7024343
MSTRG.4331.1	NC_029680.1	7096823	7103727
MSTRG.4348.1	NC_029680.1	7206416	7206804
MSTRG.4389.15	NC_029680.1	7557123	7558265
MSTRG.4391.6	NC_029680.1	10194725	10197039
MSTRG.4403.1	NC_029680.1	7643891	7644673
MSTRG.4408.1	NC_029680.1	7801196	7802897
MSTRG.4408.3	NC_029680.1	7801223	7802897
MSTRG.4456.1	NC_029680.1	8512721	8513191
MSTRG.4481.1	NC_029680.1	8716872	8720138
MSTRG.4481.2	NC_029680.1	8717079	8720135
MSTRG.4481.3	NC_029680.1	8717171	8720134
MSTRG.4495.2	NC_029680.1	8885739	8887866
MSTRG.4495.1	NC_029680.1	8885739	8887874
MSTRG.4501.3	NC_029680.1	8948308	8949395
MSTRG.4501.2	NC_029680.1	8948308	8949398
MSTRG.4501.1	NC_029680.1	8948308	8949398
MSTRG.4532.1	NC_029680.1	9507628	9508014
MSTRG.4532.3	NC_029680.1	9507628	9531195
MSTRG.4532.2	NC_029680.1	9507628	9531197
MSTRG.4592.1	NC_029680.1	10240332	10244428
MSTRG.4613.1	NC_029680.1	10511210	10513153
MSTRG.4624.1	NC_029680.1	10644393	10645496
MSTRG.4627.1	NC_029680.1	10667530	10667828
MSTRG.4628.2	NC_029680.1	10667871	10668382
MSTRG.4628.1	NC_029680.1	10667871	10668382
MSTRG.4665.1	NC_029680.1	11022736	11025718
MSTRG.4665.2	NC_029680.1	11022763	11025700
MSTRG.4677.2	NC_029680.1	11143286	11145833
MSTRG.4685.1	NC_029680.1	11200295	11200539
MSTRG.4690.3	NC_029680.1	11320189	11323331
MSTRG.4690.4	NC_029680.1	11320189	11323355
MSTRG.4690.1	NC_029680.1	11320189	11323355
MSTRG.4690.2	NC_029680.1	11320189	11323528
MSTRG.4690.6	NC_029680.1	11320212	11323332
MSTRG.4690.5	NC_029680.1	11320212	11323528
MSTRG.4690.7	NC_029680.1	11320221	11323332
MSTRG.4690.9	NC_029680.1	11320266	11323321
MSTRG.4690.8	NC_029680.1	11320266	11323332
MSTRG.4690.10	NC_029680.1	11320320	11323329
MSTRG.4693.2	NC_029680.1	11389455	11391035
MSTRG.4693.1	NC_029680.1	11389455	11391067
MSTRG.4711.1	NC_029680.1	11550266	11550657
MSTRG.4738.1	NC_029680.1	12409404	12409672
MSTRG.4747.1	NC_029680.1	12568670	12569572
MSTRG.4754.1	NC_029680.1	12824843	12826599
MSTRG.4754.3	NC_029680.1	12825092	12826818
MSTRG.4756.1	NC_029680.1	12871596	12874909
MSTRG.4770.1	NC_029680.1	13314871	13316802
MSTRG.4770.3	NC_029680.1	13314872	13316780
MSTRG.4770.2	NC_029680.1	13314872	13316802
MSTRG.4770.4	NC_029680.1	13315080	13316765
MSTRG.4785.6	NC_029680.1	13621658	13623266
MSTRG.4820.3	NC_029680.1	14266212	14266624
MSTRG.4833.1	NC_029680.1	14440025	14443485
MSTRG.4836.1	NC_029680.1	14496792	14497687
MSTRG.4844.1	NC_029680.1	14721987	14722625
MSTRG.4845.1	NC_029680.1	14741010	14743667
MSTRG.4847.1	NC_029680.1	14746666	14747342
MSTRG.4854.4	NC_029680.1	14867754	14873972
MSTRG.4854.2	NC_029680.1	14867754	14873972
MSTRG.4854.7	NC_029680.1	14867824	14873970
MSTRG.4854.11	NC_029680.1	14867912	14872172
MSTRG.4858.3	NC_029680.1	14893595	14895347
MSTRG.4865.1	NC_029680.1	14915266	14916357
MSTRG.4912.1	NC_029680.1	16142510	16152786
MSTRG.4912.2	NC_029680.1	16142598	16148436
MSTRG.4912.3	NC_029680.1	16142625	16152784
MSTRG.4912.4	NC_029680.1	16142643	16152783
MSTRG.4914.1	NC_029680.1	16150866	16151174
MSTRG.4952.1	NC_029680.1	16641026	16642813
MSTRG.4964.1	NC_029680.1	16753253	16753622
MSTRG.4966.3	NC_029680.1	16801859	16802702
MSTRG.4971.2	NC_029680.1	16947867	16949191
MSTRG.4976.3	NC_029680.1	17065768	17070084
MSTRG.4977.1	NC_029680.1	17073162	17073920
MSTRG.5048.1	NC_029680.1	17683895	17687933
MSTRG.5048.2	NC_029680.1	17683943	17687873
MSTRG.5048.3	NC_029680.1	17684136	17687864
MSTRG.5048.6	NC_029680.1	17684395	17686290
MSTRG.5048.7	NC_029680.1	17684395	17686321
MSTRG.5048.5	NC_029680.1	17684395	17686337
MSTRG.5048.4	NC_029680.1	17684395	17687874
MSTRG.5084.1	NC_029680.1	18045317	18079976
MSTRG.5084.2	NC_029680.1	18045758	18079947
MSTRG.5092.1	NC_029680.1	18121436	18124839
MSTRG.5093.1	NC_029680.1	18121745	18125114
MSTRG.5107.1	NC_029680.1	18200546	18201516
MSTRG.5108.1	NC_029680.1	18211824	18213535
MSTRG.5112.1	NC_029680.1	18228382	18236039
MSTRG.5129.1	NC_029680.1	18422298	18422711
MSTRG.5135.1	NC_029680.1	18469072	18469717
MSTRG.5141.1	NC_029680.1	18553184	18553811
MSTRG.5164.1	NC_029680.1	18784291	18786647
MSTRG.5164.2	NC_029680.1	18785209	18786558
MSTRG.5193.1	NC_029680.1	19055115	19056970
MSTRG.5213.2	NC_029680.1	19159999	19162716
MSTRG.5213.1	NC_029680.1	19159999	19162716
MSTRG.5213.3	NC_029680.1	19160026	19162687
MSTRG.5214.1	NC_029680.1	19160960	19164173
MSTRG.5214.2	NC_029680.1	19160986	19164173
MSTRG.5214.3	NC_029680.1	19161636	19164947
MSTRG.5216.1	NC_029680.1	19170486	19170754
MSTRG.5231.4	NC_029680.1	19261008	19261514
MSTRG.5253.1	NC_029680.1	19397516	19397846
MSTRG.5266.1	NC_029680.1	19510302	19510662
MSTRG.5270.1	NC_029680.1	19526456	19528526
MSTRG.5303.1	NC_029680.1	19931377	19931721
MSTRG.5322.2	NC_029680.1	20182809	20184147
MSTRG.5322.3	NC_029680.1	20182823	20183256
MSTRG.5332.2	NC_029680.1	20314635	20317994
MSTRG.5334.1	NC_029680.1	20318538	20319399
MSTRG.5334.2	NC_029680.1	20318538	20319407
MSTRG.5334.3	NC_029680.1	20318802	20319842
MSTRG.5357.2	NC_029680.1	20459461	20460565
MSTRG.5372.1	NC_029680.1	20756849	20760329
MSTRG.5372.2	NC_029680.1	20757556	20759919
MSTRG.5390.1	NC_029680.1	20873486	20874213
MSTRG.5400.8	NC_029680.1	20969175	20974675
MSTRG.5433.1	NC_029680.1	21218645	21218960
MSTRG.5434.1	NC_029680.1	21219398	21219877
MSTRG.5458.1	NC_029680.1	21367059	21367332
MSTRG.5481.1	NC_029680.1	21497153	21497568
MSTRG.5494.1	NC_029680.1	21657108	21659469
MSTRG.5506.1	NC_029680.1	21781106	21789445
MSTRG.5508.1	NC_029680.1	21782549	21789994
MSTRG.5509.1	NC_029680.1	21782859	21790377
MSTRG.5511.1	NC_029680.1	21784119	21791636
MSTRG.5537.1	NC_029680.1	21959943	21963057
MSTRG.5537.2	NC_029680.1	21959952	21963057
MSTRG.5537.4	NC_029680.1	21960300	21962989
MSTRG.5542.1	NC_029680.1	21972269	21972514
MSTRG.5574.1	NC_029680.1	22169059	22171593
MSTRG.5601.1	NC_029680.1	22357885	22364697
MSTRG.5610.1	NC_029680.1	22480464	22480757
MSTRG.5615.1	NC_029680.1	22490282	22490672
MSTRG.5616.1	NC_029680.1	22495752	22496793
MSTRG.5652.1	NC_029680.1	22873270	22873665
MSTRG.5653.1	NC_029680.1	22874895	22875167
MSTRG.5705.1	NC_029680.1	23178805	23179091
MSTRG.5708.1	NC_029680.1	23189631	23190495
MSTRG.5727.1	NC_029680.1	23272351	23284828
MSTRG.5728.1	NC_029680.1	23273810	23275047
MSTRG.5728.2	NC_029680.1	23273903	23291540
MSTRG.5764.1	NC_029680.1	23492988	23493518
MSTRG.5775.1	NC_029680.1	23581851	23582723
MSTRG.5776.1	NC_029680.1	23582772	23583942
MSTRG.5776.2	NC_029680.1	23582817	23583914
MSTRG.5777.1	NC_029680.1	23603649	23604615
MSTRG.5778.6	NC_029680.1	23607977	23608485
MSTRG.5786.1	NC_029680.1	23682722	23687036
MSTRG.5806.1	NC_029680.1	23787370	23787808
MSTRG.5849.1	NC_029680.1	24133739	24175222
MSTRG.5891.1	NC_029680.1	24532034	24542265
MSTRG.5892.1	NC_029680.1	24545277	24545769
MSTRG.5915.3	NC_029680.1	24769713	24770460
MSTRG.5921.1	NC_029680.1	24934237	24946329
MSTRG.5937.1	NC_029680.1	25045129	25048101
MSTRG.5937.2	NC_029680.1	25045522	25048097
MSTRG.5964.18	NC_029680.1	25582449	25584245
MSTRG.5970.3	NC_029680.1	25669541	25670009
MSTRG.5976.1	NC_029680.1	25700719	25701128
MSTRG.5978.2	NC_029680.1	25712124	25716578
MSTRG.5978.3	NC_029680.1	25714559	25716578
MSTRG.5994.1	NC_029680.1	25855146	25855459
MSTRG.6000.1	NC_029680.1	25907264	25910930
MSTRG.6007.1	NC_029680.1	26022476	26022949
MSTRG.6024.3	NC_029680.1	26106868	26109055
MSTRG.6030.1	NC_029680.1	26139586	26169417
MSTRG.6049.1	NC_029680.1	26272244	26272782
MSTRG.6067.1	NC_029680.1	26379595	26382673
MSTRG.6098.1	NC_029680.1	26576104	26576424
MSTRG.6107.3	NC_029680.1	26616196	26618055
MSTRG.6109.1	NC_029680.1	26748936	26767987
MSTRG.6135.1	NC_029680.1	26875775	26881505
MSTRG.6149.1	NC_029680.1	26970456	26972761
MSTRG.6157.1	NC_029680.1	27063375	27069944
MSTRG.6158.1	NC_029680.1	27064031	27070280
MSTRG.6159.1	NC_029680.1	27064193	27070790
MSTRG.6159.2	NC_029680.1	27064214	27070615
MSTRG.6159.3	NC_029680.1	27064519	27070756
MSTRG.6174.17	NC_029680.1	27245374	27248049
MSTRG.6174.16	NC_029680.1	27245374	27248049
MSTRG.6174.32	NC_029680.1	27245924	27248053
MSTRG.6174.37	NC_029680.1	27252319	27253344
MSTRG.6176.1	NC_029680.1	27275727	27278714
MSTRG.6185.5	NC_029680.1	27352995	27356773
MSTRG.6204.1	NC_029680.1	27459207	27459612
MSTRG.6244.1	NC_029680.1	27806953	27807358
MSTRG.6256.1	NC_029681.1	87316	89271
MSTRG.6259.1	NC_029681.1	158213	198355
MSTRG.6266.1	NC_029681.1	187119	210278
MSTRG.6289.3	NC_029681.1	428605	453467
MSTRG.6289.14	NC_029681.1	453696	455742
MSTRG.6289.15	NC_029681.1	453700	455742
MSTRG.6297.3	NC_029681.1	467596	496496
MSTRG.6382.2	NC_029681.1	1817670	1821877
MSTRG.6382.1	NC_029681.1	1817670	1821877
MSTRG.6382.3	NC_029681.1	1817693	1821877
MSTRG.6382.4	NC_029681.1	1817734	1821877
MSTRG.6382.5	NC_029681.1	1817736	1821450
MSTRG.6382.6	NC_029681.1	1817737	1821877
MSTRG.6382.7	NC_029681.1	1817753	1821858
MSTRG.6382.8	NC_029681.1	1821506	1821866
MSTRG.6384.6	NC_029681.1	1829225	1829717
MSTRG.6388.1	NC_029681.1	1898102	1900776
MSTRG.6390.2	NC_029681.1	1898630	1901418
MSTRG.6390.1	NC_029681.1	1898630	1901443
MSTRG.6392.1	NC_029681.1	1907362	1908940
MSTRG.6394.1	NC_029681.1	1913867	1914415
MSTRG.6409.12	NC_029681.1	2071551	2072496
MSTRG.6409.11	NC_029681.1	2071551	2072750
MSTRG.6409.10	NC_029681.1	2071551	2072770
MSTRG.6455.1	NC_029681.1	2526488	2550130
MSTRG.6456.2	NC_029681.1	2541660	2542234
MSTRG.6457.1	NC_029681.1	2544266	2548855
MSTRG.6457.2	NC_029681.1	2544600	2546179
MSTRG.6457.3	NC_029681.1	2544627	2546524
MSTRG.6465.1	NC_029681.1	2627194	2627738
MSTRG.6502.1	NC_029681.1	3057118	3059453
MSTRG.6502.3	NC_029681.1	3057147	3106988
MSTRG.6502.4	NC_029681.1	3057159	3058755
MSTRG.6503.1	NC_029681.1	3059718	3156357
MSTRG.6503.2	NC_029681.1	3059749	3108827
MSTRG.6503.3	NC_029681.1	3108467	3156341
MSTRG.6505.1	NC_029681.1	3061485	3110573
MSTRG.6506.2	NC_029681.1	3062890	3243968
MSTRG.6507.1	NC_029681.1	3066123	3067441
MSTRG.6508.1	NC_029681.1	3069245	3072522
MSTRG.6509.1	NC_029681.1	3071313	3249133
MSTRG.6513.1	NC_029681.1	3117518	3247336
MSTRG.6513.2	NC_029681.1	3163208	3247379
MSTRG.6514.2	NC_029681.1	3204318	3241796
MSTRG.6514.1	NC_029681.1	3204318	3241802
MSTRG.6531.1	NC_029681.1	3408410	3410492
MSTRG.6532.1	NC_029681.1	3409049	3409864
MSTRG.6532.2	NC_029681.1	3409155	3410058
MSTRG.6541.2	NC_029681.1	3470012	3488799
MSTRG.6541.1	NC_029681.1	3470012	3488799
MSTRG.6563.1	NC_029681.1	3622836	3632272
MSTRG.6568.1	NC_029681.1	3660746	3662359
MSTRG.6596.1	NC_029681.1	3827494	3828049
MSTRG.6600.1	NC_029681.1	3843301	3844997
MSTRG.6626.1	NC_029681.1	4005280	4007685
MSTRG.6626.2	NC_029681.1	4005298	4006254
MSTRG.6626.3	NC_029681.1	4005356	4007685
MSTRG.6626.4	NC_029681.1	4005357	4006240
MSTRG.6628.1	NC_029681.1	4016097	4016812
MSTRG.6632.1	NC_029681.1	4068128	4075805
MSTRG.6648.1	NC_029681.1	4189069	4200328
MSTRG.6656.3	NC_029681.1	4259017	4265096
MSTRG.6656.2	NC_029681.1	4259017	4265104
MSTRG.6656.4	NC_029681.1	4259515	4268310
MSTRG.6656.5	NC_029681.1	4259523	4265085
MSTRG.6656.6	NC_029681.1	4260432	4265102
MSTRG.6659.1	NC_029681.1	4286104	4287436
MSTRG.6676.1	NC_029681.1	4453957	4455207
MSTRG.6681.1	NC_029681.1	4486959	4489892
MSTRG.6747.1	NC_029681.1	5091494	5092214
MSTRG.6858.61	NC_029681.1	7570628	7572830
MSTRG.6858.135	NC_029681.1	7618743	7654303
MSTRG.6858.228	NC_029681.1	7648650	7653998
MSTRG.6858.230	NC_029681.1	7651851	7653629
MSTRG.6887.1	NC_029681.1	7183134	7184182
MSTRG.6902.1	NC_029681.1	7283559	7284539
MSTRG.6907.1	NC_029681.1	7316790	7319083
MSTRG.6858.48	NC_029681.1	7372504	7375737
MSTRG.6858.47	NC_029681.1	7372504	7375784
MSTRG.6858.49	NC_029681.1	7372505	7375773
MSTRG.6939.1	NC_029681.1	7558104	7627334
MSTRG.6945.1	NC_029681.1	7594013	7600987
MSTRG.6948.1	NC_029681.1	7625508	7694520
MSTRG.6954.1	NC_029681.1	7664985	7666837
MSTRG.6955.1	NC_029681.1	7674712	7675588
MSTRG.6956.1	NC_029681.1	7680323	7686881
MSTRG.6970.1	NC_029681.1	7773077	7773636
MSTRG.6974.1	NC_029681.1	7811186	7816657
MSTRG.6976.1	NC_029681.1	7816362	7826375
MSTRG.6977.3	NC_029681.1	7819162	7849443
MSTRG.6977.16	NC_029681.1	7848941	7849452
MSTRG.6977.19	NC_029681.1	7849479	7850395
MSTRG.6986.1	NC_029681.1	7899132	7901700
MSTRG.6986.2	NC_029681.1	7899141	7901779
MSTRG.6987.1	NC_029681.1	7899638	7902193
MSTRG.6988.1	NC_029681.1	7900358	7902927
MSTRG.7115.1	NC_029681.1	9586074	9588822
MSTRG.7116.1	NC_029681.1	9586306	9589059
MSTRG.7123.1	NC_029681.1	9664891	9666380
MSTRG.7125.1	NC_029681.1	9667381	9668832
MSTRG.7127.1	NC_029681.1	9705719	9713853
MSTRG.7129.1	NC_029681.1	9726096	9815043
MSTRG.7130.1	NC_029681.1	9732112	9741900
MSTRG.7141.2	NC_029681.1	9961047	9961901
MSTRG.7144.1	NC_029681.1	10074452	10077707
MSTRG.7144.2	NC_029681.1	10074511	10081595
MSTRG.7144.3	NC_029681.1	10074544	10083076
MSTRG.7144.4	NC_029681.1	10080146	10080788
MSTRG.7161.1	NC_029681.1	10296686	10304820
MSTRG.7161.2	NC_029681.1	10296693	10302381
MSTRG.7161.3	NC_029681.1	10296764	10298909
MSTRG.7164.1	NC_029681.1	10362095	10362910
MSTRG.7171.1	NC_029681.1	10397921	10400904
MSTRG.7173.1	NC_029681.1	10400215	10403712
MSTRG.7183.1	NC_029681.1	10672719	10675870
MSTRG.7196.2	NC_029681.1	10862806	10865979
MSTRG.7196.6	NC_029681.1	10862820	10865962
MSTRG.7196.9	NC_029681.1	10862843	10865918
MSTRG.7196.10	NC_029681.1	10862852	10865918
MSTRG.7196.13	NC_029681.1	10862873	10866018
MSTRG.7196.15	NC_029681.1	10862885	10865949
MSTRG.7196.14	NC_029681.1	10862885	10865949
MSTRG.7196.17	NC_029681.1	10863312	10865839
MSTRG.7196.16	NC_029681.1	10863312	10865839
MSTRG.7207.1	NC_029681.1	11000370	11009555
MSTRG.7215.1	NC_029681.1	11109747	11112185
MSTRG.7217.1	NC_029681.1	11111521	11114040
MSTRG.7218.1	NC_029681.1	11119190	11143442
MSTRG.7233.1	NC_029681.1	11466161	11469365
MSTRG.7261.1	NC_029681.1	12056739	12062310
MSTRG.7286.1	NC_029681.1	12575503	12575934
MSTRG.7293.17	NC_029681.1	12900923	12901328
MSTRG.7310.1	NC_029681.1	13648114	13649612
MSTRG.7313.1	NC_029681.1	13715086	13715451
MSTRG.7323.2	NC_029681.1	14001753	14002444
MSTRG.7335.1	NC_029681.1	14102139	14103435
MSTRG.7369.2	NC_029681.1	14476257	14478084
MSTRG.7378.1	NC_029681.1	14867196	14867577
MSTRG.7381.3	NC_029681.1	14949062	14952443
MSTRG.7381.1	NC_029681.1	14949062	14952507
MSTRG.7381.7	NC_029681.1	14949067	14952520
MSTRG.7381.6	NC_029681.1	14949067	14952520
MSTRG.7381.17	NC_029681.1	14949213	14952432
MSTRG.7391.1	NC_029681.1	15231329	15231632
MSTRG.7434.1	NC_029681.1	16800678	16801091
MSTRG.7435.1	NC_029681.1	16810113	16824469
MSTRG.7438.11	NC_029681.1	16861264	16862372
MSTRG.7476.4	NC_029681.1	17297412	17300291
MSTRG.7483.2	NC_029681.1	17410229	17412756
MSTRG.7483.1	NC_029681.1	17410229	17412759
MSTRG.7483.3	NC_029681.1	17410230	17412995
MSTRG.7487.11	NC_029681.1	17449286	17458571
MSTRG.7487.12	NC_029681.1	17449290	17453911
MSTRG.7487.13	NC_029681.1	17449311	17453592
MSTRG.7487.16	NC_029681.1	17449318	17453597
MSTRG.7487.20	NC_029681.1	17449888	17453887
MSTRG.7490.1	NC_029681.1	17459244	17460447
MSTRG.7490.2	NC_029681.1	17459255	17464186
MSTRG.7494.1	NC_029681.1	17475822	17476126
MSTRG.7609.2	NC_029681.1	18401394	18403878
MSTRG.7637.2	NC_029681.1	18518925	18519361
MSTRG.7642.16	NC_029681.1	18579120	18580239
MSTRG.7642.17	NC_029681.1	18579126	18580234
MSTRG.7658.1	NC_029681.1	18797970	18835824
MSTRG.7659.1	NC_029681.1	18834610	18835338
MSTRG.7660.1	NC_029681.1	18835395	18836912
MSTRG.7706.2	NC_029681.1	19402595	19403316
MSTRG.7719.1	NC_029681.1	19613104	19616133
MSTRG.7735.1	NC_029681.1	19724346	19724951
MSTRG.7738.1	NC_029681.1	19740953	19745861
MSTRG.7738.2	NC_029681.1	19740965	19745271
MSTRG.7738.3	NC_029681.1	19740966	19745451
MSTRG.7738.4	NC_029681.1	19741106	19745429
MSTRG.7749.8	NC_029681.1	19796792	19797290
MSTRG.7749.7	NC_029681.1	19796792	19797290
MSTRG.7760.2	NC_029681.1	19881234	19881616
MSTRG.7811.1	NC_029681.1	20460383	20465819
MSTRG.7903.1	NC_029681.1	21334911	21336443
MSTRG.7921.2	NC_029681.1	21480841	21490767
MSTRG.7935.1	NC_029681.1	21583379	21583757
MSTRG.7936.1	NC_029681.1	21584114	21584483
MSTRG.7938.1	NC_029681.1	21599560	21600886
MSTRG.7938.2	NC_029681.1	21599622	21600800
MSTRG.7938.4	NC_029681.1	21600008	21600779
MSTRG.7938.3	NC_029681.1	21600008	21600781
MSTRG.7938.5	NC_029681.1	21600048	21600893
MSTRG.7984.1	NC_029681.1	21975127	21975768
MSTRG.7984.2	NC_029681.1	21975152	21975768
MSTRG.7993.1	NC_029681.1	22058769	22060506
MSTRG.8025.1	NC_029681.1	22266068	22266358
MSTRG.8028.3	NC_029681.1	22288830	22290332
MSTRG.8036.1	NC_029681.1	22338322	22338618
MSTRG.8064.3	NC_029681.1	22504839	22509276
MSTRG.8064.2	NC_029681.1	22504839	22509311
MSTRG.8064.1	NC_029681.1	22504839	22509311
MSTRG.8064.4	NC_029681.1	22504840	22509311
MSTRG.8070.1	NC_029681.1	22519034	22519623
MSTRG.8134.1	NC_029681.1	23220772	23222137
MSTRG.8135.1	NC_029681.1	23240725	23301768
MSTRG.8156.1	NC_029681.1	23438571	23442355
MSTRG.8226.1	NC_029681.1	24301168	24311389
MSTRG.8226.2	NC_029681.1	24301192	24311378
MSTRG.8253.1	NC_029681.1	24523600	24523955
MSTRG.8255.2	NC_029681.1	24526701	24527463
MSTRG.8255.1	NC_029681.1	24526701	24527485
MSTRG.8284.1	NC_029681.1	24807044	24812016
MSTRG.8284.3	NC_029681.1	24807045	24812016
MSTRG.8284.2	NC_029681.1	24807045	24812016
MSTRG.8284.4	NC_029681.1	24807090	24812012
MSTRG.8284.5	NC_029681.1	24807115	24808112
MSTRG.8284.6	NC_029681.1	24807144	24811959
MSTRG.8294.2	NC_029681.1	24870049	24871496
MSTRG.8294.1	NC_029681.1	24870049	24872694
MSTRG.8294.3	NC_029681.1	24870094	24871555
MSTRG.8294.4	NC_029681.1	24870104	24871392
MSTRG.8300.1	NC_029681.1	24935181	24935640
MSTRG.8331.1	NC_029681.1	25180753	25183166
MSTRG.8335.1	NC_029681.1	25195628	25197408
MSTRG.8383.1	NC_029681.1	25553180	25553480
MSTRG.8392.1	NC_029681.1	25597188	25597957
MSTRG.8392.2	NC_029681.1	25597357	25597957
MSTRG.8414.2	NC_029681.1	25669339	25670691
MSTRG.8414.1	NC_029681.1	25669339	25670713
MSTRG.8423.1	NC_029681.1	25736326	25736649
MSTRG.8444.1	NC_029681.1	26016875	26026652
MSTRG.8445.1	NC_029681.1	26018753	26027577
MSTRG.8446.1	NC_029681.1	26019932	26028563
MSTRG.8456.2	NC_029681.1	26077802	26078482
MSTRG.8519.14	NC_029681.1	26472361	26476460
MSTRG.8519.15	NC_029681.1	26472362	26476454
MSTRG.8519.16	NC_029681.1	26472376	26476436
MSTRG.8519.17	NC_029681.1	26472381	26476450
MSTRG.6262.2	NC_029681.1	166584	168035
MSTRG.6262.4	NC_029681.1	166748	167974
MSTRG.6264.6	NC_029681.1	179597	183029
MSTRG.6264.5	NC_029681.1	179597	183029
MSTRG.6264.3	NC_029681.1	179597	183029
MSTRG.6264.2	NC_029681.1	179597	183645
MSTRG.6264.4	NC_029681.1	179597	184697
MSTRG.6264.1	NC_029681.1	179597	184701
MSTRG.6264.11	NC_029681.1	179780	183643
MSTRG.6264.9	NC_029681.1	179780	183650
MSTRG.6264.8	NC_029681.1	179780	183650
MSTRG.6264.7	NC_029681.1	179780	183670
MSTRG.6264.10	NC_029681.1	179780	184697
MSTRG.6264.13	NC_029681.1	179781	183021
MSTRG.6264.12	NC_029681.1	179781	183021
MSTRG.6264.18	NC_029681.1	179786	183018
MSTRG.6264.17	NC_029681.1	179786	183020
MSTRG.6264.15	NC_029681.1	179786	183039
MSTRG.6264.20	NC_029681.1	179786	184710
MSTRG.6264.19	NC_029681.1	179786	184710
MSTRG.6264.16	NC_029681.1	179786	184710
MSTRG.6264.14	NC_029681.1	179786	184710
MSTRG.6264.30	NC_029681.1	179787	183021
MSTRG.6264.21	NC_029681.1	179787	183644
MSTRG.6264.27	NC_029681.1	179787	183650
MSTRG.6264.29	NC_029681.1	179787	183650
MSTRG.6264.26	NC_029681.1	179787	183650
MSTRG.6264.23	NC_029681.1	179787	183650
MSTRG.6264.31	NC_029681.1	179787	184704
MSTRG.6264.22	NC_029681.1	179787	184704
MSTRG.6264.28	NC_029681.1	179787	184710
MSTRG.6264.25	NC_029681.1	179787	184711
MSTRG.6264.24	NC_029681.1	179787	184723
MSTRG.6264.32	NC_029681.1	179790	183021
MSTRG.6264.33	NC_029681.1	179794	183003
MSTRG.6264.36	NC_029681.1	179801	183039
MSTRG.6264.34	NC_029681.1	179801	183039
MSTRG.6264.35	NC_029681.1	179801	183643
MSTRG.6264.39	NC_029681.1	179802	182957
MSTRG.6264.38	NC_029681.1	179802	183020
MSTRG.6264.37	NC_029681.1	179802	184710
MSTRG.6264.43	NC_029681.1	179803	183030
MSTRG.6264.42	NC_029681.1	179803	183030
MSTRG.6264.40	NC_029681.1	179803	183030
MSTRG.6264.41	NC_029681.1	179803	183039
MSTRG.6264.44	NC_029681.1	179803	183650
MSTRG.6264.45	NC_029681.1	179803	184710
MSTRG.6264.47	NC_029681.1	179804	183019
MSTRG.6264.48	NC_029681.1	179804	183028
MSTRG.6264.46	NC_029681.1	179804	183658
MSTRG.6264.51	NC_029681.1	179810	183019
MSTRG.6264.50	NC_029681.1	179810	183646
MSTRG.6264.49	NC_029681.1	179810	184697
MSTRG.6264.54	NC_029681.1	179820	183017
MSTRG.6264.52	NC_029681.1	179820	183017
MSTRG.6264.56	NC_029681.1	179820	183019
MSTRG.6264.55	NC_029681.1	179820	183644
MSTRG.6264.53	NC_029681.1	179820	183644
MSTRG.6264.57	NC_029681.1	179846	183017
MSTRG.6272.1	NC_029681.1	271672	453371
MSTRG.6272.2	NC_029681.1	377913	453371
MSTRG.6275.2	NC_029681.1	301513	301829
MSTRG.6276.1	NC_029681.1	302564	302917
MSTRG.6296.1	NC_029681.1	435661	453105
MSTRG.6305.1	NC_029681.1	537227	538470
MSTRG.6308.1	NC_029681.1	545159	545709
MSTRG.6341.1	NC_029681.1	1194979	1196229
MSTRG.6352.1	NC_029681.1	1323875	1325263
MSTRG.6352.2	NC_029681.1	1323909	1324489
MSTRG.6354.1	NC_029681.1	1325705	1330282
MSTRG.6405.1	NC_029681.1	1998566	1998958
MSTRG.6429.1	NC_029681.1	2219744	2221167
MSTRG.6429.2	NC_029681.1	2219747	2221352
MSTRG.6451.2	NC_029681.1	2520121	2520541
MSTRG.6458.1	NC_029681.1	2544627	2565719
MSTRG.6458.2	NC_029681.1	2564233	2565719
MSTRG.6461.1	NC_029681.1	2598011	2600129
MSTRG.6493.1	NC_029681.1	2910396	3210116
MSTRG.6494.1	NC_029681.1	2940890	2945887
MSTRG.6496.1	NC_029681.1	2950269	2950775
MSTRG.6504.26	NC_029681.1	3108467	3157025
MSTRG.6504.28	NC_029681.1	3109916	3157770
MSTRG.6504.41	NC_029681.1	3156019	3204347
MSTRG.6504.42	NC_029681.1	3156019	3266925
MSTRG.6504.43	NC_029681.1	3156180	3240939
MSTRG.6504.48	NC_029681.1	3252709	3256093
MSTRG.6504.50	NC_029681.1	3252743	3256115
MSTRG.6510.1	NC_029681.1	3107634	3202713
MSTRG.6511.1	NC_029681.1	3113023	3185987
MSTRG.6511.2	NC_029681.1	3119119	3185987
MSTRG.6511.3	NC_029681.1	3185395	3185898
MSTRG.6515.1	NC_029681.1	3206176	3254012
MSTRG.6519.2	NC_029681.1	3313891	3316629
MSTRG.6539.1	NC_029681.1	3466559	3467151
MSTRG.6552.1	NC_029681.1	3522845	3525614
MSTRG.6581.1	NC_029681.1	3735616	3736069
MSTRG.6595.1	NC_029681.1	3818922	3822117
MSTRG.6615.12	NC_029681.1	3920798	3924716
MSTRG.6615.4	NC_029681.1	3920798	3924721
MSTRG.6615.13	NC_029681.1	3920798	3924723
MSTRG.6615.11	NC_029681.1	3920798	3924776
MSTRG.6615.6	NC_029681.1	3920798	3924780
MSTRG.6655.1	NC_029681.1	4241727	4268310
MSTRG.6655.10	NC_029681.1	4259524	4266452
MSTRG.6655.11	NC_029681.1	4260368	4264385
MSTRG.6655.12	NC_029681.1	4260430	4266455
MSTRG.6655.13	NC_029681.1	4261983	4268313
MSTRG.6655.14	NC_029681.1	4263591	4268310
MSTRG.6655.15	NC_029681.1	4265419	4268310
MSTRG.6660.2	NC_029681.1	4286555	4289938
MSTRG.6660.1	NC_029681.1	4286555	4289938
MSTRG.6680.17	NC_029681.1	4487323	4489865
MSTRG.6680.18	NC_029681.1	4487829	4490264
MSTRG.6700.1	NC_029681.1	4639018	4703465
MSTRG.6716.1	NC_029681.1	4774873	4777120
MSTRG.6732.10	NC_029681.1	4935617	4936266
MSTRG.6749.1	NC_029681.1	5102690	5105291
MSTRG.6749.2	NC_029681.1	5102692	5104022
MSTRG.6749.3	NC_029681.1	5102696	5103775
MSTRG.6749.4	NC_029681.1	5104404	5105291
MSTRG.6750.2	NC_029681.1	5105296	5107106
MSTRG.6750.1	NC_029681.1	5105296	5107108
MSTRG.6750.3	NC_029681.1	5105362	5107108
MSTRG.6751.2	NC_029681.1	5107526	5110185
MSTRG.6751.6	NC_029681.1	5107531	5119299
MSTRG.6751.9	NC_029681.1	5107835	5108930
MSTRG.6751.10	NC_029681.1	5112821	5119290
MSTRG.6760.1	NC_029681.1	5192770	5193516
MSTRG.6766.1	NC_029681.1	5215943	5226456
MSTRG.6776.1	NC_029681.1	5280088	5281630
MSTRG.6778.1	NC_029681.1	5294255	5294545
MSTRG.6796.1	NC_029681.1	5965695	5966891
MSTRG.6812.1	NC_029681.1	6195688	6197140
MSTRG.6832.1	NC_029681.1	6503308	6506991
MSTRG.6832.2	NC_029681.1	6504162	6506882
MSTRG.6832.3	NC_029681.1	6504749	6505624
MSTRG.6832.4	NC_029681.1	6506366	6506981
MSTRG.6838.2	NC_029681.1	6552709	6553037
MSTRG.6842.13	NC_029681.1	6588302	6591308
MSTRG.6853.1	NC_029681.1	6682691	6683677
MSTRG.6854.1	NC_029681.1	6683852	6684638
MSTRG.6859.1	NC_029681.1	6729354	6829988
MSTRG.6861.1	NC_029681.1	6743882	6748670
MSTRG.6877.1	NC_029681.1	7098230	7098926
MSTRG.6882.6	NC_029681.1	7127570	7133804
MSTRG.6882.5	NC_029681.1	7127570	7144285
MSTRG.6882.7	NC_029681.1	7127584	7144295
MSTRG.6884.1	NC_029681.1	7157587	7161713
MSTRG.6885.1	NC_029681.1	7170035	7171615
MSTRG.6886.1	NC_029681.1	7181498	7183258
MSTRG.6903.2	NC_029681.1	7283775	7285617
MSTRG.6914.2	NC_029681.1	7345730	7349023
MSTRG.6914.3	NC_029681.1	7345803	7349020
MSTRG.6914.5	NC_029681.1	7347056	7349023
MSTRG.6914.6	NC_029681.1	7348244	7349022
MSTRG.6918.1	NC_029681.1	7375164	7406009
MSTRG.6923.1	NC_029681.1	7445953	7560847
MSTRG.6936.1	NC_029681.1	7542872	7543182
MSTRG.6940.9	NC_029681.1	7612235	7615502
MSTRG.6940.20	NC_029681.1	7615262	7615971
MSTRG.6940.24	NC_029681.1	7683869	7684710
MSTRG.6941.1	NC_029681.1	7570612	7571201
MSTRG.6943.1	NC_029681.1	7586596	7586888
MSTRG.6944.1	NC_029681.1	7592067	7598850
MSTRG.6946.1	NC_029681.1	7617623	7618200
MSTRG.6953.2	NC_029681.1	7666088	7666828
MSTRG.6957.1	NC_029681.1	7680845	7685600
MSTRG.6999.1	NC_029681.1	8025759	8030597
MSTRG.7092.1	NC_029681.1	9376846	9381834
MSTRG.7201.1	NC_029681.1	10957280	10961848
MSTRG.7201.2	NC_029681.1	10957542	10961837
MSTRG.7213.1	NC_029681.1	11096116	11096419
MSTRG.7214.6	NC_029681.1	11099499	11109549
MSTRG.7225.2	NC_029681.1	11230616	11235476
MSTRG.7225.1	NC_029681.1	11230616	11235725
MSTRG.7225.5	NC_029681.1	11230886	11235490
MSTRG.7225.8	NC_029681.1	11232217	11235486
MSTRG.7225.9	NC_029681.1	11233647	11235476
MSTRG.7234.1	NC_029681.1	11466161	11469364
MSTRG.7234.2	NC_029681.1	11466247	11469365
MSTRG.7235.1	NC_029681.1	11476048	11481062
MSTRG.7239.1	NC_029681.1	11622211	11627417
MSTRG.7248.1	NC_029681.1	11884462	11891579
MSTRG.7252.1	NC_029681.1	11915185	11917788
MSTRG.7252.2	NC_029681.1	11915906	11918940
MSTRG.7256.5	NC_029681.1	12032801	12033438
MSTRG.7262.1	NC_029681.1	12056923	12061504
MSTRG.7264.1	NC_029681.1	12104920	12106869
MSTRG.7266.2	NC_029681.1	12158404	12163004
MSTRG.7266.1	NC_029681.1	12158404	12163087
MSTRG.7266.4	NC_029681.1	12158412	12163069
MSTRG.7266.3	NC_029681.1	12158412	12163087
MSTRG.7266.5	NC_029681.1	12158559	12162959
MSTRG.7266.6	NC_029681.1	12158571	12163087
MSTRG.7281.1	NC_029681.1	12459518	12459775
MSTRG.7294.2	NC_029681.1	12845968	12899018
MSTRG.7371.1	NC_029681.1	14562125	14565308
MSTRG.7371.2	NC_029681.1	14563075	14565495
MSTRG.7371.3	NC_029681.1	14563182	14565308
MSTRG.7380.1	NC_029681.1	14923643	14924616
MSTRG.7421.1	NC_029681.1	16594164	16594476
MSTRG.7426.1	NC_029681.1	16723665	16726664
MSTRG.7426.5	NC_029681.1	16723678	16726453
MSTRG.7426.7	NC_029681.1	16723734	16726527
MSTRG.7426.10	NC_029681.1	16723806	16726490
MSTRG.7426.11	NC_029681.1	16723894	16726201
MSTRG.7439.2	NC_029681.1	16861633	16862038
MSTRG.7439.1	NC_029681.1	16861633	16863655
MSTRG.7460.2	NC_029681.1	17029813	17031708
MSTRG.7461.1	NC_029681.1	17030829	17031443
MSTRG.7465.1	NC_029681.1	17167440	17173097
MSTRG.7466.1	NC_029681.1	17167669	17173375
MSTRG.7489.10	NC_029681.1	17459255	17464184
MSTRG.7499.1	NC_029681.1	17516650	17517530
MSTRG.7530.1	NC_029681.1	17809463	17809766
MSTRG.7556.1	NC_029681.1	17984081	17985469
MSTRG.7556.2	NC_029681.1	17984494	17985466
MSTRG.7574.2	NC_029681.1	18149052	18201004
MSTRG.7575.6	NC_029681.1	18151472	18152591
MSTRG.7575.13	NC_029681.1	18164805	18166145
MSTRG.7579.1	NC_029681.1	18177254	18231977
MSTRG.7588.1	NC_029681.1	18277138	18278435
MSTRG.7605.1	NC_029681.1	18390915	18392040
MSTRG.7607.2	NC_029681.1	18395975	18396507
MSTRG.7651.2	NC_029681.1	18748042	18748276
MSTRG.7699.2	NC_029681.1	19313299	19317682
MSTRG.7699.1	NC_029681.1	19313299	19317682
MSTRG.7699.3	NC_029681.1	19313307	19317676
MSTRG.7747.1	NC_029681.1	19775447	19777189
MSTRG.7751.1	NC_029681.1	19810460	19812967
MSTRG.7755.1	NC_029681.1	19870495	19872891
MSTRG.7909.1	NC_029681.1	21354189	21354849
MSTRG.7955.1	NC_029681.1	21752310	21757996
MSTRG.7958.1	NC_029681.1	21762937	21763275
MSTRG.7958.2	NC_029681.1	21762944	21763277
MSTRG.7999.2	NC_029681.1	22076737	22086056
MSTRG.7999.1	NC_029681.1	22076737	22086065
MSTRG.8001.1	NC_029681.1	22078000	22087043
MSTRG.8052.1	NC_029681.1	22421415	22422022
MSTRG.8063.3	NC_029681.1	22504622	22509578
MSTRG.8063.7	NC_029681.1	22504628	22509279
MSTRG.8063.6	NC_029681.1	22504628	22509284
MSTRG.8063.9	NC_029681.1	22504631	22509304
MSTRG.8067.1	NC_029681.1	22514882	22515162
MSTRG.8069.1	NC_029681.1	22515832	22516204
MSTRG.8104.2	NC_029681.1	22837456	22840701
MSTRG.8108.5	NC_029681.1	22850461	22853468
MSTRG.8108.4	NC_029681.1	22850461	22853529
MSTRG.8108.2	NC_029681.1	22850461	22853543
MSTRG.8113.1	NC_029681.1	22922682	22931667
MSTRG.8131.2	NC_029681.1	23184459	23185046
MSTRG.8131.3	NC_029681.1	23184459	23185127
MSTRG.8142.1	NC_029681.1	23332403	23333532
MSTRG.8142.2	NC_029681.1	23332492	23333321
MSTRG.8146.1	NC_029681.1	23367467	23374221
MSTRG.8228.1	NC_029681.1	24318000	24318635
MSTRG.8240.1	NC_029681.1	24470580	24471074
MSTRG.8243.1	NC_029681.1	24480029	24480486
MSTRG.8245.1	NC_029681.1	24486095	24488297
MSTRG.8245.2	NC_029681.1	24486321	24488284
MSTRG.8315.1	NC_029681.1	25055518	25056297
MSTRG.8330.1	NC_029681.1	25175835	25183166
MSTRG.8330.2	NC_029681.1	25180776	25182914
MSTRG.8330.3	NC_029681.1	25180792	25182914
MSTRG.8330.4	NC_029681.1	25180811	25182914
MSTRG.8347.2	NC_029681.1	25314874	25316992
MSTRG.8371.16	NC_029681.1	25503472	25508592
MSTRG.8371.19	NC_029681.1	25503606	25508592
MSTRG.8371.21	NC_029681.1	25503685	25508592
MSTRG.8371.22	NC_029681.1	25503697	25508592
MSTRG.8402.2	NC_029681.1	25625435	25626236
MSTRG.8418.3	NC_029681.1	25685780	25688984
MSTRG.8463.3	NC_029681.1	26112428	26113298
MSTRG.8463.4	NC_029681.1	26112470	26112788
MSTRG.8508.1	NC_029681.1	26424563	26426359
MSTRG.8510.1	NC_029681.1	26429449	26429724
MSTRG.8520.1	NC_029681.1	26472160	26476455
MSTRG.8520.3	NC_029681.1	26472192	26476454
MSTRG.8520.2	NC_029681.1	26472192	26476634
MSTRG.8520.4	NC_029681.1	26472274	26476437
MSTRG.8520.5	NC_029681.1	26472362	26476429
MSTRG.8520.6	NC_029681.1	26472362	26476436
MSTRG.8543.1	NC_029681.1	26670541	26671465
MSTRG.8553.1	NC_029681.1	26716120	26718523
MSTRG.8553.2	NC_029681.1	26716744	26718519
MSTRG.8599.1	NC_029682.1	231905	246491
MSTRG.8647.1	NC_029682.1	534801	545461
MSTRG.8649.1	NC_029682.1	536907	547632
MSTRG.8671.5	NC_029682.1	651365	654701
MSTRG.8677.2	NC_029682.1	720372	786468
MSTRG.8677.1	NC_029682.1	720372	786468
MSTRG.8684.1	NC_029682.1	813542	813827
MSTRG.8690.1	NC_029682.1	848199	850095
MSTRG.8698.19	NC_029682.1	872429	874427
MSTRG.8709.6	NC_029682.1	967088	971259
MSTRG.8715.1	NC_029682.1	1138718	1139707
MSTRG.8734.2	NC_029682.1	1279670	1280250
MSTRG.8734.3	NC_029682.1	1279707	1280214
MSTRG.8753.1	NC_029682.1	1472991	1475369
MSTRG.8755.2	NC_029682.1	1506188	1508182
MSTRG.8755.3	NC_029682.1	1506251	1507578
MSTRG.8761.1	NC_029682.1	1538581	1539415
MSTRG.8764.1	NC_029682.1	1548675	1552557
MSTRG.8764.2	NC_029682.1	1549409	1552557
MSTRG.8772.1	NC_029682.1	1599045	1600188
MSTRG.8793.2	NC_029682.1	1685712	1687452
MSTRG.8814.1	NC_029682.1	1797064	1797529
MSTRG.8846.1	NC_029682.1	2292468	2293719
MSTRG.8849.1	NC_029682.1	2303377	2306660
MSTRG.8850.1	NC_029682.1	2304105	2307182
MSTRG.8864.1	NC_029682.1	2398044	2398706
MSTRG.8864.2	NC_029682.1	2398103	2398706
MSTRG.8896.2	NC_029682.1	2623091	2624979
MSTRG.8905.1	NC_029682.1	2657003	2658008
MSTRG.8916.7	NC_029682.1	2732540	2733106
MSTRG.8916.8	NC_029682.1	2732543	2733113
MSTRG.8916.9	NC_029682.1	2732575	2733096
MSTRG.8919.1	NC_029682.1	2748706	2749290
MSTRG.8933.1	NC_029682.1	2827734	2830449
MSTRG.8969.1	NC_029682.1	3062678	3063013
MSTRG.8970.1	NC_029682.1	3063201	3063887
MSTRG.8970.2	NC_029682.1	3063203	3063861
MSTRG.8971.1	NC_029682.1	3073611	3075240
MSTRG.8971.2	NC_029682.1	3073656	3075237
MSTRG.8978.1	NC_029682.1	3116274	3117434
MSTRG.8978.2	NC_029682.1	3116619	3117426
MSTRG.9000.1	NC_029682.1	3316110	3317000
MSTRG.9003.1	NC_029682.1	3330241	3335527
MSTRG.9044.1	NC_029682.1	3837934	3842199
MSTRG.9057.1	NC_029682.1	4029037	4090927
MSTRG.9057.2	NC_029682.1	4030908	4090997
MSTRG.9061.6	NC_029682.1	4080529	4081088
MSTRG.9066.1	NC_029682.1	4118707	4119690
MSTRG.9067.1	NC_029682.1	4120071	4122330
MSTRG.9067.2	NC_029682.1	4120680	4122330
MSTRG.9069.1	NC_029682.1	4137010	4140236
MSTRG.9069.2	NC_029682.1	4137527	4140211
MSTRG.9121.1	NC_029682.1	4503460	4553472
MSTRG.9140.1	NC_029682.1	4687930	4692874
MSTRG.9172.1	NC_029682.1	4912118	4916333
MSTRG.9174.1	NC_029682.1	4933401	4938745
MSTRG.9205.1	NC_029682.1	5388627	5390426
MSTRG.9207.2	NC_029682.1	5403393	5404423
MSTRG.9231.1	NC_029682.1	5603737	5614587
MSTRG.9231.2	NC_029682.1	5604389	5614586
MSTRG.9233.1	NC_029682.1	5615611	5618456
MSTRG.9235.1	NC_029682.1	5631951	5633907
MSTRG.9238.1	NC_029682.1	5634233	5637465
MSTRG.9238.3	NC_029682.1	5636569	5643426
MSTRG.9255.1	NC_029682.1	5730708	5731933
MSTRG.9276.1	NC_029682.1	6055584	6056854
MSTRG.9280.1	NC_029682.1	6094856	6097068
MSTRG.9323.1	NC_029682.1	6636385	6637829
MSTRG.9338.2	NC_029682.1	6715182	6720944
MSTRG.9341.1	NC_029682.1	6748426	6751460
MSTRG.9344.1	NC_029682.1	6765819	6766325
MSTRG.9355.1	NC_029682.1	6809041	6810692
MSTRG.9360.1	NC_029682.1	6823383	6824153
MSTRG.9374.1	NC_029682.1	6956383	6957706
MSTRG.9374.2	NC_029682.1	6956386	6957530
MSTRG.9374.3	NC_029682.1	6956591	6957571
MSTRG.9374.4	NC_029682.1	6956729	6957507
MSTRG.9391.1	NC_029682.1	7247977	7251429
MSTRG.9391.2	NC_029682.1	7250906	7251412
MSTRG.9397.3	NC_029682.1	7354653	7744578
MSTRG.9397.9	NC_029682.1	7354657	7355667
MSTRG.9397.16	NC_029682.1	7457644	7460518
MSTRG.9397.17	NC_029682.1	7457931	7460518
MSTRG.9397.19	NC_029682.1	7461196	7462717
MSTRG.9397.26	NC_029682.1	7777241	7787147
MSTRG.9415.2	NC_029682.1	7790554	7791750
MSTRG.9416.1	NC_029682.1	7792058	7793252
MSTRG.9432.1	NC_029682.1	7865534	7866198
MSTRG.9443.1	NC_029682.1	7924613	7925136
MSTRG.9444.1	NC_029682.1	7925140	7925504
MSTRG.9464.3	NC_029682.1	8005003	8007144
MSTRG.9464.2	NC_029682.1	8005003	8007144
MSTRG.9464.1	NC_029682.1	8005003	8007144
MSTRG.9473.1	NC_029682.1	8056697	8060246
MSTRG.9481.1	NC_029682.1	8089324	8089949
MSTRG.9482.2	NC_029682.1	8090110	8090901
MSTRG.9510.1	NC_029682.1	8232615	8234588
MSTRG.9513.1	NC_029682.1	8251555	8252382
MSTRG.9516.1	NC_029682.1	8258680	8259325
MSTRG.9544.1	NC_029682.1	8415490	8417626
MSTRG.9611.1	NC_029682.1	9841273	9842243
MSTRG.9614.59	NC_029682.1	9864045	9864360
MSTRG.9619.2	NC_029682.1	9900473	9906093
MSTRG.9619.4	NC_029682.1	9900817	9907908
MSTRG.9655.1	NC_029682.1	10188788	10192620
MSTRG.9657.1	NC_029682.1	10217624	10218730
MSTRG.9670.1	NC_029682.1	10414663	10415243
MSTRG.9671.1	NC_029682.1	10425083	10427584
MSTRG.9687.1	NC_029682.1	10555159	10557088
MSTRG.9687.2	NC_029682.1	10555160	10557121
MSTRG.9688.1	NC_029682.1	10583250	10583722
MSTRG.9693.1	NC_029682.1	10594867	10623721
MSTRG.9712.1	NC_029682.1	11001694	11068000
MSTRG.9713.6	NC_029682.1	11003313	11070575
MSTRG.9713.4	NC_029682.1	11003313	11070575
MSTRG.9713.7	NC_029682.1	11003313	11070583
MSTRG.9713.8	NC_029682.1	11003313	11070750
MSTRG.9713.10	NC_029682.1	11003313	11070750
MSTRG.9724.1	NC_029682.1	11151739	11216308
MSTRG.9724.2	NC_029682.1	11215782	11216157
MSTRG.9746.1	NC_029682.1	11414805	11418871
MSTRG.9746.2	NC_029682.1	11415314	11418776
MSTRG.9746.3	NC_029682.1	11415535	11416642
MSTRG.9746.4	NC_029682.1	11415659	11418652
MSTRG.9746.5	NC_029682.1	11415659	11418776
MSTRG.9746.6	NC_029682.1	11415718	11418703
MSTRG.9746.7	NC_029682.1	11415954	11416639
MSTRG.9746.9	NC_029682.1	11415969	11418762
MSTRG.9746.8	NC_029682.1	11415969	11418775
MSTRG.9746.11	NC_029682.1	11416009	11418734
MSTRG.9746.10	NC_029682.1	11416009	11418734
MSTRG.9746.12	NC_029682.1	11416021	11418480
MSTRG.9746.14	NC_029682.1	11416034	11418662
MSTRG.9746.13	NC_029682.1	11416034	11418662
MSTRG.9746.15	NC_029682.1	11416035	11418630
MSTRG.9746.16	NC_029682.1	11416036	11417709
MSTRG.9746.20	NC_029682.1	11416036	11418554
MSTRG.9746.17	NC_029682.1	11416036	11418596
MSTRG.9746.21	NC_029682.1	11416036	11418609
MSTRG.9746.18	NC_029682.1	11416036	11418609
MSTRG.9746.19	NC_029682.1	11416036	11418871
MSTRG.9746.26	NC_029682.1	11416699	11418585
MSTRG.9746.25	NC_029682.1	11416699	11418585
MSTRG.9746.27	NC_029682.1	11416699	11418630
MSTRG.9746.23	NC_029682.1	11416699	11418652
MSTRG.9746.24	NC_029682.1	11416699	11418734
MSTRG.9746.22	NC_029682.1	11416699	11418775
MSTRG.9759.1	NC_029682.1	11508391	11508880
MSTRG.9767.1	NC_029682.1	11573134	11690983
MSTRG.9770.1	NC_029682.1	11592285	11704414
MSTRG.9775.1	NC_029682.1	11792817	11796506
MSTRG.9784.1	NC_029682.1	11812963	11814367
MSTRG.9784.2	NC_029682.1	11812992	11815103
MSTRG.9788.1	NC_029682.1	11844159	11846677
MSTRG.9788.2	NC_029682.1	11844454	11846596
MSTRG.9797.1	NC_029682.1	11940720	11941082
MSTRG.9829.2	NC_029682.1	12146289	12169346
MSTRG.9831.1	NC_029682.1	12154763	12175777
MSTRG.9842.7	NC_029682.1	12233315	12234057
MSTRG.9872.1	NC_029682.1	12574874	12640729
MSTRG.9874.1	NC_029682.1	12582991	12651532
MSTRG.9874.2	NC_029682.1	12583236	12588026
MSTRG.9874.3	NC_029682.1	12584645	12651511
MSTRG.9874.4	NC_029682.1	12584904	12588024
MSTRG.9874.6	NC_029682.1	12585141	12585740
MSTRG.9874.5	NC_029682.1	12585141	12588026
MSTRG.9874.7	NC_029682.1	12587337	12588023
MSTRG.9875.1	NC_029682.1	12594743	12662982
MSTRG.9883.1	NC_029682.1	12677583	12683877
MSTRG.9887.2	NC_029682.1	12727889	12738233
MSTRG.9887.1	NC_029682.1	12727889	12740316
MSTRG.9894.1	NC_029682.1	12770925	12771904
MSTRG.9912.1	NC_029682.1	12879955	12881070
MSTRG.9916.1	NC_029682.1	12906912	12908185
MSTRG.9918.2	NC_029682.1	12915466	12916821
MSTRG.9918.3	NC_029682.1	12915502	12916751
MSTRG.9936.1	NC_029682.1	13067168	13067790
MSTRG.9938.2	NC_029682.1	13141234	13145066
MSTRG.9938.1	NC_029682.1	13141234	13145066
MSTRG.9938.3	NC_029682.1	13141274	13145026
MSTRG.9938.4	NC_029682.1	13141283	13145017
MSTRG.9938.5	NC_029682.1	13141441	13145009
MSTRG.9938.6	NC_029682.1	13141454	13145009
MSTRG.9938.7	NC_029682.1	13142765	13145009
MSTRG.9938.8	NC_029682.1	13143322	13145002
MSTRG.9952.1	NC_029682.1	13270380	13271185
MSTRG.9975.1	NC_029682.1	13410673	13411039
MSTRG.9987.1	NC_029682.1	13484473	13486775
MSTRG.9996.1	NC_029682.1	13624462	13625777
MSTRG.9996.3	NC_029682.1	13624469	13625774
MSTRG.9997.1	NC_029682.1	13649460	13705348
MSTRG.9998.1	NC_029682.1	13649709	13674614
MSTRG.10002.1	NC_029682.1	13665817	13670896
MSTRG.10016.1	NC_029682.1	14033821	14034250
MSTRG.10020.1	NC_029682.1	14086248	14087957
MSTRG.10023.1	NC_029682.1	14096274	14097690
MSTRG.10023.2	NC_029682.1	14096726	14100153
MSTRG.10023.4	NC_029682.1	14097027	14102374
[truncated: 6,261 more rows]
