# Supplementary material for: The transcriptomic response to heat stress of a jujube (Ziziphus jujuba Mill.) cultivar is featured with changed expression of long noncoding RNAs
Source: PLoS One. 2021 May 27;16(5):e0249663. doi: 10.1371/journal.pone.0249663 (PMC8158912; doi:10.1371/journal.pone.0249663)
Supplement: S2 Table — (XLSX) [file pone.0249663.s002.xlsx]

## Sheet: HR1 VS HR0
#ID	HR0-a	HR0-b	HR0-c	HR1-a	HR1-b	HR1-c	HR0-a	HR0-b	HR0-c	HR1-a	HR1-b	HR1-c	FDR	log2FC	regulated
MSTRG.10005.1	85	45	68	11	4	8	3.59187	1.92996	3.18506	0.463232	0.147009	0.350093	0.000328856	-3.03665	down
MSTRG.10022.1	166	481	391	1932	3109	2378	3.70992	10.988	9.72979	43.2273	75.6235	59.2078	0.000152143	2.73203	up
MSTRG.10027.1	1795	2119	2134	512	388	327	53.2238	64.0792	70.2646	15.1552	12.4689	10.7496	1.181e-06	-2.30446	down
MSTRG.10235.2	10	7	17	0	0	0	0.314808	0.196239	0.570654	0	0	0	0.00849363	-5.56272	down
MSTRG.10305.1	38	59	21	3	4	5	2.72469	4.32203	1.68111	0.167145	0.309359	0.374825	0.000615311	-3.18261	down
MSTRG.10311.1	165	195	175	20	22	31	7.72129	9.31137	9.10576	0.895607	1.06909	1.58295	1.17897e-09	-2.87524	down
MSTRG.10341.14	0	0	0	11	21	23	0	0	0	0.080638	0.162854	0.190364	0.00194998	6.09683	up
MSTRG.10341.38	2	77	28	0	0	0	0.012921	0.686581	0.268842	0	0	0	0.00261366	-6.27363	down
MSTRG.10341.76	13	33	13	0	0	0	0.218622	0.559648	0.233201	0	0	0	0.00176614	-6.16998	down
MSTRG.10382.5	21	15	19	0	0	0	0.850342	0.607155	0.853837	0	0	0	0.00142388	-6.20107	down
MSTRG.10995.1	0	0	0	435	497	475	0	0	0	28.0417	34.8877	34.1222	6.8243e-13	10.1355	up
MSTRG.10995.2	346	290	236	3	4	6	12.1325	10.3663	9.16414	0.081127	0.143373	0.229727	8.37049e-21	-5.94185	down
MSTRG.11128.1	16	11	10	0	0	0	0.339642	0.242705	0.221446	0	0	0	0.00548928	-5.71114	down
MSTRG.11146.15	0	0	0	7	14	14	0	0	0	0.230829	0.542697	0.562071	0.00816414	5.56123	up
MSTRG.11202.2	63	31	36	3	0	0	1.4413	0.716915	0.910614	0.067577	0	0	0.00034555	-4.90805	down
MSTRG.11202.5	45	29	19	2	0	0	1.44125	0.951591	0.679183	0.048469	0	0	0.000370296	-4.96073	down
MSTRG.11245.1	41	48	65	7	12	15	0.650147	0.767683	1.14678	0.110711	0.204632	0.254814	0.00433182	-2.17654	down
MSTRG.12004.1	32	55	45	319	287	239	0.266516	0.473364	0.415908	2.69041	2.628	2.23966	4.02241e-07	2.61507	up
MSTRG.12291.3	12	15	11	38	49	52	0.404212	0.495445	0.390163	1.26028	1.78074	1.92888	0.00447781	1.80503	up
MSTRG.12386.1	48	55	75	4	0	0	1.73417	2.03856	3.02149	0.113201	0	0	0.000344235	-4.94282	down
MSTRG.12545.4	27	18	8	0	0	0	1.52374	1.0077	0.480448	0	0	0	0.00261636	-6.03322	down
MSTRG.12884.12	0	0	0	10	46	9	0	0	0	0.089332	0.485466	0.088493	0.00326	6.03665	up
MSTRG.12997.16	23	57	46	3	0	0	0.398522	1.0259	0.892508	0.045144	0	0	0.00058056	-4.83827	down
MSTRG.13207.1	25	85	60	0	0	0	1.22719	4.28451	3.29534	0	0	0	3.71053e-05	-7.39354	down
MSTRG.13283.1	0	0	0	3	28	21	0	0	0	0.158213	2.29523	1.7555	0.00682481	5.74666	up
MSTRG.1339.2	0	0	0	9	19	17	0	0	0	0.251016	0.574224	0.539219	0.00385879	5.85831	up
MSTRG.13626.1	10	47	40	0	0	0	0.235741	1.1985	1.09508	0	0	0	0.000502136	-6.65212	down
MSTRG.13626.10	60	68	59	0	0	0	0.547247	0.640976	0.601622	0	0	0	6.31842e-06	-7.70268	down
MSTRG.13626.5	106	11	44	0	0	0	0.604673	0.064042	0.276642	0	0	0	0.000190512	-7.0595	down
MSTRG.13626.6	17	9	20	0	0	0	0.155422	0.088672	0.209403	0	0	0	0.00329252	-5.93282	down
MSTRG.13626.7	42	18	62	0	0	0	1.07214	0.467829	1.75039	0	0	0	0.000152143	-6.99911	down
MSTRG.13982.7	1	0	1	33	16	14	0.002324	0	0.002088	0.643222	0.336983	0.291024	0.00190758	4.43166	up
MSTRG.14005.7	2175	920	3046	9256	12437	12687	12.6871	5.47217	19.7342	53.9114	78.7268	82.2202	0.00487669	2.34692	up
MSTRG.14034.7	157	42	79	0	0	0	1.39603	0.375557	0.774626	0	0	0	5.03772e-06	-7.93663	down
MSTRG.1404.3	95	109	127	37	33	29	1.63465	1.91123	2.41446	0.622018	0.614233	0.55292	0.00111647	-1.75617	down
MSTRG.14105.3	107	166	173	350	468	527	0.327268	0.51988	0.588023	1.07396	1.55928	1.79619	0.00744534	1.52866	up
MSTRG.14105.6	0	0	0	90	17	70	0	0	0	0.341437	0.067115	0.295399	7.90531e-05	7.26453	up
MSTRG.14178.1	169	126	35	1	1	1	5.73914	4.36369	1.30059	0.015472	0.000452	0.000361	3.93267e-07	-6.19716	down
MSTRG.15292.11	0	0	4	37	36	36	0	0	0.018449	0.182566	0.193724	0.197159	0.00288177	4.23819	up
MSTRG.15292.14	0	0	0	13	22	18	0	0	0	0.075044	0.133004	0.110233	0.0019365	6.08542	up
MSTRG.15292.23	0	0	0	17	24	22	0	0	0	0.104553	0.160029	0.149352	0.000973018	6.31014	up
MSTRG.15292.25	0	0	0	17	19	18	0	0	0	0.102442	0.129206	0.125416	0.00164919	6.13636	up
MSTRG.15292.28	0	0	0	13	14	14	0	0	0	0.097197	0.111461	0.113616	0.0042094	5.80384	up
MSTRG.15292.30	0	0	1	40	51	40	0	0	2.1e-05	0.169347	0.235126	0.186504	1.17133e-05	6.11123	up
MSTRG.15292.39	0	0	0	16	14	19	0	0	0	0.111684	0.100852	0.144962	0.00237819	6.00925	up
MSTRG.15292.50	0	0	0	39	39	36	0	0	0	0.207043	0.227158	0.21343	8.51728e-05	7.04155	up
MSTRG.15292.59	0	0	0	45	40	50	0	0	0	0.238243	0.228504	0.295796	4.35442e-05	7.23994	up
MSTRG.15292.7	0	1	0	18	16	14	0	0.000577	0	0.138904	0.134969	0.119152	0.0023099	4.79269	up
MSTRG.15292.9	0	0	0	15	15	19	0	0	0	0.111194	0.116705	0.153924	0.00236003	6.01159	up
MSTRG.15403.28	129	2	158	2	1	0	2.30357	0.023919	3.13241	0.026622	0.001221	0	0.00272622	-5.44557	down
MSTRG.15403.33	0	1	1	34	44	28	0	0.001434	0.002314	0.465292	0.663041	0.428375	3.25265e-05	5.19423	up
MSTRG.1549.4	0	2	0	63	17	24	0	0.013115	0	0.712966	0.208525	0.300297	0.00130171	4.9844	up
MSTRG.15694.7	295	229	188	912	1142	749	9.50129	7.5292	6.743	29.415	40.001	26.8539	0.000152143	1.91996	up
MSTRG.16062.2	0	0	0	27	94	39	0	0	0	0.404219	1.55209	0.647859	6.90425e-05	7.2339	up
MSTRG.16355.1	43	74	57	200	148	179	0.54581	0.966609	0.817145	2.58077	2.07859	2.56636	0.00765126	1.55246	up
MSTRG.16627.1	1	0	1	17	16	23	0.012307	0	0.027124	0.790388	0.769539	1.19152	0.0012762	4.32516	up
MSTRG.16744.3	0	0	0	7	16	21	0	0	0	0.46619	1.18793	1.55924	0.00494168	5.78026	up
MSTRG.17151.2	30	24	15	89	129	107	0.42954	0.349656	0.235305	1.30302	2.06905	1.74827	0.00034555	2.16489	up
MSTRG.17488.1	5	3	4	17	34	41	0.14018	0.085789	0.12455	0.468237	1.03957	1.2711	0.00365327	2.77492	up
MSTRG.17594.2	2	3	1	25	49	43	0.050704	0.077172	0.03649	0.823613	1.79464	1.59268	4.53159e-05	4.03986	up
MSTRG.17685.2	0	0	0	46	73	50	0	0	0	0.368458	0.633896	0.445023	1.76708e-05	7.4825	up
MSTRG.17685.3	0	0	0	13	18	14	0	0	0	0.097182	0.15362	0.12065	0.00324585	5.90479	up
MSTRG.17685.4	0	0	0	29	37	30	0	0	0	0.239349	0.334358	0.268891	0.000174087	6.82543	up
MSTRG.17685.5	0	0	0	15	19	15	0	0	0	0.117241	0.167859	0.134839	0.00236003	6.01186	up
MSTRG.1789.1	0	0	0	64	51	20	0	0	0	1.08509	0.936513	0.374106	0.000113079	7.07352	up
MSTRG.18137.30	0	0	0	69	49	16	0	0	0	1.30263	1.00049	0.337736	0.000159312	6.99955	up
MSTRG.18148.1	45	39	42	11	12	15	2.09583	1.8273	2.13013	0.48692	0.595702	0.763906	0.00716349	-1.73936	down
MSTRG.18219.1	0	0	0	14	29	25	0	0	0	0.461271	1.06425	0.948108	0.000909258	6.35345	up
MSTRG.1827.2	0	0	0	31	7	14	0	0	0	1.01763	0.238754	0.506376	0.00424552	5.89643	up
MSTRG.18954.2	24	68	24	1	2	1	0.784377	2.25332	0.864379	0.020084	0.038199	0.035725	0.000152143	-4.51667	down
MSTRG.19039.9	0	0	2	22	10	29	0	0	0.031298	0.497442	0.238979	0.751795	0.00575481	4.29495	up
MSTRG.19440.3	0	0	0	11	157	57	0	0	0	0.011222	0.175984	0.065014	0.000120745	7.26379	up
MSTRG.20100.1	20	47	45	332	152	176	0.627514	1.54582	1.5868	10.6992	5.32755	6.30689	0.00382125	2.46236	up
MSTRG.20195.14	32	31	20	1	1	1	0.768133	0.740436	0.514265	0.001963	0.002068	0.001748	8.51728e-05	-4.48962	down
MSTRG.20225.7	136	169	150	63	53	48	8.58684	10.8591	10.4978	3.92716	3.61361	3.30949	0.002078	-1.48692	down
MSTRG.20437.3	6	91	89	0	3	3	0.239651	3.79513	4.01995	0	0.126894	0.117674	0.00715546	-4.38815	down
MSTRG.20737.1	24	31	16	70	141	123	0.665111	0.893424	0.482248	1.99386	4.38042	3.89103	0.0018011	2.15406	up
MSTRG.20922.1	17	3	20	0	0	0	0.821119	0.133238	1.04917	0	0	0	0.00991355	-5.57696	down
MSTRG.20928.114	50	36	9	0	0	0	0.90218	0.655475	0.175263	0	0	0	0.000612286	-6.5981	down
MSTRG.21000.64	0	0	0	103	54	47	0	0	0	0.612713	0.350058	0.306129	1.29668e-05	7.62774	up
MSTRG.212.2	0	0	0	20	28	11	0	0	0	0.215876	0.335418	0.128356	0.00177065	6.15334	up
MSTRG.21218.2	8	12	15	62	99	100	0.117516	0.198771	0.262594	1.01141	1.7465	1.81478	3.55809e-05	2.78894	up
MSTRG.21218.4	0	0	0	30	24	17	0	0	0	0.842692	0.745022	0.528211	0.000711355	6.42682	up
MSTRG.21219.2	1	10	5	59	82	52	0.027669	0.276978	0.147004	1.7019	2.55458	1.65982	0.000732571	3.40118	up
MSTRG.21444.1	9	9	11	107	66	76	0.662952	0.659266	0.931222	8.14665	5.43413	6.42732	8.29714e-06	3.00393	up
MSTRG.21492.1	13	16	24	2	3	1	0.82158	0.989936	1.69128	0.078909	0.149184	0.065033	0.00833335	-3.01364	down
MSTRG.21536.2	0	0	0	9	9	19	0	0	0	0.795609	0.871102	2.0649	0.00744534	5.6068	up
MSTRG.21555.33	25	31	3	0	0	0	0.444711	0.571064	0.046438	0	0	0	0.0046598	-5.91364	down
MSTRG.21943.2	37	14	26	0	0	0	1.84383	0.689428	1.45192	0	0	0	0.000612286	-6.51491	down
MSTRG.22122.1	3	4	0	29	20	36	0.075001	0.131494	0	0.937103	0.670185	1.26486	0.00373921	3.37458	up
MSTRG.22180.1	0	0	0	156	142	128	0	0	0	3.22933	3.19636	2.95185	4.33206e-08	8.64255	up
MSTRG.22180.2	0	0	0	113	91	95	0	0	0	4.48695	3.91562	4.18455	5.043e-07	8.20429	up
MSTRG.22244.10	24	11	18	0	0	0	0.383308	0.174374	0.324838	0	0	0	0.00195035	-6.10595	down
MSTRG.22244.11	55	42	14	0	0	0	1.75063	1.34937	0.475423	0	0	0	0.000232363	-6.85771	down
MSTRG.22244.3	26	14	25	0	0	0	0.366151	0.203127	0.396541	0	0	0	0.000909258	-6.3634	down
MSTRG.22244.6	24	20	24	0	0	0	0.373564	0.309142	0.406758	0	0	0	0.000612286	-6.46607	down
MSTRG.22261.1	10	23	11	0	0	0	0.505155	1.25459	0.625267	0	0	0	0.00399858	-5.8585	down
MSTRG.22665.1	189	174	216	401	611	551	3.79218	3.56622	4.82042	8.03767	13.3317	12.2999	0.00565272	1.37021	up
MSTRG.22804.1	0	0	1	46	42	19	0	0	0.010126	2.12193	2.07195	0.937994	0.000135591	5.75008	up
MSTRG.22871.7	0	0	0	23	22	3	0	0	0	0.41097	0.43158	0.055747	0.00781362	5.68718	up
MSTRG.22874.10	0	0	0	17	27	14	0	0	0	0.1316	0.231683	0.119345	0.00160752	6.17079	up
MSTRG.22874.2	0	0	0	8	45	7	0	0	0	0.098476	0.636796	0.094481	0.00509963	5.8771	up
MSTRG.22973.1	15	25	23	0	0	0	0.792559	1.37799	1.37848	0	0	0	0.000909258	-6.34675	down
MSTRG.23022.1	18	27	18	0	0	0	1.84613	2.80012	1.97429	0	0	0	0.000871341	-6.35493	down
MSTRG.23755.1	1	2762	2	1	0	1	0.000145	132.555	0.060475	0.03269	0	0.022953	0.00575481	-6.24084	down
MSTRG.23812.1	16	3	33	0	0	0	0.306664	0.052134	0.731894	0	0	0	0.00674943	-5.78446	down
MSTRG.24189.2	17	52	45	4	0	0	0.612114	1.97819	1.86718	0.121479	0	0	0.00880804	-4.23905	down
MSTRG.24208.3	0	0	0	24	5	11	0	0	0	0.334304	0.071958	0.176382	0.00910081	5.58372	up
MSTRG.24208.4	0	0	0	39	38	13	0	0	0	0.582987	0.607872	0.21515	0.000509158	6.59932	up
MSTRG.24213.1	7	14	13	43	59	61	0.154805	0.333544	0.336347	1.02036	1.51313	1.62598	0.00181898	2.17462	up
MSTRG.24363.4	0	2	0	20	31	62	0	0.087244	0	1.00819	1.73578	3.62961	0.000353534	5.13668	up
MSTRG.24575.1	0	0	0	7	17	15	0	0	0	0.151727	0.405187	0.37535	0.00643134	5.66817	up
MSTRG.24656.4	23	39	21	0	0	0	0.381566	0.676109	0.392155	0	0	0	0.00034555	-6.65723	down
MSTRG.25280.9	158	172	161	313	442	448	0.800695	0.889917	0.907385	1.5921	2.44243	2.53376	0.00436576	1.24195	up
MSTRG.25799.1	0	0	0	7	20	13	0	0	0	0.335928	1.0881	0.70933	0.00643134	5.67752	up
MSTRG.25858.2	32	33	30	137	247	175	0.60548	0.626997	0.630042	2.58086	5.07421	3.68617	4.09734e-06	2.47868	up
MSTRG.26559.2	0	0	0	332	1	9	0	0	0	19.1435	0.000217	0.535236	0.00385879	6.40526	up
MSTRG.27106.1	14	12	12	0	0	1	0.447052	0.40265	0.414395	0	0	0.031698	0.00506379	-4.54085	down
MSTRG.27276.4	0	0	0	65	9	93	0	0	0	2.01044	0.299609	3.19145	0.000210493	7.03144	up
MSTRG.27335.2	0	0	0	305	176	227	0	0	0	7.0712	4.44472	5.84955	1.77537e-09	9.20088	up
MSTRG.2738.2	93	71	73	269	241	241	2.04546	1.57758	1.76796	5.90821	5.77083	5.90105	0.000344235	1.61463	up
MSTRG.27386.4	0	0	0	8	24	11	0	0	0	0.108683	0.388703	0.179982	0.00565272	5.73731	up
MSTRG.27621.1	46	108	73	3	0	0	1.19254	2.87956	2.10037	0.052389	0	0	1.76708e-05	-5.6406	down
MSTRG.27625.1	0	0	0	28	51	50	0	0	0	0.886024	1.76157	1.76064	6.92127e-05	7.13254	up
MSTRG.27874.1	3	0	5	71	48	56	0.070643	0	0.179352	2.30972	1.70736	2.03108	0.000165849	4.13339	up
MSTRG.27993.1	42	10	18	0	0	0	2.03167	0.492841	0.959121	0	0	0	0.00142953	-6.29686	down
MSTRG.28052.1	48	63	39	0	0	0	3.83964	5.13092	3.43187	0	0	0	2.31107e-05	-7.40229	down
MSTRG.28082.1	42	92	67	3	10	8	1.60478	3.60721	2.84377	0.11495	0.399054	0.340139	0.000210493	-3.18366	down
MSTRG.28965.7	1870	2300	2396	646	431	370	56.6345	71.0373	80.6012	19.5201	14.1437	12.428	9.00272e-05	-2.17742	down
MSTRG.28966.1	53	184	182	13	8	2	1.01497	3.63537	3.91454	0.23473	0.160179	0.030171	0.000399866	-3.95523	down
MSTRG.29000.12	0	0	0	20	26	8	0	0	0	0.364114	0.510199	0.155203	0.00286815	6.00441	up
MSTRG.29044.1	0	0	0	23	10	19	0	0	0	1.93858	0.859413	1.763	0.00260465	6.01775	up
MSTRG.29231.5	22	7	8	0	0	0	0.992299	0.316134	0.380734	0	0	0	0.00846917	-5.59017	down
MSTRG.29239.1	6	4	5	37	31	28	0.418332	0.313435	0.349988	2.81381	2.56962	2.32291	0.00117501	2.57035	up
MSTRG.30417.17	17	37	4	0	0	0	0.089214	0.195564	0.022262	0	0	0	0.00443759	-5.92234	down
MSTRG.30445.2	0	0	0	12	25	14	0	0	0	0.487843	1.10546	0.633794	0.00261366	6.002	up
MSTRG.30509.2	42	43	117	0	0	0	1.52058	1.61858	4.77238	0	0	0	2.01053e-05	-7.5841	down
MSTRG.30583.16	1	1	0	23	26	9	6e-06	3e-06	0	0.34019	0.408768	0.14242	0.00311604	4.3206	up
MSTRG.30589.2	1	10	7	44	46	44	0.027066	0.362331	0.270535	1.61107	1.84784	1.79706	0.00846917	2.74055	up
MSTRG.30655.1	21	30	36	144	232	84	0.268542	0.401533	0.524818	1.90892	3.34289	1.22995	0.00476051	2.29244	up
MSTRG.30655.4	0	0	0	31	44	40	0	0	0	0.521832	0.816968	0.762539	8.76856e-05	7.03689	up
MSTRG.31159.3	0	0	0	20	10	10	0	0	0	0.441209	0.227515	0.228815	0.00577324	5.70883	up
MSTRG.31557.1	25	13	13	56	102	63	0.572211	0.307527	0.326384	1.30993	2.60502	1.64841	0.00991355	2.02037	up
MSTRG.31794.1	42	18	21	0	0	0	1.35515	0.586939	0.741862	0	0	0	0.000502136	-6.57935	down
MSTRG.31796.18	0	0	0	1	43	23	0	0	0	0.0043	1.02232	0.555699	0.0094396	5.71987	up
MSTRG.32013.3	24	29	16	0	0	0	0.371611	0.464293	0.267932	0	0	0	0.000640691	-6.45029	down
MSTRG.32967.1	3	4	9	41	35	40	0.120599	0.18376	0.46156	2.04944	1.91303	2.24318	0.00177065	2.71755	up
MSTRG.33093.1	26	28	24	0	0	0	1.19	1.30086	1.20119	0	0	0	0.000344235	-6.63791	down
MSTRG.33272.3	166	10	125	0	0	0	1.00215	0.061592	0.842355	0	0	0	4.53159e-05	-7.60684	down
MSTRG.33356.9	9	10	6	39	37	33	0.6276	0.762437	0.497752	2.96719	3.06731	2.72154	0.00385128	2.05278	up
MSTRG.33428.1	134	131	122	50	57	60	10.264	10.2449	10.3638	3.79591	4.69531	5.09633	0.0045846	-1.23978	down
MSTRG.33785.1	8	26	15	0	0	0	0.244786	0.890421	0.547771	0	0	0	0.00331827	-5.94591	down
MSTRG.34282.5	0	0	0	61	45	51	0	0	0	1.34328	1.08315	1.25363	2.26774e-05	7.41244	up
MSTRG.34856.2	0	0	0	113	144	3	0	0	0	6.05232	8.41308	0.147271	0.000330771	7.10303	up
MSTRG.36358.3	16	13	7	0	0	0	0.408781	0.334197	0.177678	0	0	0	0.00681511	-5.64089	down
MSTRG.3659.1	1	0	0	8	18	15	0.012591	0	0	0.227832	0.559906	0.471943	0.00674943	4.52389	up
MSTRG.36753.1	352	375	351	166	153	134	7.20091	7.82495	7.96794	3.39078	3.37731	3.04268	0.00154088	-1.27411	down
MSTRG.36887.2	20	18	7	68	76	106	0.397095	0.364238	0.154649	1.34402	1.6335	2.32922	0.00174252	2.38577	up
MSTRG.36975.1	923	1133	1047	495	579	479	33.846	42.366	42.6224	18.1085	23.0138	19.4881	0.00816414	-1.02849	down
MSTRG.3711.4	23	47	25	0	0	1	0.734638	1.51347	0.880941	0	0	0.001661	0.000125676	-5.69045	down
MSTRG.3747.32	0	0	0	8	26	13	0	0	0	0.083424	0.331798	0.161062	0.00443759	5.83498	up
MSTRG.37608.1	86	112	115	34	29	26	2.96725	3.95595	4.42007	1.16018	1.08544	0.970708	0.000777178	-1.82387	down
MSTRG.4052.1	683	1811	2367	13241	9550	9746	5.86142	15.8499	22.5538	113.441	88.9273	92.9057	0.00158401	2.62317	up
MSTRG.4408.1	3	0	0	22	19	21	0.066202	0	0	0.505631	0.481557	0.533346	0.00509963	3.9341	up
MSTRG.4481.2	0	0	0	14	7	13	0	0	0	0.39851	0.203912	0.390476	0.00883271	5.53111	up
MSTRG.4589.4	257	444	276	43	55	70	4.34062	7.65454	5.17941	0.720389	1.00509	1.31322	5.03772e-06	-2.53096	down
MSTRG.4690.2	26	30	34	2	9	3	0.584641	0.676573	0.84644	0.037604	0.198389	0.05402	0.00933356	-2.62269	down
MSTRG.4952.1	85	94	88	18	20	6	8.42843	9.56287	9.68387	1.79453	2.15985	0.565537	0.00106911	-2.56087	down
MSTRG.5211.2	0	0	0	39	45	29	0	0	0	0.623331	0.783595	0.510308	0.000104109	7.00245	up
MSTRG.5211.4	0	0	0	17	16	21	0	0	0	0.45153	0.481387	0.62785	0.00172073	6.12779	up
MSTRG.5211.5	0	0	0	25	30	18	0	0	0	0.634344	0.828937	0.491722	0.000612286	6.469	up
MSTRG.5213.1	6	7	6	226	316	278	0.156103	0.194719	0.173562	6.24344	9.50514	8.56941	6.82197e-22	5.28733	up
MSTRG.5213.2	1	4	7	116	128	109	0.00962	0.106737	0.192739	3.19562	3.85228	3.35042	2.31244e-08	4.6491	up
MSTRG.5214.1	0	0	0	15	16	89	0	0	0	0.238822	0.275604	1.63321	0.000612286	6.67029	up
MSTRG.5214.2	5	14	9	500	544	483	0.054286	0.187253	0.120381	6.73946	7.98239	7.24425	7.40324e-23	5.62108	up
MSTRG.5413.44	38	8	9	242	93	192	0.547779	0.106777	0.139186	3.51689	1.4569	3.09688	0.00723949	3.05915	up
MSTRG.5413.50	0	0	0	11	23	75	0	0	0	0.157079	0.370058	1.26664	0.000640691	6.61437	up
MSTRG.5699.3	0	0	0	66	69	54	0	0	0	1.07156	1.20765	0.978299	8.29714e-06	7.64564	up
MSTRG.6174.37	49	1	25	0	0	0	2.12925	0.020269	1.21437	0	0	0	0.00703881	-5.87537	down
MSTRG.6264.38	6	24	41	1	1	0	0.041934	0.18693	0.347017	0.001014	4.9e-05	0	0.00447781	-4.53169	down
MSTRG.6656.4	0	0	1	6	114	110	0	0	0.000289	0.040544	0.881938	0.873941	0.000354554	6.21795	up
MSTRG.6886.1	6	6	6	20	34	39	0.078305	0.068343	0.088054	0.258055	0.48581	0.571302	0.00674943	2.25856	up
MSTRG.7196.2	0	0	2	68	67	16	0	0	0.01214	0.642478	0.68082	0.159548	0.000372666	5.38234	up
MSTRG.7213.1	0	0	0	28	11	10	0	0	0	2.25427	0.901429	0.83281	0.00404921	5.88603	up
MSTRG.7381.6	9	15	14	91	64	87	0.236752	0.425669	0.440779	2.55356	1.9537	2.74224	5.24655e-05	2.58991	up
MSTRG.7426.11	49	51	31	0	0	0	0.542602	0.583209	0.379168	0	0	0	4.53159e-05	-7.2296	down
MSTRG.7588.1	0	0	0	34	12	18	0	0	0	1.63614	0.621585	0.963013	0.00158401	6.22105	up
MSTRG.7999.2	48	28	12	2	1	1	3.81857	2.24279	1.05974	0.096144	0.076343	0.016032	0.00104749	-4.1299	down
MSTRG.8253.1	68	58	71	249	188	199	5.16098	4.5001	6.00757	18.952	15.5422	16.818	0.00130171	1.63721	up
MSTRG.901.2	0	0	0	157	76	136	0	0	0	1.79641	0.944718	1.7324	3.93267e-07	8.36705	up
MSTRG.901.6	115	125	41	605	589	676	1.83327	2.0277	0.725735	9.65382	10.2015	12.0004	0.000159312	2.65633	up
MSTRG.9766.1	37	87	76	439	371	425	3.93025	9.46914	9.06577	46.9875	43.1488	50.6326	4.77326e-05	2.54839	up
MSTRG.9783.1	0	1	0	14	37	5	0	0.033426	0	0.517909	1.51279	0.183217	0.00946252	4.74307	up

## Sheet: HR3 VSHR0
#ID	HR0-a	HR0-b	HR0-c	HR3-a	HR3-b	HR3-c	HR0-a	HR0-b	HR0-c	HR3-a	HR3-b	HR3-c	FDR	log2FC	regulated
MSTRG.10005.1	85	45	68	11	3	7	3.59187	1.92996	3.18506	0.487931	0.128792	0.299685	2.80125e-05	-3.52051	down
MSTRG.10023.7	85	88	113	782	1137	361	1.93141	2.04888	2.87716	19.9742	27.1897	9.08901	0.000311642	2.57661	up
MSTRG.10027.1	1795	2119	2134	69	60	0	53.2238	64.0792	70.2646	2.27359	1.84938	0	0.00131447	-5.44252	down
MSTRG.10235.2	10	7	17	0	0	0	0.314808	0.196239	0.570654	0	0	0	0.00895078	-6.64985	down
MSTRG.10305.1	38	59	21	1	0	3	2.72469	4.32203	1.68111	0.070563	0	0.192228	2.91893e-05	-4.98951	down
MSTRG.10308.17	136	80	95	3	3	2	9.16395	5.47069	7.09558	0.167526	0.201281	0.077384	7.75551e-13	-5.53477	down
MSTRG.10309.1	126	51	46	17	5	3	7.7711	3.20506	3.13113	1.1091	0.285599	0.188583	0.00299025	-3.37419	down
MSTRG.10309.4	839	174	373	31	35	37	21.5154	4.55085	10.6102	0.880033	0.928157	1.01896	2.80256e-06	-4.0379	down
MSTRG.10311.1	165	195	175	5	2	10	7.72129	9.31137	9.10576	0.214641	0.080313	0.511062	1.93145e-13	-5.23803	down
MSTRG.10341.17	3	5	2	21	73	19	0.013935	0.032551	0.011754	0.15638	0.509391	0.136974	0.00873196	3.02009	up
MSTRG.10341.38	2	77	28	0	0	1	0.012921	0.686581	0.268842	0	0	0.00015	0.00310046	-6.10466	down
MSTRG.10341.50	1	2	1	30	43	44	0.000276	0.01064	0.005298	0.198221	0.267102	0.285009	1.36445e-05	4.3739	up
MSTRG.10341.76	13	33	13	0	0	0	0.218622	0.559648	0.233201	0	0	0	0.00268915	-7.27147	down
MSTRG.10381.2	243	171	105	52	69	73	12.9849	9.28012	6.22171	3.03514	3.78634	4.24569	0.00374288	-1.75926	down
MSTRG.10382.1	407	344	321	96	146	118	8.40326	7.23978	7.35728	2.18961	3.13225	2.64911	1.11288e-07	-1.93605	down
MSTRG.10462.3	259	352	319	135	156	146	12.6844	17.6055	17.3625	7.35114	7.92908	7.82265	2.01325e-05	-1.44813	down
MSTRG.10462.4	125	15	62	0	0	0	6.07036	0.706452	3.29478	0	0	0	0.000132241	-8.60017	down
MSTRG.10646.4	4	4	3	40	68	53	0.178755	0.181412	0.164028	2.44838	3.9001	3.16563	2.96997e-06	3.44755	up
MSTRG.10680.4	0	1	0	11	51	11	0	0.013912	0	0.406777	1.77192	0.375738	0.00608955	5.19641	up
MSTRG.10839.1	72	167	141	45	46	37	3.6555	8.72351	7.97965	2.54668	2.42674	2.07527	0.00274628	-1.90887	down
MSTRG.10876.1	82	90	68	8	12	18	1.68524	1.86808	1.54665	0.161288	0.242876	0.388564	8.99398e-08	-2.9903	down
MSTRG.10876.5	106	138	148	32	41	20	2.19903	2.91949	3.39267	0.736534	0.879144	0.443991	1.17013e-05	-2.42634	down
MSTRG.10876.6	56	38	33	12	8	8	1.15961	0.788215	0.756816	0.272167	0.165937	0.161365	0.000181463	-2.50417	down
MSTRG.10876.7	35	54	50	14	15	14	0.782144	1.23303	1.23931	0.345736	0.334519	0.328655	0.000302544	-2.03767	down
MSTRG.10989.3	7	22	14	1	1	0	0.473563	1.63407	1.15762	0.060855	0.079263	0	0.00257189	-4.48514	down
MSTRG.10989.4	51	63	125	6	4	0	2.32347	2.95128	6.42526	0.297211	0.147397	0	8.54495e-05	-4.7521	down
MSTRG.11119.14	1	1	0	17	28	26	0.000226	0.000328	0	0.150446	0.231994	0.227883	0.000662401	4.54301	up
MSTRG.11119.16	2	0	0	16	29	25	0.007864	0	0	0.132599	0.229208	0.207112	0.00156415	4.49027	up
MSTRG.11119.18	0	0	0	12	41	23	0	0	0	0.113077	0.367368	0.214913	0.00493738	6.9713	up
MSTRG.11119.19	0	1	0	14	25	24	0	4e-05	0	0.130052	0.224649	0.22261	0.00206859	5.14709	up
MSTRG.11128.1	16	11	10	37	69	83	0.339642	0.242705	0.221446	0.889362	1.57142	1.99463	0.00738571	1.95692	up
MSTRG.11146.15	0	0	0	10	23	20	0	0	0	0.389245	0.868209	0.767949	0.00940593	6.59115	up
MSTRG.11177.1	4	3	3	18	29	23	0.058563	0.03159	0.040935	0.296422	0.440672	0.369323	0.00513945	2.39373	up
MSTRG.11202.2	63	31	36	0	0	0	1.4413	0.716915	0.910614	0	0	0	0.000186214	-8.28626	down
MSTRG.11202.5	45	29	19	0	0	0	1.44125	0.951591	0.679183	0	0	0	0.000603647	-7.86408	down
MSTRG.11504.8	2	0	0	34	40	37	0.017596	0	0	0.450149	0.498255	0.482511	5.0989e-05	5.16183	up
MSTRG.11969.2	5	4	1	15	63	37	0.098954	0.086273	0.013968	0.352673	1.47605	0.910438	0.00796906	3.04877	up
MSTRG.1199.5	0	0	0	10	20	36	0	0	0	0.159779	0.312668	0.607639	0.00692036	6.80156	up
MSTRG.12004.1	32	55	45	213	313	277	0.266516	0.473364	0.415908	1.99291	2.75305	2.56147	1.31627e-06	2.22595	up
MSTRG.12085.1	32	37	42	11	19	7	2.41725	2.89571	3.57705	0.945148	1.4577	0.523885	0.00792041	-1.93788	down
MSTRG.12122.1	6	5	3	19	31	30	0.13022	0.095577	0.050602	0.466517	0.703191	0.733022	0.00922254	2.11687	up
MSTRG.12433.1	17	17	20	3	2	4	1.27022	1.29561	1.74323	0.176974	0.164103	0.260556	0.000946916	-2.89026	down
MSTRG.12713.1	288	347	299	998	1197	1103	2.07223	2.54846	2.3908	8.00401	8.99015	8.72026	3.82388e-09	1.45487	up
MSTRG.12775.3	19	143	138	0	3	0	0.369594	2.91095	3.05772	0	0.059582	0	9.02439e-05	-6.45662	down
MSTRG.12775.4	5	34	17	0	0	0	0.08259	0.652535	0.34087	0	0	0	0.00440848	-7.09827	down
MSTRG.12775.5	28	229	156	7	15	0	0.380382	3.2139	2.38275	0.09656	0.208257	0	0.00945132	-4.28203	down
MSTRG.12884.10	45	23	52	3	4	1	0.538973	0.27794	0.691818	0.035229	0.049273	0.001318	2.13418e-05	-4.17655	down
MSTRG.12884.4	0	0	0	15	11	27	0	0	0	0.467313	0.328639	0.852935	0.00971129	6.58673	up
MSTRG.12929.1	31	54	62	178	231	206	0.816831	1.47105	1.84338	5.28475	6.43794	6.05101	0.00283612	1.67793	up
MSTRG.12997.16	23	57	46	0	0	0	0.398522	1.0259	0.892508	0	0	0	0.000230118	-8.22763	down
MSTRG.13252.48	67	86	41	11	16	5	0.550335	0.725731	0.373145	0.099595	0.130275	0.04075	0.000131343	-2.90448	down
MSTRG.13274.1	0	4	0	35	29	80	0	0.10296	0	1.04412	0.81707	2.35272	0.00342397	4.54788	up
MSTRG.13277.1	71	90	107	0	5	4	1.39217	1.79703	2.32275	0	0.08798	0.082302	4.01869e-08	-5.1418	down
MSTRG.13495.1	0	0	0	14	34	19	0	0	0	0.370457	0.8672	0.510848	0.00580412	6.86195	up
MSTRG.13506.1	0	0	0	29	21	25	0	0	0	2.58264	1.79598	2.25215	0.00366753	7.05637	up
MSTRG.13982.7	1	0	1	38	89	135	0.002324	0	0.002088	0.817506	1.81661	2.90051	3.5944e-06	6.2536	up
MSTRG.1404.3	95	109	127	8	9	37	1.63465	1.91123	2.41446	0.141377	0.161252	0.687946	0.00299025	-2.91148	down
MSTRG.14105.5	0	0	0	195	190	63	0	0	0	0.727762	0.663764	0.229088	1.7657e-05	9.11705	up
MSTRG.14105.6	0	0	0	79	66	101	0	0	0	0.335499	0.260984	0.421807	9.34425e-05	8.49877	up
MSTRG.14458.1	52	32	29	12	16	15	4.09367	2.52955	2.53098	1.03839	1.24231	1.29695	0.0082648	-1.74007	down
MSTRG.14858.3	7	2	1	44	40	33	0.099544	0.024354	0.001757	0.746815	0.6376	0.551564	0.00176769	3.11346	up
MSTRG.14858.5	0	0	0	24	34	9	0	0	0	0.581526	0.789482	0.204869	0.00680864	6.81417	up
MSTRG.14913.7	0	0	0	82	47	53	0	0	0	1.16136	0.629097	0.737054	0.000302229	8.11138	up
MSTRG.14953.2	159	128	141	83	51	44	7.83307	6.4227	7.72617	4.5435	2.60495	2.35044	0.0071637	-1.60634	down
MSTRG.15292.10	0	0	0	45	36	34	0	0	0	0.415242	0.311739	0.306648	0.00115152	7.5773	up
MSTRG.15292.11	0	0	4	79	75	62	0	0	0.018449	0.436079	0.389722	0.337213	0.000132241	5.0734	up
MSTRG.15292.25	0	0	0	25	27	23	0	0	0	0.168293	0.173908	0.156099	0.00356227	7.06286	up
MSTRG.15292.28	0	0	0	34	18	20	0	0	0	0.291846	0.141194	0.167717	0.00458785	6.97875	up
MSTRG.15292.31	1	0	0	43	33	32	0.002538	0	0	0.268555	0.194304	0.193468	0.000144682	5.89515	up
MSTRG.15292.37	0	0	0	26	17	18	0	0	0	0.332371	0.209211	0.226516	0.00637831	6.79783	up
MSTRG.15292.39	0	0	0	27	25	28	0	0	0	0.211785	0.181694	0.214671	0.00302688	7.14249	up
MSTRG.15292.41	0	0	0	37	12	13	0	0	0	0.550564	0.155541	0.18737	0.0080255	6.73002	up
MSTRG.15292.50	0	0	0	79	37	55	0	0	0	0.474044	0.206702	0.320622	0.000396742	8.01744	up
MSTRG.15292.53	0	0	0	24	15	13	0	0	0	0.214669	0.120937	0.112748	0.00938816	6.59201	up
MSTRG.15292.59	0	0	0	94	53	79	0	0	0	0.559474	0.291115	0.463813	0.000136539	8.37855	up
MSTRG.15292.7	0	1	0	24	20	17	0	0.000577	0	0.208399	0.157895	0.144986	0.0020008	5.12388	up
MSTRG.15292.9	0	0	0	25	22	27	0	0	0	0.200812	0.16802	0.220017	0.00371248	7.04511	up
MSTRG.15403.28	129	2	158	1	0	0	2.30357	0.023919	3.13241	0.001101	0	0	0.00044497	-7.27303	down
MSTRG.15403.33	0	1	1	50	110	267	0	0.001434	0.002314	0.765877	1.59086	4.09371	1.61558e-06	6.86961	up
MSTRG.15445.1	6	4	5	27	87	138	0.073245	0.044316	0.070266	0.378839	1.15644	1.93981	0.00044497	3.58511	up
MSTRG.15445.2	10	0	1	151	103	154	0.187664	0	0.015505	3.19148	2.02706	3.20723	0.00206859	4.57044	up
MSTRG.15514.1	15	22	14	2	0	0	0.565094	0.826959	0.584248	0.050128	0	0	0.000663034	-4.72994	down
MSTRG.15646.42	0	0	0	33	80	45	0	0	0	0.181043	0.415967	0.244912	0.000544136	7.89539	up
MSTRG.15686.1	79	82	91	5	8	10	2.35147	2.48669	3.00378	0.133951	0.21904	0.304296	1.91804e-11	-3.7855	down
MSTRG.1576.1	0	0	0	25	13	22	0	0	0	2.75541	1.30806	2.31392	0.00692271	6.76311	up
MSTRG.15808.1	14	21	25	7	3	4	0.769183	1.12934	1.53485	0.428861	0.154496	0.182543	0.00741297	-2.40953	down
MSTRG.15872.1	17	6	13	48	98	90	0.386749	0.143413	0.319809	1.26057	2.4201	2.33959	0.00487674	2.28569	up
MSTRG.16025.1	123	100	157	35	33	37	8.13172	6.7765	11.572	2.53785	2.27153	2.67845	1.53417e-05	-2.21456	down
MSTRG.16062.2	0	0	0	48	52	38	0	0	0	0.808069	0.812147	0.617663	0.000627043	7.79945	up
MSTRG.16066.1	16	47	19	0	0	4	1.06424	3.25266	1.41385	0	0	0.288301	0.00680864	-4.36691	down
MSTRG.1612.1	20	25	20	86	113	59	0.442102	0.564739	0.482404	2.11566	2.59753	1.42122	0.00653816	1.61111	up
MSTRG.16395.56	6	0	0	56	56	103	0.087823	0	0	0.932048	0.880693	1.70083	0.00706151	4.45871	up
MSTRG.16528.1	44	61	74	250	287	210	0.503093	0.715474	0.947887	3.21746	3.44931	2.65692	0.000907169	1.67746	up
MSTRG.16747.3	0	0	0	30	30	20	0	0	0	0.505734	0.46956	0.333927	0.00320978	7.12564	up
MSTRG.16782.1	101	233	218	46	28	20	1.56117	3.68106	3.75101	0.775622	0.43996	0.334117	0.000162105	-2.8587	down
MSTRG.16861.1	33	35	24	0	0	0	0.48713	0.521773	0.385716	0	0	0	0.000479125	-7.90306	down
MSTRG.17309.1	38	34	24	4	4	2	2.84803	2.60398	1.99494	0.257416	0.314205	0.133944	6.01605e-06	-3.55366	down
MSTRG.17488.1	5	3	4	63	60	29	0.14018	0.085789	0.12455	1.97575	1.73461	0.868225	0.000153647	3.23263	up
MSTRG.17685.2	0	0	0	135	130	97	0	0	0	1.20922	1.09364	0.85747	1.86002e-05	8.98384	up
MSTRG.17685.3	0	0	0	17	20	21	0	0	0	0.147585	0.165076	0.175722	0.00680864	6.74877	up
MSTRG.17685.4	0	0	0	65	65	45	0	0	0	0.594156	0.556423	0.409776	0.000302544	8.08258	up
MSTRG.17685.5	0	0	0	22	22	21	0	0	0	0.198437	0.187039	0.184358	0.00513945	6.89085	up
MSTRG.17694.1	142	160	148	62	83	84	2.75091	3.15748	3.18448	1.32527	1.67397	1.78508	0.000258528	-1.33572	down
MSTRG.17696.1	6	5	8	78	136	95	0.294277	0.274967	0.486886	4.98617	8.18357	5.96949	2.23274e-08	3.59677	up
MSTRG.17740.1	118	38	53	1	0	3	3.13727	1.01533	1.5568	0.000333	0	0.078796	3.46302e-06	-5.77573	down
MSTRG.17867.1	327	293	238	83	161	127	7.97368	7.28476	6.42994	2.25119	4.09025	3.3944	0.00130543	-1.57047	down
MSTRG.1789.1	0	0	0	67	63	5	0	0	0	1.27669	1.12248	0.087398	0.00268311	7.43496	up
MSTRG.17966.1	661	515	440	168	192	166	26.1978	20.832	19.3488	7.40271	7.92224	7.1873	3.17594e-08	-1.97294	down
MSTRG.18120.1	5	4	2	32	27	20	0.148643	0.104261	0.056763	1.18737	0.937957	0.726789	0.00513945	2.44697	up
MSTRG.18137.11	24	9	19	2	2	1	0.280337	0.102884	0.24811	0.016055	0.014237	0.010367	0.00179793	-3.62429	down
MSTRG.18137.30	0	0	0	50	52	102	0	0	0	1.05149	1.02413	2.1117	0.000229306	8.22009	up
MSTRG.18148.1	45	39	42	5	1	9	2.09583	1.8273	2.13013	0.232272	0.047283	0.449642	0.000369238	-3.34163	down
MSTRG.1815.1	11	2	2	35	73	45	0.08446	0.015736	0.018385	0.318248	0.636757	0.412797	0.0099871	2.88229	up
MSTRG.18490.1	0	3	0	28	21	21	0	0.162425	0	2.37735	1.72778	1.81517	0.0032678	4.0105	up
MSTRG.18500.8	0	0	0	211	750	3	0	0	0	2.31536	7.71964	0.024662	0.000110187	9.13581	up
MSTRG.18630.34	0	0	0	24	40	23	0	0	0	0.282983	0.444604	0.268111	0.00274628	7.21008	up
MSTRG.18789.1	24	33	32	10	7	11	0.429642	0.598732	0.631741	0.19521	0.113048	0.199247	0.00272035	-2.00403	down
MSTRG.18929.1	0	0	2	24	10	24	0	0	0.051834	0.791868	0.311418	0.789727	0.00828978	4.18228	up
MSTRG.18929.2	7	7	3	30	39	35	0.110272	0.11973	0.052889	0.558654	0.686101	0.656873	0.0020918	2.22715	up
MSTRG.19013.1	14	5	16	184	87	54	0.649444	0.218409	0.818717	9.47127	4.185	2.73582	0.0076832	2.77213	up
MSTRG.19145.1	0	0	0	29	21	39	0	0	0	0.903891	0.600603	1.21031	0.00265656	7.24116	up
MSTRG.19297.1	19	23	22	82	69	81	0.754457	0.950455	0.961048	3.71302	2.92207	3.61672	0.00263964	1.49133	up
MSTRG.19424.1	0	0	0	14	27	17	0	0	0	0.481696	0.902871	0.611909	0.00741297	6.71556	up
MSTRG.19440.29	1	0	0	50	55	51	0.000724	0	0	0.088435	0.09129	0.089915	1.52783e-05	6.40437	up
MSTRG.19440.50	0	0	0	150	81	64	0	0	0	0.340475	0.17295	0.14207	6.87055e-05	8.6605	up
MSTRG.19451.1	0	0	0	126	82	84	0	0	0	1.33033	0.811679	0.870685	4.97231e-05	8.70225	up
MSTRG.19518.3	0	0	0	114	132	272	0	0	0	4.47647	4.86062	10.5495	6.9006e-06	9.33888	up
MSTRG.19521.1	197	309	327	17	19	10	1.66615	2.66466	3.07061	0.152104	0.15854	0.092551	8.84642e-16	-4.49933	down
MSTRG.19536.2	610	777	607	317	129	206	20.5227	26.6615	22.6809	11.8346	4.50559	7.55869	0.00342397	-1.92728	down
MSTRG.19604.4	24	17	16	0	0	0	0.691352	0.498112	0.506513	0	0	0	0.00229519	-7.31124	down
MSTRG.19702.1	0	0	0	24	42	76	0	0	0	1.18986	1.96411	3.74682	0.000917668	7.73252	up
MSTRG.19702.4	0	0	0	22	20	25	0	0	0	0.506776	0.446431	0.578849	0.00487674	6.92378	up
MSTRG.19794.60	2	3	1	26	27	20	0.015788	0.01794	3.9e-05	0.23829	0.236062	0.180531	0.000970247	3.17243	up
MSTRG.19794.74	0	0	0	15	28	11	0	0	0	0.156199	0.278173	0.117925	0.00940593	6.59866	up
MSTRG.19967.1	19	25	20	125	86	86	0.388214	0.523497	0.451701	2.96186	1.90758	1.9967	0.000774416	1.85108	up
MSTRG.19993.2	0	0	0	23	28	33	0	0	0	0.522608	0.604479	0.749322	0.00278051	7.19141	up
MSTRG.20100.1	20	47	45	291	311	330	0.627514	1.54582	1.5868	10.4529	10.4566	11.6784	3.21353e-06	2.66808	up
MSTRG.20214.1	0	0	0	17	23	14	0	0	0	0.496206	0.625261	0.376584	0.00824372	6.64639	up
MSTRG.20225.7	136	169	150	28	58	51	8.58684	10.8591	10.4978	1.914	3.81503	3.48371	3.30186e-05	-2.08929	down
MSTRG.20437.10	0	2	0	31	24	26	0	0.092772	0	1.98054	1.45376	1.66267	0.00046375	4.73543	up
MSTRG.20437.3	6	91	89	0	0	0	0.239651	3.79513	4.01995	0	0	0	0.000318169	-8.36405	down
MSTRG.20437.5	10	1	0	69	132	107	0.328646	4.7e-05	0	2.60577	4.69204	4.02144	0.00542762	4.18045	up
MSTRG.20437.8	53	85	74	174	265	267	1.31931	2.19327	2.07189	4.87606	6.97168	7.4062	0.0076944	1.35976	up
MSTRG.20721.2	239	112	118	43	61	68	5.9004	2.823	3.23976	1.17832	1.56686	1.82285	0.00852583	-1.79621	down
MSTRG.20850.1	164	154	145	617	654	630	1.18873	1.13914	1.16745	4.9796	4.93725	5.00831	3.47483e-11	1.67222	up
MSTRG.20856.2	0	0	0	26	24	30	0	0	0	0.842993	0.740984	0.982655	0.00304552	7.13903	up
MSTRG.20922.1	17	3	20	0	0	0	0.821119	0.133238	1.04917	0	0	0	0.00897242	-6.72329	down
MSTRG.20929.1	130	100	124	59	72	61	6.98032	5.47297	7.41033	3.49449	4.00408	3.56594	0.00450025	-1.24921	down
MSTRG.20929.2	261	260	261	100	128	69	7.5937	7.72403	8.42022	3.23453	3.88022	2.19152	0.000132241	-1.75619	down
MSTRG.20930.1	285	264	240	11	78	59	4.79043	4.51699	4.47816	0.198326	1.35974	1.08355	0.00470536	-2.73938	down
MSTRG.21000.11	0	0	0	11	43	27	0	0	0	0.059524	0.219577	0.147048	0.00445923	7.03027	up
MSTRG.21000.12	0	0	0	12	45	29	0	0	0	0.068759	0.244004	0.167304	0.00371422	7.10753	up
MSTRG.21000.34	1	1	0	43	83	54	0.003832	0.000197	0	0.253077	0.461255	0.318454	3.12796e-06	5.81894	up
MSTRG.21000.38	0	0	0	32	33	27	0	0	0	0.287007	0.276993	0.241712	0.00218057	7.30985	up
MSTRG.21000.60	0	0	0	41	27	28	0	0	0	0.239469	0.150416	0.161916	0.00209235	7.34564	up
MSTRG.21000.64	0	0	0	29	28	33	0	0	0	0.189511	0.169742	0.215254	0.0023197	7.28441	up
MSTRG.21096.1	7	4	5	47	43	52	0.291468	0.171505	0.20453	2.24806	1.93166	2.43463	4.54228e-05	2.75306	up
MSTRG.212.1	0	0	1	10	26	15	0	0	0.004499	0.120267	0.301099	0.17679	0.00612216	4.80699	up
MSTRG.212.2	0	0	0	186	204	160	0	0	0	2.33889	2.40351	1.98303	2.68328e-06	9.51596	up
MSTRG.212.3	0	0	2	40	39	42	0	0	0.012987	0.358331	0.331279	0.378524	3.21917e-05	5.27027	up
MSTRG.212.4	0	0	0	64	46	22	0	0	0	0.813707	0.550549	0.275706	0.00108755	7.66322	up
MSTRG.212.5	0	0	0	22	27	18	0	0	0	0.266241	0.312529	0.219811	0.00499095	6.91411	up
MSTRG.21218.2	8	12	15	616	785	580	0.117516	0.198771	0.262594	11.2168	13.4005	10.4243	8.38708e-29	5.40466	up
MSTRG.21218.4	0	0	0	148	345	180	0	0	0	4.70372	10.2918	5.65039	2.10844e-06	9.6718	up
MSTRG.21219.1	6	12	21	612	833	695	0.090908	0.191016	0.377123	11.1454	14.2272	12.4887	5.46759e-16	5.31349	up
MSTRG.21219.2	1	10	5	438	686	602	0.027669	0.276978	0.147004	14.0757	20.6938	19.0993	7.12668e-15	6.25756	up
MSTRG.2139.19	32	26	19	0	0	0	0.411649	0.341544	0.273186	0	0	0	0.000927706	-7.67352	down
MSTRG.21444.1	9	9	11	68	41	50	0.662952	0.659266	0.931222	5.74914	3.21121	4.14373	0.00243569	2.07523	up
MSTRG.21492.1	13	16	24	0	0	0	0.82158	0.989936	1.69128	0	0	0	0.00287964	-7.20932	down
MSTRG.21662.2	95	93	294	0	2	2	0.851024	0.85041	2.92492	0	0.013428	0.017569	1.49675e-08	-6.96688	down
MSTRG.21711.1	26	34	25	14	8	10	0.596153	0.801987	0.644982	0.355412	0.182867	0.243477	0.0099871	-1.7378	down
MSTRG.21736.1	66	107	82	43	24	33	1.23131	2.01926	1.68225	0.876835	0.452751	0.666503	0.00580412	-1.67917	down
MSTRG.21736.2	0	0	0	50	80	77	0	0	0	3.39128	5.0662	5.14918	0.00016891	8.28034	up
MSTRG.22176.7	1	3	0	14	28	30	0.012697	0.077014	0	0.37686	0.730776	0.818805	0.00330041	3.66605	up
MSTRG.22244.10	24	11	18	0	0	0	0.383308	0.174374	0.324838	0	0	0	0.00299025	-7.19557	down
MSTRG.22244.11	55	42	14	0	0	0	1.75063	1.34937	0.475423	0	0	0	0.000478722	-7.99875	down
MSTRG.22244.6	24	20	24	0	0	0	0.373564	0.309142	0.406758	0	0	0	0.00129994	-7.54103	down
MSTRG.22261.1	10	23	11	0	0	0	0.505155	1.25459	0.625267	0	0	0	0.00507123	-6.94337	down
MSTRG.22436.2	13	31	17	0	0	1	0.869278	2.11694	1.21742	0	0	0.037167	0.000476008	-5.73498	down
MSTRG.22642.13	0	0	0	37	12	23	0	0	0	3.24747	0.953934	1.9628	0.00529229	6.93489	up
MSTRG.22665.1	189	174	216	695	736	673	3.79218	3.56622	4.82042	15.5408	15.404	14.8193	1.55943e-05	1.48613	up
MSTRG.22665.3	78	87	59	221	192	224	5.73342	6.50624	4.78491	18.0797	14.6961	18.0772	0.00486393	1.15366	up
MSTRG.22770.17	38	25	16	100	117	137	1.07122	0.709639	0.489729	3.1914	3.52468	4.33232	0.00359783	1.79103	up
MSTRG.22778.1	4229	5110	4524	1752	1352	1119	162.707	200.506	193.321	74.8835	54.1475	47.1644	4.675e-07	-2.05775	down
MSTRG.22804.1	0	0	1	34	49	33	0	0	0.010126	1.72055	2.33082	1.66524	0.000105916	5.97524	up
MSTRG.22871.12	18	4	25	0	0	0	0.295491	0.069157	0.472966	0	0	0	0.00620714	-6.92783	down
MSTRG.22874.10	0	0	0	18	21	15	0	0	0	0.152097	0.167898	0.124032	0.0080255	6.65726	up
MSTRG.22874.7	0	0	0	19	19	21	0	0	0	0.172556	0.161077	0.186469	0.00653816	6.7724	up
MSTRG.2304.2	782	785	554	233	231	141	20.005	20.4879	15.7224	6.61473	6.14175	3.93807	2.80256e-06	-2.14937	down
MSTRG.23272.1	37	68	42	0	0	2	3.01213	5.69252	3.82382	0	0	0.168833	1.31627e-06	-6.20024	down
MSTRG.23316.5	37	21	65	0	0	1	0.445343	0.25617	0.868369	0	0	0.005519	4.11275e-05	-6.67112	down
MSTRG.23575.1	21	64	65	3	4	3	0.404044	1.26475	1.38705	0.050038	0.062852	0.045003	1.32808e-05	-4.16363	down
MSTRG.23755.1	1	2762	2	1	0	1	0.000145	132.555	0.060475	0.023429	0	1.7e-05	0.000871519	-8.18979	down
MSTRG.23812.1	16	3	33	0	0	0	0.306664	0.052134	0.731894	0	0	0	0.00628267	-6.97247	down
MSTRG.23895.1	167	235	152	95	83	94	2.16566	3.11811	2.19465	1.37451	1.11267	1.33618	0.00101618	-1.36737	down
MSTRG.2396.3	0	0	0	48	1	68	0	0	0	0.973079	0.001818	1.37465	0.00692271	7.05473	up
MSTRG.24189.2	17	52	45	2	10	4	0.612114	1.97819	1.86718	0.080111	0.353133	0.127737	0.00334896	-3.12429	down
MSTRG.242.2	139	127	134	79	63	72	4.24264	3.95392	4.55069	2.67597	1.98737	2.41471	0.00242667	-1.25702	down
MSTRG.24202.1	0	0	0	18	18	15	0	0	0	0.526511	0.489939	0.422489	0.00897242	6.59368	up
MSTRG.24208.3	0	0	0	29	41	17	0	0	0	0.465738	0.614632	0.267568	0.00299025	7.18345	up
MSTRG.24208.4	0	0	0	28	35	15	0	0	0	0.468621	0.545739	0.233316	0.00388142	7.05582	up
MSTRG.24213.1	7	14	13	92	82	45	0.154805	0.333544	0.336347	2.44978	2.03773	1.18168	0.00233437	2.2961	up
MSTRG.24332.2	19	42	25	6	10	8	0.808727	1.8797	1.2033	0.270592	0.458103	0.358482	0.00501817	-2.16423	down
MSTRG.24498.3	0	0	0	81	112	37	0	0	0	0.508272	0.658155	0.226917	0.000181463	8.32386	up
MSTRG.24680.41	68	174	155	0	0	0	0.811653	2.14136	2.06824	0	0	0	2.68328e-06	-9.62612	down
MSTRG.24833.1	36	48	30	110	197	124	0.748234	1.01774	0.693528	2.58077	4.33173	2.87541	0.00499095	1.54344	up
MSTRG.25174.1	62	105	79	38	19	32	3.1646	5.46565	4.46026	2.14327	1.00024	1.77951	0.00655189	-1.78949	down
MSTRG.25175.2	41	30	2	1	2	1	3.2359	2.42195	0.098103	0.066826	0.123806	0.060604	0.00810371	-4.22535	down
MSTRG.25210.4	4	1	1	265	171	51	0.137919	0.017636	0.033176	11.0926	6.67812	2.0873	2.21424e-06	5.72733	up
MSTRG.25280.9	158	172	161	493	473	439	0.800695	0.889917	0.907385	2.78857	2.50852	2.45153	0.000115617	1.15409	up
MSTRG.25356.1	101	156	142	353	458	425	0.924894	1.45963	1.44549	3.60261	4.3842	4.285	0.00304552	1.25962	up
MSTRG.25376.1	12	20	11	3	3	4	0.563991	0.992297	0.601145	0.149537	0.141339	0.196284	0.00931241	-2.40211	down
MSTRG.26161.2	49	25	40	11	8	10	2.47125	1.26494	2.2661	0.59933	0.425183	0.510052	0.00158881	-2.31186	down
MSTRG.26796.1	20	7	17	82	111	97	0.439835	0.158834	0.426431	2.07027	2.62437	2.4134	0.00111861	2.30616	up
MSTRG.26876.1	41	41	36	18	8	15	1.8043	1.81081	1.75268	0.864426	0.324142	0.687666	0.00608955	-1.8522	down
MSTRG.27127.1	4	0	0	43	39	61	0.053044	0	0	0.840766	0.697387	1.16495	0.00108755	4.54595	up
MSTRG.27363.3	1360	2322	1879	268	255	170	121.877	212.309	187.062	26.6668	23.751	16.6863	3.32978e-13	-3.33646	down
MSTRG.27364.2	295	346	149	22	20	1	12.9238	15.4793	7.23996	1.03042	0.87377	0.041343	0.000322408	-4.35321	down
MSTRG.2738.2	93	71	73	344	322	311	2.04546	1.57758	1.76796	8.42478	7.38285	7.50206	6.44805e-06	1.67561	up
MSTRG.27394.1	13	12	10	37	51	44	0.752914	0.719324	0.654905	2.38437	3.11418	2.80061	0.00815009	1.53802	up
MSTRG.27428.1	24	11	16	0	0	0	0.979636	0.434193	0.703657	0	0	0	0.0032917	-7.14742	down
MSTRG.27428.3	17	7	11	0	0	0	0.589436	0.237265	0.411263	0	0	0	0.0082648	-6.68265	down
MSTRG.27431.2	245	251	281	121	176	166	5.36848	5.60664	6.83455	2.94366	4.02294	3.97671	0.00608955	-1.11651	down
MSTRG.27578.1	35	26	18	0	0	0	1.49305	1.09611	0.847476	0	0	0	0.000917668	-7.69036	down
MSTRG.27593.1	368	350	357	167	150	172	24.2457	23.5484	26.1487	12.1836	10.2595	12.3969	2.52074e-06	-1.49343	down
MSTRG.27597.1	8	20	32	0	0	0	0.156337	0.420615	0.74838	0	0	0	0.0028688	-7.27314	down
MSTRG.27621.1	46	108	73	9	16	11	1.19254	2.87956	2.10037	0.243462	0.434275	0.301962	1.33934e-05	-2.97698	down
MSTRG.27868.1	5	0	2	38	45	39	0.047424	0	0.019192	0.417552	0.465549	0.42308	0.000632006	3.63226	up
MSTRG.27874.1	3	0	5	45	35	32	0.070643	0	0.179352	1.64732	1.18047	1.14753	0.00330702	3.30861	up
MSTRG.27936.1	0	0	0	34	105	42	0	0	0	0.356525	1.04349	0.43463	0.00045918	8.00355	up
MSTRG.28082.1	42	92	67	6	7	7	1.60478	3.60721	2.84377	0.254684	0.261271	0.267815	1.28363e-07	-3.63222	down
MSTRG.28082.2	35	47	21	1	7	7	2.53861	3.47685	1.62897	0.063175	0.514033	0.54258	0.0017398	-3.06131	down
MSTRG.28083.3	45	92	50	9	8	8	0.840726	1.77354	1.04506	0.174525	0.15724	0.165662	1.50091e-06	-3.20433	down
MSTRG.28134.1	54	104	6	1	4	7	0.221522	0.43871	0.024433	0.001014	0.013067	0.028079	0.00883608	-3.86618	down
MSTRG.28214.1	37	14	6	0	0	0	1.41735	0.52217	0.218794	0	0	0	0.00415819	-7.12495	down
MSTRG.28429.1	2	5	5	32	20	31	0.042058	0.10736	0.119609	0.813873	0.463859	0.767548	0.00747074	2.38987	up
MSTRG.28442.7	1	1	1	17	21	13	0.081251	0.000172	0.00018	1.6085	1.8459	1.22634	0.00351777	3.57564	up
MSTRG.28503.1	0	0	0	25	17	17	0	0	0	0.693657	0.454994	0.475693	0.00683874	6.75861	up
MSTRG.2854.1	184	197	148	85	59	64	3.99326	4.36026	3.55118	2.02973	1.32232	1.51432	0.000131343	-1.68513	down
MSTRG.28820.12	0	0	0	21	33	10	0	0	0	0.385824	0.578496	0.179028	0.00706151	6.77706	up
MSTRG.28820.4	0	0	0	27	19	40	0	0	0	0.312576	0.211347	0.462402	0.00299025	7.18656	up
MSTRG.28888.1	0	0	0	17	24	24	0	0	0	0.936676	1.23414	1.31499	0.00528083	6.8784	up
MSTRG.2894.1	4	22	10	84	104	67	0.086868	0.632534	0.300762	2.62307	3.04655	2.04689	0.00717663	2.43121	up
MSTRG.28965.3	100	296	277	3	7	11	2.73441	8.27112	8.43101	0.09009	0.181129	0.304026	1.839e-09	-5.24394	down
MSTRG.28965.7	1870	2300	2396	80	63	147	56.6345	71.0373	80.6012	2.68746	1.96101	4.86519	3.76552e-18	-4.811	down
MSTRG.28966.1	53	184	182	0	0	0	1.01497	3.63537	3.91454	0	0	0	3.21353e-06	-9.62352	down
MSTRG.28966.2	43	63	34	0	0	0	0.926273	1.39502	0.82259	0	0	0	0.000131343	-8.3961	down
MSTRG.29000.12	0	0	0	34	38	26	0	0	0	0.689336	0.731133	0.526874	0.00189123	7.3772	up
MSTRG.29018.1	0	0	3	26	35	15	0	0	0.048788	0.611178	0.792452	0.337824	0.00775001	4.00214	up
MSTRG.29482.4	0	0	0	103	79	376	0	0	0	1.02796	0.741794	3.70665	1.53122e-05	9.26896	up
MSTRG.29497.1	0	0	0	30	40	21	0	0	0	1.32354	1.67342	0.894306	0.00251013	7.2643	up
MSTRG.29566.3	4	1	4	71	42	39	0.079961	0.021067	0.078935	1.66029	0.911695	0.898518	0.000131343	3.62204	up
MSTRG.29566.4	1	5	2	47	51	69	0.000649	0.10602	0.030709	1.11682	1.14098	1.60259	5.99101e-06	3.94524	up
MSTRG.29730.1	9	20	5	1	0	0	0.713101	1.57195	0.442487	0.069445	0	0	0.00801182	-4.87233	down
MSTRG.30084.1	168	167	153	43	36	31	6.61642	6.70889	6.68268	1.86731	1.46136	1.30726	6.58902e-11	-2.49539	down
MSTRG.30112.36	1	0	0	26	21	37	0.006679	0	0	0.201555	0.155173	0.287279	0.000623502	5.53727	up
MSTRG.30180.1	234	222	196	37	51	45	19.9242	19.3032	18.4794	3.50713	4.51594	4.16386	2.33614e-15	-2.64837	down
MSTRG.30298.1	157	151	182	99	105	103	12.4471	12.1455	15.9804	8.6818	8.60692	8.95631	0.00853081	-1.04026	down
MSTRG.30399.1	52	116	71	22	31	12	0.908282	2.07628	1.38237	0.425404	0.555945	0.22558	0.00357876	-2.2023	down
MSTRG.30399.2	38	80	90	13	18	10	0.697811	1.50908	1.84695	0.26355	0.338002	0.196459	0.000305388	-2.67827	down
MSTRG.30417.25	0	0	0	67	41	40	0	0	0	0.935698	0.532984	0.545159	0.000581996	7.85959	up
MSTRG.30470.68	13	5	26	0	0	0	0.122437	0.044025	0.286216	0	0	0	0.00673286	-6.87472	down
MSTRG.30470.79	1	0	0	11	26	60	0.00214	0	0	0.138368	0.305202	0.7644	0.00206859	5.59853	up
MSTRG.30470.84	26	29	43	2	3	2	0.181648	0.212415	0.345417	0.01305	0.016439	0.009742	5.02558e-06	-4.08807	down
MSTRG.30472.1	29	23	37	0	0	0	0.440407	0.358353	0.615545	0	0	0	0.000587452	-7.85527	down
MSTRG.30476.1	44	120	152	10	2	1	0.38923	1.08766	1.4975	0.098406	0.016404	0.00811	0.000131343	-4.73132	down
MSTRG.30504.3	5	14	13	56	119	101	0.093109	0.292506	0.294755	1.29269	2.61238	2.32422	0.000515809	2.68916	up
MSTRG.30509.1	329	299	275	18	16	62	12.1823	11.2827	11.2911	0.724059	0.599735	2.50581	2.77761e-05	-3.52004	down
MSTRG.30509.3	160	120	88	35	29	11	4.5022	3.44188	2.74106	1.06991	0.826899	0.338707	0.000663034	-2.60421	down
MSTRG.30530.1	125	103	100	311	363	339	0.960784	0.803825	0.853945	2.66633	2.91528	2.86559	0.000139714	1.25833	up
MSTRG.30655.4	0	0	0	41	187	99	0	0	0	0.787874	3.37883	1.87103	8.08331e-05	8.67325	up
MSTRG.30677.2	0	0	0	20	22	14	0	0	0	1.0752	1.08841	0.740898	0.00763804	6.6937	up
MSTRG.30800.1	245	11	33	0	0	0	5.51114	0.244775	0.815316	0	0	0	0.000161183	-8.73146	down
MSTRG.30838.30	4	0	2	26	31	26	0.222722	0	0.086385	1.99031	2.21909	1.9523	0.00210029	3.31139	up
MSTRG.30997.1	41	154	163	0	4	2	1.41254	5.50184	6.34208	0	0.12045	0.076664	1.3045e-06	-5.99839	down
MSTRG.31006.1	620	530	494	348	285	302	13.485	11.7576	11.9351	8.39951	6.44335	7.18953	0.0017518	-1.16629	down
MSTRG.31624.3	6	0	0	943	600	1324	0.239136	0	0	48.4729	28.8974	67.1463	5.33063e-08	7.9433	up
MSTRG.31665.1	9	8	4	56	56	58	0.61715	0.551259	0.256677	4.71348	4.46423	4.80957	2.21142e-05	2.63561	up
MSTRG.32013.3	24	29	16	7	9	6	0.371611	0.464293	0.267932	0.108075	0.148552	0.08957	0.00675667	-1.97599	down
MSTRG.3205.12	0	0	0	34	27	10	0	0	0	0.388428	0.28945	0.106425	0.00576988	6.89913	up
MSTRG.32352.2	0	0	0	139	346	375	0	0	0	3.9095	9.11493	10.4158	8.21803e-07	9.9499	up
MSTRG.32414.3	1	1	0	11	17	20	0.010463	0.010783	0	0.133893	0.205137	0.243338	0.00501817	3.99695	up
MSTRG.32619.1	0	0	0	14	22	17	0	0	0	1.62485	2.37667	1.93291	0.00850183	6.62699	up
MSTRG.32644.10	25	71	69	0	3	0	0.611983	1.77498	1.86671	0	0.051382	0	3.68001e-05	-5.80307	down
MSTRG.32873.8	0	0	0	21	22	29	0	0	0	0.451935	0.448583	0.641094	0.00411612	7.00466	up
MSTRG.32891.1	9	16	3	49	81	60	0.279999	0.534243	0.075783	1.82758	2.83649	2.19972	0.00585956	2.37696	up
MSTRG.33.6	0	3	3	24	26	48	0	0.043488	0.036434	0.425371	0.424899	0.844429	0.00216405	3.54029	up
MSTRG.33428.1	134	131	122	83	80	76	10.264	10.2449	10.3638	7.01762	6.32887	6.30765	0.00299025	-1.05231	down
MSTRG.33758.2	23	5	15	0	1	0	1.08321	0.213575	0.754152	0	0.01793	0	0.00455941	-5.23337	down
MSTRG.33904.1	41	19	24	3	9	6	1.62201	0.750487	1.04326	0.130043	0.361763	0.258193	0.00445923	-2.55214	down
MSTRG.33905.1	13	21	13	1	0	0	0.366702	0.603244	0.405359	0.0309	0	0	0.000946916	-5.40794	down
MSTRG.33975.1	4	35	40	0	0	0	0.057277	0.54362	0.669705	0	0	0	0.00250716	-7.44567	down
MSTRG.34023.1	23	49	34	8	12	6	0.640346	1.42542	1.09536	0.241555	0.359668	0.187156	0.00189123	-2.35227	down
MSTRG.34106.2	8	6	4	71	41	35	0.310082	0.213816	0.136103	3.09401	1.66762	1.50193	0.00148699	2.64005	up
MSTRG.34163.2	0	4	1	41	24	16	0	0.071432	0.004671	1.00071	0.543227	0.374311	0.00897242	3.52711	up
MSTRG.34239.1	0	0	0	19	63	50	0	0	0	1.55643	4.81511	4.00945	0.00116935	7.63481	up
MSTRG.34390.3	0	0	0	19	14	26	0	0	0	0.4676	0.31494	0.646824	0.00706151	6.74595	up
MSTRG.34409.1	0	0	0	21	56	14	0	0	0	1.17382	2.93845	0.748269	0.00359783	7.14392	up
MSTRG.34856.2	0	0	0	7	203	195	0	0	0	0.411438	11.3802	11.5266	0.000233379	8.55612	up
MSTRG.35021.1	163	136	131	67	89	76	3.80387	3.25025	3.39375	1.72447	2.16684	1.9266	0.00117412	-1.2526	down
MSTRG.3627.4	142	210	157	68	45	60	4.32768	6.51404	5.31585	2.30295	1.42047	1.97505	8.90342e-05	-1.89092	down
MSTRG.36753.1	352	375	351	175	163	171	7.20091	7.82495	7.96794	3.97581	3.46141	3.81654	3.71912e-07	-1.4389	down
MSTRG.36887.2	20	18	7	157	138	104	0.397095	0.364238	0.154649	3.45242	2.84585	2.25499	2.94996e-05	2.77248	up
MSTRG.36887.3	30	37	18	114	92	108	0.597683	0.757194	0.396242	2.53532	1.92435	2.38247	0.00608955	1.53238	up
MSTRG.36975.1	923	1133	1047	427	417	350	33.846	42.366	42.6224	17.3813	15.9195	14.0436	1.97356e-08	-1.73319	down
MSTRG.3711.4	23	47	25	0	0	1	0.734638	1.51347	0.880941	0	0	0.00419	4.65251e-05	-6.34588	down
MSTRG.37128.1	0	0	0	38	32	38	0	0	0	0.613371	0.47962	0.602325	0.00137365	7.5059	up
MSTRG.37128.2	0	0	0	34	29	23	0	0	0	0.832885	0.673036	0.548676	0.00268918	7.21811	up
MSTRG.37136.1	433	594	475	231	221	192	19.1458	26.7714	23.3313	11.3199	10.1572	9.30359	3.571e-06	-1.57175	down
MSTRG.37383.4	0	0	0	34	22	56	0	0	0	1.81133	1.11954	2.98624	0.00167558	7.48137	up
MSTRG.37383.8	0	0	0	57	21	38	0	0	0	1.394	0.467826	0.929867	0.00156219	7.52004	up
MSTRG.37495.1	2	3	0	22	40	31	0.074299	0.120092	0	1.21894	2.12624	1.72494	0.000476008	3.74143	up
MSTRG.37495.5	19	26	46	0	0	0	0.495899	0.706625	1.36255	0	0	0	0.000677313	-7.83524	down
MSTRG.37608.1	86	112	115	57	55	63	2.96725	3.95595	4.42007	2.16849	1.95444	2.39275	0.00791951	-1.19632	down
MSTRG.37716.2	18	17	8	0	0	0	0.562682	0.56268	0.258387	0	0	0	0.00513945	-6.92834	down
MSTRG.3822.1	115	83	78	10	11	10	2.74354	2.02994	2.08133	0.249729	0.265834	0.24957	3.4556e-11	-3.48578	down
MSTRG.3864.1	41	21	45	161	298	307	0.620056	0.322014	0.767361	2.7454	4.77928	5.18155	0.000476008	2.4156	up
MSTRG.3864.2	13	12	0	151	210	135	0.192499	0.19444	0	2.66561	3.47972	2.35658	0.00392105	3.8027	up
MSTRG.3869.1	0	0	0	13	36	22	0	0	0	1.02967	2.85417	1.81882	0.00520937	6.91941	up
MSTRG.3918.2	84	184	140	11	0	6	1.07786	2.41933	2.00034	0.154244	0	0.083843	0.000319601	-4.6711	down
MSTRG.4052.1	683	1811	2367	14610	12778	14465	5.86142	15.8499	22.5538	139.351	114.154	136.025	0.000369238	2.69213	up
MSTRG.4052.4	0	0	0	50	41	9	0	0	0	2.59615	1.95708	0.427851	0.00324481	7.23178	up
MSTRG.4058.1	26	23	36	524	546	453	0.271319	0.245012	0.415245	6.14835	5.99973	5.23559	6.90624e-18	3.765	up
MSTRG.4058.8	17	25	20	81	165	198	0.138257	0.21069	0.181402	0.747907	1.43578	1.81286	0.000213306	2.4424	up
MSTRG.4066.2	29	24	46	0	0	2	0.848873	0.707562	1.47352	0	0	0.050081	3.93535e-05	-5.65771	down
MSTRG.4297.4	0	0	0	56	55	56	0	0	0	2.24791	2.05926	2.22774	0.000318169	8.04508	up
MSTRG.4481.2	0	0	0	25	35	27	0	0	0	0.777366	1.0367	0.85606	0.00258478	7.23425	up
MSTRG.4589.4	257	444	276	112	203	126	4.34062	7.65454	5.17941	2.10359	3.55873	2.32109	0.00767715	-1.49765	down
MSTRG.4615.1	41	29	31	4	1	11	1.5805	1.13701	1.32165	0.145875	0.036659	0.423664	0.00815009	-2.92154	down
MSTRG.4684.2	0	0	0	198	136	509	0	0	0	7.80514	5.02026	19.8428	1.66348e-06	9.84943	up
MSTRG.4690.10	0	0	0	81	28	92	0	0	0	1.1913	0.380086	1.34363	0.000322408	8.14588	up
MSTRG.4711.1	14	12	10	58	64	65	0.816437	0.706814	0.629692	4.0322	4.16144	4.40425	0.000115617	2.00194	up
MSTRG.4754.1	141	153	123	41	7	12	8.43329	9.33495	8.15357	2.6953	0.396225	0.756949	0.00274628	-3.03695	down
MSTRG.4854.11	0	0	0	60	70	66	0	0	0	1.35748	1.48696	1.45709	0.000180958	8.24055	up
MSTRG.4952.1	85	94	88	0	0	0	8.42843	9.56287	9.68387	0	0	0	6.9006e-06	-9.24242	down
MSTRG.5047.1	230	124	214	932	627	1112	2.11465	1.16173	2.18686	9.55412	6.01169	11.233	0.00515592	1.8449	up
MSTRG.5048.4	9	15	16	0	0	0	0.466573	0.82519	0.921559	0	0	0	0.0057458	-6.86816	down
MSTRG.5211.5	0	0	0	29	18	9	0	0	0	0.82124	0.462608	0.240615	0.00931241	6.62865	up
MSTRG.5213.1	6	7	6	196	105	85	0.156103	0.194719	0.173562	6.03967	3.01056	2.56651	2.78833e-07	3.93175	up
MSTRG.5213.2	1	4	7	62	53	52	0.00962	0.106737	0.192739	1.88902	1.53062	1.57839	0.000131343	3.35541	up
MSTRG.5214.1	0	0	0	50	27	15	0	0	0	0.905954	0.457859	0.256026	0.00304552	7.21192	up
MSTRG.5214.2	5	14	9	335	312	262	0.054286	0.187253	0.120381	5.03333	4.3808	3.87682	8.10927e-16	4.61872	up
MSTRG.5413.83	1	0	0	202	136	523	5.9e-05	0	0	3.19782	2.01688	8.16995	3.13005e-08	8.53607	up
MSTRG.5610.1	0	0	0	38	39	29	0	0	0	3.57425	3.44521	2.69734	0.00148744	7.47694	up
MSTRG.5868.1	3	46	9	0	0	0	0.044468	0.732725	0.145814	0	0	0	0.00692271	-6.95128	down
MSTRG.5921.1	0	0	0	25	17	69	0	0	0	0.778545	0.496611	2.17987	0.00234771	7.38568	up
MSTRG.6107.3	8	5	3	41	56	37	0.29095	0.183218	0.120335	1.62698	2.11559	1.46474	0.000330928	2.66382	up
MSTRG.6174.37	49	1	25	0	0	0	2.12925	0.020269	1.21437	0	0	0	0.00544476	-7.16625	down
MSTRG.6457.2	61	38	25	182	205	179	1.05218	0.656981	0.47203	3.49506	3.68347	3.37975	0.00229519	1.81843	up
MSTRG.6507.1	23	12	25	0	4	3	0.393743	0.212499	0.486251	0	0.072495	0.038984	0.00514451	-3.37275	down
MSTRG.6513.1	19	12	16	0	2	3	0.861913	0.543855	0.805552	0	0.063544	0.133165	0.00263964	-3.48632	down
MSTRG.6513.2	22	13	19	0	2	5	0.957274	0.585097	0.912779	0	0.064206	0.216064	0.00940593	-3.2035	down
MSTRG.659.3	3	1	0	30	45	21	0.149737	0.005057	0	2.00642	2.87421	1.36654	0.00071837	4.05525	up
MSTRG.6628.1	72	77	95	27	21	28	5.1673	5.63405	7.57015	2.11315	1.55063	2.14008	7.0445e-05	-2.03368	down
MSTRG.6655.12	0	0	0	28	61	15	0	0	0	0.30975	0.636327	0.166002	0.00261028	7.31429	up
MSTRG.6656.4	0	0	1	82	387	54	0	0	0.000289	0.649884	2.89395	0.421326	7.12896e-06	7.68184	up
MSTRG.6976.1	21	30	24	2	0	0	1.60036	2.35856	2.04572	0.089106	0	0	5.35447e-05	-5.28229	down
MSTRG.7173.1	37	64	50	7	10	7	1.74667	3.08521	2.61735	0.337572	0.466474	0.347402	2.29804e-06	-2.97998	down
MSTRG.7369.2	0	0	1	35	10	24	0	0	0.023732	0.982587	0.260472	0.678854	0.0034541	5.20416	up
MSTRG.7381.1	181	209	355	58	103	67	5.2913	6.21528	11.5323	1.86927	3.11654	2.12147	0.00169491	-2.07998	down
MSTRG.7381.6	9	15	14	210	224	149	0.236752	0.425669	0.440779	6.60881	6.60036	4.61858	1.97213e-11	3.54501	up
MSTRG.7575.6	11	6	9	54	36	45	0.224827	0.113203	0.211437	1.30365	0.817774	1.06248	0.00539751	1.9916	up
MSTRG.7938.5	6	35	40	0	0	0	0.174608	1.15606	1.43048	0	0	0	0.00188484	-7.53934	down
MSTRG.7999.2	48	28	12	1	1	0	3.81857	2.24279	1.05974	0.066501	0.057812	0	0.000147967	-5.44292	down
MSTRG.8052.1	0	3	0	41	34	21	0	0.156974	0	3.40571	2.64007	1.75145	0.00141888	4.4297	up
MSTRG.8064.2	31	28	43	162	186	214	0.399011	0.368488	0.622091	2.3822	2.5665	3.10628	2.59894e-05	2.072	up
MSTRG.8284.1	21	27	44	1	4	1	0.09687	0.127586	0.230291	0.000527	0.018678	0.000415	9.02439e-05	-4.19337	down
MSTRG.8294.2	2	0	4	46	39	44	0.053363	0	0.139123	1.62614	1.26696	1.50861	0.000131343	3.92501	up
MSTRG.8294.4	16	21	29	70	199	191	0.335437	0.459634	0.697443	1.7229	4.62863	4.66794	0.00299025	2.37075	up
MSTRG.8371.16	0	0	0	24	33	27	0	0	0	0.159425	0.200313	0.176414	0.00274628	7.19368	up
MSTRG.8671.5	0	0	0	16	11	32	0	0	0	0.354984	0.221003	0.698681	0.00818337	6.69353	up
MSTRG.8672.1	0	0	0	48	68	64	0	0	0	2.05331	2.73006	2.72992	0.000262072	8.12283	up
MSTRG.8781.1	35	11	4	0	0	0	1.114	0.333908	0.142861	0	0	0	0.00675667	-6.91163	down
MSTRG.8889.1	0	0	0	27	17	14	0	0	0	2.38682	1.35675	1.17986	0.00747074	6.72004	up
MSTRG.8895.1	16	0	23	1156	1449	1185	0.240928	0	0.381106	19.4135	22.7908	19.6148	3.83942e-05	5.81924	up
MSTRG.8970.1	99	114	105	49	54	35	4.11746	4.84041	4.85376	2.22949	2.33003	1.56335	0.000390344	-1.55942	down
MSTRG.9232.1	0	0	0	115	19	154	0	0	0	1.18314	0.183531	1.56154	0.000210221	8.42929	up
MSTRG.9232.4	8	2	3	53	164	40	0.066822	0.014675	0.021285	0.552992	1.61574	0.410105	0.000907169	3.77387	up
MSTRG.9233.1	4	19	0	293	325	359	0.033448	0.157686	0	2.78123	2.88909	3.36788	0.000621662	4.83257	up
MSTRG.9290.6	99	85	76	36	25	49	0.948512	0.835594	0.815258	0.379951	0.251413	0.513748	0.00706151	-1.58119	down
MSTRG.9382.1	91	89	96	37	18	36	3.02223	3.01876	3.52456	1.36674	0.60038	1.31626	0.00175278	-1.935	down
MSTRG.9397.17	0	0	5	47	64	170	0	0	0.048025	0.461492	0.593213	1.66441	0.00415819	4.94291	up
MSTRG.94.2	35	55	72	0	2	2	0.851808	1.36836	1.96807	0	0.026816	0.044999	3.71912e-07	-5.51476	down
MSTRG.9482.2	160	140	156	57	57	58	4.85493	4.32399	5.2599	1.92598	1.80011	1.92248	1.38938e-06	-1.76578	down
MSTRG.9513.1	39	24	17	10	5	4	1.14443	0.714514	0.536866	0.304641	0.146132	0.099308	0.00960446	-2.3686	down
MSTRG.9524.3	65	66	61	173	219	233	2.42944	2.49386	2.52015	7.20004	8.55185	9.56724	0.000285121	1.33308	up
MSTRG.955.2	11	30	39	5	2	3	0.350043	0.981376	1.41306	0.169895	0.05008	0.08867	0.00274628	-3.26022	down
MSTRG.9747.3	19	17	22	62	88	58	0.188088	0.172473	0.234884	0.682652	0.915509	0.629369	0.0099871	1.45596	up
MSTRG.9838.1	4	0	3	55	50	69	0.046981	0	0.034863	0.939828	0.799877	1.1716	2.43524e-05	4.14178	up
MSTRG.9845.25	2022	1177	1030	117	115	84	43.032	25.5429	24.3339	2.75616	2.52705	1.9385	8.10927e-16	-4.06574	down
MSTRG.9845.26	833	520	431	124	46	45	23.4207	14.8948	13.4428	3.8682	1.32094	1.36151	3.27631e-05	-3.32526	down
MSTRG.9874.1	59	62	70	18	34	23	1.48534	1.59258	1.94895	0.496435	0.873199	0.61065	0.00188484	-1.7133	down
MSTRG.9874.2	17	15	13	3	1	3	1.15495	0.999809	0.944024	0.173767	0.063793	0.1971	0.00242667	-2.96358	down
MSTRG.9875.1	6	4	3	31	40	32	0.229859	0.138015	0.129757	1.42295	1.74181	1.45584	0.000476008	2.58482	up
MSTRG.9998.1	121	120	99	40	55	27	6.79764	6.88866	6.14113	2.46037	3.21078	1.64529	0.000396742	-1.83065	down

## Sheet: _HR5 VS HR0
#ID	HR0-a	HR0-b	HR0-c	HR5-a	HR5-b	HR5-c	HR0-a	HR0-b	HR0-c	HR5-a	HR5-b	HR5-c	FDR	log2FC	regulated
MSTRG.10027.1	1795	2119	2134	14	384	128	53.2238	64.0792	70.2646	0.468496	11.1445	3.51422	0.00364083	-3.6971	down
MSTRG.10308.17	136	80	95	30	17	24	9.16395	5.47069	7.09558	2.29679	1.06321	1.4876	0.00115343	-2.36819	down
MSTRG.10309.1	126	51	46	13	25	12	7.7711	3.20506	3.13113	0.864325	1.46953	0.663679	0.00752533	-2.42209	down
MSTRG.10309.4	839	174	373	67	32	103	21.5154	4.55085	10.6102	1.9341	0.785807	2.44078	0.00593542	-2.95898	down
MSTRG.10341.42	0	0	0	2	41	54	0	0	0	0.008775	0.276957	0.352213	0.0040213	5.86027	up
MSTRG.10341.50	1	2	1	26	73	83	0.000276	0.01064	0.005298	0.175123	0.427921	0.464198	6.38279e-06	4.76041	up
MSTRG.10341.65	0	0	0	5	17	93	0	0	0	0.073026	0.228834	1.20767	0.00257003	6.04578	up
MSTRG.10341.8	0	0	0	16	15	19	0	0	0	0.131033	0.101242	0.12457	0.00297058	5.75124	up
MSTRG.10342.1	0	1	1	20	12	30	0	0.00222	0.00336	0.123384	0.064021	0.153002	0.00297058	4.13227	up
MSTRG.10680.4	0	1	0	13	56	16	0	0.013912	0	0.485197	1.8052	0.46789	0.00211709	5.01655	up
MSTRG.10680.5	8	4	19	0	0	0	0.298823	0.130933	0.832591	0	0	0	0.00704657	-5.53641	down
MSTRG.10808.1	0	0	0	20	5	20	0	0	0	0.358218	0.077734	0.283651	0.00817651	5.45501	up
MSTRG.10839.1	72	167	141	32	53	58	3.6555	8.72351	7.97965	1.8118	2.62565	2.73814	0.00969806	-1.75387	down
MSTRG.11119.5	2	65	10	0	0	0	0.022248	1.01548	0.163723	0	0	0	0.00369604	-5.9849	down
MSTRG.11175.7	0	0	0	15	9	19	0	0	0	0.297342	0.149714	0.309367	0.00593542	5.52288	up
MSTRG.11202.2	63	31	36	0	0	2	1.4413	0.716915	0.910614	0	0	0.042303	6.28092e-06	-5.76623	down
MSTRG.11202.5	45	29	19	0	0	0	1.44125	0.951591	0.679183	0	0	0	5.65965e-05	-6.97301	down
MSTRG.11504.8	2	0	0	9	19	41	0.017596	0	0	0.113445	0.216494	0.452995	0.00847207	4.08455	up
MSTRG.1199.5	0	0	0	53	48	54	0	0	0	0.942526	0.73295	0.783306	2.71736e-05	7.10215	up
MSTRG.12386.1	48	55	75	0	3	9	1.73417	2.03856	3.02149	0	0.074534	0.27732	0.00033252	-4.07502	down
MSTRG.12433.1	17	17	20	0	2	5	1.27022	1.29561	1.74323	0	0.078011	0.295678	0.00425213	-3.18292	down
MSTRG.12713.1	288	347	299	927	1916	1745	2.07223	2.54846	2.3908	7.60867	13.5496	11.6895	1.22835e-06	1.8891	up
MSTRG.12775.3	19	143	138	0	0	0	0.369594	2.91095	3.05772	0	0	0	4.11716e-06	-7.96381	down
MSTRG.12775.5	28	229	156	0	0	0	0.380382	3.2139	2.38275	0	0	0	9.12175e-07	-8.33664	down
MSTRG.12923.1	6	6	7	25	35	49	0.240072	0.263405	0.312586	1.2227	1.50929	2.00535	0.00384874	2.08733	up
MSTRG.12986.1	75	71	96	14	28	46	6.31264	6.12513	8.98235	1.26213	2.30152	3.56485	0.00814005	-1.84334	down
MSTRG.13207.1	25	85	60	0	0	0	1.22719	4.28451	3.29534	0	0	0	7.03731e-06	-7.59477	down
MSTRG.14005.11	0	0	0	3814	6047	8595	0	0	0	40.4305	55.1948	74.3372	1.37886e-26	12.9483	up
MSTRG.1404.3	95	109	127	27	63	45	1.63465	1.91123	2.41446	0.518694	1.05855	0.714394	0.0030948	-1.66409	down
MSTRG.14105.3	107	166	173	681	1141	477	0.327268	0.51988	0.588023	2.3804	3.43507	1.36059	0.00675577	1.97712	up
MSTRG.14105.6	0	0	0	148	189	152	0	0	0	0.640725	0.706289	0.539226	5.13948e-08	8.49782	up
MSTRG.1430.1	20	29	20	1	2	3	1.45756	2.24654	1.6363	0.0288	0.102031	0.161273	5.91772e-05	-3.71345	down
MSTRG.14858.3	7	2	1	37	116	79	0.099544	0.024354	0.001757	0.642335	1.73776	1.11147	0.000169999	3.89201	up
MSTRG.14858.4	6	2	4	56	93	54	0.086685	0.026042	0.062161	1.09979	1.56899	0.864719	1.236e-05	3.58639	up
MSTRG.14858.5	0	0	0	58	67	93	0	0	0	1.45796	1.45623	1.91407	6.28092e-06	7.50408	up
MSTRG.14859.2	1	0	2	13	29	26	0.010788	0	0.086463	0.907933	1.80618	1.53899	0.00197891	3.77833	up
MSTRG.15094.13	40	35	50	142	248	158	0.287753	0.253778	0.402051	1.17326	1.76743	1.06864	0.00241653	1.73554	up
MSTRG.15292.13	0	0	0	13	15	22	0	0	0	0.114723	0.118425	0.159181	0.00311192	5.73098	up
MSTRG.15292.14	0	0	0	37	16	31	0	0	0	0.243522	0.090842	0.166804	0.000782828	6.27893	up
MSTRG.15292.25	0	0	0	19	23	16	0	0	0	0.135072	0.135538	0.090589	0.00197891	5.91697	up
MSTRG.15292.28	0	0	0	16	21	18	0	0	0	0.138858	0.154565	0.129151	0.00213782	5.86629	up
MSTRG.15292.30	0	0	1	65	34	81	0	0	2.1e-05	0.313737	0.139649	0.322349	1.38346e-05	6.13016	up
MSTRG.15292.31	1	0	0	33	34	47	0.002538	0	0	0.210451	0.187575	0.24438	4.01393e-05	5.63317	up
MSTRG.15292.5	0	0	0	24	38	47	0	0	0	0.14902	0.202839	0.236884	0.000155133	6.64949	up
MSTRG.15292.50	0	0	0	28	36	42	0	0	0	0.168811	0.186718	0.207726	0.000152222	6.64789	up
MSTRG.15292.52	0	0	0	22	50	2	0	0	0	0.138421	0.273537	0.009855	0.0074454	5.63061	up
MSTRG.15292.59	0	0	0	40	56	101	0	0	0	0.244038	0.290082	0.499565	1.38346e-05	7.28924	up
MSTRG.15292.9	0	0	0	17	25	25	0	0	0	0.143494	0.17589	0.170205	0.00105231	6.09533	up
MSTRG.15403.27	53	6	15	0	0	0	0.590905	0.064733	0.180015	0	0	0	0.00101002	-6.33969	down
MSTRG.15403.28	129	2	158	1	0	1	2.30357	0.023919	3.13241	0.019365	0	0.000828	0.000616508	-5.99814	down
MSTRG.15403.32	79	67	72	16	7	28	1.13655	0.975535	1.14066	0.251453	0.089179	0.36645	0.00437365	-2.37018	down
MSTRG.15403.33	0	1	1	44	15	40	0	0.001434	0.002314	0.701356	0.198106	0.507739	0.000773787	4.73853	up
MSTRG.15409.2	0	0	0	12	7	20	0	0	0	0.438906	0.21454	0.61709	0.00890233	5.364	up
MSTRG.1549.15	0	0	0	16	22	33	0	0	0	0.295144	0.356308	0.501541	0.00101002	6.12553	up
MSTRG.15514.1	15	22	14	0	0	0	0.565094	0.826959	0.584248	0	0	0	0.000575928	-6.32056	down
MSTRG.15544.1	4	15	7	0	0	0	0.101805	0.497714	0.22948	0	0	0	0.00930256	-5.37841	down
MSTRG.15694.7	295	229	188	1059	821	847	9.50129	7.5292	6.743	38.9148	25.9884	25.4022	0.00903386	1.61779	up
MSTRG.16017.1	3	2	0	19	32	19	0.033574	0.027586	0	0.352291	0.516938	0.282943	0.0049351	3.24459	up
MSTRG.16062.2	0	0	0	44	31	89	0	0	0	0.76074	0.448256	1.25494	5.22653e-05	7.01889	up
MSTRG.16218.1	0	2	0	14	21	34	0	0.04902	0	0.37552	0.501244	0.757569	0.00211185	4.24121	up
MSTRG.16395.54	4	131	33	0	0	0	0.068614	2.5506	0.690327	0	0	0	0.000319945	-6.86655	down
MSTRG.16399.3	3	1	4	16	36	57	0.10932	0.034031	0.136677	0.703919	1.40697	2.13419	0.0028304	3.14882	up
MSTRG.16525.2	0	0	0	112	28	147	0	0	0	11.8712	2.53794	12.7186	1.37089e-05	7.50265	up
MSTRG.16782.1	101	233	218	29	47	69	1.56117	3.68106	3.75101	0.504465	0.699386	0.990806	0.00128069	-2.27147	down
MSTRG.16861.1	33	35	24	4	0	5	0.48713	0.521773	0.385716	0.054815	0	0.05595	0.00211185	-3.43719	down
MSTRG.17309.1	38	34	24	6	8	10	2.84803	2.60398	1.99494	0.493784	0.584633	0.696247	0.000595187	-2.30958	down
MSTRG.17488.1	5	3	4	24	43	50	0.14018	0.085789	0.12455	0.761203	1.16771	1.28691	0.000302941	2.80443	up
MSTRG.17685.2	0	0	0	68	110	65	0	0	0	0.621262	0.871534	0.484825	5.2458e-06	7.6003	up
MSTRG.17685.3	0	0	0	21	26	21	0	0	0	0.188581	0.197659	0.151568	0.00101002	6.11756	up
MSTRG.17685.4	0	0	0	40	45	39	0	0	0	0.376019	0.360719	0.299835	7.70438e-05	6.83828	up
MSTRG.17685.5	0	0	0	21	26	23	0	0	0	0.193833	0.203975	0.17262	0.000895277	6.15644	up
MSTRG.17696.1	6	5	8	28	44	37	0.294277	0.274967	0.486886	1.81452	2.45065	1.9644	0.00359511	2.09911	up
MSTRG.17740.1	118	38	53	3	4	4	3.13727	1.01533	1.5568	0.078511	0.102123	0.097117	3.03143e-06	-4.39089	down
MSTRG.18137.11	24	9	19	1	1	4	0.280337	0.102884	0.24811	0.005552	0.010946	0.04164	0.00620723	-3.28275	down
MSTRG.18137.18	10	13	15	1	1	1	0.134033	0.177989	0.21319	0.004432	0.004905	0.006648	0.00210991	-3.72105	down
MSTRG.18148.1	45	39	42	17	11	11	2.09583	1.8273	2.13013	0.857659	0.486488	0.46573	0.0075654	-1.94833	down
MSTRG.18630.34	0	0	0	19	17	40	0	0	0	0.233276	0.175767	0.401417	0.00101002	6.15396	up
MSTRG.18929.1	0	0	2	12	34	27	0	0	0.051834	0.405948	1.00223	0.760186	0.00248626	4.2458	up
MSTRG.19013.1	14	5	16	78	173	207	0.649444	0.218409	0.818717	4.10981	7.85532	8.93191	7.38516e-05	3.16584	up
MSTRG.19424.1	0	0	0	23	14	30	0	0	0	0.834909	0.428057	0.913659	0.00147685	6.03782	up
MSTRG.19440.50	0	0	0	46	80	94	0	0	0	0.106634	0.16065	0.178715	6.38279e-06	7.48437	up
MSTRG.19518.3	0	0	0	34	134	119	0	0	0	1.34162	4.63659	3.91592	6.38279e-06	7.60437	up
MSTRG.19521.1	197	309	327	16	65	31	1.66615	2.66466	3.07061	0.145352	0.537832	0.242427	1.37089e-05	-3.21804	down
MSTRG.19536.2	610	777	607	332	441	391	20.5227	26.6615	22.6809	12.6825	14.5363	12.1859	0.00142326	-1.11505	down
MSTRG.20225.7	136	169	150	30	43	62	8.58684	10.8591	10.4978	2.0903	2.64778	3.64178	2.20395e-06	-2.11191	down
MSTRG.20850.1	164	154	145	411	1019	1036	1.18873	1.13914	1.16745	3.39001	7.24474	6.98184	8.15272e-05	1.97239	up
MSTRG.20856.7	0	1	0	7	13	32	0	0.021458	0	0.253214	0.41291	0.966483	0.00890233	4.41707	up
MSTRG.20929.2	261	260	261	117	153	153	7.5937	7.72403	8.42022	3.86691	4.33838	4.11327	9.89972e-05	-1.238	down
MSTRG.20930.1	285	264	240	75	137	116	4.79043	4.51699	4.47816	1.41889	2.24592	1.80683	8.15689e-06	-1.63095	down
MSTRG.20999.2	2	2	4	27	31	40	0.011712	0.01971	0.042464	0.292334	0.292653	0.358018	0.000291983	3.12533	up
MSTRG.20999.3	1	3	1	43	29	128	0.003084	0.014096	0.002211	0.30317	0.173686	0.745693	0.000109617	4.55418	up
MSTRG.21000.50	0	0	0	8	25	37	0	0	0	0.072214	0.206771	0.288074	0.00211185	5.94347	up
MSTRG.21000.53	0	0	0	14	69	30	0	0	0	0.090938	0.39577	0.162094	0.000474065	6.45792	up
MSTRG.21000.60	0	0	0	19	36	36	0	0	0	0.113915	0.184338	0.177279	0.000347068	6.42846	up
MSTRG.21000.64	0	0	0	16	37	29	0	0	0	0.10258	0.212774	0.157217	0.00063133	6.27922	up
MSTRG.212.2	0	0	0	68	38	26	0	0	0	0.868052	0.417448	0.268402	0.000159181	6.77205	up
MSTRG.21492.1	13	16	24	0	0	0	0.82158	0.989936	1.69128	0	0	0	0.000580799	-6.34023	down
MSTRG.21555.33	25	31	3	0	0	0	0.444711	0.571064	0.046438	0	0	0	0.0020607	-6.08393	down
MSTRG.21560.6	1	60	120	1	1	1	0.000776	0.70023	1.52709	0.011011	0.000672	0.001063	0.002491	-5.19916	down
MSTRG.21993.1	1572	1297	1266	512	750	823	43.7197	36.773	39.0986	16.1934	20.4364	21.2249	1.83891e-05	-1.35376	down
MSTRG.22180.1	0	0	0	137	219	125	0	0	0	3.22641	4.44289	2.40085	1.05397e-07	8.41672	up
MSTRG.22180.2	0	0	0	30	52	80	0	0	0	1.35585	2.03767	2.95832	3.62881e-05	7.05698	up
MSTRG.22244.10	24	11	18	0	0	0	0.383308	0.174374	0.324838	0	0	0	0.000631742	-6.31885	down
MSTRG.22244.11	55	42	14	0	0	0	1.75063	1.34937	0.475423	0	0	0	5.41738e-05	-7.05588	down
MSTRG.22244.6	24	20	24	0	0	0	0.373564	0.309142	0.406758	0	0	0	0.00014101	-6.68982	down
MSTRG.22262.11	10	11	19	0	0	0	0.136597	0.152604	0.289645	0	0	0	0.00175918	-5.99304	down
MSTRG.22804.1	0	0	1	27	28	31	0	0	0.010126	1.42242	1.2505	1.30882	0.000192914	5.2694	up
MSTRG.22871.7	0	0	0	5	31	42	0	0	0	0.087162	0.551766	0.715301	0.00264348	5.91196	up
MSTRG.2304.2	782	785	554	314	418	333	20.005	20.4879	15.7224	9.14451	10.4657	7.89541	0.00193897	-1.31924	down
MSTRG.23102.4	0	1	0	34	69	98	0	0.004615	0	1.02438	1.79518	2.40999	5.63138e-06	6.27116	up
MSTRG.23176.6	0	0	0	4	101	9	0	0	0	0.053347	1.17834	0.088824	0.00495942	5.85239	up
MSTRG.23250.1	3	5	8	22	45	69	0.036485	0.091919	0.157763	0.434027	0.78912	1.14873	0.00505428	2.55834	up
MSTRG.23272.1	37	68	42	0	0	0	3.01213	5.69252	3.82382	0	0	0	5.99921e-06	-7.56891	down
MSTRG.23316.5	37	21	65	0	1	0	0.445343	0.25617	0.868369	0	0.000147	0	1.67079e-05	-6.23391	down
MSTRG.23359.29	1	1	1	32	45	8	0.001852	0.000559	0.002453	0.231885	0.282714	0.042629	0.00413476	4.05686	up
MSTRG.2352.4	8	7	18	0	0	0	0.741814	0.627216	1.83554	0	0	0	0.0040213	-5.70782	down
MSTRG.23812.1	16	3	33	0	0	0	0.306664	0.052134	0.731894	0	0	0	0.00298313	-5.94966	down
MSTRG.24202.1	0	0	0	15	17	9	0	0	0	0.461602	0.455909	0.205098	0.00668434	5.47812	up
MSTRG.24208.3	0	0	0	9	35	20	0	0	0	0.144255	0.496163	0.258848	0.00245711	5.87811	up
MSTRG.24208.4	0	0	0	26	15	43	0	0	0	0.442708	0.219888	0.597062	0.00082399	6.24903	up
MSTRG.24363.3	0	2	0	17	22	26	0	0.054751	0	0.759529	0.843468	0.944052	0.00142025	4.22477	up
MSTRG.24363.4	0	2	0	45	35	35	0	0.087244	0	2.69957	1.77544	1.71572	0.000121259	4.9966	up
MSTRG.24656.2	67	71	82	173	317	293	0.738291	0.791607	0.993611	2.1616	3.41691	2.99541	0.000971972	1.43036	up
MSTRG.24680.22	0	0	0	11	24	33	0	0	0	0.165933	0.326613	0.440347	0.00155218	6.00906	up
MSTRG.24680.31	12	74	29	0	0	0	0.290467	1.89197	0.791926	0	0	0	0.000105695	-6.95682	down
MSTRG.24680.41	68	174	155	0	0	0	0.811653	2.14136	2.06824	0	0	0	5.13948e-08	-8.66916	down
MSTRG.2518.1	138	155	118	21	66	61	4.16512	4.76217	3.95802	0.691918	1.95454	1.69663	0.00263123	-1.85508	down
MSTRG.25280.9	158	172	161	327	549	515	0.800695	0.889917	0.907385	1.89343	2.73945	2.4367	0.000692487	1.1205	up
MSTRG.25445.25	0	276	220	0	1	1	0	8.77953	7.61207	0	0.02703	0.011082	0.00367481	-5.931	down
MSTRG.25476.4	0	0	0	58	66	38	0	0	0	1.07625	1.04346	0.56484	3.30326e-05	7.10176	up
MSTRG.25659.2	73	80	68	9	18	23	3.7215	4.12596	3.8149	0.488737	0.888384	1.04593	2.43345e-06	-2.4962	down
MSTRG.26131.1	135	1	3	0	0	0	6.58181	0.020981	0.122767	0	0	0	0.00830066	-5.82074	down
MSTRG.2628.99	0	0	0	13	10	16	0	0	0	0.144043	0.097759	0.144435	0.00702307	5.44038	up
MSTRG.2720.2	148	224	157	14	81	44	6.77825	10.462	7.96012	0.68417	3.62019	1.83318	0.00903386	-2.28133	down
MSTRG.27225.28	17	13	7	97	96	69	0.129152	0.100477	0.053422	0.847941	0.720222	0.490942	0.00113915	2.45889	up
MSTRG.27428.1	24	11	16	0	0	0	0.979636	0.434193	0.703657	0	0	0	0.000741826	-6.2723	down
MSTRG.27433.1	330	392	315	153	267	207	3.86263	4.67878	4.09048	2.02786	3.05651	2.2454	0.00577813	-1.08408	down
MSTRG.27437.1	145	120	98	43	46	74	3.20709	2.70948	2.3992	1.07475	0.99161	1.52203	0.00433925	-1.49836	down
MSTRG.27562.1	0	0	0	49	109	115	0	0	0	2.19778	4.23162	4.26259	3.17324e-06	7.70023	up
MSTRG.27753.2	0	0	0	19	21	10	0	0	0	0.689295	0.626433	0.295993	0.00390471	5.69266	up
MSTRG.27867.16	0	1	1	63	2	75	0	0.00204	0.003756	2.28927	0.046779	2.2367	0.00812853	4.77525	up
MSTRG.27936.1	0	0	0	95	14	48	0	0	0	1.02863	0.12572	0.417387	0.000266976	6.76373	up
MSTRG.28082.1	42	92	67	7	12	12	1.60478	3.60721	2.84377	0.282889	0.42176	0.417623	9.21067e-06	-2.99074	down
MSTRG.28082.2	35	47	21	6	8	2	2.53861	3.47685	1.62897	0.430778	0.501639	0.111845	0.00272513	-2.85959	down
MSTRG.28083.3	45	92	50	8	10	9	0.840726	1.77354	1.04506	0.172032	0.172351	0.149647	7.62398e-06	-3.05081	down
MSTRG.28214.1	37	14	6	0	0	0	1.41735	0.52217	0.218794	0	0	0	0.0014654	-6.15975	down
MSTRG.2854.1	184	197	148	61	71	89	3.99326	4.36026	3.55118	1.48323	1.50225	1.78759	2.02712e-05	-1.60015	down
MSTRG.28897.1	13	7	22	0	0	0	0.567372	0.324198	1.07995	0	0	0	0.00206763	-5.97663	down
MSTRG.28965.3	100	296	277	21	7	7	2.73441	8.27112	8.43101	0.638587	0.165051	0.161906	3.6722e-05	-4.22153	down
MSTRG.28965.7	1870	2300	2396	461	542	961	56.6345	71.0373	80.6012	15.8666	16.0706	27.0013	1.21162e-05	-2.10142	down
MSTRG.28966.1	53	184	182	0	0	8	1.01497	3.63537	3.91454	0	0	0.130809	0.00160549	-5.24792	down
MSTRG.28966.2	43	63	34	4	0	1	0.926273	1.39502	0.82259	0.077521	0	0.01443	8.13569e-05	-4.62759	down
MSTRG.29533.1	14	6	9	0	0	0	1.16939	0.511913	0.813632	0	0	0	0.00515047	-5.59411	down
MSTRG.30084.1	168	167	153	51	72	62	6.61642	6.70889	6.68268	2.26883	2.77627	2.2657	1.94073e-06	-1.74289	down
MSTRG.30180.1	234	222	196	108	137	123	19.9242	19.3032	18.4794	10.468	11.4391	9.72429	0.00193941	-1.16338	down
MSTRG.30399.4	8	62	47	0	0	0	0.140622	1.15441	0.957826	0	0	0	0.000134481	-6.92407	down
MSTRG.30470.26	10	6	8	0	0	0	0.368325	0.223123	0.335869	0	0	0	0.0078944	-5.40945	down
MSTRG.30472.1	29	23	37	8	4	2	0.440407	0.358353	0.615545	0.128416	0.050339	0.020691	0.00691	-2.79699	down
MSTRG.30476.1	44	120	152	14	15	13	0.38923	1.08766	1.4975	0.135965	0.129274	0.099345	0.000217872	-3.13439	down
MSTRG.30509.1	329	299	275	45	69	85	12.1823	11.2827	11.2911	1.86633	2.5028	2.92318	6.01571e-13	-2.54196	down
MSTRG.30509.3	160	120	88	33	42	40	4.5022	3.44188	2.74106	1.05543	1.14058	1.0364	0.000134481	-1.99612	down
MSTRG.30530.1	125	103	100	226	352	390	0.960784	0.803825	0.853945	1.98163	2.65716	2.78859	0.00248312	1.17444	up
MSTRG.30655.4	0	0	0	133	157	96	0	0	0	2.62118	2.66673	1.5426	4.6321e-07	8.15326	up
MSTRG.30655.5	8	8	11	39	62	38	0.125183	0.13162	0.211305	0.780449	1.06232	0.610929	0.00705813	1.9606	up
MSTRG.30725.13	24	51	43	0	0	0	0.671905	1.47473	1.34184	0	0	0	1.60187e-05	-7.27669	down
MSTRG.30800.1	245	11	33	0	0	0	5.51114	0.244775	0.815316	0	0	0	5.284e-05	-7.43527	down
MSTRG.30997.1	41	154	163	0	4	6	1.41254	5.50184	6.34208	0	0.135609	0.178062	1.38346e-05	-5.17302	down
MSTRG.31092.2	0	0	3	23	28	36	0	0	0.053585	0.462246	0.492133	0.600317	0.00197891	4.06078	up
MSTRG.31159.1	0	0	0	37	25	33	0	0	0	0.684944	0.394697	0.49604	0.000320672	6.48902	up
MSTRG.31159.2	0	0	0	6	10	46	0	0	0	0.113031	0.181629	0.834913	0.00642165	5.59698	up
MSTRG.31574.1	9	9	9	36	46	37	0.19003	0.18977	0.206633	0.936762	1.02743	0.787694	0.00843072	1.76111	up
MSTRG.31624.2	6	0	0	869	419	441	0.248716	0	0	45.0228	18.6695	18.6431	7.38446e-06	6.76476	up
MSTRG.31624.3	6	0	0	959	440	447	0.239136	0	0	50.5114	19.9494	19.194	7.38446e-06	6.82597	up
MSTRG.31665.1	9	8	4	31	42	43	0.61715	0.551259	0.256677	2.7027	3.11682	3.05832	0.00355922	2.06462	up
MSTRG.32013.3	24	29	16	0	0	0	0.371611	0.464293	0.267932	0	0	0	0.000155858	-6.67211	down
MSTRG.32095.3	1	0	3	19	23	30	0.001123	0	0.012239	0.114599	0.118837	0.147544	0.00245745	3.5287	up
MSTRG.32539.1	124	138	133	63	91	91	5.43386	6.14935	6.44677	3.14816	3.89763	3.70168	0.00547812	-1.04807	down
MSTRG.32644.10	25	71	69	4	0	3	0.611983	1.77498	1.86671	0.084731	0	0.045827	0.000276194	-4.43934	down
MSTRG.32873.11	8	7	17	0	1	0	0.186704	0.158038	0.466422	0	0.009031	0	0.00657	-4.53136	down
MSTRG.32873.12	6	9	15	0	0	0	0.111153	0.169539	0.318188	0	0	0	0.0049351	-5.62171	down
MSTRG.33093.1	26	28	24	0	0	0	1.19	1.30086	1.20119	0	0	0	6.90141e-05	-6.86501	down
MSTRG.33272.3	166	10	125	0	0	0	1.00215	0.061592	0.842355	0	0	0	1.30881e-05	-7.73365	down
MSTRG.33305.1	18	5	6	0	0	0	0.562472	0.156118	0.190014	0	0	0	0.00775872	-5.4791	down
MSTRG.33437.2	18	45	38	0	1	1	0.73153	1.91898	1.72533	0	0.001773	0.028053	1.37089e-05	-5.4472	down
MSTRG.33482.2	0	2	2	29	13	47	0	0.044273	0.043971	0.912122	0.343844	1.23886	0.00440219	3.7715	up
MSTRG.33758.2	23	5	15	0	0	0	1.08321	0.213575	0.754152	0	0	0	0.00248626	-5.92999	down
MSTRG.33905.1	13	21	13	0	2	0	0.366702	0.603244	0.405359	0	0.055232	0	0.00118482	-4.41912	down
MSTRG.33975.1	4	35	40	0	0	0	0.057277	0.54362	0.669705	0	0	0	0.000846556	-6.40897	down
MSTRG.34106.2	8	6	4	57	29	48	0.310082	0.213816	0.136103	2.54218	1.09263	1.74201	0.00642165	2.51567	up
MSTRG.34239.1	0	0	0	21	38	29	0	0	0	1.71063	2.7462	1.96838	0.00038736	6.40123	up
MSTRG.34390.11	9	10	10	0	0	0	0.094355	0.115251	0.119628	0	0	0	0.00396809	-5.66083	down
MSTRG.34658.1	17	104	81	9	10	12	1.41511	8.92064	7.60726	0.844453	0.792743	0.919667	0.00663918	-2.89241	down
MSTRG.34701.2	0	0	0	11	14	35	0	0	0	0.375209	0.418094	1.03089	0.00283664	5.81431	up
MSTRG.34856.2	0	0	0	5	223	25	0	0	0	0.256443	11.7453	1.21494	0.000899128	6.57363	up
MSTRG.34875.1	59	65	63	81	1779	1133	0.748112	0.839515	0.88343	1.16823	22.3477	13.4904	0.00910756	3.25755	up
MSTRG.34935.2	0	0	0	31	59	59	0	0	0	0.940546	1.55406	1.47514	3.6722e-05	7.01794	up
MSTRG.3627.2	345	235	366	43	107	152	10.4953	7.28742	12.3647	1.47284	3.18583	4.27153	0.00400501	-2.0421	down
MSTRG.36753.1	352	375	351	157	239	193	7.20091	7.82495	7.96794	3.6526	4.78599	3.64989	0.000345678	-1.22383	down
MSTRG.36887.2	20	18	7	138	212	196	0.397095	0.364238	0.154649	3.10491	4.12678	3.60355	2.51116e-07	3.18165	up
MSTRG.36975.1	923	1133	1047	439	521	516	33.846	42.366	42.6224	18.2916	18.7195	17.5494	1.78998e-05	-1.40798	down
MSTRG.3711.4	23	47	25	0	0	0	0.734638	1.51347	0.880941	0	0	0	4.65029e-05	-7.01331	down
MSTRG.37128.1	0	0	0	11	15	28	0	0	0	0.171263	0.204883	0.368988	0.00306459	5.75793	up
MSTRG.37128.2	0	0	0	6	19	55	0	0	0	0.151417	0.416741	1.13796	0.00289158	5.89789	up
MSTRG.37128.6	0	0	0	9	14	16	0	0	0	0.159298	0.214375	0.236463	0.00689873	5.43532	up
MSTRG.3713.1	9	10	8	0	0	0	0.403557	0.422918	0.395934	0	0	0	0.00505343	-5.5715	down
MSTRG.37383.4	0	0	0	19	18	8	0	0	0	1.01495	0.860242	0.334342	0.00593542	5.54999	up
MSTRG.37383.8	0	0	0	12	15	42	0	0	0	0.304097	0.325258	0.868603	0.00211185	5.94363	up
MSTRG.37608.1	86	112	115	39	37	60	2.96725	3.95595	4.42007	1.52277	1.23615	1.91491	0.00462235	-1.53996	down
MSTRG.37818.1	59	54	84	20	17	28	2.70285	2.52701	4.31431	1.01265	0.738456	1.18107	0.00360298	-1.92171	down
MSTRG.37836.1	24	32	35	85	105	110	0.806491	1.08539	1.29818	3.29981	3.51647	3.4823	0.00863652	1.34942	up
MSTRG.3822.1	115	83	78	41	38	36	2.74354	2.02994	2.08133	1.10638	0.872668	0.783961	0.00880427	-1.55946	down
MSTRG.3918.2	84	184	140	5	35	34	1.07786	2.41933	2.00034	0.070004	0.439795	0.405981	0.0040213	-2.79029	down
MSTRG.4690.10	0	0	0	88	19	35	0	0	0	1.33988	0.246897	0.42531	0.000271231	6.723	up
MSTRG.4711.1	14	12	10	48	77	66	0.816437	0.706814	0.629692	3.37666	4.6804	3.78091	0.000301739	2.01204	up
MSTRG.4756.1	0	0	0	9	27	22	0	0	0	0.204448	0.558072	0.423872	0.00263123	5.81905	up
MSTRG.4952.1	85	94	88	0	3	5	8.42843	9.56287	9.68387	0	0.19708	0.46188	1.78524e-10	-5.25017	down
MSTRG.5211.2	0	0	0	25	17	52	0	0	0	0.456867	0.25401	0.772947	0.000595187	6.35542	up
MSTRG.5211.4	0	0	0	39	16	42	0	0	0	1.20959	0.412201	1.07728	0.000517025	6.4168	up
MSTRG.5211.5	0	0	0	43	79	53	0	0	0	1.25567	2.00348	1.25561	1.67079e-05	7.21379	up
MSTRG.5213.1	6	7	6	494	108	214	0.156103	0.194719	0.173562	15.6072	2.91875	5.5032	3.17324e-06	4.91411	up
MSTRG.5213.2	1	4	7	196	143	126	0.00962	0.106737	0.192739	6.18647	3.88662	3.24418	1.22835e-06	4.72097	up
MSTRG.5214.1	0	0	0	115	61	83	0	0	0	2.16743	0.993412	1.27957	6.04555e-06	7.63002	up
MSTRG.5214.2	5	14	9	766	610	795	0.054286	0.187253	0.120381	11.7809	8.0815	9.97734	3.3692e-20	5.80987	up
MSTRG.5413.68	182	72	756	0	13	0	2.60391	1.03739	12.0192	0	0.172757	0	0.00812853	-5.24858	down
MSTRG.5728.1	0	0	0	11	47	30	0	0	0	0.344395	1.31022	0.792447	0.000897358	6.22481	up
MSTRG.5868.1	3	46	9	0	0	0	0.044468	0.732725	0.145814	0	0	0	0.00384874	-5.89204	down
MSTRG.6107.3	8	5	3	64	28	46	0.29095	0.183218	0.120335	2.62487	0.991231	1.52666	0.00778047	2.71609	up
MSTRG.6149.1	0	0	0	9	16	13	0	0	0	0.459469	0.738388	0.551697	0.0074454	5.4048	up
MSTRG.6174.37	49	1	25	0	0	0	2.12925	0.020269	1.21437	0	0	0	0.0037297	-5.98931	down
MSTRG.6656.4	0	0	1	64	190	190	0	0	0.000289	0.517	1.33343	1.26663	5.13948e-08	7.23855	up
MSTRG.6861.1	16	10	13	2	2	3	0.587905	0.357356	0.543033	0.085071	0.070545	0.084404	0.00860798	-2.70729	down
MSTRG.7218.1	7	5	4	24	75	57	0.152711	0.11718	0.084471	0.657813	1.81581	1.3091	0.000851065	2.7763	up
MSTRG.7225.2	0	0	0	28	7	16	0	0	0	0.857625	0.185071	0.388612	0.00565156	5.62083	up
MSTRG.7266.3	0	0	0	11	24	33	0	0	0	0.270538	0.520694	0.692915	0.00155218	6.00906	up
MSTRG.7381.6	9	15	14	153	129	165	0.236752	0.425669	0.440779	4.94508	3.57938	4.33454	1.35255e-07	3.1698	up
MSTRG.7426.11	49	51	31	0	0	0	0.542602	0.583209	0.379168	0	0	0	7.38446e-06	-7.45493	down
MSTRG.7921.2	114	59	3	0	1	1	10.2506	5.40814	0.254919	0	0.065529	0.011205	0.000700352	-5.6645	down
MSTRG.7999.2	48	28	12	1	1	1	3.81857	2.24279	1.05974	0.056556	0.029397	0.037472	0.000120577	-4.74989	down
MSTRG.8284.1	21	27	44	2	1	1	0.09687	0.127586	0.230291	0.006001	0.000926	0.000321	2.71736e-05	-4.53595	down
MSTRG.884.6	0	0	0	11	10	73	0	0	0	0.357996	0.285687	2.09305	0.00247913	6.00315	up
MSTRG.8895.1	16	0	23	225	466	734	0.240928	0	0.381106	3.85399	6.89586	10.2932	0.00642165	4.17381	up
MSTRG.8916.9	9	18	16	0	0	0	0.511528	1.02361	0.978131	0	0	0	0.00128069	-6.08343	down
MSTRG.901.2	0	0	0	201	30	145	0	0	0	2.62342	0.328083	1.53797	7.96659e-06	7.73503	up
MSTRG.901.3	39	21	101	2	11	9	0.426779	0.227621	1.23756	0.02127	0.115992	0.089555	0.00885186	-3.13151	down
MSTRG.901.5	0	0	0	169	62	67	0	0	0	2.09608	0.653853	0.671456	7.38446e-06	7.66548	up
MSTRG.9663.1	0	0	0	7	61	25	0	0	0	0.323089	2.70602	1.05516	0.00175918	6.09299	up
MSTRG.9788.1	4	0	0	22	66	58	0.054584	0	0	0.329789	0.87583	0.728459	0.00355922	4.24426	up
MSTRG.9845.25	2022	1177	1030	290	145	163	43.032	25.5429	24.3339	7.01328	3.02103	3.2196	0.000208765	-2.96835	down
MSTRG.9874.2	17	15	13	1	1	2	1.15495	0.999809	0.944024	0.055935	0.061458	0.070837	0.00082399	-3.62249	down
MSTRG.9875.1	6	4	3	17	37	39	0.229859	0.138015	0.129757	0.817605	1.51433	1.51467	0.0055675	2.36209	up

## Sheet: HR7 VS HR0
#ID	HR0-a	HR0-b	HR0-c	HR7-a	HR7-b	HR7-c	HR0-a	HR0-b	HR0-c	HR7-a	HR7-b	HR7-c	FDR	log2FC	regulated
MSTRG.10002.1	109	89	51	10	8	18	2.44182	2.02349	1.26802	0.23885	0.201163	0.425946	1.59276e-05	-3.10385	down
MSTRG.10005.1	85	45	68	10	2	3	3.59187	1.92996	3.18506	0.479047	0.053338	0.123882	9.60723e-05	-3.9411	down
MSTRG.10023.13	90	74	91	0	0	0	2.45528	2.0409	2.75146	0	0	0	1.90826e-05	-9.257	down
MSTRG.10023.8	0	0	0	77	139	93	0	0	0	2.59839	4.81758	2.9373	6.92896e-05	8.86622	up
MSTRG.10027.1	1795	2119	2134	3	0	0	53.2238	64.0792	70.2646	0.069612	0	0	1.08228e-23	-10.8239	down
MSTRG.1008.1	11	13	3	112	129	133	0.186652	0.230282	0.058746	2.28751	2.72673	2.56826	5.66287e-06	3.41456	up
MSTRG.10158.26	1	1	119	0	0	0	0.001546	0.038371	7.71155	0	0	0	0.00774275	-7.37564	down
MSTRG.10234.2	11	67	22	0	0	0	0.379206	2.43377	0.855123	0	0	0	0.00124243	-7.88491	down
MSTRG.10305.1	38	59	21	0	0	0	2.72469	4.32203	1.68111	0	0	0	0.000430052	-8.21829	down
MSTRG.10308.17	136	80	95	2	6	4	9.16395	5.47069	7.09558	0.119335	0.483827	0.26184	4.46266e-10	-4.95643	down
MSTRG.10309.1	126	51	46	1	8	1	7.7711	3.20506	3.13113	0.018857	0.583855	0.030289	0.000268287	-4.5924	down
MSTRG.10309.4	839	174	373	15	20	31	21.5154	4.55085	10.6102	0.428594	0.584795	0.86986	2.63103e-07	-4.66136	down
MSTRG.10311.1	165	195	175	6	0	0	7.72129	9.31137	9.10576	0.27501	0	0	3.27602e-05	-6.31836	down
MSTRG.10341.38	2	77	28	0	0	1	0.012921	0.686581	0.268842	0	0	0.000236	0.00280422	-6.21845	down
MSTRG.10341.49	0	0	1	24	19	17	0	0	9.7e-05	0.260684	0.205485	0.166291	0.00272891	5.11175	up
MSTRG.10341.50	1	2	1	49	43	86	0.000276	0.01064	0.005298	0.344912	0.311123	0.568814	2.97651e-06	4.94732	up
MSTRG.10341.63	0	0	0	22	10	32	0	0	0	0.223041	0.098869	0.308832	0.00779237	6.88622	up
MSTRG.10341.65	0	0	0	27	9	42	0	0	0	0.4387	0.142917	0.645687	0.00583607	7.07375	up
MSTRG.10341.76	13	33	13	0	0	0	0.218622	0.559648	0.233201	0	0	0	0.00325423	-7.36261	down
MSTRG.10341.8	0	0	0	39	16	13	0	0	0	0.322277	0.130195	0.101462	0.00695962	6.97331	up
MSTRG.10369.2	32	39	30	4	5	7	0.543955	0.6788	0.562826	0.061403	0.084105	0.132163	3.95248e-05	-2.97264	down
MSTRG.10381.2	243	171	105	23	29	22	12.9849	9.28012	6.22171	1.41253	1.80043	1.23328	1.33934e-06	-3.10081	down
MSTRG.10382.1	407	344	321	32	59	30	8.40326	7.23978	7.35728	0.769675	1.44836	0.674029	6.51937e-09	-3.44428	down
MSTRG.10382.5	21	15	19	0	0	1	0.850342	0.607155	0.853837	0	0	0.015609	0.000595375	-5.66736	down
MSTRG.10407.1	52	85	102	16	18	12	1.75073	2.93548	3.85488	0.621184	0.707311	0.428647	0.000187954	-2.68941	down
MSTRG.10430.1	0	3	0	30	24	31	0	0.098688	0	1.2451	1.02738	1.20473	0.00192124	4.28524	up
MSTRG.10462.4	125	15	62	0	0	0	6.07036	0.706452	3.29478	0	0	0	0.000173816	-8.7149	down
MSTRG.10685.4	26	17	3	1	1	1	1.14533	0.770205	0.118297	0.013911	0.00184	0.002059	0.00898568	-4.01031	down
MSTRG.10685.5	15	18	6	0	0	0	0.488484	0.605287	0.198878	0	0	0	0.00815736	-6.86548	down
MSTRG.10690.1	0	2	0	22	18	24	0	0.079555	0	1.96531	1.62195	1.9659	0.0023728	4.41356	up
MSTRG.10703.14	40	1	31	0	0	0	0.241065	0.003043	0.208307	0	0	0	0.00568982	-7.2845	down
MSTRG.10703.15	47	4	38	0	0	0	0.267565	0.022554	0.237598	0	0	0	0.00222034	-7.69148	down
MSTRG.10703.4	26	7	90	0	0	0	0.170883	0.043524	0.67185	0	0	0	0.00104398	-8.06329	down
MSTRG.10768.4	25	14	19	2	1	2	0.286916	0.165147	0.247518	0.014043	0.010999	0.020968	0.000487005	-3.77738	down
MSTRG.10768.6	29	12	11	0	0	0	0.512566	0.204935	0.21702	0	0	0	0.00430173	-7.21515	down
MSTRG.10768.7	22	14	13	0	0	0	0.408286	0.268144	0.269979	0	0	0	0.00419855	-7.19809	down
MSTRG.10835.7	0	1	1	6	23	29	0	0.004613	8.5e-05	0.167787	0.657311	0.780065	0.00946945	4.18162	up
MSTRG.10876.1	82	90	68	12	5	2	1.68524	1.86808	1.54665	0.27721	0.120911	0.026715	3.99696e-05	-3.86557	down
MSTRG.10876.2	32	53	39	1	5	13	0.687906	1.16327	0.92301	0.019275	0.120352	0.299698	0.00602495	-3.02265	down
MSTRG.10876.5	106	138	148	2	14	20	2.19903	2.91949	3.39267	0.034988	0.34573	0.444015	0.000137582	-3.75041	down
MSTRG.10876.6	56	38	33	6	2	3	1.15961	0.788215	0.756816	0.128727	0.029123	0.04729	1.78562e-05	-3.78132	down
MSTRG.10876.7	35	54	50	8	3	3	0.782144	1.23303	1.23931	0.196298	0.070389	0.072701	4.34827e-05	-3.56977	down
MSTRG.1091.1	0	0	0	34	18	8	0	0	0	1.11497	0.610232	0.24626	0.0096768	6.80584	up
MSTRG.10938.2	1	1	1	17	7	37	0.003631	0.000488	0.000348	0.639323	0.24443	1.31213	0.00982258	3.74997	up
MSTRG.10995.1	0	0	0	150	204	231	0	0	0	11.2945	15.8061	16.3691	4.60151e-06	9.67823	up
MSTRG.10995.2	346	290	236	1	3	3	12.1325	10.3663	9.16414	0.010789	0.121858	0.112063	2.24984e-20	-7.16811	down
MSTRG.11022.3	390	178	267	25	50	45	5.38978	2.51261	4.09399	0.39235	0.813528	0.679151	6.36975e-06	-3.12281	down
MSTRG.11128.1	16	11	10	0	0	0	0.339642	0.242705	0.221446	0	0	0	0.007882	-6.86023	down
MSTRG.11142.13	1	1	0	25	24	15	0.000977	0.00045	0	0.730075	0.731221	0.42011	0.00207528	4.43584	up
MSTRG.11202.2	63	31	36	0	0	0	1.4413	0.716915	0.910614	0	0	0	0.000275109	-8.37422	down
MSTRG.11202.5	45	29	19	0	0	0	1.44125	0.951591	0.679183	0	0	0	0.00082021	-7.95118	down
MSTRG.11245.1	41	48	65	4	0	3	0.650147	0.767683	1.14678	0.055869	0	0.046201	1.32272e-05	-4.67672	down
MSTRG.11316.1	0	5	3	29	36	28	0	0.175795	0.08923	1.1628	1.51282	1.08068	0.00822195	3.10078	up
MSTRG.11504.10	3	4	5	23	39	67	0.042334	0.070935	0.106358	0.522756	0.929949	1.47161	0.00155398	2.96968	up
MSTRG.11504.8	2	0	0	17	25	33	0.017596	0	0	0.229498	0.35377	0.42963	0.00168282	4.59636	up
MSTRG.11509.1	160	3	287	0	0	0	2.43494	0.045213	4.85409	0	0	0	9.52266e-05	-9.27291	down
MSTRG.11512.1	5	23	28	0	0	0	0.213564	1.23385	1.60267	0	0	0	0.00452452	-7.24076	down
MSTRG.11651.29	2	16	7	108	73	87	0.036405	0.292256	0.142236	2.36204	1.62831	1.7919	0.00310645	3.02228	up
MSTRG.11740.1	61	48	59	246	257	317	1.07653	0.862034	1.15173	5.06805	5.45901	6.15678	1.4358e-05	1.91575	up
MSTRG.1199.5	0	0	0	32	53	29	0	0	0	0.577837	0.980085	0.494804	0.00168702	7.64428	up
MSTRG.12287.5	96	48	15	0	0	0	1.44129	0.727497	0.247657	0	0	0	0.000303605	-8.45407	down
MSTRG.12371.1	8	20	26	92	113	119	0.231827	0.572345	0.829176	3.14829	3.95943	3.81371	0.00645438	2.18232	up
MSTRG.12433.1	17	17	20	0	0	0	1.27022	1.29561	1.74323	0	0	0	0.00314182	-7.34009	down
MSTRG.12559.2	48	42	40	7	11	12	2.09714	1.86361	1.9314	0.330206	0.530124	0.563165	0.00010707	-2.44748	down
MSTRG.12662.1	6	0	0	128	65	153	0.081263	0	0	2.17986	1.12826	2.43953	0.00135483	5.13931	up
MSTRG.12713.1	288	347	299	933	925	1015	2.07223	2.54846	2.3908	7.84509	7.99239	8.02741	0.000324256	1.26985	up
MSTRG.12775.3	19	143	138	0	1	0	0.369594	2.91095	3.05772	0	0.008638	0	9.3464e-06	-7.72096	down
MSTRG.12775.5	28	229	156	0	7	0	0.380382	3.2139	2.38275	0	0.103319	0	0.00325423	-5.60238	down
MSTRG.12884.10	45	23	52	0	5	8	0.538973	0.27794	0.691818	0	0.066672	0.095868	0.00778687	-3.48322	down
MSTRG.12884.15	72	82	97	0	11	1	1.0042	1.16926	1.49266	0	0.175141	0.007783	0.00414474	-4.43805	down
MSTRG.12884.17	0	0	0	16	38	15	0	0	0	0.488944	1.23089	0.448147	0.00645438	6.998	up
MSTRG.12884.26	0	0	0	25	21	42	0	0	0	0.810643	0.715172	1.31423	0.00328484	7.31475	up
MSTRG.12884.4	0	0	0	9	54	31	0	0	0	0.312956	1.9153	0.987977	0.00422425	7.27355	up
MSTRG.12884.51	0	0	0	13	21	20	0	0	0	0.144486	0.254772	0.219648	0.00948113	6.74694	up
MSTRG.12922.73	0	0	0	20	27	24	0	0	0	0.240391	0.32996	0.26758	0.0049314	7.09173	up
MSTRG.12986.1	75	71	96	17	9	24	6.31264	6.12513	8.98235	1.62311	0.860958	2.17095	0.000166725	-2.62276	down
MSTRG.13207.1	25	85	60	3	0	0	1.22719	4.28451	3.29534	0.116222	0	0	0.000122957	-5.741	down
MSTRG.13275.1	1	3	0	26	15	30	0.016854	0.09048	0	1.31087	0.752209	1.41128	0.00419855	3.66367	up
MSTRG.13277.1	71	90	107	9	4	0	1.39217	1.79703	2.32275	0.198118	0.081085	0	0.000491569	-4.46392	down
MSTRG.13571.1	2186	1825	1760	1048	1070	1037	83.2519	70.8987	74.4481	46.5082	48.7859	43.2961	0.0020634	-1.20967	down
MSTRG.14005.11	0	0	0	1452	2553	13279	0	0	0	15.7656	28.4738	135.599	7.32144e-13	13.4226	up
MSTRG.14034.7	157	42	79	0	0	0	1.39603	0.375557	0.774626	0	0	0	3.19016e-05	-9.22507	down
MSTRG.1404.3	95	109	127	0	16	8	1.63465	1.91123	2.41446	0	0.321128	0.145602	0.0045128	-3.95984	down
MSTRG.14105.5	0	0	0	478	238	408	0	0	0	1.87011	0.954528	1.49942	2.73782e-07	10.4558	up
MSTRG.14105.6	0	0	0	236	272	447	0	0	0	1.04858	1.24318	1.87367	5.08381e-07	10.2584	up
MSTRG.14105.7	41	52	61	291	254	681	0.150919	0.19403	0.247145	1.24462	1.11838	2.74405	0.000326768	2.55834	up
MSTRG.1443.1	10	19	19	94	114	174	0.149917	0.301028	0.3279	1.76816	2.22134	3.1078	9.75559e-05	2.5862	up
MSTRG.14797.1	307	391	308	176	130	136	14.8427	19.2848	16.5597	9.92709	7.52478	7.17469	0.00227296	-1.51097	down
MSTRG.14821.1	8	16	30	0	1	1	0.309174	0.633326	1.27945	0	0.012311	0.005945	0.00193804	-4.82408	down
MSTRG.14824.1	1	2	3	49	21	32	0.069948	0.141956	0.176444	4.25604	1.81011	2.5733	0.00100586	3.62936	up
MSTRG.14858.2	5	5	5	54	59	68	0.076448	0.069963	0.079512	0.960378	1.07426	1.13965	2.60461e-06	3.19903	up
MSTRG.14858.3	7	2	1	44	52	56	0.099544	0.024354	0.001757	0.773584	0.936713	0.932903	0.000387114	3.49759	up
MSTRG.14858.5	0	0	0	36	25	42	0	0	0	0.935158	0.658708	1.01141	0.00207528	7.52901	up
MSTRG.14913.7	0	0	0	1108	2522	3137	0	0	0	16.6113	38.8549	44.2473	4.53193e-12	12.656	up
MSTRG.14953.2	159	128	141	21	38	52	7.83307	6.4227	7.72617	1.1883	2.24693	2.77099	0.000142416	-2.30287	down
MSTRG.15084.5	822	576	599	333	269	365	32.4749	23.195	26.2655	15.3123	12.7378	15.8157	0.00341797	-1.39114	down
MSTRG.15094.13	40	35	50	420	141	369	0.287753	0.253778	0.402051	3.56553	1.22468	2.94364	0.00175324	2.49331	up
MSTRG.15292.14	0	0	0	21	35	26	0	0	0	0.137757	0.237939	0.164799	0.00368249	7.25446	up
MSTRG.15292.23	0	0	0	26	33	23	0	0	0	0.189542	0.24691	0.155425	0.00360393	7.26541	up
MSTRG.15292.25	0	0	0	21	20	23	0	0	0	0.148841	0.149423	0.152885	0.00617182	6.97028	up
MSTRG.15292.26	0	0	0	20	25	18	0	0	0	0.145847	0.186519	0.124391	0.00655885	6.94714	up
MSTRG.15292.28	0	0	0	21	21	18	0	0	0	0.186668	0.187259	0.145658	0.0072254	6.89333	up
MSTRG.15292.30	0	0	1	40	54	38	0	0	2.1e-05	0.199137	0.274554	0.177817	9.20121e-05	6.18416	up
MSTRG.15292.36	0	0	0	22	21	21	0	0	0	0.195734	0.190484	0.18058	0.00617182	6.9726	up
MSTRG.15292.38	0	0	0	18	20	20	0	0	0	0.155351	0.176736	0.155719	0.00774275	6.85135	up
MSTRG.15292.50	0	0	0	7	38	34	0	0	0	0.042427	0.242083	0.198365	0.00617182	7.0631	up
MSTRG.15292.59	0	0	0	39	57	44	0	0	0	0.239875	0.360406	0.256951	0.000825348	7.9148	up
MSTRG.15403.33	0	1	1	132	145	113	0	0.001434	0.002314	2.14827	2.42648	1.73209	7.43813e-09	6.93829	up
MSTRG.15409.2	0	0	0	20	21	17	0	0	0	0.762015	0.818156	0.598698	0.00779237	6.85132	up
MSTRG.15445.7	28	22	4	1	0	2	0.3574	0.296301	0.044296	0.013938	0	0.022683	0.0072254	-4.23766	down
MSTRG.1549.15	0	0	0	22	16	34	0	0	0	0.425532	0.315277	0.612709	0.00523226	7.07013	up
MSTRG.1551.20	0	0	0	72	41	59	0	0	0	1.51904	0.872892	1.15555	0.000472252	8.15282	up
MSTRG.15566.2	120	204	133	547	455	525	4.01802	6.96135	4.95617	21.4079	18.301	19.3069	0.00808094	1.39505	up
MSTRG.15686.1	79	82	91	9	10	13	2.35147	2.48669	3.00378	0.288346	0.323078	0.409475	3.88741e-09	-3.31038	down
MSTRG.15715.2	47	55	33	11	11	10	2.45264	2.9395	1.91617	0.644299	0.658325	0.570041	0.000202708	-2.38423	down
MSTRG.15992.1	294	231	250	77	133	116	28.4007	22.7774	26.901	8.64134	15.3842	12.2962	0.00298008	-1.59428	down
MSTRG.16017.1	3	2	0	49	33	41	0.033574	0.027586	0	0.948993	0.655318	0.741243	0.000132806	4.16235	up
MSTRG.16025.1	123	100	157	0	7	0	8.13172	6.7765	11.572	0	0.497976	0	0.000594495	-5.64791	down
MSTRG.16029.1	121	133	123	52	38	51	9.27095	10.4511	10.5064	4.63155	3.43499	4.25391	0.000179825	-1.75822	down
MSTRG.16062.2	0	0	0	19	63	26	0	0	0	0.335353	1.14822	0.433852	0.00249858	7.50653	up
MSTRG.16066.1	16	47	19	2	0	2	1.06424	3.25266	1.41385	0.082123	0	0.124928	0.000491569	-4.49187	down
MSTRG.1612.1	20	25	20	69	121	147	0.442102	0.564739	0.482404	1.76583	3.2006	3.55584	0.00168282	1.98893	up
MSTRG.16218.1	0	2	0	27	34	23	0	0.04902	0	0.764286	0.984828	0.604694	0.000841104	4.79683	up
MSTRG.16229.1	27	17	8	0	2	2	2.49628	1.58905	0.786504	0	0.143141	0.131028	0.00408258	-3.87019	down
MSTRG.16350.1	116	255	237	31	50	57	1.93365	4.32412	4.37665	0.588995	0.981201	1.03039	0.000364068	-2.47897	down
MSTRG.16355.1	43	74	57	2	2	3	0.54581	0.966609	0.817145	0.015205	0.029158	0.028597	1.78428e-08	-4.88121	down
MSTRG.16408.1	7	6	21	129	179	246	0.164297	0.15888	0.605098	4.05062	5.77411	7.26328	7.26454e-05	3.54239	up
MSTRG.16447.1	313682	306180	279095	182565	161440	171460	8376.33	8339.41	8277.23	5683	5162.53	5018.98	0.00184274	-1.14081	down
MSTRG.1645.1	73	78	64	33	34	23	3.67916	4.02064	3.59251	1.91984	2.07733	1.23366	0.00808094	-1.57237	down
MSTRG.16709.1	0	0	0	11	9	47	0	0	0	0.450359	0.377083	1.93079	0.00974867	6.81407	up
MSTRG.16744.3	0	0	0	25	32	40	0	0	0	1.96046	2.61402	2.99824	0.0023728	7.45955	up
MSTRG.16779.9	17	18	8	1	0	2	0.299387	0.321827	0.154903	0.009496	0	0.02493	0.00325532	-4.00065	down
MSTRG.16782.1	101	233	218	17	28	30	1.56117	3.68106	3.75101	0.300731	0.510104	0.494869	6.39524e-06	-3.2038	down
MSTRG.16857.1	37	144	107	14	24	16	0.76422	3.03135	2.45586	0.337767	0.58295	0.349986	0.00350206	-2.7013	down
MSTRG.16861.1	33	35	24	0	2	0	0.48713	0.521773	0.385716	0	0.030433	0	3.77396e-05	-5.55103	down
MSTRG.16898.1	589	434	416	174	202	234	14.1562	10.6432	11.1073	4.87075	5.81473	6.16356	0.000250825	-1.58469	down
MSTRG.17234.1	66	44	57	19	14	12	2.71389	1.83906	2.60805	0.868894	0.671988	0.509376	0.00123113	-2.20669	down
MSTRG.17309.1	38	34	24	1	1	0	2.84803	2.60398	1.99494	0.087603	0.088145	0	1.32272e-05	-5.62961	down
MSTRG.17321.15	150	295	91	27	29	53	3.95419	7.95076	2.65737	0.804405	0.890911	1.5198	0.00105588	-2.60292	down
MSTRG.1743.2	6	19	13	46	84	116	0.06356	0.234366	0.180667	0.667211	1.25967	1.59459	0.00970921	2.28059	up
MSTRG.17487.2	1	0	3	18	20	21	0.045402	0	0.188335	1.65965	1.82467	1.77767	0.00769186	3.37368	up
MSTRG.17488.1	5	3	4	37	38	32	0.14018	0.085789	0.12455	1.21499	1.25109	0.96518	0.000721026	2.76922	up
MSTRG.17685.2	0	0	0	338	312	282	0	0	0	3.19196	3.02569	2.49748	4.50868e-07	10.2763	up
MSTRG.17685.3	0	0	0	30	26	41	0	0	0	0.274278	0.238654	0.350099	0.0023728	7.4593	up
MSTRG.17685.4	0	0	0	98	100	73	0	0	0	0.950921	0.996978	0.66163	9.55364e-05	8.72922	up
MSTRG.17685.5	0	0	0	22	26	25	0	0	0	0.212605	0.249627	0.225129	0.0045128	7.12997	up
MSTRG.17685.7	0	50	32	819	837	1058	0	0.394383	0.278771	7.50959	7.88195	9.12583	0.00787522	4.38726	up
MSTRG.17694.1	142	160	148	47	52	67	2.75091	3.15748	3.18448	1.05356	1.19375	1.42213	2.66546e-05	-1.78968	down
MSTRG.17696.1	6	5	8	90	147	161	0.294277	0.274967	0.486886	6.04006	10.148	10.2094	7.43813e-09	3.96298	up
MSTRG.17740.1	118	38	53	1	3	2	3.13727	1.01533	1.5568	0.01771	0.079945	0.055003	9.22419e-07	-5.29325	down
MSTRG.17777.1	11	3	11	55	48	79	0.281172	0.082495	0.322045	1.71674	1.54122	2.32243	0.00617182	2.43503	up
MSTRG.17867.1	327	293	238	36	61	23	7.97368	7.28476	6.42994	0.99613	1.75767	0.606391	9.3464e-06	-3.11318	down
MSTRG.17867.2	221	222	288	42	35	10	5.06257	5.17632	7.32697	1.10753	0.941423	0.240897	0.000202708	-3.31444	down
MSTRG.17966.1	661	515	440	20	5	8	26.1978	20.832	19.3488	0.913419	0.220022	0.307022	1.54771e-13	-5.81742	down
MSTRG.18137.28	0	0	0	16	25	37	0	0	0	0.362622	0.579787	0.768446	0.00445388	7.15843	up
MSTRG.18137.29	0	0	0	16	21	37	0	0	0	0.321981	0.443368	0.720771	0.00510743	7.08922	up
MSTRG.18137.32	0	0	0	13	25	32	0	0	0	0.244447	0.504603	0.582188	0.00590005	7.0218	up
MSTRG.18148.1	45	39	42	2	0	2	2.09583	1.8273	2.13013	0.054777	0	0.05572	7.5819e-07	-5.17098	down
MSTRG.1815.1	11	2	2	173	171	224	0.08446	0.015736	0.018385	1.68656	1.71027	2.05241	5.3582e-07	4.77256	up
MSTRG.18500.4	441	282	359	1044	1235	1731	5.08889	3.31806	4.59946	14.0533	17.0746	21.912	0.00444265	1.50777	up
MSTRG.18500.8	0	0	0	142	63	487	0	0	0	1.62811	0.735297	5.27668	1.4959e-05	9.56805	up
MSTRG.18630.20	69	66	86	0	0	0	0.885271	0.853212	1.21334	0	0	0	3.52279e-05	-9.07538	down
MSTRG.18809.1	187	119	140	30	35	35	14.2204	9.22599	11.8845	2.62684	3.15088	2.87936	1.9164e-06	-2.4911	down
MSTRG.18929.1	0	0	2	23	39	48	0	0	0.051834	0.808143	1.44072	1.61527	0.000326768	5.0884	up
MSTRG.18929.2	7	7	3	29	57	65	0.110272	0.11973	0.052889	0.577448	1.16913	1.21894	0.00126088	2.74745	up
MSTRG.19110.1	19	10	8	1	0	0	1.38152	0.746411	0.661468	0.08589	0	0	0.0045128	-5.0518	down
MSTRG.19311.1	0	0	0	29	11	47	0	0	0	1.76856	0.645535	2.74769	0.00437024	7.21462	up
MSTRG.19440.50	0	0	0	199	254	160	0	0	0	0.474562	0.622693	0.358598	4.28123e-06	9.72997	up
MSTRG.19451.1	0	0	0	77	102	148	0	0	0	0.85009	1.15351	1.53671	5.49416e-05	8.9297	up
MSTRG.19518.3	0	0	0	144	82	192	0	0	0	5.9153	3.4475	7.45074	2.59582e-05	9.20615	up
MSTRG.19521.1	197	309	327	5	22	22	1.66615	2.66466	3.07061	0.039572	0.222634	0.201491	1.00619e-07	-4.38578	down
MSTRG.19536.2	610	777	607	297	280	411	20.5227	26.6615	22.6809	11.6431	11.2699	15.1569	0.000825348	-1.36477	down
MSTRG.19604.4	24	17	16	0	0	0	0.691352	0.498112	0.506513	0	0	0	0.00280868	-7.39301	down
MSTRG.19738.4	2	2	0	37	82	23	0.019021	0.011074	0	0.401493	0.932425	0.233888	0.000577989	4.62883	up
MSTRG.19868.1	32	44	19	8	9	5	1.61892	2.266	1.05856	0.455584	0.486565	0.230706	0.0049314	-2.3824	down
MSTRG.19967.1	19	25	20	68	77	77	0.388214	0.523497	0.451701	1.69012	1.9474	1.79048	0.00856942	1.43889	up
MSTRG.19993.2	0	0	0	42	65	45	0	0	0	1.03823	1.6382	1.04803	0.000669345	8.00917	up
MSTRG.19993.3	0	0	0	18	27	34	0	0	0	0.624778	0.944933	1.10255	0.00412776	7.19569	up
MSTRG.20100.1	20	47	45	565	270	366	0.627514	1.54582	1.5868	21.2898	10.4502	12.9701	8.92765e-05	3.03622	up
MSTRG.20225.7	136	169	150	38	28	29	8.58684	10.8591	10.4978	2.74917	2.08795	1.94825	2.73782e-07	-2.581	down
MSTRG.20340.1	2	10	4	54	37	43	0.042338	0.391268	0.184454	2.66283	1.85928	1.97978	0.00549641	2.6829	up
MSTRG.20437.10	0	2	0	35	14	26	0	0.092772	0	2.35355	0.958551	1.63583	0.003055	4.60604	up
MSTRG.20437.3	6	91	89	0	0	0	0.239651	3.79513	4.01995	0	0	0	0.000372693	-8.50203	down
MSTRG.20564.1	0	1	0	12	25	21	0	0.048263	0	0.99347	2.2672	1.74702	0.00368946	5.05556	up
MSTRG.20898.5	0	0	0	98	144	144	0	0	0	0.865171	1.31265	1.19649	2.62699e-05	9.1606	up
MSTRG.20929.1	130	100	124	28	43	42	6.98032	5.47297	7.41033	1.71926	2.75678	2.4285	0.000194537	-1.99473	down
MSTRG.20929.2	261	260	261	31	49	62	7.5937	7.72403	8.42022	1.03657	1.68333	1.95881	6.48292e-09	-2.81212	down
MSTRG.20930.1	285	264	240	21	32	57	4.79043	4.51699	4.47816	0.408327	0.628326	1.03456	4.75499e-08	-3.19277	down
MSTRG.20999.1	3	0	2	14	68	59	0.020927	0	0.019866	0.161516	0.820596	0.644813	0.00249176	4.21697	up
MSTRG.21000.34	1	1	0	36	29	38	0.003832	0.000197	0	0.224126	0.186603	0.222083	9.55364e-05	5.09174	up
MSTRG.21000.40	42	83	13	0	0	0	0.153561	0.310693	0.0496	0	0	0	0.000468421	-8.27922	down
MSTRG.21000.59	0	0	0	33	18	27	0	0	0	0.201211	0.110129	0.155297	0.00422425	7.18763	up
MSTRG.21000.60	0	0	0	31	24	26	0	0	0	0.191503	0.149795	0.147465	0.00363889	7.25468	up
MSTRG.21000.64	0	0	0	26	18	27	0	0	0	0.179473	0.128889	0.174997	0.00503239	7.08389	up
MSTRG.212.1	0	0	1	56	18	136	0	0	0.004499	0.745406	0.23721	1.7036	0.000191721	6.57669	up
MSTRG.212.2	0	0	0	233	332	371	0	0	0	3.07062	4.5027	4.60332	4.71527e-07	10.2617	up
MSTRG.212.3	0	0	2	71	40	101	0	0	0.012987	0.677886	0.385856	0.906204	1.79507e-05	5.97173	up
MSTRG.212.4	0	0	0	53	59	43	0	0	0	0.704402	0.805356	0.533342	0.000603077	8.04463	up
MSTRG.212.5	0	0	0	70	89	91	0	0	0	0.927	1.20918	1.12833	0.000120052	8.63466	up
MSTRG.21339.1	12	6	7	59	43	52	0.580213	0.296609	0.378379	3.32327	2.50354	2.75238	0.00249176	2.25043	up
MSTRG.2139.16	12	23	13	0	0	0	0.146904	0.291214	0.171549	0	0	0	0.0045128	-7.15868	down
MSTRG.2139.19	32	26	19	0	0	0	0.411649	0.341544	0.273186	0	0	0	0.00125043	-7.75583	down
MSTRG.21492.1	13	16	24	0	0	2	0.82158	0.989936	1.69128	0	0	0.101108	0.00135439	-4.82901	down
MSTRG.21559.14	1	0	0	17	16	11	0.004516	0	0	0.720837	0.703494	0.436625	0.00819783	4.70192	up
MSTRG.21609.1	3	4	0	31	34	46	0.093595	0.143199	0	1.66609	1.88224	2.32796	0.00075273	3.54922	up
MSTRG.21662.1	6	64	77	0	0	0	0.074723	0.908444	1.18705	0	0	0	0.000623814	-8.26514	down
MSTRG.21662.2	95	93	294	5	0	8	0.851024	0.85041	2.92492	0.052141	0	0.069317	6.44761e-05	-5.37369	down
MSTRG.21720.1	55	89	83	17	22	36	3.75092	6.21631	6.32707	1.33655	1.76264	2.70022	0.00360393	-1.95406	down
MSTRG.21797.1	98	162	144	35	30	46	7.74046	13.0827	12.6155	3.14918	2.80281	3.98519	8.35998e-05	-2.20764	down
MSTRG.21898.1	13	14	11	1	1	4	1.04326	1.23076	1.02648	0.050333	0.057995	0.34019	0.00967449	-2.9459	down
MSTRG.21943.2	37	14	26	0	0	0	1.84383	0.689428	1.45192	0	0	0	0.00153153	-7.71581	down
MSTRG.22180.1	0	0	0	345	134	98	0	0	0	8.35624	3.31369	2.22648	1.37316e-05	9.53197	up
MSTRG.22180.2	0	0	0	37	87	25	0	0	0	1.72521	4.158	1.06082	0.00107778	7.8951	up
MSTRG.22244.10	24	11	18	0	0	0	0.383308	0.174374	0.324838	0	0	0	0.00368249	-7.28139	down
MSTRG.22244.11	55	42	14	0	0	0	1.75063	1.34937	0.475423	0	0	0	0.000649807	-8.09423	down
MSTRG.22244.6	24	20	24	0	0	0	0.373564	0.309142	0.406758	0	0	0	0.00169824	-7.62265	down
MSTRG.22261.1	10	23	11	0	0	0	0.505155	1.25459	0.625267	0	0	0	0.0060073	-7.03037	down
MSTRG.22262.11	10	11	19	0	0	0	0.136597	0.152604	0.289645	0	0	0	0.006953	-6.94847	down
MSTRG.22436.2	13	31	17	0	0	0	0.869278	2.11694	1.21742	0	0	0	0.00273893	-7.43195	down
MSTRG.22626.2	0	0	0	47	56	19	0	0	0	0.888151	1.10147	0.333566	0.00168702	7.68655	up
MSTRG.22665.1	189	174	216	707	771	858	3.79218	3.56622	4.82042	16.5671	18.5574	18.9061	6.6977e-05	1.64421	up
MSTRG.22778.1	4229	5110	4524	206	113	130	162.707	200.506	193.321	9.23687	5.16972	5.4801	1.86197e-24	-5.23473	down
MSTRG.22802.1	14	22	18	69	147	214	0.641253	1.03585	0.914085	3.76692	8.2955	11.0782	0.000754424	2.57352	up
MSTRG.22804.1	0	0	1	18	55	38	0	0	0.010126	0.929734	2.99553	1.89059	0.000519778	5.87683	up
MSTRG.22871.12	18	4	25	0	0	0	0.295491	0.069157	0.472966	0	0	0	0.00689278	-7.03117	down
MSTRG.22874.12	0	0	0	39	26	21	0	0	0	0.858479	0.58636	0.432536	0.00342484	7.30783	up
MSTRG.22973.1	15	25	23	0	0	0	0.792559	1.37799	1.37848	0	0	0	0.0022352	-7.51093	down
MSTRG.22978.1	7	21	0	330	222	289	0.18081	0.556423	0	10.3675	7.15891	8.53466	0.00227296	4.3889	up
MSTRG.2304.2	782	785	554	96	93	99	20.005	20.4879	15.7224	2.85095	2.83732	2.7612	8.36742e-18	-3.20434	down
MSTRG.23176.6	0	0	0	59	8	15	0	0	0	0.807632	0.111413	0.183099	0.00663158	7.07758	up
MSTRG.23250.1	3	5	8	47	33	30	0.036485	0.091919	0.157763	0.977082	0.712811	0.576159	0.00921501	2.38955	up
MSTRG.23272.1	37	68	42	0	0	0	3.01213	5.69252	3.82382	0	0	0	0.000170637	-8.53703	down
MSTRG.23316.1	41	34	2	0	0	0	0.610118	0.506814	0.026042	0	0	0	0.00406307	-7.41154	down
MSTRG.23316.11	124	85	100	40	34	31	3.47468	2.42948	3.13181	1.28352	1.11679	0.945972	0.000982855	-1.8834	down
MSTRG.23575.1	21	64	65	2	0	2	0.404044	1.26475	1.38705	0.032419	0	0.03272	2.20713e-05	-5.35359	down
MSTRG.23755.1	1	2762	2	0	1	0	0.000145	132.555	0.060475	0	0.018389	0	0.000754557	-8.65273	down
MSTRG.23755.2	2	0	897	1	1	1	0.065174	0	45.1955	0.010239	0.010524	0.003645	0.00425478	-7.06156	down
MSTRG.23895.1	167	235	152	37	46	96	2.16566	3.11811	2.19465	0.556561	0.703223	1.35681	0.00325423	-1.98589	down
MSTRG.24208.3	0	0	0	15	51	24	0	0	0	0.246469	0.878505	0.379653	0.00384175	7.29094	up
MSTRG.24217.1	247	104	59	1264	1482	1568	6.26922	2.6929	1.65873	37.3949	45.0529	43.625	0.000219428	3.01156	up
MSTRG.24427.1	613	692	84	27	25	50	10.3148	11.8794	1.56918	0.522357	0.486689	0.917738	0.00014993	-3.98378	down
MSTRG.2453.2	41	18	19	0	0	0	0.485906	0.210219	0.244629	0	0	0	0.0014656	-7.72706	down
MSTRG.24614.76	0	4	0	56	63	21	0	0.032792	0	0.660235	0.765036	0.235195	0.00511324	4.54757	up
MSTRG.24622.4	0	12	2	97	87	123	0	0.121585	0.015811	1.15655	1.06252	1.38583	0.00590005	3.93549	up
MSTRG.24680.13	50	80	56	0	0	0	0.684162	1.1082	0.841993	0	0	0	7.02082e-05	-8.84503	down
MSTRG.24680.14	36	20	42	6	7	11	0.641167	0.356587	0.832839	0.11219	0.14499	0.215175	0.00507109	-2.37472	down
MSTRG.24680.31	12	74	29	0	0	0	0.290467	1.89197	0.791926	0	0	0	0.000801614	-8.06346	down
MSTRG.24680.41	68	174	155	0	0	0	0.811653	2.14136	2.06824	0	0	0	5.44734e-06	-9.721	down
MSTRG.24750.6	0	0	0	2	59	107	0	0	0	0.02458	1.06347	1.77993	0.00312719	7.62262	up
MSTRG.24831.1	36	76	41	173	218	257	0.534746	1.17227	0.678908	3.05294	3.95604	4.27739	0.00611946	1.72066	up
MSTRG.25174.1	62	105	79	5	2	3	3.1646	5.46565	4.46026	0.287021	0.104523	0.116983	1.80632e-09	-4.86455	down
MSTRG.25175.2	41	30	2	1	1	1	3.2359	2.42195	0.098103	0.068502	0.052266	0.05721	0.00517201	-4.57846	down
MSTRG.25210.4	4	1	1	109	828	801	0.137919	0.017636	0.033176	4.76961	37.369	33.0872	2.61529e-09	7.43332	up
MSTRG.25280.9	158	172	161	534	706	916	0.800695	0.889917	0.907385	3.17297	4.30713	5.11949	4.45528e-05	1.75958	up
MSTRG.25356.1	101	156	142	468	397	449	0.924894	1.45963	1.44549	5.01283	4.37695	4.52886	0.00796714	1.36399	up
MSTRG.25364.1	15	13	4	102	100	97	0.219235	0.184272	0.049356	1.74764	1.74673	1.55518	0.000146639	2.86139	up
MSTRG.25445.25	0	276	220	0	0	2	0	8.77953	7.61207	0	0	0.051885	0.0066172	-6.8103	down
MSTRG.25446.2	37	38	79	1	1	3	1.02337	1.08529	2.45953	0.005938	0.00991	0.069773	2.98885e-06	-5.16546	down
MSTRG.25446.3	0	0	0	31	42	185	0	0	0	1.06839	1.47586	6.06883	0.000364068	8.39245	up
MSTRG.25858.2	32	33	30	0	0	6	0.60548	0.626997	0.630042	0	0	0.119312	0.00847525	-4.16488	down
MSTRG.25912.2	0	0	0	65	63	72	0	0	0	2.58238	2.56173	2.71169	0.000245772	8.3658	up
MSTRG.26131.1	135	1	3	0	0	0	6.58181	0.020981	0.122767	0	0	0	0.00501482	-7.57479	down
MSTRG.26161.2	49	25	40	13	9	12	2.47125	1.26494	2.2661	0.719633	0.491614	0.628133	0.00695962	-2.0737	down
MSTRG.2628.99	0	0	0	17	15	20	0	0	0	0.192253	0.17404	0.219044	0.00996156	6.71291	up
MSTRG.26550.1	14	13	12	1	1	1	1.0247	1.03813	1.01475	0.020226	0.038007	0.08554	0.00175324	-3.89238	down
MSTRG.26760.1	416	197	156	54	61	61	44.8255	21.6829	18.6099	6.78116	7.86517	7.14853	0.0005708	-2.43382	down
MSTRG.26764.1	30	22	12	0	0	0	0.490015	0.376689	0.221093	0	0	0	0.00239458	-7.49025	down
MSTRG.26796.1	20	7	17	101	85	120	0.439835	0.158834	0.426431	2.66339	2.31895	2.99501	0.00154516	2.39544	up
MSTRG.26876.1	41	41	36	2	2	12	1.8043	1.81081	1.75268	0.066167	0.087109	0.574513	0.00225845	-3.20486	down
MSTRG.27090.5	1	0	0	14	13	24	0.002863	0	0	0.356214	0.328835	0.566369	0.00516126	4.86935	up
MSTRG.27273.1	26	27	18	86	84	113	0.820099	0.84813	0.626412	3.15167	3.18143	3.88751	0.00210495	1.63439	up
MSTRG.27363.3	1360	2322	1879	14	35	41	121.877	212.309	187.062	1.42151	3.656	3.94593	1.81926e-23	-6.24154	down
MSTRG.27364.1	262	358	475	0	0	17	9.15174	12.7541	18.4426	0	0	0.648028	0.00218601	-5.88197	down
MSTRG.27364.2	295	346	149	0	0	0	12.9238	15.4793	7.23996	0	0	0	1.55556e-07	-10.5953	down
MSTRG.27364.3	563	572	288	17	18	2	19.6584	20.3705	11.1476	0.656748	0.727358	0.073584	1.93999e-07	-5.37335	down
MSTRG.27386.4	0	0	0	45	16	16	0	0	0	0.799327	0.288125	0.268822	0.0053518	7.11593	up
MSTRG.27394.1	13	12	10	69	62	69	0.752914	0.719324	0.654905	4.76054	4.35537	4.45497	0.000209235	2.15295	up
MSTRG.27428.1	24	11	16	0	0	0	0.979636	0.434193	0.703657	0	0	0	0.00406307	-7.23281	down
MSTRG.27431.2	245	251	281	71	105	91	5.36848	5.60664	6.83455	1.8025	2.73971	2.18826	7.04786e-05	-1.88597	down
MSTRG.27437.1	145	120	98	14	29	43	3.20709	2.70948	2.3992	0.342247	0.755303	1.03525	0.000425073	-2.42326	down
MSTRG.27578.1	35	26	18	0	0	0	1.49305	1.09611	0.847476	0	0	0	0.00122914	-7.77425	down
MSTRG.27593.1	368	350	357	78	86	80	24.2457	23.5484	26.1487	5.98528	6.75424	5.75609	6.39047e-11	-2.47643	down
MSTRG.27597.1	8	20	32	0	0	0	0.156337	0.420615	0.74838	0	0	0	0.00341692	-7.37298	down
MSTRG.27621.1	46	108	73	0	0	0	1.19254	2.87956	2.10037	0	0	0	4.33374e-05	-9.04847	down
MSTRG.27719.1	1	0	0	2	44	56	0.000887	0	0	0.022211	0.521299	0.606271	0.00819783	5.51597	up
MSTRG.27723.14	3	0	1	17	41	31	0.037965	0	0.000305	0.371267	0.920533	0.636045	0.00255078	3.94513	up
MSTRG.27867.10	8	10	6	29	44	46	0.146076	0.184869	0.124321	0.632571	0.987138	0.944798	0.00808094	1.9364	up
MSTRG.27868.1	5	0	2	47	76	53	0.047424	0	0.019192	0.549008	0.913154	0.575012	0.000324256	4.15569	up
MSTRG.28052.1	48	63	39	0	0	0	3.83964	5.13092	3.43187	0	0	0	0.000142416	-8.58048	down
MSTRG.28082.1	42	92	67	8	1	1	1.60478	3.60721	2.84377	0.336582	0.011053	0.0159	0.000232544	-4.44948	down
MSTRG.28082.2	35	47	21	2	1	1	2.53861	3.47685	1.62897	0.150269	0.061998	0.043614	1.00075e-05	-4.84365	down
MSTRG.28083.3	45	92	50	2	2	1	0.840726	1.77354	1.04506	0.027824	0.024613	0.001484	6.35652e-08	-5.39089	down
MSTRG.28134.13	0	0	0	76	10	45	0	0	0	0.370499	0.046973	0.206971	0.00218601	7.64297	up
MSTRG.28192.5	7	102	86	0	0	0	0.067245	1.10249	1.01439	0	0	0	0.000306249	-8.57105	down
MSTRG.28214.1	37	14	6	0	0	0	1.41735	0.52217	0.218794	0	0	0	0.00470399	-7.22442	down
MSTRG.28218.51	6	2	2	31	53	100	0.114391	0.028546	0.024485	0.688663	1.24021	2.14045	0.000309715	3.71267	up
MSTRG.28230.1	2	0	2	16	22	31	0.05321	0	0.062148	0.613842	0.893807	1.17082	0.00328484	3.59074	up
MSTRG.28786.1	10	7	12	0	0	1	0.789307	0.559282	0.968003	0	0	0.084952	0.0080326	-4.78968	down
MSTRG.28965.3	100	296	277	0	0	0	2.73441	8.27112	8.43101	0	0	0	5.50471e-07	-10.3461	down
MSTRG.28965.7	1870	2300	2396	3	0	0	56.6345	71.0373	80.6012	0.071093	0	0	1.08228e-23	-10.9282	down
MSTRG.28966.1	53	184	182	0	0	0	1.01497	3.63537	3.91454	0	0	0	6.40409e-06	-9.72845	down
MSTRG.28966.2	43	63	34	0	0	0	0.926273	1.39502	0.82259	0	0	0	0.000191721	-8.4799	down
MSTRG.29530.32	0	0	0	104	17	48	0	0	0	1.86253	0.307245	0.813149	0.00100586	7.97703	up
MSTRG.29566.4	1	5	2	23	145	48	0.000649	0.10602	0.030709	0.55943	3.72108	1.12736	0.00131937	4.24287	up
MSTRG.29882.1	76	87	69	17	17	38	1.65087	1.92366	1.66916	0.411397	0.42451	0.894653	0.00159648	-2.04334	down
MSTRG.30084.1	168	167	153	23	36	29	6.61642	6.70889	6.68268	1.02321	1.69201	1.22187	4.18347e-09	-2.80047	down
MSTRG.30180.1	234	222	196	9	13	4	19.9242	19.3032	18.4794	0.871008	1.2856	0.353966	2.32518e-12	-4.89546	down
MSTRG.30183.4	0	0	0	80	15	17	0	0	0	1.44018	0.269789	0.281562	0.0032478	7.46605	up
MSTRG.30399.1	52	116	71	3	7	0	0.908282	2.07628	1.38237	0.059578	0.139894	0	0.000173816	-4.67233	down
MSTRG.30399.2	38	80	90	1	9	0	0.697811	1.50908	1.84695	0.009578	0.180786	0	0.0042332	-4.41954	down
MSTRG.30399.4	8	62	47	2	0	0	0.140622	1.15441	0.957826	0.036246	0	0	0.00100586	-5.67027	down
MSTRG.30470.68	13	5	26	1	0	0	0.122437	0.044025	0.286216	0.000915	0	0	0.00575565	-5.24706	down
MSTRG.30470.84	26	29	43	2	0	1	0.181648	0.212415	0.345417	0.012603	0	0.007211	2.50796e-05	-5.16771	down
MSTRG.30472.1	29	23	37	2	0	0	0.440407	0.358353	0.615545	0.027701	0	0	8.92765e-05	-5.49438	down
MSTRG.30476.1	44	120	152	2	5	12	0.38923	1.08766	1.4975	0.016605	0.045275	0.110373	4.41388e-05	-4.34275	down
MSTRG.30509.1	329	299	275	0	0	13	12.1823	11.2827	11.2911	0	0	0.514369	0.000669345	-6.03794	down
MSTRG.30509.2	42	43	117	0	0	0	1.52058	1.61858	4.77238	0	0	0	9.21527e-05	-8.86022	down
MSTRG.30530.1	125	103	100	538	935	961	0.960784	0.803825	0.853945	4.8356	8.63801	8.12858	4.10485e-07	2.51379	up
MSTRG.30655.4	0	0	0	48	129	98	0	0	0	0.959851	2.6704	1.85654	0.000128985	8.67322	up
MSTRG.30677.2	0	0	0	32	25	28	0	0	0	1.84021	1.4473	1.48628	0.00325423	7.3137	up
MSTRG.30725.13	24	51	43	0	0	3	0.671905	1.47473	1.34184	0	0	0.092636	8.54357e-05	-5.40921	down
MSTRG.30743.1	0	0	0	14	39	49	0	0	0	0.186374	0.540695	0.625013	0.00282547	7.42815	up
MSTRG.30800.1	245	11	33	0	0	0	5.51114	0.244775	0.815316	0	0	0	0.000183239	-8.8784	down
MSTRG.30992.1	318	357	259	103	134	91	3.76829	4.31664	3.41391	1.41609	1.89487	1.17782	0.000301722	-1.8262	down
MSTRG.30997.1	41	154	163	0	0	0	1.41254	5.50184	6.34208	0	0	0	1.38721e-05	-9.51639	down
MSTRG.31003.2	37	17	26	5	2	6	2.11673	0.97823	1.65602	0.323914	0.077359	0.354104	0.00227391	-2.92293	down
MSTRG.31058.1	10	13	18	0	0	0	0.203611	0.284976	0.44061	0	0	0	0.00640226	-6.98563	down
MSTRG.31623.6	2	2	3	115	137	21	0.113663	0.067873	0.141947	7.78749	9.50958	1.30957	0.000133702	4.77577	up
MSTRG.31624.2	6	0	0	1101	591	519	0.248716	0	0	58.4296	32.1908	25.8711	3.38653e-07	7.67013	up
MSTRG.31624.3	6	0	0	1278	730	617	0.239136	0	0	68.9459	40.4447	31.2825	1.09447e-07	7.90626	up
MSTRG.31665.1	9	8	4	98	67	77	0.61715	0.551259	0.256677	8.67984	6.08444	6.44581	1.32272e-05	3.15593	up
MSTRG.3209.1	6	4	0	98	32	69	0.191244	0.125082	0	4.35867	1.41995	2.85719	0.00279738	3.84719	up
MSTRG.32352.5	5	7	0	31	51	74	0.146555	0.231476	0	1.27026	2.15686	2.85877	0.00847715	3.24413	up
MSTRG.32539.1	124	138	133	28	30	56	5.43386	6.14935	6.44677	1.42834	1.56163	2.65356	9.43646e-05	-2.15293	down
MSTRG.32640.2	4121	10458	7922	3	3	40	54.8553	142.004	117.123	0.042909	0.04254	0.576644	9.43931e-14	-8.96049	down
MSTRG.33204.1	20	27	16	83	76	75	1.84903	2.55172	1.5872	8.96462	8.45954	7.62397	0.00880679	1.54908	up
MSTRG.33338.1	7	9	4	32	32	50	0.135019	0.183318	0.095264	0.814744	0.836094	1.2039	0.00604563	2.1286	up
MSTRG.33356.9	9	10	6	32	41	45	0.6276	0.762437	0.497752	2.80155	3.74013	3.73238	0.00767806	1.87018	up
MSTRG.33437.2	18	45	38	0	0	0	0.73153	1.91898	1.72533	0	0	0	0.000669345	-8.04725	down
MSTRG.33562.1	87	82	107	13	15	13	1.95926	1.89743	2.68502	0.335515	0.408211	0.320894	8.61215e-08	-3.07853	down
MSTRG.33752.1	20	11	14	0	0	0	0.845908	0.458303	0.628115	0	0	0	0.00511324	-7.09447	down
MSTRG.33758.2	23	5	15	0	0	0	1.08321	0.213575	0.754152	0	0	0	0.00755426	-6.95284	down
MSTRG.33904.1	41	19	24	0	0	0	1.62201	0.750487	1.04326	0	0	0	0.00108963	-7.83638	down
MSTRG.33905.1	13	21	13	0	0	0	0.366702	0.603244	0.405359	0	0	0	0.00452452	-7.14698	down
MSTRG.34023.1	23	49	34	4	5	9	0.640346	1.42542	1.09536	0.116351	0.140104	0.255427	0.000614716	-2.87232	down
MSTRG.34106.2	8	6	4	27	58	69	0.310082	0.213816	0.136103	1.19591	2.71056	2.97791	0.00184274	2.68423	up
MSTRG.34239.1	0	0	0	42	68	71	0	0	0	3.62992	5.991	5.74805	0.000387114	8.2135	up
MSTRG.34239.2	2	0	0	24	20	30	0.072092	0	0	1.4113	1.24388	1.69529	0.00129511	4.59769	up
MSTRG.34239.3	3	0	0	28	33	25	0.090305	0	0	1.12563	1.34927	0.933706	0.00239458	4.28723	up
MSTRG.34282.5	0	0	0	177	261	29	0	0	0	4.58365	6.95435	0.708938	6.05695e-05	9.14471	up
MSTRG.34313.1	45	40	17	2	4	10	0.953389	0.866539	0.399846	0.038887	0.081834	0.214006	0.00401337	-2.96708	down
MSTRG.34856.2	0	0	0	38	218	39	0	0	0	2.37169	14.0823	2.25241	0.000262188	8.57663	up
MSTRG.34935.2	0	0	0	48	36	45	0	0	0	1.48414	1.14207	1.32367	0.00103499	7.82025	up
MSTRG.35021.1	163	136	131	63	21	32	3.80387	3.25025	3.39375	1.70983	0.575765	0.821164	0.00640226	-2.18262	down
MSTRG.35404.1	0	0	0	652	14	2	0	0	0	24.4602	0.532	0.058205	0.000731758	8.68703	up
MSTRG.35699.1	861	169	193	0	0	6	26.8364	5.35508	6.67533	0	0	0.199104	9.28111e-06	-7.45301	down
MSTRG.35717.1	336	96	95	8	0	0	10.3741	3.00175	3.26019	0.276672	0	0	0.00200344	-5.72828	down
MSTRG.3627.2	345	235	366	1	1	22	10.4953	7.28742	12.3647	0.015055	0.016269	0.715594	9.43646e-05	-5.47402	down
MSTRG.3627.4	142	210	157	46	53	37	4.32768	6.51404	5.31585	1.62084	1.92614	1.22784	4.56387e-05	-2.21728	down
MSTRG.36358.3	16	13	7	0	0	0	0.408781	0.334197	0.177678	0	0	0	0.00898177	-6.79964	down
MSTRG.36753.1	352	375	351	123	147	164	7.20091	7.82495	7.96794	2.92223	3.60152	3.66502	4.67459e-06	-1.66232	down
MSTRG.36887.2	20	18	7	135	204	197	0.397095	0.364238	0.154649	3.12121	4.84572	4.28479	2.61233e-06	3.19918	up
MSTRG.36975.1	923	1133	1047	288	275	311	33.846	42.366	42.6224	12.2796	12.0579	12.4776	5.27256e-10	-2.17069	down
MSTRG.3711.4	23	47	25	0	0	0	0.734638	1.51347	0.880941	0	0	0	0.00074982	-7.98314	down
MSTRG.37128.1	0	0	0	40	42	99	0	0	0	0.664694	0.727504	1.56383	0.000513579	8.14423	up
MSTRG.37128.2	0	0	0	8	56	86	0	0	0	0.209144	1.49865	2.10624	0.00192124	7.72229	up
MSTRG.37136.1	433	594	475	136	122	179	19.1458	26.7714	23.3313	7.0106	6.43872	8.66945	2.73782e-07	-2.1278	down
MSTRG.37383.4	0	0	0	101	146	113	0	0	0	5.758	8.53026	6.06826	3.48007e-05	9.07764	up
MSTRG.37383.8	0	0	0	17	45	67	0	0	0	0.436548	1.19126	1.63935	0.0016535	7.69443	up
MSTRG.3747.31	0	0	0	4	78	35	0	0	0	0.075239	1.69908	0.686985	0.00425095	7.37277	up
MSTRG.37495.5	19	26	46	3	0	2	0.495899	0.706625	1.36255	0.064108	0	0.045347	0.000427238	-4.37815	down
MSTRG.37750.1	65	101	63	27	32	18	2.05642	3.28349	2.21437	0.981517	1.21461	0.62435	0.00645438	-1.87063	down
MSTRG.37809.1	0	0	0	31	26	32	0	0	0	2.18029	1.88379	2.10953	0.00282964	7.36989	up
MSTRG.3822.1	115	83	78	3	6	8	2.74354	2.02994	2.08133	0.077248	0.144987	0.209959	6.02181e-10	-4.32197	down
MSTRG.3864.1	41	21	45	243	188	251	0.620056	0.322014	0.767361	4.34927	3.4596	4.23446	0.000594495	2.27923	up
MSTRG.3918.2	84	184	140	0	0	0	1.07786	2.41933	2.00034	0	0	0	3.91547e-06	-9.78421	down
MSTRG.3918.3	49	47	56	0	0	0	0.612984	0.598739	0.779413	0	0	0	0.000129687	-8.61635	down
MSTRG.4136.1	4	0	0	29	58	47	0.075794	0	0	0.838647	1.71876	1.27701	0.00269111	4.46484	up
MSTRG.4408.1	3	0	0	38	20	34	0.066202	0	0	1.02865	0.566696	0.873296	0.00280557	4.35586	up
MSTRG.4534.4	84	28	121	0	0	0	0.697506	0.234516	1.12054	0	0	0	6.6977e-05	-9.00074	down
MSTRG.4589.4	257	444	276	99	77	157	4.34062	7.65454	5.17941	1.94877	1.5521	2.89506	0.00192124	-1.89741	down
MSTRG.4615.1	41	29	31	7	4	4	1.5805	1.13701	1.32165	0.2915	0.153885	0.164737	0.000125566	-3.04039	down
MSTRG.4711.1	14	12	10	54	69	71	0.816437	0.706814	0.629692	3.87452	5.14707	4.83719	0.000525872	2.06266	up
MSTRG.4754.1	141	153	123	9	7	16	8.43329	9.33495	8.15357	0.595411	0.491687	1.02743	2.32518e-12	-4.02822	down
MSTRG.4754.3	166	286	287	1	1	2	10.8337	19.0244	20.7856	0.034533	0.026277	0.095137	2.51376e-15	-7.65457	down
MSTRG.4798.1	22	26	31	0	0	2	0.780416	0.946572	1.22352	0	0	0.039823	9.55364e-05	-5.39144	down
MSTRG.480.4	6	8	12	110	52	43	0.162522	0.222303	0.377637	3.8715	1.88312	1.42838	0.00677215	2.59466	up
MSTRG.4854.2	9	9	3	62	27	84	0.043141	0.045208	0.011826	0.381922	0.168203	0.482065	0.00640226	2.63349	up
MSTRG.4952.1	85	94	88	0	0	0	8.42843	9.56287	9.68387	0	0	0	1.50016e-05	-9.3207	down
MSTRG.5034.1	53	49	42	12	12	26	2.0448	1.93897	1.80051	0.536949	0.533966	1.08479	0.00583453	-1.87916	down
MSTRG.5047.2	63	97	75	217	731	919	0.674889	1.06132	0.890297	2.73357	9.4658	10.8969	0.00248545	2.56347	up
MSTRG.5108.1	9	14	11	79	77	94	0.295205	0.471867	0.400793	3.14291	3.18112	3.53165	1.38721e-05	2.50567	up
MSTRG.5169.1	0	0	0	378	658	675	0	0	0	34.5783	61.8554	58.0884	2.12373e-08	10.9973	up
MSTRG.5413.54	0	0	0	12	79	16	0	0	0	0.215035	1.49343	0.267807	0.00392172	7.37325	up
MSTRG.5413.55	0	0	0	38	1	831	0	0	0	0.673753	0.007309	14.0611	0.000538313	8.8231	up
MSTRG.5523.9	0	0	1	19	13	11	0	0	0.048516	0.96396	0.670335	0.550168	0.00964072	4.64904	up
MSTRG.5537.1	14	25	33	0	0	0	0.672379	1.22369	1.78126	0	0	0	0.00175324	-7.64846	down
MSTRG.5537.2	1	0	3	16	21	23	0.017888	0	0.109838	0.761782	0.996265	1.01513	0.00780463	3.38848	up
MSTRG.5868.1	3	46	9	0	0	0	0.044468	0.732725	0.145814	0	0	0	0.00727226	-7.07981	down
MSTRG.5921.1	0	0	0	19	25	37	0	0	0	0.613957	0.847256	1.17378	0.00394021	7.22105	up
MSTRG.6107.3	8	5	3	75	70	90	0.29095	0.183218	0.120335	3.15958	3.01416	3.5838	9.54524e-07	3.48236	up
MSTRG.6174.37	49	1	25	0	0	0	2.12925	0.020269	1.21437	0	0	0	0.00555815	-7.30513	down
MSTRG.6455.1	39	42	24	2	2	1	2.51556	2.77839	1.73331	0.076521	0.078609	0.020283	3.98117e-06	-4.5906	down
MSTRG.6458.2	262	34	11	0	0	3	4.05877	0.528196	0.175867	0	0	0.042225	0.0011865	-6.34204	down
MSTRG.6513.1	19	12	16	1	2	5	0.861913	0.543855	0.805552	0.027276	0.061579	0.24421	0.00817167	-2.86101	down
MSTRG.659.3	3	1	0	17	19	18	0.149737	0.005057	0	1.19024	1.39191	1.18812	0.00943482	3.29385	up
MSTRG.66.1	18	10	11	0	0	0	0.779226	0.433514	0.506261	0	0	0	0.00723568	-6.91581	down
MSTRG.6626.1	0	0	0	12	25	32	0	0	0	0.356116	0.788922	0.924407	0.00622505	6.99519	up
MSTRG.6628.1	72	77	95	13	27	17	5.1673	5.63405	7.57015	1.05631	2.29501	1.3201	0.000316149	-2.42475	down
MSTRG.6749.2	0	0	0	20	22	17	0	0	0	0.845355	0.961669	0.679577	0.00757279	6.87093	up
MSTRG.6751.2	0	0	1	19	11	17	0	0	0.031658	0.638884	0.35129	0.535105	0.00677215	4.76177	up
MSTRG.6778.1	2	1	2	72	96	66	0.119737	0.069301	0.156123	7.273	10.005	6.30567	1.28751e-07	5.07027	up
MSTRG.6796.1	17	15	20	63	66	96	0.430442	0.374363	0.563022	1.89996	2.04774	2.7353	0.00419855	1.72744	up
MSTRG.6918.1	10	11	12	52	67	45	0.374253	0.398012	0.489998	2.25285	2.97611	1.82283	0.00507109	1.95204	up
MSTRG.6976.1	21	30	24	0	0	0	1.60036	2.35856	2.04572	0	0	0	0.00129511	-7.73512	down
MSTRG.7213.1	0	0	0	46	21	34	0	0	0	4.41254	1.98723	3.05794	0.00238938	7.4853	up
MSTRG.7218.1	7	5	4	40	25	86	0.152711	0.11718	0.084471	1.13728	0.714924	2.31304	0.0034759	2.7914	up
MSTRG.7225.2	0	0	0	32	2	57	0	0	0	0.994074	0.038709	1.69369	0.00822195	7.01251	up
MSTRG.7233.1	0	9	9	245	94	115	0	0.43588	0.474175	14.2103	5.56112	6.23073	0.00334278	4.11622	up
MSTRG.7369.2	0	0	1	22	29	26	0	0	0.023732	0.643191	0.886575	0.728461	0.000868264	5.45113	up
MSTRG.7381.1	181	209	355	0	29	13	5.2913	6.21528	11.5323	0	0.997645	0.40876	0.00717272	-4.25664	down
MSTRG.7381.6	9	15	14	151	236	258	0.236752	0.425669	0.440779	4.98284	8.01487	8.007	6.06387e-10	3.68325	up
MSTRG.7609.2	0	0	0	58	145	224	0	0	0	1.60193	4.15989	5.90217	3.68362e-05	9.14788	up
MSTRG.7921.2	114	59	3	0	0	0	10.2506	5.40814	0.254919	0	0	0	0.000727367	-8.29304	down
MSTRG.7938.5	6	35	40	0	0	0	0.174608	1.15606	1.43048	0	0	0	0.00215711	-7.652	down
MSTRG.7984.1	0	3	0	24	17	21	0	0.193428	0	2.26993	1.67504	1.81616	0.00880679	3.84473	up
MSTRG.7999.2	48	28	12	1	1	1	3.81857	2.24279	1.05974	0.018053	0.00483	0.000382	0.000139552	-4.96133	down
MSTRG.8142.1	10	13	29	0	0	0	0.217409	0.298664	0.718072	0	0	0	0.00432704	-7.22714	down
MSTRG.8284.1	21	27	44	1	1	1	0.09687	0.127586	0.230291	0.000255	0.000734	0.000771	2.9195e-05	-5.09264	down
MSTRG.8294.2	2	0	4	70	43	45	0.053363	0	0.139123	2.58653	1.61968	1.55561	0.000309715	4.20351	up
MSTRG.8371.16	0	0	0	57	20	62	0	0	0	0.39306	0.143393	0.408037	0.00122192	7.81621	up
MSTRG.8418.3	10	30	14	0	0	0	0.233865	0.727065	0.364606	0	0	0	0.00406307	-7.25358	down
MSTRG.8520.3	35	45	16	7	10	7	0.516106	0.679065	0.261156	0.10473	0.160375	0.098606	0.00880679	-2.27797	down
MSTRG.859.1	1	0	1	64	43	33	0.042735	0	0.056723	3.8448	2.6233	1.83269	5.36205e-05	5.49585	up
MSTRG.8672.1	0	0	0	209	129	134	0	0	0	9.48054	6.03345	5.6962	1.38721e-05	9.39668	up
MSTRG.8781.1	35	11	4	0	0	0	1.114	0.333908	0.142861	0	0	0	0.00736616	-7.01586	down
MSTRG.8895.1	16	0	23	1071	1139	1237	0.240928	0	0.381106	18.8613	20.6123	20.4796	5.62131e-05	5.73449	up
MSTRG.901.3	39	21	101	4	3	3	0.426779	0.227621	1.23756	0.045755	0.028658	0.026421	0.000191721	-4.25096	down
MSTRG.9238.3	1	4	5	11	111	114	0.007901	0.166888	0.230543	0.609105	6.78408	6.35137	0.00427613	3.96405	up
MSTRG.9322.1	55	69	68	18	28	15	1.6878	2.15788	2.33002	0.643913	1.03561	0.490276	0.0036443	-1.97046	down
MSTRG.9326.3	0	0	0	139	86	154	0	0	0	1.66339	1.05238	1.73626	3.19016e-05	9.1188	up
MSTRG.9382.1	91	89	96	8	0	0	3.02223	3.01876	3.52456	0.27604	0	0	0.0045128	-4.9666	down
MSTRG.9391.1	0	2	2	119	39	54	0	0.018898	0.021358	1.72634	0.567405	0.736396	5.62131e-05	5.16041	up
MSTRG.9397.19	243	143	159	66	67	47	6.17799	3.70813	4.48176	1.93509	2.02192	1.29966	0.00251753	-1.91098	down
MSTRG.9482.2	160	140	156	76	72	61	4.85493	4.32399	5.2599	2.66677	2.58735	2.00522	0.00417681	-1.45811	down
MSTRG.9513.1	39	24	17	3	0	5	1.14443	0.714514	0.536866	0.070437	0	0.132472	0.00342484	-3.55918	down
MSTRG.9654.27	58	152	74	7	23	14	1.01767	2.74521	1.45524	0.141604	0.467879	0.270818	0.00103499	-2.9631	down
MSTRG.9663.1	0	0	0	10	27	64	0	0	0	0.493251	1.43636	3.1978	0.00388135	7.31923	up
MSTRG.9783.1	0	1	0	16	20	29	0	0.033426	0	0.680575	0.881933	1.19549	0.00207528	5.21243	up
MSTRG.9838.1	4	0	3	61	57	51	0.046981	0	0.034863	1.09876	1.04967	0.863351	9.43646e-05	4.11783	up
MSTRG.9845.19	277	203	204	14	1	0	10.2094	7.65545	8.34569	0.566474	0.009568	0	0.00072363	-5.39148	down
MSTRG.9845.25	2022	1177	1030	6	3	0	43.032	25.5429	24.3339	0.137613	0.067267	0	3.80136e-17	-8.83036	down
MSTRG.9845.26	833	520	431	4	0	0	23.4207	14.8948	13.4428	0.104758	0	0	2.11134e-11	-8.60139	down
MSTRG.9874.2	17	15	13	0	0	0	1.15495	0.999809	0.944024	0	0	0	0.00482486	-7.11172	down
MSTRG.9874.3	50	40	39	2	7	6	0.903099	0.741795	0.787306	0.032305	0.142351	0.118034	1.85873e-05	-3.40571	down
MSTRG.9875.1	6	4	3	41	44	41	0.229859	0.138015	0.129757	2.028	2.21018	1.86904	0.000187954	2.89338	up
MSTRG.9997.1	64	22	20	0	2	4	5.18178	1.82078	1.74954	0	0.115087	0.29863	0.00100586	-4.32792	down
MSTRG.9998.1	121	120	99	30	17	25	6.79764	6.88866	6.14113	1.95311	1.08685	1.50099	2.97651e-06	-2.5599	down
