# Supplementary material for: The transcriptomic response to heat stress of a jujube (Ziziphus jujuba Mill.) cultivar is featured with changed expression of long noncoding RNAs
Source: PLoS One. 2021 May 27;16(5):e0249663. doi: 10.1371/journal.pone.0249663 (PMC8158912; doi:10.1371/journal.pone.0249663)
Supplement: S3 Table — (XLS) [file pone.0249663.s003.xls]

ID	HR-0-a	HR-0-b	HR-0-c	HR-1-a	HR-1-b	HR-1-c	HR-3-a	HR-3-b	HR-3-c	HR-5-a	HR-5-b	HR-5-c	HR-7-a	HR-7-b	HR-7-c
MSTRG.10027.1	53.223812	64.079239	70.264603	15.155226	12.468932	10.749602	2.273587	1.849383	0.0	0.069612	0.0	0.0	0.468496	11.144548	3.514216
MSTRG.11202.2	1.441301	0.716915	0.910614	0.067577	0.0	0.0	0.0	0.0	0.0	0.0	0.0	0.0	0.0	0.0	0.042303
MSTRG.11202.5	1.441245	0.951591	0.679183	0.048469	0.0	0.0	0.0	0.0	0.0	0.0	0.0	0.0	0.0	0.0	0.0
MSTRG.1404.3	1.634651	1.91123	2.414457	0.622018	0.614233	0.55292	0.141377	0.161252	0.687946	0.0	0.321128	0.145602	0.518694	1.058548	0.714394
MSTRG.14105.6	0.0	0.0	0.0	0.341437	0.067115	0.295399	0.335499	0.260984	0.421807	1.04858	1.243181	1.873668	0.640725	0.706289	0.539226
MSTRG.15292.25	0.0	0.0	0.0	0.102442	0.129206	0.125416	0.168293	0.173908	0.156099	0.148841	0.149423	0.152885	0.135072	0.135538	0.090589
MSTRG.15292.28	0.0	0.0	0.0	0.097197	0.111461	0.113616	0.291846	0.141194	0.167717	0.186668	0.187259	0.145658	0.138858	0.154565	0.129151
MSTRG.15292.50	0.0	0.0	0.0	0.207043	0.227158	0.21343	0.474044	0.206702	0.320622	0.042427	0.242083	0.198365	0.168811	0.186718	0.207726
MSTRG.15292.59	0.0	0.0	0.0	0.238243	0.228504	0.295796	0.559474	0.291115	0.463813	0.239875	0.360406	0.256951	0.244038	0.290082	0.499565
MSTRG.15403.33	0.0	0.001434	0.002314	0.465292	0.663041	0.428375	0.765877	1.590862	4.093713	2.148273	2.426481	1.732091	0.701356	0.198106	0.507739
MSTRG.16062.2	0.0	0.0	0.0	0.404219	1.552094	0.647859	0.808069	0.812147	0.617663	0.335353	1.148216	0.433852	0.76074	0.448256	1.254941
MSTRG.17488.1	0.14018	0.085789	0.12455	0.468237	1.039572	1.2711	1.975754	1.734607	0.868225	1.214993	1.251089	0.96518	0.761203	1.167714	1.286913
MSTRG.17685.2	0.0	0.0	0.0	0.368458	0.633896	0.445023	1.209216	1.093642	0.85747	3.191963	3.025689	2.497477	0.621262	0.871534	0.484825
MSTRG.17685.3	0.0	0.0	0.0	0.097182	0.15362	0.12065	0.147585	0.165076	0.175722	0.274278	0.238654	0.350099	0.188581	0.197659	0.151568
MSTRG.17685.4	0.0	0.0	0.0	0.239349	0.334358	0.268891	0.594156	0.556423	0.409776	0.950921	0.996978	0.66163	0.376019	0.360719	0.299835
MSTRG.17685.5	0.0	0.0	0.0	0.117241	0.167859	0.134839	0.198437	0.187039	0.184358	0.212605	0.249627	0.225129	0.193833	0.203975	0.17262
MSTRG.18148.1	2.095828	1.827297	2.130125	0.48692	0.595702	0.763906	0.232272	0.047283	0.449642	0.054777	0.0	0.05572	0.857659	0.486488	0.46573
MSTRG.20225.7	8.586835	10.859108	10.497784	3.927162	3.613608	3.309488	1.914001	3.815031	3.483714	2.749167	2.087946	1.948246	2.090305	2.64778	3.641781
MSTRG.21000.64	0.0	0.0	0.0	0.612713	0.350058	0.306129	0.189511	0.169742	0.215254	0.179473	0.128889	0.174997	0.10258	0.212774	0.157217
MSTRG.212.2	0.0	0.0	0.0	0.215876	0.335418	0.128356	2.338893	2.403506	1.983029	3.070623	4.502704	4.603323	0.868052	0.417448	0.268402
MSTRG.21492.1	0.82158	0.989936	1.691277	0.078909	0.149184	0.065033	0.0	0.0	0.0	0.0	0.0	0.101108	0.0	0.0	0.0
MSTRG.22244.10	0.383308	0.174374	0.324838	0.0	0.0	0.0	0.0	0.0	0.0	0.0	0.0	0.0	0.0	0.0	0.0
MSTRG.22244.11	1.750627	1.349374	0.475423	0.0	0.0	0.0	0.0	0.0	0.0	0.0	0.0	0.0	0.0	0.0	0.0
MSTRG.22244.6	0.373564	0.309142	0.406758	0.0	0.0	0.0	0.0	0.0	0.0	0.0	0.0	0.0	0.0	0.0	0.0
MSTRG.22804.1	0.0	0.0	0.010126	2.121926	2.071955	0.937994	1.720548	2.330825	1.66524	0.929734	2.995532	1.890586	1.422424	1.250501	1.308815
MSTRG.24208.3	0.0	0.0	0.0	0.334304	0.071958	0.176382	0.465738	0.614632	0.267568	0.246469	0.878505	0.379653	0.144255	0.496163	0.258848
MSTRG.25280.9	0.800695	0.889917	0.907385	1.592104	2.442429	2.533757	2.788575	2.508517	2.451535	3.172973	4.307128	5.119489	1.89343	2.739455	2.436701
MSTRG.28082.1	1.604782	3.607214	2.843766	0.11495	0.399054	0.340139	0.254684	0.261271	0.267815	0.336582	0.011053	0.0159	0.282889	0.42176	0.417623
MSTRG.28965.7	56.634483	71.037323	80.601181	19.520132	14.143749	12.428023	2.687457	1.961005	4.865194	0.071093	0.0	0.0	15.866642	16.070583	27.001255
MSTRG.28966.1	1.014969	3.635372	3.914538	0.23473	0.160179	0.030171	0.0	0.0	0.0	0.0	0.0	0.0	0.0	0.0	0.130809
MSTRG.30655.4	0.0	0.0	0.0	0.521832	0.816968	0.762539	0.787874	3.378833	1.871027	0.959851	2.670397	1.85654	2.621177	2.666734	1.542603
MSTRG.34856.2	0.0	0.0	0.0	6.052318	8.413076	0.147271	0.411438	11.380189	11.526608	2.371689	14.082266	2.252414	0.256443	11.745347	1.214942
MSTRG.36753.1	7.200914	7.824954	7.967938	3.390782	3.377314	3.042683	3.975812	3.461413	3.816539	2.922231	3.60152	3.665024	3.652604	4.785994	3.649891
MSTRG.36887.2	0.397095	0.364238	0.154649	1.344016	1.633503	2.329224	3.452419	2.845854	2.254992	3.121211	4.845716	4.284788	3.104913	4.126782	3.603551
MSTRG.36975.1	33.845993	42.366005	42.622429	18.108475	23.013813	19.488138	17.381348	15.919469	14.043594	12.279591	12.057865	12.477643	18.29158	18.719481	17.549377
MSTRG.3711.4	0.734638	1.513472	0.880941	0.0	0.0	0.001661	0.0	0.0	0.00419	0.0	0.0	0.0	0.0	0.0	0.0
MSTRG.4952.1	8.428432	9.562869	9.683869	1.794529	2.159855	0.565537	0.0	0.0	0.0	0.0	0.0	0.0	0.0	0.19708	0.46188
MSTRG.6174.37	2.129246	0.020269	1.214371	0.0	0.0	0.0	0.0	0.0	0.0	0.0	0.0	0.0	0.0	0.0	0.0
MSTRG.7381.6	0.236752	0.425669	0.440779	2.553563	1.953704	2.742243	6.608809	6.600358	4.618582	4.982841	8.014866	8.006997	4.945082	3.57938	4.334543
MSTRG.7999.2	3.818566	2.242785	1.059743	0.096144	0.076343	0.016032	0.066501	0.057812	0.0	0.018053	0.00483	0.000382	0.056556	0.029397	0.037472
