# Supplementary material for: The transcriptomic response to heat stress of a jujube (Ziziphus jujuba Mill.) cultivar is featured with changed expression of long noncoding RNAs
Source: PLoS One. 2021 May 27;16(5):e0249663. doi: 10.1371/journal.pone.0249663 (PMC8158912; doi:10.1371/journal.pone.0249663)
Supplement: S4 Table — (XLSX) [file pone.0249663.s004.xlsx]

## Sheet: HR1 VS HR0.deg.fpkm
ID	HR-0-a	HR-0-b	HR-0-c	HR-1-a	HR-1-b	HR-1-c	HR-3-a	HR-3-b	HR-3-c	HR-5-a	HR-5-b	HR-5-c	HR-7-a	HR-7-b	HR-7-c
gene10027	17.0718	14.4706	14.6387	5.49171	6.24818	5.64892	6.5699	6.2962	7.33844	3.75649	5.63083	5.52359	6.08095	10.7074	10.0454
gene10139	81.647	55.7225	56.5709	18.4502	16.0864	17.1597	12.4133	10.7164	13.7056	6.25335	4.88619	6.83209	26.9939	13.6316	12.854
gene10215	8.01201	8.83623	10.1845	3.85744	3.08396	3.17422	0.837734	0.704382	0.53972	0.320675	0.647236	0.092868	0.915043	2.55302	2.15627
gene10219	0.713799	0.47971	1.0056	0.328566	0.304876	0.242434	0.431219	0.34991	0.207174	0.256539	0.392356	0.275663	0.31706	0.379795	0.363824
gene10237	39.8288	29.7665	27.6674	12.8529	11.8405	11.7714	12.1145	13.1457	14.9538	15.4318	13.6003	14.6841	12.6731	15.6715	15.7912
gene1029	63.8094	67.5292	70.1067	32.882	29.3257	29.534	26.4672	25.3501	22.5828	14.5151	13.1336	13.0471	29.1438	30.3611	27.6076
gene1030	44.5116	39.9168	13.1581	13.4724	5.58712	4.63864	2.30302	4.18184	4.34818	0.975274	2.51708	2.15659	8.59061	3.64452	6.872
gene10402	79.646	62.2675	67.0223	33.6343	30.3979	31.7554	32.355	32.3561	31.0043	35.3567	32.9985	32.8257	35.5469	29.3694	32.0692
gene1042	3.41965	2.69087	3.37687	1.5729	1.06947	0.911466	0.989288	0.935495	1.60365	0.625466	1.21381	0.964472	1.47871	1.72363	1.80719
gene10426	1.03703	1.41064	1.51139	0.69615	0.261826	0.39379	1.18207	0.834046	1.38289	0.236869	0.712896	0.567967	0.193584	1.73772	1.12035
gene10432	23.9827	24.7784	22.9415	10.5302	11.6646	11.3431	13.0707	13.9462	13.4917	13.4596	13.4023	13.2239	12.7006	13.9749	15.9898
gene10611	34.0623	42.5384	40.2899	12.5436	16.0158	19.3086	10.088	10.5961	12.187	5.82497	7.6946	8.31685	15.9702	14.6971	14.203
gene10630	3.20557	3.51422	3.65392	0.182351	0.682606	0.698953	2.12151	1.41316	2.42881	0.682017	0.478898	0.679571	0.515112	0.888535	1.00726
gene10633	22.6679	13.0134	15.4585	4.62329	3.94275	3.02607	0.811102	0.237227	0.236529	0.036643	0.628422	0.564821	0.501573	2.36824	1.3058
gene1078	1.9295	3.17564	4.80825	1.14377	0.867785	1.18397	2.12181	3.45443	3.79562	1.56004	1.54659	2.31018	0.704522	2.83579	2.32636
gene10825	19.4297	16.5169	19.0258	4.37134	1.88739	2.62281	15.5536	1.60346	9.65982	0.009808	2.17484	0.681293	13.4064	14.6133	1.18386
gene10863	4.4503	2.81875	2.17721	0.246146	0.822642	1.09533	1.81692	1.64485	1.40958	0.912818	0.763077	1.14853	0.518612	1.09198	0.57304
gene10872	1.6683	1.01087	1.21682	0.017618	0.178276	0.182518	0.011362	0	0	0.042565	0	0.020013	0.041553	0.071313	0.185543
gene11034	5.61609	3.5609	4.27905	1.07252	1.15786	1.78705	4.53233	5.43229	5.21507	9.03391	11.2923	12.3628	2.0211	7.78759	6.83437
gene11079	1.40232	1.61788	1.25938	0.430174	0.177226	0.131194	0.060619	0.113329	0.119051	0.08444	0.078035	0.023917	0.171322	0.178571	0.019648
gene11136	84.8697	89.3035	89.9381	38.9405	42.8784	43.1781	29.8641	31.1397	28.747	27.8261	23.8642	23.351	32.4379	38.399	38.8498
gene11180	3.14579	2.656	2.27259	1.29823	1.05215	0.670554	1.27948	1.9142	1.23758	1.88371	2.35943	2.37691	0.868922	1.91664	1.38917
gene112	0.535476	1.81938	1.18919	0	0	0	0	0.062578	0	0.001146	0.359972	0.191665	0	0	0.02944
gene11263	6.90151	10.7344	10.6056	2.28136	2.44362	1.86929	6.09702	6.94147	8.43869	3.62555	5.96269	4.68426	5.03212	6.85656	4.00786
gene11295	271.525	249.406	250.384	109.591	120.909	113.058	122.107	117.594	116.233	103.271	117.133	98.4745	138.837	118.108	121.897
gene11351	3.07694	2.48361	1.46457	0.811742	0.937655	0.662773	3.18288	2.6963	1.77514	1.89547	3.37158	2.08141	2.36455	4.42698	4.29004
gene11393	11.755	19.2748	21.0308	6.20088	4.42154	3.77916	9.24106	15.0386	15.6732	25.9788	35.2299	36.8549	10.1292	4.92305	4.82652
gene11546	6.95786	10.0281	8.72236	3.39492	4.44775	3.94554	2.67245	1.85474	1.64593	0.201144	1.02253	0.570316	2.55684	4.17449	4.53252
gene11554	5.62923	3.37274	3.81224	1.28003	0.488197	1.81591	1.04503	1.32415	1.28204	0.696042	0.893457	0.261784	1.21263	1.18494	2.58696
gene11621	122.333	108.388	115.617	50.1325	49.5845	54.1801	29.7049	32.2741	31.5071	22.1642	19.7882	18.9785	63.038	33.7741	36.1651
gene11626	10.5233	7.59546	8.59364	4.8903	3.62578	3.56607	4.49632	3.93843	3.82525	2.61162	3.00663	2.9213	6.61139	7.45964	7.11141
gene11675	2.25819	3.64088	4.51329	0.161747	0.069496	0.121428	37.3776	13.0374	14.1067	0.469054	1.35848	1.30402	0.332808	0.107584	0
gene11676	10.8158	9.30904	12.1115	0.227314	0.298686	0.228962	44.6671	19.8305	17.8348	0.588491	17.1586	15.7894	0.469843	0.359234	0.085241
gene1168	28.3659	19.4382	15.7336	3.20022	5.86075	4.37936	1.22593	0.878133	0.531181	0.242303	0.500798	0.051509	0.734484	3.10245	2.44046
gene11690	3.93793	4.79329	3.79453	0.082194	0.091357	0.09353	14.2235	6.40907	6.76468	0.19631	5.83735	4.84416	0.221669	0.053899	0.154259
gene11700	1.52151	2.06346	1.58121	0.093812	0.252342	0.47193	1.43105	1.2709	1.33155	0.112732	0.360381	0.375907	0.977223	0.128261	0.057774
gene11701	5.10986	21.7967	23.4585	2.93011	4.05905	3.56704	5.91778	6.93751	7.81071	0.965826	3.87599	4.54469	12.5509	7.70881	4.59148
gene11822	65.029	55.1706	56.024	18.0575	26.0737	17.9435	18.5204	15.541	12.4934	11.8176	14.3073	13.7992	21.6097	13.8995	18.8443
gene11827	2.45432	2.58048	2.08511	0.55166	0.65178	0.735725	0.642636	0.473797	0.476759	0.718904	1.02943	1.15377	0.876028	1.07246	0.890579
gene11874	0.757791	1.58587	1.65078	0.398562	0.150579	0.154741	1.65372	2.26031	1.72977	0.872177	0.345271	0.749695	0.511267	2.54271	1.68479
gene1198	1.07724	1.96483	2.12381	0.479433	0.294655	0.675264	1.05241	0.849732	1.01141	0.492606	0.310749	0.501213	0.476696	0.415344	0.767152
gene11992	11.2117	9.24346	9.87135	3.69054	5.01011	3.66672	5.50739	5.18358	4.63695	3.37811	4.86924	2.89144	4.32663	6.00885	5.41432
gene12007	2.06392	3.0116	3.05682	0.633208	0.981406	0.85394	4.13263	6.59932	7.43786	2.95611	3.58174	3.9223	4.71256	2.98634	2.17772
gene12009	14.6768	13.232	13.1943	1.81371	1.77089	2.00446	0.935149	0.754462	1.4282	0.242566	0.741053	0.545114	4.58219	2.88669	3.38247
gene12018	4.06784	4.71842	4.29804	0.944586	0.7098	0.90747	0.32091	0.46234	0.662078	0.421845	0.654305	0.282347	4.17801	5.53973	6.31776
gene12172	0.86139	0.963762	0.860432	0.165583	0.13512	0.042711	0.365443	0.086328	0.609726	0.096515	0.346278	0.383337	0.280618	0.08112	0
gene1220	1.582	1.40897	1.60931	0.412532	0.385949	0.34452	0.699045	0.587268	0.596197	0.207298	0.283102	0.200242	0.729138	0.848828	0.723224
gene1221	2.07903	1.84855	1.89669	0.433401	0.253668	1.03394	0.38547	0.27555	0.092083	0.271639	0.81208	0.708618	0.314854	1.21703	0.822969
gene12212	10.6364	13.6802	13.5427	3.80484	6.20016	5.01077	9.38883	9.60741	8.25841	8.54866	7.80603	8.83321	5.49797	8.3256	7.31397
gene12227	0.514784	1.02723	1.07477	0.072481	0.191738	0.125828	0.260675	0.135792	0.31552	0.321982	0.342454	0.497019	0.28951	0.448014	0.406154
gene12263	3.53205	3.52167	1.82402	0.787556	0.960972	0.592598	0.6716	1.21742	1.35451	1.13891	3.58418	3.97255	0.385869	0.559157	0.432511
gene12264	8.54636	9.02099	8.91845	3.00085	4.45598	3.97245	6.13671	5.61688	5.47953	3.4509	3.98117	3.38275	4.16253	6.19947	5.84622
gene12273	8.01818	4.82223	6.37055	3.28256	2.5921	2.26278	1.87572	1.95841	1.43134	1.69962	2.19555	2.20047	3.08037	4.24208	3.28475
gene12319	1.80703	2.68375	2.24212	0.764868	0.382821	0.716186	0.24405	0.30021	0.127303	0.123946	2.00576	1.246	0.16523	0.154331	0.18106
gene12329	0.670443	1.77785	1.05527	0.058863	0.154628	0.031006	0.02293	0.020203	0.061067	0.267166	0	0	0.113255	0.225132	0.420572
gene12330	26.9044	21.7191	21.825	9.39296	8.06235	8.48775	5.82537	6.49496	6.75886	5.65655	4.28993	4.51084	7.87646	8.6666	8.98208
gene12338	0.972223	0.616446	0.471211	0.153007	0.077008	0.145023	0.197651	0.074129	0.076002	0.109949	0.056854	0.013011	0.26771	0.092954	0.100758
gene12359	3.91777	5.45517	4.97126	1.61189	1.68311	1.8477	4.17299	3.02502	3.05843	0.813754	1.072	1.42768	1.8048	2.701	2.64496
gene12360	10.1114	10.3075	9.72143	2.82587	3.69497	2.72599	2.10001	2.58973	1.96181	2.15523	4.11617	4.30111	2.92746	2.2884	2.23472
gene12383	8.43008	13.7989	13.5151	6.38126	2.89465	3.14231	3.12155	3.05493	2.18105	1.07018	1.0643	0.709962	3.98017	4.04557	4.09295
gene12386	11.0601	16.0052	16.4489	4.12594	1.28855	0.975187	0.863728	1.16146	1.0843	0.179422	0.630379	0.971515	2.33508	3.6775	3.92289
gene12414	16.8773	13.525	13.7232	6.89642	6.85612	7.06899	6.12071	6.91531	6.28794	7.17203	7.20534	6.67348	7.15936	7.67202	7.73
gene12416	14.455	8.3527	10.6908	4.40207	4.00636	5.88854	5.18981	6.46831	5.95377	7.338	6.70407	7.90755	4.57609	6.40571	5.62319
gene12459	37.3983	28.5883	29.0309	13.9118	10.9209	10.683	23.8575	21.2623	21.6746	18.4933	16.2547	13.9741	26.8687	23.4461	25.8778
gene12467	3.94921	3.01295	3.30202	1.74261	0.972982	1.03907	0.368835	0.612486	0.682082	0.117094	0.10726	0.342858	1.2966	1.44573	1.43443
gene1249	1.43422	1.05149	1.3736	0.265018	0.128621	0.342187	0.124704	0.224073	0.247011	0.117927	0.173089	0.097217	0.206543	0.160037	0.23313
gene12559	38.9029	30.2556	32.0517	12.6085	16.7146	14.82	16.6284	19.032	19.9564	16.4837	14.0603	15.0507	14.9477	15.9178	17.6718
gene12596	2.26545	2.39405	1.83978	0.375966	0.891237	0.408884	0.089715	0.238761	0.1094	0	0.139669	0.108454	0.662594	0.973497	0.688746
gene12631	14.3543	7.12907	9.35684	4.43717	3.53915	4.07261	3.21923	4.47448	3.89051	1.40049	2.17735	0	1.74808	4.37835	2.9348
gene12640	17.8786	20.0978	18.7933	11.805	4.35973	8.07878	5.69864	5.81167	4.14099	1.1019	1.77122	1.77982	7.55397	5.71296	4.21825
gene12689	1.312	0.843129	0.975725	0.495369	0.393819	0.377437	1.3348	2.55012	1.14207	0.957814	0.574507	0.28723	1.55126	2.26927	1.97124
gene12703	4.59417	4.54071	5.71404	1.27019	1.16496	1.61804	3.78684	4.51138	5.07613	4.49355	5.17303	5.66594	3.80102	2.70394	3.42636
gene12752	1.35982	1.17801	0.89625	0.281515	0.185721	0.280663	0.9806	1.00425	0.806544	0.094791	0.258663	0.394844	0.451447	0.973542	0.458633
gene12788	5.88215	4.24316	4.73756	1.43647	1.78233	1.56172	1.35699	2.4864	2.22128	2.02412	2.17456	2.70804	1.37346	2.83963	3.00196
gene12819	7.08614	13.464	9.97885	2.85675	0.722962	0.486305	3.47092	2.70995	2.47172	0.15817	0.349287	0.36459	2.86439	2.14501	1.82302
gene12834	2.88391	2.52753	2.40825	1.10687	0.713448	1.00364	2.30994	1.729	1.9342	3.18796	3.35353	2.83609	1.97907	1.67856	1.70984
gene12849	42.3856	33.1684	34.9299	13.2957	14.2284	12.2768	15.4586	16.5403	15.5099	26.6554	25.8326	26.3158	20.2492	17.0698	15.7001
gene12923	69.9439	61.6774	69.6043	27.1292	25.314	25.1203	26.4912	25.4451	27.8969	20.8162	26.7887	20.6481	32.7745	37.6193	32.0661
gene12964	208.145	174.869	176.594	82.3426	84.9905	80.2804	62.9581	65.5063	65.4625	63.6281	54.5297	56.6364	73.9343	68.7524	64.8088
gene13051	11.5823	12.0154	10.0919	4.53505	3.36544	2.49299	5.33487	6.34752	5.44045	3.21969	2.93007	2.93492	3.74667	5.82009	5.90893
gene13091	18.5224	19.8743	18.5777	7.93023	7.22519	8.07349	5.86236	5.9108	6.23133	2.79436	3.17225	3.96488	9.02387	5.72168	8.71869
gene13092	11.3315	13.1545	10.9346	6.32711	6.97661	4.19148	1.59842	1.23753	1.75845	0	0.598572	0.455598	1.10296	0.689993	2.41215
gene13096	18.9812	15.5854	15.3007	5.97638	6.22229	5.88433	0.678397	0.638037	0.674788	0.080555	0.146095	0.409118	1.49647	2.41435	1.70346
gene13104	6.15587	5.48367	5.95921	2.54757	2.46686	2.42566	2.89349	2.54983	3.28088	2.48958	0.905577	0.719561	0.742596	1.77799	1.82299
gene1311	25.7405	28.043	27.2509	16.5492	14.1824	14.7688	13.251	11.5978	12.5948	6.85237	6.61293	7.30781	12.8571	18.5039	15.9098
gene13116	119.369	173.107	173.054	42.5368	53.4591	52.5458	2.7481	2.8708	2.58848	0.432425	1.39579	1.17815	27.1617	12.485	14.6855
gene13154	15.2111	12.773	13.4766	1.69726	1.22587	1.70091	0.84767	0.88921	0.2991	0.27943	0.500421	0.610596	1.28648	2.1029	2.48798
gene13183	8.51515	6.85586	5.85492	2.88518	2.56818	2.33329	1.47964	2.19045	2.0244	1.24193	1.23453	0.842071	2.50294	3.41193	3.56127
gene13184	10.0189	15.1288	13.3202	5.26583	4.06567	5.13291	9.28194	10.5015	10.1969	6.89304	7.29544	9.53695	11.4041	9.30623	10.5345
gene13238	17.1542	15.5804	16.5501	7.13881	7.82069	7.35492	12.9509	13.5948	12.9741	22.7742	18.019	18.1411	10.0334	13.0509	10.9157
gene13243	15.5845	14.8996	16.5113	5.90442	6.47182	6.41476	2.22431	2.32871	1.95959	1.20497	1.6827	1.39285	4.08781	7.76636	7.47951
gene13248	5.83125	11.0567	10.5416	3.46544	4.20827	4.29128	4.39885	5.67738	4.62318	1.84299	4.05509	4.81244	3.78873	6.08129	5.59017
gene13441	0.62897	0.618941	0.50032	0.039641	0.118552	0.022581	0.100988	0.386117	0.190777	0.205306	0.680547	0.457891	0.266655	0.330548	0.587675
gene13554	9.00281	8.14987	10.298	2.76291	2.96148	2.81508	9.73932	2.63556	8.8968	12.8101	9.44242	11.4155	12.3896	3.18447	3.15839
gene13590	78.0833	70.0564	73.1436	25.8167	24.8234	29.2513	42.2377	36.6115	38.1459	56.3329	69.1745	69.8212	28.8613	42.3109	41.2609
gene13594	11.5718	16.3638	19.9728	3.20498	9.09999	7.71178	3.62931	3.56673	4.22142	0.670743	1.2794	2.06591	5.80769	9.12076	10.5901
gene13640	15.5242	19.4561	21.7792	6.92284	6.14258	7.81579	5.0573	6.29666	6.3478	3.86204	4.97447	4.57113	8.25035	8.46238	9.47887
gene13641	1.48559	1.43136	1.82391	0.49087	0.432233	0.249088	0.569208	0.43279	0.283596	0.131586	0.161846	0.147536	0.422624	0.309739	0.290121
gene1367	27.2484	26.897	28.8841	6.47661	9.72079	6.11788	5.32986	25.6991	23.3702	17.4345	13.1456	12.2963	7.37194	19.7152	18.0299
gene13679	17.116	15	18.255	6.58703	8.67147	8.18065	11.799	12.587	14.6065	11.8935	14.3904	9.94395	10.2317	10.1067	10.5435
gene1369	49.3861	45.3807	44.9095	19.2855	17.8371	17.215	22.5584	20.4299	21.4029	17.3063	25.3683	22.9793	21.047	17.0918	18.7824
gene13700	33.3852	33.9598	34.3194	17.3424	13.3697	15.2509	12.5679	10.5891	12.1587	4.23747	6.69657	6.46669	29.7557	18.3449	21.3424
gene13737	3.529	2.04765	2.98753	1.11803	0.700388	0.573653	0.343098	0.196955	0.169628	0	0	0	0.221675	0.512547	0.701094
gene13786	72.5956	64.0324	67.1995	29.5115	33.8245	31.96	27.6016	25.9096	26.3884	19.6962	18.3471	19.5973	34.2189	38.3261	39.2977
gene13793	1.38487	0.957743	0.979773	0.187236	0.322218	0.101673	0.179633	0.360718	0.1061	0.073823	0	0.077694	0.133285	0.262838	0.239619
gene13799	42.2223	36.842	39.3184	22.7847	12.3317	11.7055	7.24649	7.19209	6.10663	11.6589	9.34061	10.3476	12.6924	12.6437	10.5737
gene13934	2.62695	2.53889	2.07537	0.43535	0.511471	0.287432	0.520571	0.394705	0.447592	0.602359	0.405642	0.284896	0.361061	0.312163	0.453617
gene13944	8.00806	10.1566	9.39385	2.90084	3.91944	4.33869	4.25188	5.36291	4.75991	4.01587	5.46353	5.19327	3.07327	5.95156	5.19406
gene14108	2.71372	3.32485	3.01988	1.23861	1.81619	1.25741	2.72198	1.89632	2.20554	1.18217	1.78253	2.162	2.3037	2.4518	2.32734
gene14109	9.38722	6.04629	7.14718	0.460484	0.388247	0.425357	0.724252	0.579152	0.450314	0.653992	0.573612	0.3579	0.360736	0.856016	0.664744
gene14122	2.08578	1.58657	1.92428	0	0.012208	0	0	0	0	0	0.055666	0.024404	0.025167	0	0
gene14170	76.1938	66.6129	67.4352	35.5614	33.2639	31.2128	43.6045	43.255	42.6694	40.9199	36.7443	36.9099	40.0065	44.9153	44.4685
gene1420	24.7626	30.1675	26.2297	8.38057	12.2892	12.3561	13.7304	16.0776	10.1458	4.17385	14.8141	15.9311	19.2057	26.9644	27.1776
gene14214	8.13443	6.19223	7.67768	2.34289	1.40396	1.9492	1.44514	1.16054	0.99663	0.35344	0.263915	0.613646	1.74114	2.28896	2.20275
gene1425	5.89535	5.25764	5.61329	2.19423	1.47302	1.25773	3.20771	2.6301	1.60784	0.35528	1.6073	1.59002	4.65766	2.73589	2.49745
gene14375	53.0036	60.9832	65.5025	30.8737	23.3622	22.9619	17.7966	17.3891	17.8258	4.45031	2.96044	3.53895	22.3099	19.6659	21.1199
gene14391	3.50027	3.64729	4.46438	2.17469	1.17264	1.07619	4.08491	1.2582	2.7623	2.59121	1.98566	3.4799	2.45523	2.24557	2.4839
gene1445	130.919	123.657	138.517	5.29767	6.20286	8.4913	2.50698	54.7397	54.6091	51.1241	38.6332	31.1289	78.4923	65.8093	64.9932
gene14472	3.04759	4.30197	4.86159	2.1226	1.73622	1.58999	1.84761	1.70573	2.03472	1.14938	1.65624	0.86866	2.17957	1.99676	1.83826
gene14486	86.5783	79.9175	85.7378	43.2512	31.7155	37.7377	44.4219	35.2903	36.8116	35.7381	30.8073	27.6696	43.5059	33.8216	43.8397
gene1453	54.3005	41.2211	43.2502	15.7554	14.2932	18.0668	15.8094	12.9718	19.7688	9.12806	6.4703	9.30679	12.8403	18.075	19.6472
gene14575	119.614	99.3148	99.2688	17.3767	17.2122	18.9827	9.80983	9.49941	9.81445	5.61685	6.09255	5.85964	21.0887	15.3565	12.9711
gene14608	4.63707	4.87397	6.47236	0.881633	1.5483	2.17446	0.722181	1.63822	2.04153	1.80557	2.87556	2.80779	2.39502	2.9659	2.61912
gene14682	270.609	276.635	276.334	74.1101	79.9184	83.5682	90.9474	71.2464	74.821	57.3372	58.3061	61.6575	73.8848	83.4811	89.0539
gene14733	18.2837	13.8383	11.3915	1.39769	2.64533	3.10987	3.00586	4.43949	3.83919	3.98591	8.55179	11.6525	12.1646	10.7475	8.41366
gene14734	8.14115	7.41631	8.49602	0.695435	1.81224	2.02077	1.75147	2.37807	1.71705	3.42957	5.11777	6.65628	5.32481	2.35059	2.75931
gene14836	416.612	327.475	335.49	153.216	136.007	137.388	125.18	120.988	111.342	91.5728	93.3852	89.6211	175.072	154.115	151.182
gene14839	78.6498	65.4594	63.3525	27.5267	28.4437	30.1612	23.9609	24.3451	30.2654	14.746	13.5023	13.2993	27.4187	32.0242	30.3829
gene14843	106.442	109.597	115.564	50.1811	38.1098	38.6952	28.5519	26.0102	24.4475	2.63587	5.97827	5.80002	41.8061	31.5477	30.1656
gene14846	67.075	69.6616	67.8151	5.06315	1.7362	1.30947	36.3473	40.4077	42.5659	18.4811	139.428	131.829	7.51233	10.4299	7.97606
gene14849	55.234	173.628	175.208	59.6583	38.4052	34.1099	13.2525	9.06782	14.3715	15.8145	313.112	264.375	31.1938	52.4236	58.0242
gene14850	7.05937	9.37836	9.41085	2.04939	0.759047	0.739611	0.609453	0.379386	0.432877	0.541459	29.4179	26.8684	0.697946	0.983499	0.746796
gene149	8.06663	8.2998	7.21251	2.74612	2.36089	2.0503	3.64286	3.47377	4.24508	3.50419	5.15781	5.23052	2.83794	3.17318	4.27389
gene14909	38.0101	16.0311	17.4011	7.8634	11.4134	10.3686	0.033158	0.155807	0.098401	0	0	0.032159	4.75706	0.786839	1.08843
gene15048	0.571424	0.466214	0.689113	0.114996	0.037544	0.075936	0.025638	0.024014	0.035472	0	0.05516	0.050577	0.196899	0.08476	0.169625
gene15061	51.5546	60.5217	62.9431	17.9209	10.2018	11.3566	12.2739	11.1472	15.1387	20.2304	28.3246	25.5917	7.60825	6.27435	5.32606
gene15104	23.8417	23.6435	24.7015	9.47875	9.51106	8.83542	11.8296	16.0931	16.6987	9.87322	16.8817	18.8642	10.7845	11.2829	12.3554
gene15130	19.2222	15.8631	16.6296	3.69232	3.92523	4.86571	1.57238	1.42533	2.12953	0.386473	0.727221	0.849783	26.2946	4.6532	4.29704
gene15131	1.5615	2.13	2.42869	1.0464	1.10593	0.501481	0.373841	0.219428	0.222692	0.124412	0.232722	0.105923	1.41994	1.17756	0.964012
gene15148	13.7906	23.8966	27.452	6.43221	9.9616	10.4027	12.4264	6.07198	7.60425	5.77522	7.40871	7.2882	5.31279	4.72664	6.96055
gene15198	3.43017	3.28753	3.6054	2.03273	1.36306	1.14389	1.51024	1.21298	1.52788	0.592365	0.668588	1.0543	1.10991	1.05264	1.26992
gene15243	32.9434	33.2929	36.8043	9.12401	12.1138	11.1169	10.8514	11.0445	12.2823	14.6443	13.7165	15.7193	6.98482	10.6065	10.5247
gene15359	13.3356	10.3837	11.6748	3.38389	5.07964	4.43732	1.80197	1.0674	0.703214	0.256443	0.549381	0.345944	3.3332	3.44024	3.93617
gene15410	10.5578	8.4053	11.9929	3.51942	2.62584	4.12321	1.88091	1.81257	1.60439	0.707132	1.09137	1.20453	2.15214	1.8938	3.09578
gene15418	34.1018	28.816	30.4173	11.5061	12.0765	13.1083	10.5502	12.4397	11.4314	10.4932	11.2432	10.0157	15.4132	13.8984	13.092
gene15472	59.1436	36.2096	37.812	16.9235	21.6385	23.1501	10.8	12.9431	11.4324	7.64271	9.68482	8.30265	17.9674	16.6983	15.9544
gene15552	21.9908	28.9626	28.5821	8.80094	11.4559	10.9441	17.417	21.7587	22.4142	35.372	36.9356	39.578	10.1287	24.4312	22.8353
gene15554	72.5847	56.3782	56.0771	30.2742	25.6658	31.0147	41.6429	37.1292	38.509	33.0441	35.7616	35.8041	39.8351	35.5162	32.8047
gene15578	62.2339	49.9163	51.1265	26.989	21.7208	23.0236	27.062	26.1597	25.7611	17.1964	21.9079	20.4506	25.0857	20.1674	23.9146
gene15596	58.628	49.072	52.3091	23.3095	19.6048	18.7044	25.2437	27.8011	28.5599	28.2311	24.6664	21.8791	17.7718	20.1459	20.6501
gene15619	24.3011	21.5373	19.3518	5.62459	5.30621	5.0681	3.6307	3.31907	3.61079	2.52323	2.57076	3.20667	3.51064	3.36615	4.15302
gene15685	142.488	106.066	103.911	21.058	25.4014	24.3135	4.52899	4.22701	4.39258	0.573285	1.40378	0.897658	20.76	18.6722	17.9611
gene15699	397.76	307.529	304.258	12.5798	17.1549	16.854	4.17131	4.50702	4.55424	1.04436	1.8945	1.93397	15.5826	6.16422	6.61051
gene15738	5.14161	4.66496	3.88936	1.48843	1.26687	1.56776	1.28058	1.09344	1.00004	0.411035	0.553546	0.162653	0.495121	1.68112	1.20258
gene15769	6.19496	2.86705	3.36327	0	0.051535	0.106604	0.054049	0	0	0	0.02912	0	0.249057	0.047492	0
gene15825	10.6792	7.89638	9.41371	3.0221	3.90925	5.052	6.27273	7.15657	8.15434	4.37948	4.44203	5.20857	6.03038	7.17204	5.40332
gene15869	1.21773	9.42656	7.65999	1.38288	1.45328	1.36062	0.013346	2.21338	0.796952	19.4537	0.152129	2.77857	3.1596	16.4116	2.5012
gene1588	9.2401	6.26683	6.2568	3.94931	2.67484	3.11904	5.39439	4.1726	3.85187	1.84077	2.52643	1.90913	4.44645	4.52688	3.59592
gene15908	171.329	149.01	151.42	66.8061	68.7668	68.783	97.0857	70.7289	74.0894	141.776	134.696	91.5076	122.606	84.7368	64.0645
gene15912	6.95758	5.07761	5.65286	3.27098	2.19993	2.52408	1.65311	1.22166	1.76562	0.986199	2.34704	1.95059	2.36262	3.15799	2.18082
gene15923	2.57329	2.93834	3.18918	0.388802	0.542471	0.398201	1.10241	0.891223	0.563202	0.336745	0.184344	0.626986	0.513055	0.552999	1.32466
gene160	35.1393	44.795	134.666	9.48296	8.75808	16.0969	16.2206	10.5468	13.2558	10.0629	6.52913	6.55226	20.4366	27.0595	7.51879
gene16025	6.7256	5.12813	4.77794	1.85143	0.946637	0.782861	1.30668	1.16096	1.24751	0.092724	0.146907	0.235666	1.37278	1.87109	1.855
gene16059	69.3309	62.5516	61.2901	7.65818	29.3924	23.4842	8.74349	7.63041	6.51319	0.233758	1.65294	1.37957	35.5686	19.2239	19.7921
gene16103	0.673834	0.497853	0.477542	0.089823	0.154918	0.193587	0.050014	0.074878	0.133092	0.146569	0.042891	0.102181	0.071611	0.158959	0.091978
gene16110	1.22506	0.598422	0.700625	0.331793	0.369538	0.127001	0.269951	0.568158	0.41019	0.342376	0.89798	0.973945	0.339659	0.198906	0.183133
gene16122	5.40162	4.19864	4.66441	1.94846	2.56435	1.99991	2.53399	3.28109	2.79776	2.80656	2.78778	2.3055	1.66456	2.54862	2.31391
gene16193	26.5202	27.373	31.3851	14.0831	12.1005	12.2209	13.7437	18.3866	18.3148	7.35958	8.41106	9.53003	20.1066	11.0713	10.2522
gene16205	1.49896	0.676994	0.617132	0.288622	0.05919	0.152487	0.372102	0.826509	0.527086	0.322747	0.758217	1.01818	0.464704	0.29394	0.188395
gene16212	2.49015	2.84058	2.70659	1.25882	1.29614	1.00765	1.1456	1.15183	1.16044	0.742649	1.13956	1.19645	0.73424	1.27863	1.63557
gene16214	10.2104	10.2157	8.31427	3.74219	4.10087	3.77655	4.41539	5.33585	3.94935	5.20919	4.03993	4.46248	3.2191	4.2307	4.33068
gene16221	32.1818	28.8976	29.5518	15.0952	15.5571	14.6746	8.77159	8.64932	9.14807	2.63014	4.5071	4.55473	15.0048	9.56943	8.91902
gene16247	73.3386	103.66	106.28	48.7114	31.5326	33.4004	29.321	28.6982	28.125	14.2595	14.1919	13.0306	44.7	37.1439	39.3034
gene16257	2.09229	2.26572	1.9157	0.438754	0.311165	0.327716	0.023348	0.049568	0.0572	0	0	0	0.717059	0.731141	0.475587
gene16273	6.25867	3.52286	3.40998	1.65548	1.48221	1.05298	2.18184	2.42506	1.99553	0.97459	0.825528	0.793236	0.819166	1.55746	1.29935
gene16298	3.68049	5.39114	5.94852	0	0.082546	0.235164	0.299963	1.15446	1.19562	0.24584	0.450324	0.374295	0.493167	0.47598	0.503284
gene163	0.652058	0.244471	0.335925	0.09028	0.070124	0.113154	0.098388	0.157292	0.165388	0.107132	0.143049	0.271582	0.193212	0.183104	0.162817
gene16345	22.8609	28.0861	28.2817	0.289966	0.274226	0.28853	37.4964	35.9826	42.9461	36.4228	35.5731	45.9079	52.3577	5.30772	55.4799
gene16394	9.97335	9.70097	7.55302	4.895	3.7173	2.9714	1.21332	1.17276	1.00794	0.873729	0.319155	0.388163	1.50925	3.07489	2.53543
gene16406	1.63486	1.24768	1.80132	0.613904	0.563926	0.364998	0.272191	0.193165	0.267516	0.043545	0.264112	0.25246	0.289207	0.322978	0.354215
gene16410	4.62607	7.32392	6.29794	2.21766	2.09472	3.33586	12.5504	13.6479	11.8192	8.26592	5.82066	5.67918	1.97137	5.54737	5.45384
gene16419	3.57929	6.27652	6.03824	1.28815	2.62185	2.49696	2.02861	4.58297	2.77979	1.83636	2.36815	2.00011	2.85893	4.37387	3.13501
gene16440	5.07314	6.86135	7.10605	1.38415	1.62463	1.17127	11.189	14.736	13.0332	26.5962	27.5262	28.3975	7.05123	4.78326	4.39938
gene16475	0.651609	1.11532	0.688458	0.252999	0.110391	0.13454	0.204476	0.250214	0.232345	0.16067	0	0.184403	0.492612	1.65881	1.32566
gene16482	50.0941	48.1279	46.4806	19.8857	23.9425	20.1173	23.7526	26.4631	25.8294	24.1223	28.2213	28.1401	23.9251	23.1815	25.8871
gene16501	14.3952	7.53839	7.37899	2.66385	2.3472	2.89583	0.185517	0.124378	0.151589	0	0	0	2.09812	1.12969	1.41023
gene16524	2.73762	2.01185	2.28968	0.545859	0.794308	0.607902	0.83514	0.586769	0.533175	0.217765	0	0	0.54288	0.747451	0.578024
gene1656	3.48194	3.037	2.48284	0.889933	0.994754	1.31955	0.486241	0.902138	0.637899	0.233915	0.653826	1.11566	0.912071	1.3539	0.956001
gene16635	7.34581	4.09699	5.13543	2.11669	1.83417	3.02915	0.185469	0.24831	0.523439	0.222758	0.028605	0.260792	0.426228	0.233721	0.363388
gene1664	13.8374	15.7177	13.4055	4.93363	6.9189	7.44875	3.40919	4.55133	4.20651	1.15816	2.06676	2.01858	5.07737	4.89827	3.89778
gene16654	51.2074	48.3364	48.1517	18.5064	18.8022	19.7959	27.2761	27.4055	25.2914	21.8098	22.1243	23.4972	23.5621	29.6991	27.6307
gene16685	66.5697	47.4055	49.9552	16.6681	19.1369	28.7828	31.9787	28.514	23.6281	139.957	89.3196	107.822	27.0086	24.4465	17.0917
gene1670	11.5745	7.16158	9.35119	4.58229	3.5048	4.14671	6.5024	8.49016	9.10922	7.24244	7.93047	6.89474	7.60924	8.17585	6.91035
gene16701	6.02036	6.29678	7.44365	1.45351	1.83034	1.19043	1.04929	1.31101	1.08296	0.220971	0.294865	0.424043	1.31513	2.27116	1.27183
gene16723	13.0188	13.5146	17.1349	6.50865	7.39806	7.8409	2.79599	4.27026	2.74172	2.99579	3.27962	4.40949	5.34507	3.21575	7.04397
gene16750	68.8993	58.5969	59.8276	32.3077	26.7869	25.9844	30.5205	29.9352	30.7183	23.3897	23.99	21.59	35.7386	30.5546	28.6789
gene16828	1.49476	1.42548	1.24638	0.508639	0.388255	0.424175	0.345918	0.28337	0.304989	0.042336	0.139546	0.085166	0.392308	0.786177	0.681944
gene16852	17.2984	18.7468	17.3216	7.76363	8.13282	8.31276	13.134	14.7681	13.0185	15.437	15.6101	16.1392	11.0643	14.4539	12.2452
gene16884	3.03656	4.09524	3.54147	0.799476	0.819941	0.555812	0.918819	1.1364	0.701556	0.377115	0.803839	0.866299	0.784371	0.865062	0.949808
gene16888	10.9216	9.68356	10.3516	2.61256	3.38308	2.68769	1.98964	1.72928	2.45921	2.77528	4.0485	3.82564	4.98098	1.74638	2.16493
gene16933	2.3287	3.23342	2.63113	0.279536	0.401558	0.128686	0.148499	0.171851	0.078001	0.079054	0.200243	0.067738	0.521853	0.128612	0.300895
gene16985	259.045	224.843	236.394	62.6356	84.9626	82.2771	72.5461	79.1102	76.307	83.562	98.6236	88.6901	90.3572	100.266	99.8215
gene16993	22.3251	14.9047	15.917	5.05088	7.3752	6.23847	5.05806	3.99196	4.51739	3.23401	3.31785	2.93178	6.28931	8.14511	5.10433
gene16994	1.84184	2.02447	1.95044	0.277691	0.702182	0.210138	0.349105	0.228848	0.371286	0.264696	0.407696	0.369943	0.582884	0.765173	0.645552
gene17043	3.8875	1.69111	2.49798	0.788301	0.574835	0.672235	0.185656	0.882058	0.816159	0.226307	0.374408	0.134208	0.645721	0.696739	0.434888
gene17098	18.4665	25.2405	27.781	6.33957	13.1157	11.3521	6.09757	5.82891	4.00519	7.04893	6.80752	5.12606	6.28209	5.486	7.87994
gene17100	26.4725	32.163	30.4616	12.3571	12.0616	10.7121	22.3014	28.5186	25.6768	28.1378	24.9468	25.7044	13.1902	15.7182	12.8151
gene17121	9.58743	11.3307	10.5021	1.63473	1.49421	1.19452	0	0.155052	0.06177	0	0.066711	0.365427	1.041	1.10226	0.900015
gene17138	12.1327	10.7262	11.0198	4.41064	4.81992	4.82243	7.05672	9.16215	9.16819	8.86133	10.0786	8.10948	7.08993	6.80856	7.75345
gene17150	2.86629	3.25081	3.7478	0.524065	0.826679	0.276812	0.444985	0.689101	0.53646	0.482768	0.416696	0.944402	1.40492	1.83775	1.31878
gene17157	6.58409	7.34302	7.41106	3.4494	2.24582	2.75958	3.87534	4.01766	5.26035	7.34049	8.17863	7.30524	4.55749	6.94388	6.59539
gene1719	4.48795	1.87461	2.04723	0.743922	0.509451	0.550951	1.29252	1.66505	1.97088	2.37098	2.45605	2.31608	3.03847	2.46692	2.46937
gene1720	1.89348	1.24927	0.810136	0.331876	0.057278	0.110043	0.839933	0.53367	0.411273	0.242982	0.063009	0.098805	0.096299	4.04145	3.24948
gene17212	9.17818	8.7793	9.65254	3.11547	3.39629	2.95424	5.19169	4.85418	4.81651	2.62367	3.09262	3.19496	3.3846	5.15588	4.41172
gene1724	34.8724	15.2848	16.1936	8.50002	4.77167	3.52423	14.2221	9.53241	9.86052	15.1016	14.7815	15.3765	18.4948	14.9781	16.2081
gene17247	2.701	2.87461	3.33622	1.69893	1.26111	0.710164	3.08877	5.42833	4.74778	2.93646	4.22553	4.9387	4.0035	4.3935	2.75238
gene17262	2.27557	2.73984	4.0606	0.198104	0.146135	0.037403	0.758165	0.323402	0.367714	1.07343	1.95973	1.34751	0.897444	1.13139	2.45358
gene17267	89.932	93.6805	95.7742	29.6935	33.4063	35.5268	32.062	30.6004	32.4744	17.773	16.4976	18.2236	27.5094	26.1705	28.0565
gene17306	28.2664	31.4213	32.0542	12.9446	12.7936	12.9734	11.665	11.3382	10.1385	10.6022	10.6055	10.0503	13.5244	10.8056	10.8679
gene17329	120.01	101.103	106.543	53.5277	48.5969	46.7355	50.0983	46.9384	50.5594	55.812	50.484	48.5433	59.2986	62.9517	62.7441
gene17331	3.39145	2.36769	2.33124	0.70667	0.748632	0.785817	0.640523	0.664478	0.299768	0.38521	0.215215	0.419113	1.01685	0.638456	0.587634
gene17357	1.89522	2.04803	1.68169	0.352919	0.543841	0.417649	0.4717	0.300223	0.468183	0.277586	0.515178	0.224077	0.672537	0.972607	1.35241
gene17436	10.0037	11	10.516	4.3347	4.29799	4.80875	8.37759	7.45145	7.78976	5.52797	7.70059	7.28604	5.44722	6.90794	6.55352
gene1744	5.36541	6.78315	9.80623	4.27186	2.09026	2.97022	0	0.362078	1.21135	2.44682	0	0.445821	1.44077	1.82364	0.967169
gene17455	25.5317	38.8935	39.6341	12.5094	13.8021	13.4425	7.35018	7.30738	8.42842	3.60002	3.17206	3.14874	9.65013	13.2449	12.3768
gene17470	2.39646	3.00742	3.04707	0.980809	0.88368	0.764495	1.36627	1.21766	2.03864	0.984498	1.25709	1.78326	0.966617	1.21086	1.20515
gene17471	4.44817	1.3964	2.06004	0.977933	0.844337	0.745479	1.62694	0.659121	0.657745	0.583107	0.706506	0.489331	1.47419	1.09791	0.93372
gene17522	14.2811	8.18522	10.7346	3.82246	2.75931	3.46932	1.82522	2.47732	2.4314	2.52627	2.98472	4.17468	4.55706	1.89671	2.55799
gene17530	10.2682	11.1437	10.9065	3.51445	4.80719	4.69338	4.61906	4.19956	5.64577	3.3333	4.31097	4.17921	3.33498	5.25137	5.21618
gene1754	8.03424	7.26706	6.8519	2.34911	2.73639	4.02409	4.99911	2.83419	5.13709	2.77979	1.63311	2.58432	4.43116	7.51185	6.45136
gene17565	1.86568	6.34192	3.77474	0.972048	0.486918	0.462176	0.191146	0.246321	0.392096	0	0.009089	0	0.130917	1.0009	0.253088
gene17740	44.5039	43.6742	43.4429	21.6263	19.3842	19.5972	21.2027	22.3976	18.7121	21.5621	18.9362	18.652	22.9318	19.6417	23.0894
gene17804	13.1382	14.9344	18.3683	5.02239	4.3619	4.28719	5.39737	5.16015	4.69436	4.6482	5.59581	5.05795	4.30508	5.80151	4.67014
gene1783	2.05309	1.24137	0.790216	0.304307	0.385835	0.267773	0	0.08521	0.113873	0.178922	0.130983	0.118999	0.067304	0.063462	0.203726
gene17843	33.7498	40.6618	41.6757	9.54665	14.5745	16.7818	15.3632	14.6568	14.9337	14.023	14.4178	11.8974	14.4571	18.5291	19.6031
gene17845	21.6658	20.0699	19.7217	8.8063	9.96603	10.5326	8.69531	10.5662	10.0734	12.9065	10.4064	9.82159	8.56086	14.2028	12.0928
gene17871	1.87589	2.56238	2.31486	0.470885	0.219145	0.157873	1.52581	1.81545	1.88106	1.17933	1.1398	1.18496	0.653236	0.581708	0.549015
gene17893	1.64799	2.49401	2.66608	0.435514	0.736296	0.722408	0.998439	0.781485	0.89259	0.18247	0.029294	0.047432	0.757837	1.22605	0.963687
gene17908	2.67276	0.974133	1.358	0.302493	0.229596	0.41741	0.275646	0.446746	0.280264	1.09025	0.728265	0.801381	0.090877	0.376525	0.220468
gene17960	1.69305	1.4367	1.46933	0.438917	0.148574	0.129976	0.580328	0.371494	0.582822	1.15144	0.538429	0.443074	0.480878	0.210758	0.21089
gene17963	1.72183	2.05893	2.20689	0.364883	0.243608	0.349622	1.35192	1.51847	1.37525	1.0021	1.06663	0.865476	0.585897	0.543699	0.499632
gene1798	3.28193	4.38019	5.27871	0.906901	0.623631	1.13546	1.70036	1.86958	1.55806	1.78483	2.12181	1.80249	1.92117	2.32555	1.49048
gene17996	1.6056	1.70326	2.05836	0.957204	0.901325	0.471727	0.70359	0.856909	0.744372	1.11131	0.842929	0.759846	0.736067	1.44484	1.18717
gene1805	165.517	96.4929	95.5867	30.4843	36.8099	34.0191	32.696	30.7584	33.4714	16.736	19.0351	21.3842	59.0068	24.6998	26.0217
gene18051	4.8724	5.02166	4.28928	1.28784	1.98891	2.13187	2.20731	3.39157	3.77995	0.305759	0.517197	0.515082	1.01007	0.944587	1.40487
gene18086	389.467	351.648	351.438	100.461	127.267	128.032	119.57	116.741	121.338	87.4515	104.427	97.7735	317.022	135.007	134.746
gene18124	12.6733	14.8766	13.0588	5.27956	5.4345	5.90642	1.74305	2.30752	2.15869	0.682248	0.98442	0.936876	2.22051	5.05082	5.44399
gene18136	0.841316	0.527936	0.827821	0.235694	0.213901	0.322442	0.333264	0.496135	0.338868	0.301291	0.703486	0.30906	0.213444	0.423234	0.335615
gene18166	2.88024	1.83456	2.1222	0.942026	0.953636	1.08008	1.21826	1.06261	0.91218	0.316702	0.51255	0.805203	1.71045	1.91216	1.79988
gene18188	10.1162	20.8446	19.2577	6.72382	5.2866	6.03606	7.17024	6.09829	4.88105	9.7539	8.84269	8.47713	13.7086	12.4253	10.5581
gene18276	2.30749	2.08577	1.80818	1.13445	0.70416	0.658134	0.829002	0.837787	0.992211	0.141478	0.458401	0.456244	0.789276	0.607696	0.456649
gene18308	2.1667	1.78186	1.47229	0.701455	0.459508	0.343727	0.122307	0.170427	0.137703	0.009849	0	0	0.111828	0.746004	0.140467
gene18328	6.6254	3.18383	3.72834	1.24454	1.62436	0.913798	1.06166	0.763215	0.741603	2.04428	2.13095	1.81628	2.86249	1.05135	1.42261
gene18340	5.47896	7.03885	7.11587	1.4429	2.18994	2.59895	1.03602	1.78005	1.50446	0.580911	1.31955	1.14043	0.749683	1.4072	1.26777
gene18420	1.36134	1.62695	1.04425	0.142367	0.057207	0.058962	0.117196	0	0	0	0	0	0.120612	0.025657	0.24492
gene18421	17.4015	34.1701	26.1828	8.16633	4.72067	6.65009	11.0718	8.378	10.5238	3.81298	5.25655	7.70418	7.26219	10.8044	13.5629
gene18464	4.44987	3.08421	2.76052	1.36576	1.8477	1.43044	1.03957	0.965928	1.39632	0.452118	0.921358	0.853935	1.28372	2.32458	2.28649
gene18480	0.393039	0.36421	0.432969	0.079297	0.034116	0	0.042105	0	0.077388	0.018544	0	0.118287	0	0	0.029537
gene18505	94.8789	62.3073	61.1109	33.4365	27.298	26.7524	12.6075	9.91821	9.54124	7.21225	8.20523	9.17778	24.415	15.0442	14.7785
gene18547	8.15896	7.05448	6.41543	1.81023	1.58461	1.59266	0.631917	0.484001	0.715651	0.518799	0.528235	0.672319	0.825022	0.899661	1.1983
gene18581	5.09125	2.83714	5.54037	0.645019	0.778394	0.530686	0.621247	1.09565	0.651279	6.77662	3.53725	3.97016	2.90591	1.36767	1.51761
gene1873	13.3197	6.76357	7.77603	3.79059	1.72023	3.24081	3.17021	2.15231	3.85943	2.02437	1.98688	6.93148	2.65879	4.49926	2.85805
gene18739	91.7253	130.015	138.805	47.5104	44.0614	41.9439	44.8964	37.2237	42.6685	21.5277	23.4564	23.2061	61.245	72.9389	73.6438
gene18961	1.33766	2.30145	2.99514	0.589277	0.196875	0.301753	0.088707	0.125782	0.062469	0	0	0	0.386098	0.132948	0.057869
gene19001	3.33573	5.0546	5.02726	1.9056	1.18443	1.52185	1.49534	1.73365	1.66056	0.709053	2.30118	0.854285	2.42218	1.62446	1.28969
gene1916	0.644391	0.447636	0.399171	0.134748	0.12699	0.11009	0	0.009386	0.01976	0.005256	0	0	0.009988	0.012634	0.029272
gene19207	2.17312	1.16737	1.17641	0.243284	0.342114	0.400909	0.255219	0.300322	0.350613	0.267353	0.184539	0.45674	0.46234	0.473486	0.194328
gene19229	66.3638	45.0195	44.0221	6.28384	7.48461	6.20758	5.0998	4.72493	5.50347	5.5952	5.27105	6.13617	6.78808	5.72051	5.14731
gene19288	53.2926	55.0728	51.1524	11.696	13.3184	13.2763	10.0407	6.70817	10.0239	6.96329	5.05654	5.84461	13.3807	14.1868	15.0207
gene19291	2.69979	1.80255	1.75603	0.522747	0.535268	0.581062	0.227941	0.215246	0.132174	0.274544	0.560821	0.320606	0.504347	0.297751	0.319141
gene19300	42.9955	37.9173	35.3642	9.19631	13.0588	12.3701	6.87916	8.19296	7.08331	4.77794	4.69431	4.18575	14.0659	11.2594	11.7952
gene19338	32.9798	22.7795	25.4046	7.43983	10.0486	10.1779	4.48359	7.40738	8.38974	4.09854	5.85217	6.06722	14.7752	6.93489	8.67535
gene19460	12.8162	16.8832	17.8656	2.93945	3.15747	3.88035	9.74859	8.78581	11.498	8.53623	11.702	9.93732	7.83074	9.70818	9.26117
gene1951	1.10885	0.603036	0.677538	0.188124	0.292134	0.287162	0.052399	0.028206	0.033401	0.054804	0.03245	0	0.069331	0.102944	0.106371
gene19560	16.0917	30.8022	35.6875	11.8316	5.24441	5.32877	4.19491	4.20892	3.65909	1.60171	2.45568	1.67162	6.48728	6.02578	8.51507
gene19652	10.5864	8.84537	9.51637	3.72763	3.90278	5.50546	8.13555	4.96162	6.68954	3.55792	3.65074	4.83867	4.02444	5.41251	7.53027
gene19693	64.9692	26.0926	31.8881	5.61804	1.21826	1.71504	27.678	68.4967	63.6832	51.6099	2.09841	0.979932	7.75221	0.039347	0
gene19766	2.58748	3.85628	4.31994	2.17383	1.16488	1.49944	1.1853	1.47915	1.56909	7.51975	3.71445	4.1149	3.66988	2.67907	2.76737
gene19862	10.2889	1.41504	9.12945	1.05151	1.90566	2.2778	0.14023	0.032431	3.67773	3.91769	4.36232	3.88526	2.35073	1.73492	3.15229
gene19883	1.76346	2.07015	1.78096	0.332841	0.398739	0.286082	0.620365	0	0.933084	0.977744	0.710339	1.10448	0.935376	0.350515	1.53811
gene19905	3.36799	4.0342	3.58471	1.36517	1.89553	1.40383	1.33695	1.33086	0.94164	1.12647	1.03079	1.03006	1.74967	2.48639	1.7454
gene19975	36.6498	56.735	57.2591	21.1758	18.8693	20.2847	4.51341	3.89749	3.86917	0.050819	0.395607	0.334518	8.45478	19.0578	17.3101
gene20001	78.9461	766.084	742.484	36.1087	11.7955	10.501	8.59499	5.89104	6.63751	233.846	258.287	4.21331	1073.96	38.3145	41.3186
gene20075	6.53597	5.87333	7.89848	6.47352	5.70985	4.7741	11.6934	11.4794	12.139	15.9131	16.4557	16.4121	4.71399	12.4778	11.564
gene20123	1.91405	1.22249	1.91531	0.530772	0.599137	0.793251	0.45123	0.449909	0.634259	0	0.496557	0.17624	0.330254	0.178307	0.298816
gene20127	593.37	498.703	497.849	196.476	265.792	267.094	105.69	108.513	105.572	49.8584	45.7623	46.5096	217.027	146.861	146.492
gene20130	6.79751	7.14244	8.23872	2.63658	2.59613	3.3692	7.26955	7.74021	7.37477	5.52193	7.07891	6.71439	4.24807	6.72779	6.0187
gene20157	1.50446	3.30859	2.75393	0.63143	0.150264	0.043954	0.087806	0.204439	0.216782	0.067484	0	0	0.219602	0	0
gene20222	68.6281	59.3004	61.8748	29.8501	29.8927	26.7099	26.3184	27.2725	28.7407	23.4281	27.5753	23.7054	25.0035	32.6458	33.1434
gene20246	60.327	57.5272	63.8232	18.8824	18.0647	18.3495	34.5996	23.7771	31.0158	50.7362	52.0106	57.0508	16.1736	22.9297	15.3887
gene2027	4.92134	3.01126	0.963595	0.994696	0.945114	1.29106	4.753	5.38886	5.77509	2.07763	2.38635	3.51737	4.74046	1.57018	5.51906
gene20303	60.9178	84.6209	79.9114	1.06886	1.60963	1.34304	2.9199	5.19989	6.26328	5.73241	6.59518	7.07956	1.29875	1.32802	0.982985
gene20310	8.26856	7.11583	8.64131	4.21923	2.27009	3.42274	12.7686	18.9768	17.9072	51.236	35.2252	36.2882	5.50596	2.43193	2.50443
gene20343	1.88709	2.63128	2.46637	0.815186	0.832458	0.516126	3.10007	4.43812	4.45401	2.54182	1.75139	2.35438	2.80256	3.6655	2.71665
gene20432	68.5082	36.6684	40.3281	3.79497	3.25906	3.8413	1.09596	0.243961	0.44093	0.3079	0.554147	0.957134	2.39833	7.54363	5.94527
gene20435	9.81221	14.1766	13.2052	3.32828	5.43392	5.42049	4.56006	6.71246	6.33652	2.95637	3.05795	3.107	3.83888	12.0568	10.8845
gene20436	83.594	54.3563	57.6163	23.0934	26.6472	27.4679	39.9611	25.6185	37.2305	25.5047	34.0265	29.5421	23.9449	34.2318	30.283
gene20439	99.4727	72.5772	74.0886	37.1719	41.1011	37.4126	39.1656	42.0032	46.2485	39.9448	30.3356	37.367	46.3445	36.9389	39.1318
gene20527	8.09385	6.03412	5.57927	2.51878	3.63918	2.35979	1.59299	1.31927	2.08692	1.13069	0.570508	0.46588	3.77132	3.5641	2.98494
gene20551	118.496	100.648	102.729	47.997	44.7611	41.3412	42.1549	38.1094	39.4778	35.1152	41.4612	37.3247	56.8613	49.7004	57.8045
gene20564	1.18397	0.96998	0.964788	0.202445	0.215987	0.176186	0.767905	1.28225	0.94882	0.301318	0.431598	0.769713	0.517863	0.809132	0.620949
gene20581	42.0386	50.921	30.5851	18.3643	13.9656	15.3255	11.4953	12.3638	11.9142	8.80286	8.11476	8.07353	14.5278	15.0256	14.3634
gene20666	10.428	3.46093	3.20852	1.48788	1.82717	1.40998	7.33023	2.67474	2.17651	2.22192	2.282	1.34035	5.20784	10.1341	9.87188
gene20720	0.654969	0.614967	0.58758	0.086277	0.098051	0.039795	0.169724	0.074273	0.15269	0	0.042974	0.050155	0.081195	0.104629	0.081124
gene20723	51.4568	52.112	50.7455	22.1067	23.1965	24.253	24.2143	24.4379	23.9313	18.9577	17.6262	17.4687	22.2622	25.139	25.6476
gene20766	103.578	102.595	98.8201	37.4418	46.7498	46.753	68.3275	67.3248	71.8668	46.0427	48.9964	48.8414	59.3485	50.7121	52.2486
gene20832	2.04628	1.9193	2.7179	0.198032	0.568182	0.211793	4.06356	5.27326	5.09559	3.88197	0.741163	0.842303	3.95732	2.18732	2.05847
gene20843	122.008	164.691	149.782	72.2539	63.3973	66.5633	100.857	109.558	110.504	105.174	102.045	102.715	82.2664	82.7399	73.8554
gene20881	2.29238	2.62318	2.71883	0.235543	0.320796	0.126816	0.638222	0.000286	0.349115	1.47898	1.12972	0.833121	4.77729	0.656882	0.331385
gene20886	2.65602	2.1303	2.27735	1.17013	0.932301	1.02747	38.3042	47.965	45.7465	80.1875	62.0338	61.642	1.7916	4.44243	5.37472
gene20888	19.7386	21.947	20.5008	7.00831	7.61745	7.48639	8.28047	9.5197	7.18798	6.65441	9.60806	9.86456	0.709428	8.00128	7.39038
gene20906	117.416	66.5256	71.5432	26.0757	37.4434	35.1166	35.8485	47.6561	46.9424	87.8017	87.2335	85.7165	104.438	46.3884	45.4233
gene20922	4.98678	4.83009	5.02815	1.61797	1.29591	2.33252	0.423381	0.209933	0.377151	0	0.177569	0.13595	1.15082	0.887154	1.39353
gene20970	40.132	39.8618	45.0649	19.1768	20.4867	18.3668	32.3923	36.8728	33.6341	31.4018	34.5902	34.5702	37.2079	32.9367	33.9279
gene20989	34.3511	49.5419	53.6132	15.4965	19.1455	16.7733	13.8096	20.674	18.2641	16.011	24.0537	23.503	10.0522	16.0788	15.3089
gene21008	12.8456	15.0915	9.00867	5.44869	5.63461	5.39354	2.47228	2.68914	2.53003	1.88608	2.33301	1.91385	5.00499	3.82807	4.55965
gene21026	4.0434	3.44948	3.32222	0.595057	0.755825	0.486177	0.163263	0.09318	0.098081	0	0.071346	0.098126	0.203739	0.559657	0.594849
gene21039	8.70805	7.37266	8.12768	2.29344	0.16346	1.69198	5.02541	3.43762	3.53671	0.661561	1.20283	3.19231	4.14959	2.97081	3.76889
gene21128	0.739671	1.73943	1.09782	0.439952	0.269852	0.322937	1.45134	0.550161	0.391248	0.946382	2.04163	1.03223	0.887964	0.455753	0.810697
gene21129	1.83585	3.24474	3.57634	1.13661	0.744567	0.739961	0	1.37007	1.29417	1.87711	0	1.68233	0	1.42139	1.19752
gene21143	12.5031	10.8937	12.3448	3.81176	3.96239	6.43072	6.01197	7.26912	6.2914	5.18647	4.15222	4.80527	5.01123	5.47468	4.91879
gene21250	55.9682	44.674	37.9204	25.9192	13.8976	12.853	30.4839	24.6666	23.8377	12.8889	21.2825	18.3385	19.6142	19.8982	21.4763
gene2127	50.4765	58.9406	57.8281	22.5814	23.7429	22.4004	19.5218	22.1184	20.2188	15.39	18.8169	19.5032	25.3589	22.0575	20.9907
gene213	112.581	86.1938	88.6168	31.5158	36.2355	33.0247	80.6363	74.9999	81.1907	100.309	88.895	95.3568	69.3778	92.3137	84.3317
gene21306	48.7926	43.1375	34.5648	11.7032	13.3275	12.5719	12.418	10.2241	11.6888	8.24054	9.87183	7.8493	13.1278	11.6117	10.3991
gene21318	4.83204	4.25818	4.4991	2.21321	1.83364	1.88692	2.59385	2.69231	2.34679	2.951	3.49791	2.93154	2.04513	3.35866	3.15498
gene21340	3.50699	6.02641	5.07977	1.69361	1.4934	1.49744	1.98958	2.37956	2.69207	0.764504	1.17904	1.3811	1.61608	2.51277	2.20396
gene21342	6.41019	6.80182	7.56027	1.89078	2.46597	2.46965	2.73334	3.46653	3.3395	1.38478	2.1701	1.69827	3.69257	4.97065	5.21213
gene21420	4.27081	3.87259	5.20345	1.48832	0.766803	1.53353	1.71944	1.28272	1.01174	1.3413	1.02282	1.52518	0.896821	1.6909	1.6798
gene2145	8.56784	8.61652	7.32549	3.02543	1.34817	2.26175	1.10678	0	0	0.231384	0.951762	1.00415	1.46342	0.379486	0.494008
gene21471	6.18831	4.02672	3.04908	1.44091	1.63267	1.66407	0.908027	0.827422	0.916814	0.369848	0.818542	0.543275	0.886774	1.44128	0.950654
gene21482	3.64963	2.88764	3.17833	1.04956	0.53757	0.483677	0.437183	0.780754	0.903169	0.060171	0.659051	0.439671	0.386177	0.153232	0.144894
gene21491	30.8439	15.1598	17.7876	4.00965	4.52653	4.42321	1.61725	1.60228	1.44813	0.589985	1.04884	1.36798	6.37165	1.82234	2.34925
gene21567	1.92076	1.51876	1.22506	0.742199	0.717915	0.381962	0.231642	0.42697	0.301776	0.227585	0.203637	0.386922	0.514993	0.507384	0.454222
gene21653	8.94569	19.4698	16.9806	4.06957	4.84346	5.47459	3.60781	3.62094	3.89343	4.44802	3.49688	4.20492	3.05641	10.0996	10.5811
gene21688	0.718297	0.720057	0.921301	0.282578	0.237038	0.206147	0.442361	0.225406	0.463565	0.142528	0.518629	0.649817	0.250817	0.546431	0.459977
gene21698	1.99268	1.92027	1.48481	1.06122	0.479639	0.615193	2.08779	1.09989	0.95964	0.274215	0.981451	0.840613	0.740495	0.748502	0.765621
gene21770	2.85781	3.33262	2.93455	1.29933	1.20295	1.56175	1.29562	1.01769	1.32703	1.02529	2.88223	2.7342	3.24319	4.88885	5.18112
gene21808	3.93587	3.77781	3.79957	1.27406	0.790298	1.50165	1.00749	1.44956	1.26186	0.810192	1.04061	1.11792	1.8283	2.55151	2.29357
gene21813	69.73	58.7737	58.9527	27.7482	20.0608	19.8554	17.0317	13.8733	14.8043	11.536	3.65666	4.49771	24.8097	15.8223	14.3231
gene21858	17.9274	21.2183	21.4336	7.28668	6.41741	6.11092	4.63772	4.89972	5.00971	3.76401	2.03658	2.0465	3.6442	5.20437	5.25977
gene21864	4.21765	3.63856	3.86375	1.21132	0.954005	0.657874	1.99022	2.05213	2.06305	4.52579	3.98508	3.78668	2.60252	2.12903	1.38457
gene21913	4.75847	4.56345	5.50855	1.41368	2.25993	2.60981	4.18094	6.73546	5.17176	7.40241	8.48998	8.33314	3.20967	4.82054	4.28998
gene21949	1.32805	2.19356	2.18441	0.896609	0.548378	0.36495	0.875668	0.849265	0.548531	0.714097	0.734761	0.502015	0.97441	0.987742	0.908484
gene21980	2.27598	3.09642	3.32954	0.601931	0.468491	0.837723	1.89977	3.15162	2.19088	0.818937	2.00132	1.13193	1.90198	2.215	1.31197
gene21988	1.08089	1.77774	1.52468	0.170513	0.148139	0.024729	0.110364	0.094593	0.074926	0.090875	0.258863	0.405041	0.552694	0.286907	0.408007
gene21996	16.393	11.0318	14.376	6.57644	4.3471	4.10639	1.16506	0.403349	0.573231	0.562337	0.874037	1.08845	1.8251	1.00231	0.839949
gene21997	12.3484	10.633	12.5853	5.86463	3.10693	3.42251	0.908376	0.417245	0.619884	1.05022	0.858048	0.700187	1.49277	1.57005	0.590137
gene22042	39.9893	44.7741	47.2383	20.0512	18.311	19.8621	21.5549	23.3978	24.1147	110.224	102.574	76.2907	17.0335	26.3105	25.7895
gene22043	4.38376	6.18008	4.46284	2.12918	1.22904	1.18744	6.35168	6.39546	6.66215	21.9664	15.5659	13.3239	2.37593	2.83241	2.80562
gene22051	6.38693	10.4069	8.54463	4.29732	2.47832	2.04401	1.67293	1.83406	2.14505	2.37085	2.18855	2.75162	1.88825	0.920058	0.691022
gene22073	2.25163	2.58543	2.15538	0.233062	0.291623	0.239168	0.342243	0.781543	0.31485	0.108974	0.41846	0.205833	0.596033	1.4848	1.05936
gene22079	1.21637	2.95734	2.40938	0.65274	0.522775	0.333884	0.67704	0.732417	0.409514	0.560942	1.18747	1.19639	0.730904	1.3212	0.816303
gene22156	8.5945	8.52254	10.5321	2.92104	4.2236	4.86945	0.720973	1.11729	1.25496	0.721657	0.737053	1.5396	1.42832	1.28238	1.03828
gene22186	347.761	161.62	178.11	67.8088	73.0205	68.9441	9.35078	8.86469	6.75046	3.68099	5.84945	8.52163	27.5163	13.5497	12.4942
gene22208	33.0343	79.0333	74.8415	28.1952	22.0468	20.5334	2.65008	1.99616	2.08907	0.023231	0	0.043397	2.18886	5.47239	5.69529
gene22216	9.8209	3.25005	4.13085	2.27347	1.8023	1.86017	1.57474	1.87352	1.52164	0.989468	1.39476	1.40762	1.08459	1.7338	1.52054
gene22233	0.976068	0.770863	0.71604	0.064183	0.171993	0.104544	0.033245	0.012641	0.069186	0.064417	0.01604	0.125851	0.045968	0.11671	0.156894
gene22250	49.5685	61.2516	63.3183	23.8337	23.9521	20.0387	32.8076	32.5499	35.8006	21.4553	34.6101	31.7801	14.7126	28.4404	30.3707
gene22251	30.1485	31.6691	32.1499	9.01694	5.69978	6.24293	7.37322	5.52664	7.01451	1.68679	2.8309	5.38271	4.51086	5.38601	5.06717
gene22349	4.70521	4.43107	5.44087	1.63962	1.48928	2.51192	3.17739	1.50755	2.51454	2.36848	3.91093	4.17133	2.39076	3.08749	2.27725
gene2236	4.49084	2.88355	4.52361	1.92934	2.01292	1.45562	0.399628	0.382697	0.335237	0.076891	0.216309	0.029764	0.705593	1.50399	1.17103
gene22416	67.5784	66.8726	63.3316	31.8944	15.0527	13.667	1.61601	1.17599	1.18478	0.157984	0.478664	0.323864	6.01577	10.1832	9.15704
gene22417	0.917997	1.09125	1.12054	0.153327	0.18299	0.138822	0.310808	0.239007	0.227312	0.167822	0.161619	0.185237	0.296134	0.367997	0.276486
gene22454	7.85436	8.78444	9.22207	2.88259	2.2273	2.44779	0.484527	0.370581	0.600139	0.245928	0.076487	0.374493	0.69888	1.27523	1.3787
gene22457	32.6506	30.3849	29.9573	11.2831	10.0885	9.88632	4.46087	5.57177	4.398	2.26232	1.96752	1.99284	8.94462	10.2566	9.93024
gene2246	2.14819	2.87076	3.0564	0.719556	0.335076	0.437247	0.336026	1.44597	0.815081	1.57671	0.875873	0.361429	1.4025	1.43469	1.36538
gene22488	18.9378	14.2762	14.7123	7.03468	4.69132	3.94977	1.36014	1.51474	1.50172	0.129812	0.067613	0.351861	4.84317	2.5414	2.27035
gene22495	9.06485	10.7455	10.9449	4.79708	4.122	4.34723	4.63005	4.65349	4.69368	1.25561	2.26276	2.59985	4.9966	4.15525	4.43297
gene22592	12.9653	12.4337	13.188	6.11967	5.78344	6.25151	5.03756	5.50259	5.95755	7.73449	6.81082	6.60022	4.17239	7.57328	8.91499
gene22610	6.28098	6.57712	8.44781	3.35615	2.45162	2.06817	19.8701	18.4665	20.7798	102.066	60.8042	58.2125	5.53476	7.75691	7.00014
gene22615	109.205	155.02	159.534	52.5195	32.8104	37.8672	4.44086	2.225	2.99589	0.299623	1.03092	0.791027	29.0942	10.8956	8.93457
gene22621	24.0233	25.7825	24.7026	7.11318	10.5475	9.10015	11.8987	6.67155	9.44035	2.88104	0.779077	0.965798	14.0212	2.73854	2.57604
gene22653	1.40272	2.17787	1.91003	0.364793	0.488117	0.403943	1.42211	0.612188	0.88873	0.033922	0.679077	0.477638	3.36141	0.539154	0.401461
gene22728	7.60457	5.14758	3.37498	1.95478	0.816228	2.13275	1.15417	1.82003	1.57832	1.69106	2.89492	3.64719	1.56656	2.56398	1.94736
gene22749	2.77851	3.71036	3.75089	0.896655	0.493403	0.325991	0.40187	0.363106	0.285497	0.257867	0.181943	0.179736	1.11041	0.795682	1.20528
gene22787	2.04073	1.29398	1.32395	0.374117	0.426386	0.181332	0.618659	0.748823	0.801968	0.547984	0.622829	0.71807	0.40995	0.575801	0.676173
gene22788	1.32187	2.13488	2.01906	0.719853	0.525675	0.553143	1.02621	1.08953	1.14764	0.447714	0.956058	0.76015	0.891653	1.90271	1.86885
gene22847	4.5815	5.82002	6.4262	1.9376	1.95693	2.08359	1.5657	1.60156	1.75319	1.71071	0.191659	0.32399	1.21979	2.54687	2.48903
gene22945	14.8015	26.824	25.5044	8.33081	7.05535	7.61601	9.96178	13.7286	11.2018	10.2118	10.2076	9.56532	9.2005	10.5041	10.8196
gene23006	53.6892	39.216	50.574	18.0412	22.6577	14.9173	15.6374	14.8431	10.0777	7.56018	12.1625	9.83615	21.1805	14.1094	16.7781
gene23036	3.62125	2.65837	3.94693	1.98862	1.18786	1.55231	0.444685	0.195308	0.137014	0.246786	0.104957	0.569014	1.08266	1.09949	1.17736
gene23062	3.63396	3.12737	2.75358	0.704954	0.881366	0.595529	0.979535	1.81563	1.69883	1.49356	1.23411	1.74968	2.12787	1.75113	2.70302
gene23129	16.3894	33.1129	28.3599	11.0507	10.9769	10.3721	6.52065	7.41762	6.08783	3.0236	3.6286	3.74664	5.96806	5.11481	5.76125
gene23150	108.216	110.412	98.0915	35.635	31.9496	35.2555	14.9496	11.9735	13.7505	21.3526	25.0609	23.6068	13.8437	28.8074	29.1623
gene23155	2.62736	2.30496	3.49589	0.560081	0.767327	0.472809	0.261692	0.387124	0	1.50873	1.76287	1.03276	0.117966	0.961448	0.512262
gene23169	2.12114	1.06277	1.177	0.135617	0	0	0	0.035441	0.112852	0	0.083194	0.037322	0.232528	0.100076	0.076389
gene23173	9.51093	5.96717	5.61273	2.31344	2.3626	2.16868	2.17256	2.18685	2.59389	8.33958	7.3693	7.68449	2.55206	2.04061	1.97285
gene23176	3.25505	3.17279	2.32299	1.26563	0.931374	1.40644	1.72168	2.71355	2.27879	0.477744	0.568787	0.785401	0.800947	1.27389	1.8208
gene23202	185.945	160.429	154.821	76.7812	65.7722	65.179	77.0946	73.3083	71.879	83.2143	71.2206	75.718	68.5614	76.1848	71.0791
gene23227	9.10499	11.998	10.0251	4.34773	3.93226	3.11034	2.05605	3.10773	3.6657	1.43273	1.71705	1.43067	2.3582	4.32454	4.86552
gene23290	3.00432	4.6492	4.17635	1.19274	0.751198	1.75026	0.79464	0.715782	0.738504	0.676739	0.724081	0.910526	1.51402	1.81664	1.54928
gene23299	1.99026	4.29673	4.72702	1.19059	1.36449	1.80254	1.09625	0.96477	1.09867	0.098702	0.26712	0.223768	0.271951	1.06523	0.84136
gene23304	9.93895	5.89769	6.44801	1.98996	1.25453	2.08169	7.9208	10.6428	10.4521	12.5796	16.1482	16.662	4.87463	1.7268	2.1245
gene23310	68.6937	51.6626	53.3244	26.7244	26.7698	25.6856	29.1843	31.1243	32.5826	27.6492	29.773	30.7432	39.3799	34.381	33.4972
gene23336	23.1865	20.7379	25.8269	5.54999	8.80838	15.4396	17.6059	14.9718	18.3551	17.7099	15.6278	9.14909	13.0831	9.07097	20.5645
gene23341	16.0167	15.7854	19.7929	9.72308	2.84244	4.63364	18.5876	21.0992	17.727	8.75857	3.74795	5.21036	8.12797	5.10055	11.8278
gene23385	7.14926	5.40396	4.91162	2.34496	2.10603	2.54481	3.02669	2.17556	3.21362	2.33452	1.99375	2.0466	1.69585	2.21792	2.50158
gene23460	2.61017	1.62417	1.80814	0.359907	0.599314	0.61026	0.777313	0.809664	0.974083	0.458654	0.53501	1.06335	0.968805	1.42669	1.7351
gene23522	28.0831	33.1081	32.7855	11.012	14.1358	13.2593	12.8829	14.1739	14.1474	9.23945	10.4853	12.0679	11.8233	17.9337	16.4034
gene23537	50.3372	69.766	68.7068	21.7263	14.8291	26.6208	22.9633	17.2312	20.762	25.8744	26.2367	30.9671	25.3571	11.5723	20.1068
gene23546	1.4531	1.30537	1.05912	0.29067	0.581289	0.415148	0.618935	0.528362	0.64313	0.614949	1.21603	1.46546	1.25148	1.20721	1.20642
gene23565	4.62252	3.80799	3.52095	0.977004	1.62059	1.204	1.59501	1.47242	1.17887	0.868127	1.09113	1.4373	0.987451	1.46156	2.22882
gene23572	239.347	222.43	222.512	109.233	104.026	100.124	81.2546	69.1837	69.4582	69.0646	84.6225	86.1758	97.2583	137.76	128.052
gene23587	39.2333	36.4325	32.925	13.1406	15.2219	16.4497	26.8082	29.8247	28.0321	30.3257	33.0889	30.5373	18.4448	24.7667	25.0397
gene23635	4.99557	8.38312	7.58643	3.34592	3.07558	3.15483	4.94336	5.89907	6.31308	1.22253	1.70934	2.86767	2.50755	4.40607	3.95943
gene23639	14.6684	17.5719	20.8674	3.33546	3.94793	3.68389	4.78558	5.66037	5.03705	1.14496	1.48243	1.64972	3.14412	7.49706	6.437
gene23643	63.5828	63.7203	67.5788	28.0036	24.3464	27.9871	18.6417	17.8802	15.791	13.5142	11.9515	11.6582	21.8517	23.6242	26.0747
gene23663	62.3329	66.6863	73.3811	30.3056	30.6132	27.997	32.6699	34.0768	33.8287	31.6498	29.2503	28.2287	30.7782	34.9892	36.6709
gene23676	2.3881	1.99646	2.29841	1.03836	0.875585	0.710077	1.24854	0.848775	1.59693	1.02502	0.743932	1.33798	1.78907	2.05578	1.93398
gene23705	10.6183	5.5257	6.20094	2.30537	2.11133	2.51025	3.78868	4.11315	3.82174	12.4772	15.7478	14.5484	4.15164	2.74351	2.14847
gene23723	16.7678	16.3894	14.8008	6.91427	6.21856	5.01781	6.6948	5.85266	6.6475	3.97679	3.7964	3.77282	7.45146	9.03425	9.14288
gene23765	143.772	76.6825	74.6179	33.371	34.8483	36.8674	26.1506	29.7239	28.436	23.4707	21.3919	18.785	39.1122	35.7584	35.8781
gene23785	13.7792	9.80927	8.98607	3.05364	2.72777	3.56495	3.49238	3.26965	3.18815	2.14575	2.3474	3.70073	4.64537	4.93803	4.4272
gene23807	4.97707	7.55087	6.51674	0.50998	0.858854	0.939881	3.19714	3.70351	3.62937	3.73852	2.68568	3.39116	1.5227	2.29101	2.55117
gene23862	7.80056	11.1096	9.56136	3.56381	3.28475	4.72648	6.48864	5.45213	4.95947	0.617179	1.18925	1.53416	3.36532	4.30512	5.07525
gene23880	2.86002	2.12466	2.01484	0.91466	0.984869	1.02542	1.22241	1.88823	1.8406	0.602041	1.55957	1.47133	2.02685	2.11093	2.11375
gene23890	16.2268	9.92499	10.628	5.21881	4.61202	3.18941	3.4974	3.28774	3.35061	2.70457	2.13275	1.80952	3.15603	3.25046	2.46577
gene23930	32.4942	46.0328	44.8592	20.8191	15.2244	18.1309	56.9152	44.6046	44.3136	20.9496	17.4114	14.4556	16.3329	50.7715	55.528
gene23982	6.74926	8.5443	9.58902	2.74862	1.95672	2.24948	0.559286	1.54615	0.735986	0.435962	0.288047	0.409862	1.20553	0.745152	1.16898
gene23985	1.93129	0.942952	1.18329	0.06674	0.018134	0.148521	0.091414	0.208772	0	0.019094	0	0	0.072654	0.846721	0.98934
gene24003	263.339	508.591	538.997	91.0094	69.3157	123.565	37.2858	36.5995	34.0504	4.58024	2.64653	2.30233	11.9615	51.2107	48.7501
gene24017	0.884951	0.680742	1.18998	0.219595	0.107198	0.190171	0.143786	0.403665	0.034106	0.138958	0.216619	0.651579	0.152716	0.521974	0.604949
gene24018	26.6766	39.89	39.9947	12.9106	11.3487	14.6726	15.8635	12.97	12.2596	12.3248	7.57509	10.0487	8.84589	13.1527	13.4377
gene24053	4.66066	6.46694	6.33754	2.47307	2.43187	2.94505	2.51885	2.70419	1.99178	2.05074	2.43013	1.2435	2.24592	2.29741	2.15177
gene24070	2.40724	3.52003	2.7708	0.578367	0.733453	1.11289	2.58458	3.76454	2.9541	2.06055	3.46876	3.40817	1.26349	2.89551	2.07869
gene24092	94.7534	55.2194	26.6316	3.81393	4.7681	10.2701	5.34887	3.62205	6.56842	13.1518	6.69916	23.8172	29.1099	3.14117	22.4901
gene24099	17.7868	15.199	18.1585	4.83907	4.53052	5.81179	1.59187	1.07681	1.5717	0.749848	0.981699	1.86993	6.91918	3.01336	3.11517
gene24123	13.175	13.7762	16.422	3.32154	2.541	1.4404	7.39738	4.10532	4.24959	1.60478	2.02615	2.96061	3.89115	4.00318	4.66563
gene24125	6.37707	4.22728	3.30026	0.045162	0	0.261085	1.16028	0.896228	0.696774	1.64501	3.5123	4.55611	5.48793	0.409665	0.377857
gene24152	31.7302	28.6741	27.8149	13.1881	14.5638	14.0088	10.3735	8.40165	7.2765	8.04979	16.3607	16.8561	11.1174	11.6873	11.364
gene24225	151.934	139.577	137.459	64.6938	58.9344	56.9259	52.6186	52.2113	54.4469	52.5231	53.5508	54.5614	76.0013	63.1638	67.5958
gene24240	36.5168	32.4347	30.9334	7.5676	8.60651	8.65003	12.6812	14.0844	13.6578	14.0831	13.3441	14.4205	13.9331	12.0192	11.968
gene24243	3.36283	4.38425	3.65407	0.782063	0.967289	0.658138	1.44331	0.648577	1.11319	1.19468	0.630146	0.650813	0.153	2.41163	1.59751
gene24253	1.95261	2.15252	2.83305	0.277916	0.249744	0.275486	1.38898	1.45132	1.33078	1.30291	1.44039	1.70383	0.71379	1.22535	1.00685
gene24291	4.90056	5.53889	6.55708	3.18125	2.00229	1.45625	1.09118	1.79065	0.879056	1.92097	1.68155	1.71863	2.4649	0.982178	0.967396
gene24297	98.4864	132.39	144.313	51.7111	34.6653	35.3355	1230.2	1329.38	1285.04	1772.77	2556.89	2392.92	192.21	507.406	518.753
gene24299	10.5321	8.06161	8.0791	1.64824	0.86736	0.990151	0	0.107763	0.167311	0	0	0.082086	1.52735	1.00612	0.410718
gene24349	11.581	7.88407	7.64973	1.81551	1.76792	1.98336	5.16629	6.97005	6.01072	2.43734	1.20604	1.68453	0	6.64319	6.40065
gene24368	15.0707	14.7704	16.6818	3.69445	2.05967	3.37625	5.4721	6.27709	5.11112	4.41601	5.61838	4.62843	7.20578	6.29959	5.84165
gene24389	865.099	1239.04	1303.83	547.55	534.167	454.099	163.16	171.811	136.012	15.3914	36.9518	32.0845	97.995	246.563	255.499
gene24442	14.6284	15.1424	15.6216	3.81573	3.25768	4.25953	3.81657	4.58949	4.07104	3.69268	4.50022	4.99823	4.56252	3.53246	4.63647
gene24461	15.1855	21.351	21.5053	7.65196	8.9436	9.03057	10.1262	11.8687	10.6076	10.7423	12.3427	10.3438	10.8901	13.1565	9.76073
gene24479	345.087	283.273	302.287	26.1492	34.4585	37.0921	371.976	321.139	309.564	707.349	520.328	511.661	109.981	65.2974	65.3245
gene24509	13.6045	12.0998	12.5115	5.70969	6.14139	6.18095	7.15075	7.55829	7.27219	6.31803	7.67407	7.1726	7.85222	11.2854	7.91673
gene2453	72.4759	101.379	59.2255	29.4096	32.0289	34.4909	15.6601	23.2988	25.0468	61.5498	34.4825	34.521	34.7999	12.7036	30.614
gene24530	12.6205	12.5617	10.7027	1.87827	0.892525	1.17148	0	0.278867	0.253831	0.375496	0	0	0.645264	2.32596	2.21306
gene2456	1.09163	1.66087	1.98657	0.205323	0.039808	0.202368	0.257062	0.270448	0.401242	0.615717	0.555321	0.286831	0.0854	0.089056	0.0799
gene24560	5.29365	3.85216	3.71257	1.08752	1.50312	1.06862	2.60381	2.34678	2.54079	1.64201	3.09859	1.58522	3.0385	1.93603	2.44209
gene24561	15.8217	21.8212	35.1345	11.3176	11.6576	18.8539	7.56463	2.66927	2.26083	0.248967	0.234696	0.16126	10.7375	4.30169	5.5995
gene24590	28.5467	17.4937	15.7062	6.51374	7.53125	8.21606	6.2529	5.72175	5.83105	3.21277	4.08873	4.48446	5.97377	6.79012	6.73558
gene24612	6.19836	1.28812	1.46825	0.418619	0.837859	0.462317	0.221996	0.014466	0.20699	0.448925	0.914793	0.4647	0.132218	0.303063	0.393993
gene2463	50.2302	52.8927	53.2732	9.20998	4.75778	5.76954	5.75875	4.89085	5.79413	0.113146	1.85183	2.02598	3.51053	3.60451	3.36181
gene24703	7.89228	7.84173	7.87255	3.57421	3.0992	2.3167	3.1952	3.10893	3.76652	0.987019	3.46566	3.47967	4.10511	2.4477	3.6815
gene24724	10.9133	8.59588	10.8534	3.06826	4.27568	4.03008	5.21728	7.01796	5.76362	4.39927	7.29704	6.93156	5.04866	4.49063	6.46858
gene2473	17.7669	32.4338	25.6852	10.3301	13.6056	13.1388	17.6078	19.9251	17.656	11.5176	18.465	16.2458	11.9686	18.8999	17.6916
gene24735	1.74698	2.04344	2.56483	0.8554	0.590612	0.824037	0.287522	0.167042	0.519785	0.036544	0.118813	0.370526	0.425135	0.033694	0.161036
gene2475	1.08753	2.45532	1.70933	0.647738	0.727595	0.876846	0.977318	1.20385	1.26529	2.59776	2.82418	2.69855	0.39426	0.760167	0.723506
gene24860	6.37128	8.40118	9.0451	3.16357	3.88225	3.39586	2.07973	2.82165	2.72859	0.835436	1.36135	1.68416	5.0677	3.7173	4.2224
gene24933	17.839	17.0902	12.5586	3.97552	9.58832	7.67344	9.86881	0.309504	8.69844	7.4236	8.93716	7.59433	6.04102	4.88983	10.1104
gene24970	18.6076	16.7086	17.8446	5.37603	8.54429	9.75173	6.79647	9.39936	12.7906	8.82776	11.4312	9.28169	10.4789	10.7379	0
gene25005	84.3547	55.7134	64.5042	21.1394	28.6921	29.1344	12.766	14.9153	20.6892	9.03399	12.6824	9.67166	16.1905	29.1075	20.1926
gene25006	10.8426	16.9099	9.20718	3.67759	7.34885	3.88746	1.64102	3.32914	3.54195	0.323735	1.0685	0.517163	2.4279	2.07397	2.70401
gene25046	44.6873	47.3064	36.5839	21.7362	18.8247	19.2981	25.5061	24.9733	14.4187	34.0327	29.5676	29.6945	21.7959	25.4047	25.341
gene25047	3.26042	3.51773	3.37623	0.93424	1.73201	0.912548	1.25269	1.20314	1.02576	1.02734	0.855376	0.979197	1.69539	2.42484	1.5114
gene25072	0.883572	1.25466	1.13095	0.06178	0.050736	0.146052	1.12984	1.85865	1.94085	7.96737	9.18329	7.29827	0.898084	1.00827	1.4064
gene25091	7.67081	6.14051	8.14006	1.68911	1.09989	1.51848	4.97531	5.9947	5.96488	5.96783	10.3865	8.35278	7.89561	2.66744	4.18224
gene2516	22.824	20.6269	20.7748	6.99119	5.97716	5.40592	7.35402	9.86671	9.6346	3.2478	3.45178	3.39254	6.39054	7.22542	8.39935
gene25167	0.926697	0.82754	1.10227	0.419793	0.161132	0.412924	0.406484	0.294472	0.332956	0.211295	0.130969	0.138021	0.36444	0.373091	0.403773
gene25231	45.0207	33.6888	36.3143	19.2304	17.0224	16.4649	12.8224	11.6925	13.2337	11.2701	10.3902	10.5849	17.2269	17.2177	17.4098
gene2527	52.5523	51.4426	51.8273	25.6691	23.8344	21.7939	52.1011	45.0633	45.2969	10.1831	37.146	40.0949	16.2279	36.3349	34.3206
gene25286	4.42772	4.76469	5.33894	1.14677	0.672594	0.742583	1.88456	1.85964	2.0925	1.69233	2.26852	2.18461	1.5736	1.93353	2.0852
gene2529	1.76194	1.63843	4.30796	0.58224	0.412928	0.588067	3.9125	4.78706	4.22363	7.69146	5.49893	7.25649	1.34329	2.75124	2.11994
gene25386	7.06247	2.93391	3.27477	0.864794	0.485616	0.37734	1.94689	1.29955	1.18083	0.322423	0.307393	0.317091	0.929412	0.672381	0.497495
gene25406	95.1735	63.4378	62.3085	27.5134	28.6596	28.9759	18.2244	16.1804	13.1329	14.2783	51.421	52.4908	15.6824	26.003	24.7603
gene25423	41.2292	22.1676	23.5625	7.39432	7.75037	8.80955	7.28822	6.89602	5.87586	8.21625	7.45256	8.34199	14.5449	10.2229	12.78
gene25446	15.3042	14.8316	13.5026	8.3691	5.28263	5.66166	9.14802	6.44205	7.20862	7.24188	7.25674	5.4107	5.58269	7.6402	6.36515
gene25448	14.1249	17.0713	15.2473	4.66814	7.33118	5.92589	7.96014	7.25556	7.7516	3.40218	4.35802	4.34016	8.19765	10.2977	9.1347
gene25474	10.5008	9.35166	9.98212	4.27693	3.77173	4.15966	3.39798	3.72852	4.32388	4.61586	6.06277	5.27733	4.60487	3.46902	4.379
gene25476	27.2751	36.178	32.1328	12.6366	12.9075	12.9598	14.2068	21.1076	20.9119	13.4572	13.6239	15.0882	9.97574	17.2318	17.1764
gene2557	21.2384	59.7525	58.5406	13.7887	11.0762	13.8582	27.8733	31.6454	31.4164	29.129	15.992	13.6062	5.79282	23.0546	29.6929
gene25593	182.624	163.75	164.011	71.5685	70.8188	75.9617	40.384	37.2999	37.5778	17.0259	12.9185	12.1379	57.2583	55.0915	56.1208
gene25603	12.9782	10.3461	13.5537	1.71937	1.65913	1.892	0.955037	1.38011	1.189	0.021601	0.021425	0	0.433629	1.16176	0.720861
gene25626	3.87269	2.8072	3.34499	0.780128	1.26746	1.56373	0.163055	0.491851	0.246696	0.061655	0.532321	0	1.57702	1.06725	1.21581
gene25644	2.17516	2.59693	2.38471	0.87713	0.884166	0.717669	0.589052	0.782164	0.67177	0.4775	0.419876	0.485394	0.670771	1.57346	1.38778
gene2565	573.707	554.905	652.306	286.356	216.854	189.677	223.389	228.534	202.373	264.637	298.228	292.382	150.221	209.52	208.446
gene25683	9.85541	11.9032	11.3692	5.74911	3.74333	3.51146	1.71644	1.95268	1.26766	3.48295	1.18276	1.19086	2.16433	2.16262	2.37103
gene25713	1.09149	0.887186	2.0637	0.446456	0.306809	0.437475	0.433277	0.731031	0.594294	1.11295	1.29792	1.18179	0.706424	0.524617	0.460666
gene25746	25.4689	16.4961	15.7759	6.77527	7.86645	6.90359	1.54962	0.027494	3.48993	0	2.3213	2.61228	4.84009	5.50364	2.49961
gene25817	2.9388	3.02441	2.80628	0.86304	0.452764	0.384823	0.782495	0.233901	0.134026	0.40059	0.689245	0.268141	1.29551	0.357381	0.405207
gene25840	5.98851	8.41014	9.31138	2.63579	2.78946	3.24627	2.40796	2.05977	2.31803	1.15141	1.68103	1.86139	4.41844	8.53622	7.94707
gene25914	1.18195	0.881289	0.610317	0.352762	0.034593	0.148607	0.280452	0.092487	0.242388	0.052926	1.87114	0.59533	1.39304	0.241504	0.700174
gene25916	158.006	198.225	196.243	65.9806	50.3661	50.7199	15.9034	13.1705	10.4093	3.11565	3.86995	3.1926	69.7073	11.743	23.5065
gene25933	4.61085	5.32883	4.83354	2.36153	2.04068	2.64172	4.16682	3.2008	3.23698	3.38182	1.40941	2.22371	1.45341	2.6249	2.32454
gene25993	91.0796	148.246	142.416	38.8778	49.4313	43.8883	2.29206	2.51044	2.12902	0.211671	0.118178	0.213193	22.9084	13.092	9.56847
gene26011	12.5381	15.9887	16.2389	6.20141	7.7066	6.13472	9.70916	7.99477	10.2297	16.3124	8.25139	6.54505	13.2787	14.4775	11.0866
gene26075	2.67098	3.30561	2.97747	1.22429	1.20736	1.19823	0.614581	0.622619	0.685762	0.402266	0.21975	0.338261	1.38728	0.451508	0.403928
gene2609	3.83383	14.0116	4.81484	0.666876	2.67905	1.06937	0.799873	1.28668	0.736153	1.18496	0.948731	0.873457	0	1.17604	1.78107
gene26096	1.75926	1.90021	2.58971	0.3685	0.370195	0.496433	0.335032	0.755585	0.682932	1.10219	0	0.450348	0.104008	0.715897	0.541807
gene2624	46.1823	34.4705	39.7416	6.68305	9.67707	9.26422	8.35015	12.0388	8.61974	5.30167	5.80014	5.86468	6.18561	9.00083	10.2823
gene26254	8.27161	9.6244	5.96357	3.20982	2.83367	3.10693	4.79858	3.71953	4.09615	1.92604	1.85763	1.68691	2.06425	3.48504	4.05797
gene26286	15.9643	22.9474	24.2725	12.4691	5.01268	5.51744	28.3571	26.052	22.7915	27.6725	28.3378	29.7226	13.5238	18.9715	17.9682
gene26289	47.9195	70.172	69.9356	14.2965	11.2297	9.95831	15.352	8.54473	8.83069	12.6833	17.3048	16.288	40.082	24.2888	23.3871
gene26297	2.5508	2.09671	2.8868	0.568653	0.823627	0.761387	0.767754	0.411824	0.652304	1.69399	1.32747	1.80592	0.564639	0.313582	0.491609
gene263	16.0385	16.6525	15.2054	7.10865	7.77621	6.81973	9.22629	9.7455	8.37965	8.37239	8.62901	8.23248	8.22671	13.1131	11.0715
gene26303	14.6657	10.4206	11.833	5.3277	4.52606	6.28272	11.2526	9.3731	8.92776	11.5984	12.5379	9.0434	8.95303	8.96149	9.04837
gene26311	72.8669	83.3648	83.318	36.0918	34.9984	35.4354	26.2213	26.0218	24.7248	18.4982	18.9859	20.6973	20.411	32.0484	29.7519
gene26314	5.08706	6.00431	6.2677	1.46591	1.33453	0.948554	0.043606	0.186526	0.013547	0.054888	0.10928	0.058758	1.70514	0.381591	0.331916
gene26368	3.24722	2.20026	4.59142	0.380586	0.74787	0.319416	0.317594	1.91367	0.38118	1.32184	0.025689	0	0.022688	3.00045	3.42583
gene26373	31.3722	29.1769	30.6359	11.1439	13.9426	14.235	18.163	18.2236	19.9095	18.2866	21.0363	21.5043	13.0448	15.7983	14.9953
gene26417	13.913	15.0179	14.4141	7.57859	6.23728	4.03116	7.54753	4.20654	5.0949	0.757869	3.21847	1.41714	4.11687	6.29922	8.79439
gene26594	0.556848	3.40915	3.79101	0.469787	0.084057	0.089944	0.524265	0.699566	0.747098	0	0.167251	0.096556	0.286425	0.968128	0.314825
gene26661	2.37378	5.74215	5.84467	0.591493	0.622219	0.643131	0	0	0	0	0	0	0	0	0
gene26687	13.2512	23.4013	18.9885	4.49722	4.68848	5.91341	2.47203	5.37821	5.80642	4.33868	1.69332	3.88122	6.9613	2.65207	4.8714
gene26689	1.10898	1.101	3.07308	0.60444	0.239178	0.35744	0.044881	0.336406	1.18383	0	0.914693	0.010384	0.377992	1.96437	0.090056
gene2669	1.13824	0.480301	1.29311	0	0	0	0.241988	0.579619	0.21177	0	0	0	1.84601	0.009804	0
gene2671	4.43614	4.62308	4.36161	0.016161	0.026346	0.008991	0.807705	1.50913	1.38984	0	0	0	7.92752	0.20281	0.137617
gene26763	9.08788	11.8395	9.57365	0	0	0	3.1406	5.72929	4.84666	1.40558	0	0	6.72637	7.66272	7.22577
gene26769	71.4332	15.4489	17.2395	11.118	9.56367	8.54833	7.19935	6.83123	8.00072	10.3102	6.71427	4.68749	5.4631	14.7956	19.5216
gene26824	0.373099	0.511454	0.590228	0	0	0	0.225198	0.388811	0.370026	0	0.020455	0	0.469365	0.024433	0.039538
gene26865	23.0285	24.2589	11.0507	2.50216	2.64799	0.91925	3.04962	5.32597	5.41882	21.1203	6.33034	4.85311	1.14885	4.94143	6.30461
gene2689	2.59548	2.9423	3.3061	1.24449	1.53964	0.919733	1.1904	1.40371	1.09537	0.621433	0.979536	1.16483	1.10888	1.61218	1.26734
gene26937	0.855131	1.90271	1.57617	0.427013	0.187095	0.153177	1.51455	2.86705	2.18366	2.23322	0.255677	0.312652	3.81961	1.02372	0.968145
gene270	2.58077	1.96617	2.10494	0.65756	0.68413	0.584475	0.300454	0.220327	0.494767	0.157988	0.126796	0.132647	0.78895	0.738926	0.838726
gene27016	61.492	42.5565	46.1921	15.3303	16.5997	14.9158	8.04198	7.71334	8.46196	4.54	1.98303	2.81347	11.7147	15.8087	15.832
gene2709	13.9319	9.70148	10.3259	4.43268	4.71937	5.22153	14.5647	13.2606	12.3439	0.459245	2.30074	3.23971	0.790061	10.1385	10.8286
gene27168	118.758	92.1288	105.144	52.9691	46.9203	49.2526	61.8296	65.8148	68.474	60.4613	60.656	61.1317	77.9993	52.7502	63.3533
gene27218	12.4687	14.2036	14.2184	7.33097	5.74299	5.80401	3.38089	2.55277	3.03212	0.526717	0.345477	0.627432	3.48283	5.7467	5.95323
gene27223	63.5301	43.9909	40.776	18.4868	23.5558	23.3257	19.4998	18.3057	17.2585	2.82092	6.89827	6.03615	28.0828	37.8557	37.612
gene2727	2.38375	1.90161	1.65775	0.49094	0.327518	0.350879	2.24971	2.67282	2.4346	3.72746	2.84619	2.39647	0.311984	0.827255	0.876784
gene27301	1.36623	1.97305	1.3354	0.086482	0.440757	0.211392	0.316097	0.137769	0.308523	0	0.17022	0.025125	0.200711	0.486575	0.381453
gene27366	5.16742	3.31349	3.78153	0.491065	0.722934	0.30114	0.701339	0.408096	0.313052	0	0	0	0.177913	0.546885	0.353066
gene27403	252.024	249.266	244.857	105.868	105.413	101.987	104.535	92.948	94.6115	103.102	123.226	118.755	128.451	106.665	101.782
gene2742	14.3998	21.1784	20.9738	11.5921	9.32651	8.11102	15.5611	16.3611	16.8469	9.78523	8.56482	10.6273	13.2237	15.592	15.632
gene27441	2.01977	2.03487	1.3649	0.398222	0.359236	0.345017	3.01016	3.8452	3.51322	0.997315	0.900419	0.394218	0.213526	6.4855	6.58236
gene27471	93.3198	61.7033	67.4082	17.792	30.3308	29.4766	7.43681	10.019	10.9099	4.86396	5.39253	6.60288	18.872	14.6977	13.4208
gene27525	1.70593	2.47532	2.07105	0.177668	0.464581	0.237113	0.445586	0.322747	0.22	0	0	0	0.228499	0.770764	0.419068
gene27642	119.067	98.9949	102.494	19.5438	18.9231	21.7288	16.0561	19.8548	19.3216	12.8796	10.698	10.966	28.7816	18.4377	15.9606
gene27683	6.88191	6.48817	8.01442	2.05953	2.27603	2.2668	0.492708	0.88787	0.577023	0.028963	0.058068	0.103619	0.74176	1.77629	1.36652
gene27768	94.4901	98.8517	89.7161	43.5702	34.9824	34.9034	11.0918	11.405	11.1433	4.36207	3.90758	4.02158	28.786	29.2164	27.0301
gene27786	1269.77	179.256	180.295	70.2205	13.0485	14.1079	242.774	1535.97	1500.35	43.3081	84.546	90.3299	874.463	57.5003	49.9219
gene27954	5.04896	5.0071	4.94922	2.16183	2.21959	1.96466	1.16484	1.53289	1.17143	0.327307	0.454176	0.350373	2.03108	3.57535	3.62236
gene27964	9.06922	6.30886	7.05853	3.07429	2.68513	2.07086	4.90947	3.70823	4.62084	10.5957	7.70621	7.81332	3.2168	3.33118	3.30119
gene27977	12.3808	15.4253	15.5654	7.73389	6.12259	4.5213	4.29093	4.18414	5.54594	2.48386	4.16798	3.84358	3.84171	4.99559	4.38393
gene28031	151.128	234.844	240.928	60.262	78.7915	94.3138	108.24	70.2368	102.47	31.8899	37.9471	37.3725	99.464	91.0203	84.5359
gene28071	7.71436	3.85314	4.32419	0.908653	0.653418	1.02153	0.410322	0.479074	0.367319	0	0.093139	0.240017	0.735617	0.589079	0.721136
gene28101	21.6149	24.3372	19.3274	7.92487	11.7508	9.14759	7.70675	8.58145	7.38852	5.47409	6.38291	7.8346	8.69494	15.3993	19.9708
gene28113	7.74596	8.33694	7.94451	3.18511	2.73587	2.63798	2.04022	0.973423	0	3.04135	0.136146	2.18525	13.0995	2.17523	0.393768
gene28121	2.45679	4.0818	3.43573	0.602869	0.647963	0.841374	0.482437	0.747578	0	0.275057	0.349778	0	0.193579	0.698776	0.552128
gene28130	5.89915	7.09564	5.62859	3.0819	2.22004	3.39163	2.18888	2.24862	2.01067	0.609562	3.13666	4.20904	3.39379	5.4185	4.27074
gene28167	29.2226	27.7442	33.2798	13.1086	8.13618	8.77272	75.3469	77.2154	67.8781	112.667	58.8425	55.0656	24.5682	32.3748	31.9423
gene28173	11.2274	13.9149	10.432	6.7297	3.97613	5.54521	8.07293	10.7088	9.09689	7.44401	8.86557	8.89641	4.08622	8.30973	10.4892
gene28204	380.69	281.93	297.017	28.354	40.5797	41.8045	431.676	372.793	346.721	718.064	519.627	515.99	97.0391	64.5038	64.8572
gene2826	15.5381	16.1157	16.474	5.39718	5.62167	4.47619	5.4206	5.15521	4.86845	2.83204	3.38733	3.22197	6.56448	7.72977	8.795
gene28268	12.8594	9.76304	8.44878	5.508	3.42933	2.22937	6.88318	6.59948	2.60687	3.73264	4.20181	1.70319	8.55892	5.12229	6.63718
gene28386	2.27211	1.80218	1.75168	0.413843	0.254571	0.555619	0.798886	0.998681	0.691762	0.401805	0.948464	0.851854	0.512628	0.431392	0.636999
gene28387	4.91236	8.02643	7.92247	2.84658	2.7147	2.11487	1.95911	2.39903	2.13321	0.794898	0.514087	1.10943	4.21251	2.27788	2.4134
gene28440	3.67466	5.08525	5.07416	0.011022	0.047834	0.073581	1.045	1.15581	1.20684	0	0.013221	0.024205	2.92609	0.117618	0.089583
gene2853	1.14638	3.87746	2.2473	0.683021	0.343476	0.170223	0.535506	0.531501	0.991288	2.38106	1.29334	2.53767	0.29763	0.665596	0.644097
gene28599	79.597	45.6415	72.4208	21.467	29.1032	17.0798	43.8898	21.9477	44.1439	12.2791	45.3792	37.2338	45.5126	51.6614	76.2283
gene28602	3.33746	3.89359	3.46586	1.94127	1.20908	1.00868	0.935837	0.866588	0.922632	1.03149	1.08021	1.25308	1.71928	0.841748	1.87557
gene28672	6.7577	5.71557	6.45391	0.796391	0.978151	1.10593	0.116102	0.080019	0.306828	0.053942	0.318409	0.796621	0.65059	0.125953	0.426968
gene28755	2.48504	1.58618	1.52491	0.08414	0.305317	0.40709	0.117893	0.045379	0	0.050819	0	0.047788	0.074417	0.042428	0.040473
gene28833	4.06291	5.58095	6.16905	2.07449	2.50882	2.2305	1.20564	2.33718	2.08755	0.475278	3.16981	1.78754	4.00855	2.94506	2.85921
gene28869	1.69588	1.54616	1.38403	0.521936	0.471989	0.069458	1.85283	1.68219	1.76137	0.681925	1.09013	0.873773	1.38056	0.999032	0.979638
gene28876	10.3514	12.2373	10.1468	3.83167	2.49063	2.52582	2.11774	1.41718	1.53805	3.62193	1.44367	2.37479	1.43953	2.81842	3.90715
gene28885	6.1168	7.63447	7.24972	2.99116	2.44661	2.39449	2.74938	4.30862	5.14767	2.49808	5.17749	3.52527	2.77231	6.30174	4.48457
gene28934	19.1263	16.5323	17.4218	7.62844	3.50091	3.01915	10.041	9.50601	10.8864	8.65724	9.55762	8.88366	5.08168	2.16865	5.22776
gene28941	30.7839	38.0331	39.8053	17.2858	11.423	10.928	19.4012	15.1187	11.8795	24.6446	26.6957	26.2838	12.6232	19.5641	18.8126
gene2898	4.16011	4.78881	4.52826	1.30648	1.07182	1.04363	0.851317	0.762008	0.987717	0.301425	0.182897	0.255346	1.21734	0.283798	0.297187
gene28984	350.475	173.57	181.57	71.095	75.938	76.8203	8.60242	8.8659	9.53532	3.38566	5.90118	6.15047	30.0149	15.0811	12.5169
gene2899	2.05066	3.19965	2.87727	0.949182	1.15822	0.669531	0.733903	0.704876	0.606821	0.226615	0.093037	0.183202	1.10021	0.232639	0.275698
gene29054	3.14993	1.26224	1.79924	0.867476	0.849399	0.82846	2.06501	4.22493	6.03354	3.84889	4.74063	3.6237	1.15097	0.970602	0.672094
gene29069	2.18371	1.80268	2.26988	0.947284	0.85408	0.972672	0.316523	0.446133	0.305694	0.280322	0.469404	0.362409	1.24532	0.226046	0.177395
gene2917	1.68931	3.36489	2.47845	0.612271	0.889565	0.621222	1.11295	1.16952	1.04948	0.535877	0.638481	1.08744	0.547109	0.885388	0.693611
gene29175	2.78129	1.93285	1.79086	1.05607	0.518654	0.561108	0.469115	0.71088	0.720718	0.137141	0.082417	0.105787	1.8885	1.07408	0.96607
gene29177	312.06	316.155	314.892	132.757	126.496	128.386	268.582	257.197	246.566	276.339	287.834	294.257	158.716	169.163	165.287
gene29208	2.61218	2.81759	2.66095	0.122606	0.716344	0.604241	2.09716	3.26404	3.99355	1.16821	2.09429	3.04421	0.708874	2.88554	2.00689
gene29269	2.12893	1.9143	1.45432	0.637045	0.935499	0.849285	1.81177	2.95907	3.55941	2.50415	4.03821	4.19662	1.85891	0.59544	0.781437
gene29495	4.89336	4.81459	2.96321	1.83334	1.55676	1.93327	1.05334	1.7428	1.50794	1.89817	0.649718	0.788547	1.36699	2.25481	2.53185
gene29499	4.20966	4.75567	4.30811	1.24934	2.67847	1.64464	1.92579	1.99473	2.08521	0.801993	4.07833	3.44138	1.39464	1.33745	2.8185
gene29548	113.623	102.438	99.4389	51.5185	29.442	30.6358	31.2507	25.0953	26.1438	11.8905	14.1082	10.7299	33.5399	54.1332	55.9234
gene29558	1.12609	1.26487	1.29131	0.284207	0	0.07959	0	0.490217	0.313506	0.041832	0.121903	0	0.078068	0.223031	0.116605
gene29599	5.61936	4.10341	5.46866	0.342573	0.123358	0.416827	0.502357	0.150115	1.17022	0	0.15516	0.773398	2.42593	5.5838	2.08733
gene29610	0.871625	0.684648	0.876068	0.286739	0.178134	0.121582	0.370809	0.697194	0.488609	0.235092	0.3929	0.119984	0.155702	0.388662	0.164959
gene2969	2.22226	3.23378	3.10511	0.153228	0.539359	0.325884	0.417241	0.653489	0.184743	0.294827	0.245657	0.277242	0.33515	0.412999	0.466997
gene29808	57.2474	71.7775	76.0237	24.2629	7.52068	9.69373	3.79983	1.4603	2.62957	0.892275	0.033818	0.270043	30.1023	0.211975	0.313564
gene29809	8.03158	3.22175	2.5918	1.29605	0.947682	1.8139	2.59107	0.7237	0.621313	0.962603	0	0.151146	2.42152	0.157798	0.147547
gene29827	33.1973	29.3294	30.9553	12.4552	9.24788	9.17986	22.9658	21.5838	23.3615	27.9677	25.5781	23.7078	12.6076	14.8145	14.2487
gene29913	12.6857	8.93419	14.7836	2.30152	2.36435	2.99589	1.90934	2.89935	1.76367	1.13034	1.35214	0.738285	2.82744	3.3803	3.61366
gene2992	69.0369	54.7464	50.7968	26.5696	16.6546	19.6359	17.0172	14.738	12.9667	6.55101	8.44559	7.08466	19.4526	27.7459	29.5623
gene29931	9.73644	11.6025	13.1558	0.286993	2.52604	2.4881	1.68275	0.300516	1.94728	0.521904	1.08969	0.910693	0.318215	2.50208	2.47714
gene2995	4.66324	5.99843	7.09888	2.69254	1.72615	2.00076	2.70067	2.71671	2.66392	1.27449	1.7243	1.8217	3.46925	4.31526	4.81893
gene29981	16.4427	21.5248	29.2686	7.15423	9.61639	1.72112	9.83213	9.72554	1.78592	1.7825	0	0	1.67904	3.1232	0
gene29984	2.23722	4.18872	4.45265	1.12078	0.694403	1.12468	0.457409	0.135216	0.157002	0.001396	0.636441	0.071376	1.16513	1.21574	1.08344
gene29988	14.6688	12.1435	15.1627	7.80406	7.42745	6.78609	4.52838	3.90277	4.58378	8.60741	7.43274	6.56791	6.14428	5.09303	6.1369
gene30050	44.2991	42.885	44.1362	16.2703	7.36521	11.904	36.1042	19.0898	16.161	21.2419	20.2328	20.8413	25.7521	46.6605	50.1622
gene30087	5.55	4.16681	4.71795	2.13827	2.01447	1.55046	1.33089	1.98745	1.9043	0.353047	0.363487	0.523213	1.81213	3.06025	3.27099
gene301	4.7366	3.83805	5.45225	1.12289	1.6764	1.46568	0.186585	0.361156	0.47672	0.034885	0.140842	0.043127	0.371579	1.10905	1.0494
gene30133	1.13898	1.07074	1.77852	0.359037	0.461946	0.161393	0	0.258528	0.093438	0.109753	0.226498	0.655979	0.331745	0.469072	0.676211
gene30147	3.26704	3.83515	2.79845	0.089421	0.482039	0.917534	0.422912	0.04662	0.048909	0.052209	0	0	0.076452	0.653098	0.615795
gene3023	51.4105	33.2234	30.0543	10.407	2.76926	3.54757	5.38705	4.27671	4.16576	3.97504	4.94799	4.65571	15.6373	3.26826	3.28304
gene30266	2.50992	1.27984	1.73231	0.576224	0.761838	0.708792	0.401116	0.653606	0.49685	0.175436	0.236466	0.274178	0.531826	0.292008	0.208778
gene30274	1.94456	2.13258	2.30728	0.388434	0.273533	0.303005	0.416764	0.354192	0.513237	0.247857	0.219788	0.641706	0.405298	0.177011	0.268321
gene30284	0.975595	1.37216	1.60192	0.256801	0.218794	0.218961	0.290362	0.31934	0.309354	0.212319	0.282467	0.397727	0.207658	0.121425	0.202461
gene30304	45.6646	37.7449	31.3192	12.6462	15.3442	17.4929	22.5283	18.3125	17.5586	9.38128	7.24766	7.05361	17.2765	29.7228	23.6543
gene3032	10.2512	13.6115	14.8925	0.9216	0.515708	0.397193	3.54126	2.62325	3.0141	4.55099	2.68322	2.22301	3.38321	2.42698	2.40472
gene30330	4.39531	4.93833	4.71253	1.24404	2.04154	2.08228	1.43442	1.47032	1.76647	0.588164	0.450422	0.744611	1.04675	2.3263	3.00836
gene30363	2.31001	3.8583	3.81469	0.517568	0.289897	0.092826	0.462505	0.552202	0.413989	0.797772	0.316769	0.40221	0.850073	0.86135	0.985409
gene30442	22.3994	18.0066	19.931	6.07836	6.68821	7.16216	5.08194	4.73687	4.71421	4.86631	3.66814	2.77726	4.7921	5.53502	5.65918
gene30447	4.48715	2.22272	1.71605	3.69526	0.854389	0.704121	1.68858	0.559837	0.813817	0.791928	0.121753	0.013749	1.7166	0	0.03095
gene30486	5.08504	1.59426	3.4918	0.222657	0.618309	0.709455	0.251097	0.404866	0.338449	0	0	0	1.8808	4.18748	2.86
gene30495	1.38298	1.59566	1.72967	0.08317	0	0	0.307569	0	0	0	1.34908	1.53289	1.05791	0	0
gene3052	79.3589	57.3921	72.1042	17.3891	21.9684	23.0062	12.919	10.8815	14.2682	11.5941	15.1889	14.0222	18.3825	21.3619	23.1713
gene30557	2.483	4.04733	4.32877	0.988807	1.71391	1.3543	1.62859	1.42633	1.47158	0.853222	1.74774	1.50274	0.763045	0.581762	0.638182
gene30696	6.2188	5.47883	6.23816	1.4904	1.60322	2.00221	0.684925	0.639159	0.596592	0.148349	0.17276	0.017584	0.628858	1.34205	1.29347
gene30719	2.81207	5.32441	5.44031	2.088	1.43552	1.47319	3.60272	3.8394	3.59201	3.34659	3.82449	3.62698	1.82773	5.74549	5.17249
gene30769	10.3339	9.18098	9.55194	2.42495	2.99679	3.90027	5.89607	6.02023	5.47968	7.70027	9.6173	10.1088	4.78055	8.04872	6.16308
gene30816	179.676	136.834	144.452	37.4479	29.7907	32.3268	87.6278	56.4656	56.4077	124.859	72.446	69.494	76.9353	59.6142	56.4008
gene30829	7.49982	7.03931	7.56636	3.25179	3.36705	3.12987	3.53015	5.53585	4.80553	2.50249	2.6671	3.87237	2.84623	4.02253	3.78598
gene30852	2.26601	1.16324	3.59366	0.912247	0.587513	0.848355	0.370189	0.304681	0.339649	0	0	0.051721	0.39959	0.377563	0.541408
gene30935	11.8198	11.6754	8.898	3.0131	5.26323	5.76247	11.4667	9.46992	9.17041	12.4148	11.0291	15.7204	5.52253	7.64622	3.11654
gene3098	7.7329	8.53226	10.9271	1.92041	4.20414	2.17499	4.13288	2.8052	3.07406	1.25604	3.1048	2.55738	1.51283	3.52542	3.71361
gene31046	4.83812	3.09236	4.48434	2.12764	2.6628	2.37465	3.87328	4.27589	2.7137	4.97383	4.55327	6.06372	2.85586	4.68385	3.95554
gene3105	28.2605	33.593	32.1	13.7046	12.6934	15.1231	31.4444	28.1265	30.3333	28.1576	31.0509	31.801	26.5039	23.2106	20.7759
gene31068	2.59593	1.08255	1.84638	1.34461	0.085383	0.398771	0.646192	0.150963	0.101794	0.717912	0.072942	0.854632	1.24157	1.02546	0.617238
gene31092	10.4743	8.70702	9.00039	3.63197	3.89839	3.71393	2.09683	2.30321	2.44016	1.68712	2.46766	2.00857	4.36373	3.22791	4.00103
gene31151	4.62653	4.33798	4.61285	2.06449	0.939997	2.47937	0.976662	1.65001	1.62741	2.461	3.01708	2.91965	2.25091	3.4528	2.49781
gene31492	22.1006	18.6438	21.9852	1.09319	9.1378	5.01284	3.53661	0	12.8757	11.2105	14.9889	0	14.6304	0	19.2642
gene31608	2.46995	1.70056	1.93537	0.956482	0.360113	0.273771	0.037219	0.077036	0.164357	0.117642	0.463537	0.29451	0.287201	0.590701	0.431745
gene31652	20.013	22.8884	20.9559	4.45116	7.0687	4.61536	1.89324	4.56749	6.06978	0	3.15833	5.61708	2.50126	2.93823	4.10962
gene31679	6.0006	4.77026	5.65914	2.11978	2.21306	2.18573	2.81162	2.44397	1.32784	1.60305	1.62065	1.15882	2.9453	1.60301	1.7488
gene3168	5.32899	13.2084	4.6284	1.87	1.97307	2.18528	0.332143	1.46544	0.507355	14.4087	0.424222	1.66348	0	0.795096	1.41605
gene31683	2.41182	2.07287	1.70562	0.740231	0.409461	1.08498	0.388378	0.643522	0.127776	0.019147	0.114785	0.258885	0.45538	1.4487	0.564028
gene3174	13.3094	16.5125	19.2069	6.21583	8.61684	7.71313	16.1335	20.5152	22.5774	14.8772	19.2028	14.6255	13.0645	11.6699	11.3963
gene31746	1.38743	1.41502	2.15468	0.465955	0.263227	0.206711	0.342547	0.5246	0.558989	0.226896	0.412691	0.356461	1.0672	0.296726	0.632713
gene3180	8.15592	9.53873	8.98391	2.75359	2.67613	2.95247	0.495496	0.220157	0.473297	0.14147	0.193129	0.272879	2.27448	1.19352	1.8318
gene31884	17.6262	11.1238	8.07864	3.20522	4.48419	3.35813	0.874158	1.01571	0.328871	0.128239	0.462184	0.374999	0.420962	1.26037	1.64577
gene31948	9.36316	9.65013	8.02723	3.19347	2.88663	3.70855	1.47017	2.24825	3.4894	1.37081	1.31956	1.1535	2.14183	3.04712	1.61744
gene32002	5.87044	7.70006	8.32186	2.07541	3.88802	3.69292	3.82685	6.02376	6.0476	6.93029	7.32902	11.6132	3.70806	10.0125	3.42794
gene32056	8.35047	8.89733	7.01991	3.12946	2.08525	2.18052	4.46925	4.45239	5.55485	2.99889	6.17993	4.99782	5.59011	4.3384	4.66273
gene32065	10.1171	7.78748	10.1245	1.29176	2.56014	3.8588	1.87325	2.28791	1.40684	1.76984	2.24973	2.30723	1.90958	4.85734	4.91739
gene32083	5.8432	4.91376	5.07745	2.38951	1.9072	2.43623	2.04346	1.96349	2.45467	1.79235	2.14439	2.11922	2.8582	2.56861	2.75378
gene32130	26.2426	9.04829	14.2688	4.79852	4.13278	3.11016	2.25667	8.03285	5.13654	3.90307	8.41886	4.78898	10.2512	0.418411	4.59498
gene3216	15.9573	14.7281	11.2567	0	0	0	0	0	0	0	0	1.24047	0	0	0
gene32194	17.0236	12.0985	10.9645	3.95756	3.88692	1.4976	3.31729	2.65474	2.73896	1.55244	0.460231	1.85044	2.20719	3.488	3.74811
gene32318	12.2599	10.3702	5.51629	2.61023	3.50116	1.37871	1.06211	0.26474	1.99168	0.267458	0.591802	0.339194	1.34047	2.00903	2.24773
gene32400	2.98391	2.43892	2.78421	0.780212	0.702036	0.752223	0.916749	0.964037	1.35285	1.35214	1.63564	1.76338	1.01541	1.15163	1.58959
gene32597	2.99968	5.03158	0.777082	0.062902	0.105706	0.073264	0.957177	3.32507	3.86876	3.24654	2.76755	3.16154	1.33752	1.96413	5.17297
gene3265	1.35966	1.37287	1.31264	0.48178	0.767319	0.480343	0.473252	0.569225	0.41334	0.188606	0.155589	0.225211	0.366595	0.518216	0.528098
gene32664	13.0742	16.0385	14.4787	5.60436	6.70452	7.72595	7.14984	5.90262	5.50587	6.04053	4.20348	4.7206	4.53398	5.36513	5.79214
gene32683	2.41533	3.43273	3.38349	0.047141	0	0	3.85495	7.13772	5.23712	5.51886	7.67007	0	8.02578	0	0
gene32730	1.44298	1.70323	1.41647	0.775053	0.575167	0.419269	0.578938	0.55936	0.193693	0.28116	0.470987	0.278179	0.601512	0.758052	0
gene32769	16.912	11.3957	12.6635	5.86796	4.62362	4.66664	1.76886	2.21156	1.85326	1.32113	1.28977	1.36654	3.52752	5.28807	5.54634
gene32859	2.49517	2.29438	1.97506	0.897766	0.946598	0.796395	1.56679	1.45424	1.78581	1.08186	0.782989	8.79216	1.67849	1.41526	2.06218
gene3287	23.9994	18.295	18.86	8.46187	10.226	8.41049	8.03	8.37719	7.35267	8.57618	9.47386	10.8239	8.53667	11.045	13.0777
gene32975	5.12328	8.17544	6.95026	3.71625	1.62084	1.66463	1.94479	1.17192	0.633902	3.54459	0.277084	0.340521	4.03304	0.985382	0.646704
gene3298	27.6794	24.3408	23.2974	11.0977	7.29017	7.05685	5.7153	3.93842	5.71922	2.74903	2.84508	2.38817	14.1125	9.83253	10.1612
gene33080	17.9056	14.5165	15.576	4.16992	9.18811	7.0301	0.175343	3.84063	6.17328	5.90493	5.22292	5.77252	8.33388	8.43143	6.71628
gene33087	2.9514	3.51951	2.62141	0.434823	0.552876	0.646623	0.282888	0.454659	0.238754	0	0	0.079799	0.082843	0.397514	0.297818
gene33092	55.2296	48.0385	48.2858	17.4016	17.2346	14.4589	3.62582	3.50723	3.74172	0.083617	1.17872	0.85214	4.3232	6.74436	7.99436
gene33110	8.68408	5.30878	5.55726	2.1704	1.05546	1.39086	1.49299	2.23458	2.88261	0.886287	0.733864	1.42766	3.95477	1.0775	1.12593
gene33190	2.66037	3.07515	1.07813	0	0.374165	0.163514	0	1.28452	0.299791	0	0	0	0	0	0.046432
gene33258	4.89281	3.85974	3.6609	2.13597	1.31251	1.44924	4.53706	4.74724	4.09517	3.12546	3.77856	3.97724	3.68838	4.2469	4.31137
gene33280	2.11988	1.53653	1.61554	0.316176	0.229866	0.179399	0.494893	0.477392	0.688919	0.426018	1.1346	1.02321	1.20838	1.82345	1.23625
gene3388	0.272469	0.387911	0.268334	0.0494	0.05329	0.131688	0.391303	0.317442	0.1911	0.012533	0.026455	0.047948	0.037543	0.029401	0.145139
gene349	1.54365	0.845318	1.30101	0.338623	0.376663	0.22269	0.519339	0.683707	0.388189	1.05687	1.90985	1.27551	0.475815	0.411231	0.335868
gene3496	2.30909	3.48274	4.04686	0	0	0	0	0	0	0	0	0	0.060723	0.041393	0
gene3508	1016.73	1564.1	1572.82	619.07	607.96	606.667	192.396	191.916	183.194	97.1111	97.6935	102.26	255.091	401.212	381.906
gene3548	0.573381	1.10617	1.45895	0.106436	0.454843	0.10786	0.07657	0.070816	0.092438	0.064983	0.055642	0.068167	0.149375	0.119609	0.100787
gene3578	19.7431	18.3835	18.6473	8.74848	9.94361	8.43988	5.02712	5.43255	4.76042	5.33461	6.48601	6.90514	4.73836	5.16295	4.06205
gene359	2.24134	3.83562	2.41093	0.538446	0.434504	0.255149	1.31197	1.68658	0.790115	0.930557	1.01056	1.35738	1.7522	0.854648	1.08215
gene3596	0.53745	1.00014	0.606229	0.266743	0.242631	0.220276	0.213979	0.770726	0.165724	0.338088	1.30511	0.441673	0.351073	0.321912	0.17798
gene3605	82.3107	104.491	108.429	33.6498	49.7798	46.8688	34.3054	40.0654	38.7453	24.5115	26.8656	29.3212	24.5822	47.053	43.1001
gene3619	10.3723	8.25063	8.29838	2.84053	3.20837	4.15754	7.59672	7.22032	6.20676	9.51902	8.51174	9.01683	4.52265	7.15608	4.98559
gene3663	32.3732	32.505	41.6976	10.448	19.3065	9.31528	14.3071	18.3836	18.8753	4.35866	12.6484	14.4098	14.6928	8.52257	10.6573
gene3690	4.20047	1.72966	2.40383	0.006898	0	0	1.76645	0.024748	0.007571	4.6337	0.153421	13.7628	5.6789	0.041747	0.048378
gene3698	28.0473	17.9738	20.5933	4.71323	4.67776	5.06898	5.37657	4.5538	5.12252	4.80235	5.63375	5.81349	7.93448	3.39835	3.4079
gene3755	1.66962	1.43636	1.69241	0.508566	0.451506	0.715558	0.874387	0.418899	0.497515	0.897908	1.3045	0.821444	0.543778	0.875897	0.563477
gene3768	491.316	425.21	416.388	141.822	163.036	168.84	127.961	133.776	105.482	95.8498	91.1765	84.468	182.692	120.521	123.112
gene3798	3.36477	2.57426	2.50745	1.06447	0.992243	1.59278	1.43093	0.86636	1.56153	1.59486	0.898298	1.00041	1.26577	1.26683	1.77983
gene3827	54.4908	101.688	130.587	34.6038	33.8172	37.4421	13.6852	13.3442	12.2881	4.91628	10.2863	11.8589	21.6699	20.7447	21.1454
gene3843	64.4148	38.7117	34.2209	8.84775	13.3531	12.9775	5.34103	6.56472	5.66884	2.12905	2.88192	3.0474	8.3226	7.21541	6.93455
gene388	0.960891	2.57129	2.98058	0.46899	0.679288	0.408561	0.554329	0.594724	0.584305	0	0.023203	0.042337	1.2189	0.830914	1.12191
gene3906	15.0292	21.4791	22.2477	8.73681	6.50594	7.75918	10.0388	8.99893	10.6718	5.19632	10.8372	10.755	10.1658	8.41915	10.1156
gene3952	133.079	141.096	136.103	45.7926	48.6675	48.7738	37.482	38.3349	40.5788	36.1234	31.5276	40.905	53.4685	59.2662	55.9238
gene3955	3.83713	4.67616	5.1112	1.31162	1.55533	1.50293	0.485924	0.275799	0.15238	0	0.176733	0.163031	0.180627	0.051982	0.155467
gene3956	2.71062	2.13658	2.15996	0.135198	0.480494	0.298299	0.138006	0	0.113561	0	0	0.022359	0.023605	0.020323	0.038514
gene3976	0.764573	0.855911	1.29468	0.192473	0.293262	0.354794	0.639763	0.632665	0.909643	0.538471	1.59069	1.46145	3.76648	1.91266	1.78566
gene4010	34.3025	35.9631	36.1005	16.1418	17.3454	15.8556	17.4871	17.9226	22.6972	14.3715	13.3792	14.1986	17.2741	23.1517	21.7216
gene406	1.36919	3.87633	5.1277	0.918986	0.682366	0.557235	0.257539	1.11843	0.502711	0.351165	0.344575	0.220112	0.597706	0.918238	1.43013
gene4065	288.174	301.552	319.95	10.3749	1.7545	4.1662	626.764	601.761	672.643	896.231	885.846	840.304	192.666	83.8807	88.2917
gene407	4.20923	6.04963	7.29158	1.22735	1.83151	1.449	0.492272	0.711813	0.373501	0.378666	0.901686	0.111802	0.74496	3.05147	2.01573
gene4073	35.1663	41.9821	42.26	15.0532	16.8864	16.4659	14.7248	14.427	16.1947	17.1116	20.254	15.4169	21.3207	19.4217	20.6561
gene408	4.74755	10.3412	11.4513	1.8955	2.18707	2.34426	0.941042	1.48382	0.853216	0.702343	0.470337	0.585494	1.47367	3.53522	2.92061
gene4090	13.6083	25.3232	26.2414	4.10433	2.9458	3.71915	0.406983	0.664665	0.706356	0.342374	1.27795	0.43915	0.794336	1.91127	2.30366
gene4166	17.801	19.4798	18.2881	6.62269	7.6944	8.28592	7.74467	7.577	7.63875	4.89908	5.81193	5.90894	7.81313	9.55667	10.3041
gene4225	330.826	353.35	341.659	155.643	136.941	117.713	118.316	117.831	137.516	130.864	113.05	101.609	116.981	111.155	116.858
gene4227	220.815	230.839	237.416	107.2	75.6229	96.3148	76.4273	73.001	55.4049	77.4873	70.6145	67.5349	97.217	93.0925	80.4548
gene425	36.3796	46.9768	46.4137	19.1409	19.5358	21.0399	13.9912	14.5766	14.4663	8.90925	12.8898	13.5338	14.801	20.3342	20.5327
gene4254	6.91986	7.23157	8.24846	1.22152	0.729363	1.30391	4.76956	3.72324	4.55661	2.81633	4.1371	3.02393	3.20928	2.4543	2.97498
gene4297	3.13227	3.97957	4.86862	1.46531	1.76729	1.5201	1.7855	1.7337	1.72694	1.5936	2.26248	2.36988	1.27847	2.76903	2.09357
gene4301	1.79577	2.57282	2.71447	0.658444	0.266553	0.400303	1.35261	1.56439	1.33413	0.573788	0.967572	0.870802	1.62656	1.31336	1.36903
gene433	0.575272	0.702657	0.656776	0.14581	0.140143	0.063425	0.177461	0.196625	0.556605	0.263029	0.702414	0.482932	0.292626	0.198712	0.213442
gene4389	33.4813	30.0245	32.5203	9.5726	10.7523	10.0832	0.273755	0.129491	0.225959	0	0.049657	0	0.541417	3.5808	2.70839
gene4435	3.28541	4.89999	5.09566	1.3041	1.8745	1.67241	2.74034	3.54126	3.03652	3.26441	2.70812	2.43218	2.2687	2.80548	2.71872
gene4445	2.32392	3.53936	2.15379	0.502473	0.694671	1.00586	0.515028	1.03217	0.773314	0.471674	0.784104	0.30456	0.411008	0.826169	1.34271
gene4507	93.1265	120.254	113.417	68.7743	29.6832	27.1829	95.9137	93.0904	97.2003	104.021	62.5304	59.9643	40.8723	32.2826	28.8137
gene4513	1.93714	3.40233	3.06176	0.557125	0.978415	1.11176	1.44815	1.27369	1.78402	1.28702	1.83848	2.45186	1.15811	1.2198	1.05008
gene4575	1.02715	1.19419	1.06764	0.189856	0.462595	0.306922	0.312246	0.398006	0.515975	0.137279	0.277802	0.331718	0.53657	0.546553	0.760744
gene461	2.62131	3.08155	2.37294	1.05307	0.934904	1.14745	2.50972	2.75409	2.91212	3.41806	2.98559	2.69908	2.08824	2.23575	2.60017
gene4615	15.7036	7.06604	7.45482	3.18689	3.28177	2.81804	18.1284	20.1459	19.4533	30.2992	17.4773	17.838	4.19397	5.73247	5.89846
gene4620	8.24348	10.54	9.00341	0.01384	0.014826	0.0029	0.012581	0.000268	0.003892	0.002737	0.013602	18.3108	18.8925	20.1736	17.3737
gene4644	38.3566	36.8091	39.3367	15.265	16.3247	16.8296	19.1928	18.6273	18.2696	18.2875	21.1341	21.8518	26.3186	26.7027	26.3047
gene4650	0.894395	0.662801	1.08236	0.301794	0.318079	0.208727	0.544169	0.036869	0.067324	0.46003	0.775008	1.25854	1.09018	0.891895	0.538884
gene4667	630.335	572.796	588.713	273.82	262.396	280.77	166.742	165.238	158.796	107.997	94.5769	96.8963	236.243	197.954	209.652
gene4709	4.88011	4.06868	3.8122	1.60853	1.19925	1.334	1.69773	1.40508	1.53749	0.551278	0.98919	0.868847	1.61557	1.71644	1.70134
gene4721	0.329529	0.269822	0.571225	0.113356	0.121621	0.105137	0.057257	0.03729	0.073858	0	0	0	0.162089	0.10566	0.140869
gene4758	9.17321	9.68944	8.01209	2.29918	2.41035	2.50582	0.503036	0.462011	0.648926	0.094271	0.241434	0.248876	0.916221	0.961543	1.20287
gene4803	10.7181	7.62148	7.37313	4.51048	3.6005	3.06274	4.60617	4.65963	4.56749	7.06283	4.66149	5.05521	3.68404	3.32388	3.64361
gene4823	0.943782	0.819921	1.00139	0.251843	0.312467	0.314187	0.183721	0.559273	0.354449	0.350636	0.304585	0.506462	0.338178	0.419441	0.384176
gene4853	4.17334	6.08561	6.56628	1.91658	2.73749	2.99898	3.1328	3.91606	3.15265	4.88004	4.60006	4.60846	3.44153	5.40356	3.68987
gene487	2.75157	3.74945	3.60988	0.420193	0.211377	0.421916	1.23798	1.31122	1.46366	1.08927	1.46331	1.22296	1.25126	1.58587	1.64796
gene4904	1.63747	1.81963	1.5566	0.562472	0.537458	0.293314	0.175843	0.278207	0.196986	0.181259	0.162407	0.371793	0.356204	0.602235	0.551645
gene4924	126.605	103.128	109.243	49.4202	47.7404	42.3913	54.9389	50.315	49.513	27.0078	33.5808	31.5771	61.9426	65.7138	67.3454
gene4952	6.83145	5.77671	6.02153	2.679	2.39791	1.33056	0.919412	0.50649	0.962857	0.384003	0.623475	0	3.68346	2.48566	2.03021
gene5009	3.7995	2.79035	2.91517	1.64476	0.808421	1.4034	0.851451	0.678273	1.26829	0.671188	0.780987	0.543153	0.391106	0.56283	0.896325
gene5013	2.65069	1.92707	2.34428	1.05239	1.0896	0.734407	1.21952	1.3776	1.16659	0.893949	1.17313	0.821948	1.32862	1.03096	1.04896
gene5029	6.66169	4.68136	4.97006	2.14556	2.13183	2.02243	3.68896	4.47701	7.42382	4.20502	4.90636	4.5143	2.04583	4.10301	3.65589
gene5063	32.4595	28.9859	29.4282	9.23418	8.4202	8.62477	7.30685	7.85682	8.39274	3.31611	3.10627	3.27229	12.231	8.82145	7.08675
gene5064	181.716	147.224	161.235	74.7766	78.0554	73.4433	61.7266	60.6131	58.2708	38.6253	43.8857	48.1765	68.4142	71.8982	54.4352
gene5068	16.0094	14.5776	14.929	7.03902	7.22774	6.70652	4.81808	4.03129	4.28643	3.82663	3.28666	3.88201	4.949	6.15515	6.37394
gene5072	15.7845	24.7517	29.3906	8.35519	4.88171	3.7252	2.59865	1.88137	1.71287	0.627244	1.67239	1.7887	2.19071	2.93355	2.39316
gene5096	312.154	330.961	346.844	150.745	143.098	145.936	64.6644	56.4606	65.7191	5.70653	13.5968	12.7113	81.1369	95.863	109.582
gene5135	8.95711	8.65379	4.9687	1.28466	2.01928	2.63077	3.30609	5.90479	3.04271	3.21043	1.39629	1.43741	2.15262	3.15603	5.88947
gene5142	14.217	9.71301	8.44214	4.65224	4.20689	5.11234	7.66346	8.27153	7.8135	7.93085	9.03437	7.67369	5.87574	7.23802	6.23271
gene5250	4.41978	5.33995	4.03443	1.5048	1.85666	2.16682	2.03036	2.36355	2.36794	1.45317	3.23934	1.8202	2.31234	2.55993	2.3486
gene527	17.313	18.7098	6.77581	7.30523	5.43964	5.05118	10.8998	10.6717	3.94375	4.12585	2.50238	5.6021	5.94119	7.18468	15.537
gene5354	3.27669	2.77631	2.57377	0.774667	1.17733	0.829708	1.68813	2.27692	1.90024	1.32484	2.22759	2.53234	1.53883	1.65366	2.65926
gene536	8.7473	7.46883	7.60395	2.13555	3.16692	4.16884	2.30913	2.11305	2.51769	5.34473	5.58112	4.14758	1.88978	4.15845	2.93118
gene5369	30.1848	19.6674	21.4591	7.7814	10.325	10.7866	4.85095	6.85221	4.77939	3.44865	2.29923	2.73286	9.30363	10.8221	8.29373
gene5386	11.3959	12.1503	12.0024	0.054765	0.02976	0	0	0	0	7.27827	0	0	11.7451	0.026875	0.020287
gene5430	8.72987	7.47122	6.51442	1.54337	1.60904	1.36932	2.99479	2.46752	3.05634	4.3738	6.16665	7.63417	5.09371	6.44056	5.33765
gene547	4.9099	3.65667	3.72178	1.77825	1.61795	2.21421	2.03565	2.05425	2.09766	1.01465	1.7744	1.47103	2.21315	2.45979	2.68188
gene5523	3.26093	3.23231	2.5866	0.83578	0.669595	0.817916	0.612106	1.58475	1.3861	1.91533	2.74529	2.33396	0.243753	0.565969	0.977307
gene5542	5.69688	10.0938	9.75834	3.36033	0.555589	1.56096	6.75315	5.8953	5.95615	5.88598	6.62186	7.28129	7.29981	0.546171	0.94327
gene5554	24.5341	24.8706	46.1577	14.6498	11.7165	12.7872	18.9415	26.2491	23.2531	19.2146	18.4567	16.023	14.8436	19.7971	17.3963
gene5555	13.7201	14.3378	15.6727	6.6212	3.39318	1.94197	6.3605	3.58095	3.26215	0.914976	1.89388	1.71336	5.9088	2.8609	3.49384
gene5589	75.4153	44.9181	93.8446	38.5134	23.5094	23.3837	50.2746	25.9247	14.6277	16.5374	17.0681	40.7748	54.7649	16.9325	15.6411
gene5615	16.1362	16.9359	16.2964	7.49622	7.68597	7.61982	5.9054	7.63488	6.6475	8.46901	7.83469	8.15024	8.01102	7.04138	6.79092
gene5631	9.61769	5.35935	7.1046	4.16679	2.08627	1.90429	1.08198	0.59674	0.554558	0.482078	0.083327	0.152806	0.712804	0.476203	1.08353
gene5637	79.2748	63.8289	66.852	28.9795	33.2039	32.2881	50.8434	58.261	59.2473	58.6193	68.1746	70.6038	31.1014	34.6825	31.0993
gene565	9.66554	11.5813	11.3302	4.14127	2.23234	3.17002	3.24555	3.51304	4.1579	0.937722	0.503206	0.959043	9.77823	3.74271	3.85451
gene5666	3.71012	8.35785	7.81243	3.01476	1.9049	2.4397	6.53549	5.88837	5.41595	4.23698	4.71681	5.29174	5.57656	5.45362	4.64779
gene5699	0.635638	0.687278	0.482776	0.1472	0.178179	0.149821	0.184192	0.215433	0.470837	0.068633	0.175059	0.077863	0.100742	0.069387	0.206868
gene5702	2.74401	2.06892	2.37856	1.16306	1.08863	0.806244	1.88535	2.98933	2.35521	1.84748	0.927584	1.09095	1.21913	1.89629	1.93144
gene572	6.94233	12.3233	12.9697	3.99019	3.92469	3.77181	3.83473	6.1349	4.28772	3.23697	5.10844	5.2274	2.9324	4.42999	4.52412
gene5729	66.6772	62.6274	64.2815	30.8106	29.3637	31.5873	34.8776	36.3475	35.7988	42.8503	41.0371	40.3385	33.0027	35.702	36.1497
gene574	14.2969	21.3739	22.238	4.64433	4.59791	4.65311	2.86941	2.51317	3.19111	4.20444	2.76235	2.63045	3.14842	7.32526	5.57223
gene5745	176.95	157.034	157.107	74.6945	65.2533	71.1034	75.0432	82.0118	82.7663	87.651	84.9859	83.9044	98.2061	83.1727	88.0789
gene5817	1.7554	1.49351	1.66727	0.49426	0.089195	0.35107	0.814776	0.49018	0.97302	0.997309	0.788693	1.31399	0.292124	0.401377	0.818193
gene5871	1.9592	1.55092	1.55307	0.693136	0.752674	0.766957	0.862462	1.03486	1.66813	0.347859	0.300211	0.350927	0.956524	0.59245	0.887382
gene5876	91.3959	81.5032	76.7935	33.2943	41.7481	41.6909	24.9772	23.5283	23.4186	22.4531	19.0656	15.2697	37.6182	24.1501	23.9715
gene5898	16.7441	8.37979	8.31968	4.38873	3.6072	4.1809	4.4443	6.05614	5.45735	2.4692	3.13699	3.35626	2.86007	5.3417	3.78779
gene5932	49.2591	39.8201	52.6785	22.4097	20.3255	22.9537	30.4584	36.5193	38.5428	29.1656	30.3572	31.5291	25.2911	30.751	28.3325
gene5938	5.79657	5.53534	5.45182	2.49164	1.92613	2.14589	1.41928	1.73889	1.79893	1.11646	1.72308	1.85566	2.59605	2.02167	2.39693
gene5947	2.85274	2.54803	2.85475	0.795071	0.42524	0.697153	1.08249	0.438984	0.491116	0.389037	1.02689	1.14635	0.486218	0.424234	0.54894
gene5948	84.9056	84.2211	87.7678	26.3218	17.859	18.9513	13.6139	14.8127	14.2449	8.00353	9.18793	7.50763	18.2097	34.753	33.1646
gene5971	22.9336	25.6603	29.1398	6.79402	6.86874	6.54193	11.0901	11.9243	10.173	9.09717	12.8106	9.23883	7.00469	9.17265	8.484
gene6028	31.6807	18.4009	17.7162	0.855919	2.61214	1.41098	1.32629	1.21602	1.71245	0.356703	0.533516	0.939843	1.67135	0.862513	1.0692
gene6038	5.83715	7.09674	10.6611	1.36599	0.852601	0.743411	0.269864	0.144159	0.0616	0.01551	0	0.090388	0.553358	0.888441	0.690917
gene6112	8.41816	2.41626	1.74379	1.1019	0.808495	0.638508	2.78111	2.48936	2.75957	2.91907	1.52171	1.69947	1.20018	1.58748	1.09057
gene6117	40.157	31.1246	32.7788	15.4267	10.6573	10.3579	14.984	13.1976	13.5697	20.1619	23.7731	17.8672	11.7827	15.5155	12.6588
gene6152	21.7652	11.6827	10.9135	7.89899	4.81584	5.27359	2.47101	2.19674	2.3265	4.66792	2.30248	2.46027	0.492298	1.83217	1.79786
gene6198	52.1326	49.0498	51.9906	19.4812	26.5944	24.2423	15.9071	15.5461	23.6792	9.44321	10.522	6.06869	12.8727	18.3876	13.055
gene6259	3.20049	3.72005	2.87895	1.20755	0.716733	0.906323	1.20735	1.00183	1.50382	1.23621	0.869281	1.25014	1.17713	1.15183	1.46522
gene626	0.680685	0.519919	0.494541	0.122054	0.160797	0.242961	0.344996	0.4557	0.247963	0.572359	0.445696	0.471493	0.617729	0.592304	0.439011
gene6287	113.441	108.574	117.244	37.6829	40.4508	40.2879	31.1988	27.391	28.1216	7.27219	18.0384	19.604	42.9951	37.7318	30.9832
gene6310	72.9874	67.6341	68.0341	35.4204	24.7702	24.6888	17.9739	14.8704	16.2417	7.85772	11.0783	9.73741	41.824	29.6647	26.4922
gene6312	187.054	161.941	178.13	66.9782	55.978	62.2791	64.0775	64.363	72.8272	52.5227	63.2691	63.5268	74.0516	69.8277	80.2403
gene6326	174.024	106.096	106.206	54.8023	41.2246	40.9569	15.4354	12.2092	13.2471	25.7499	23.7808	21.6193	33.7911	18.0108	18.6339
gene6359	0.565395	0.775327	0.831646	0.350169	0.265576	0.262694	0.334529	0.462963	0.388282	0.108316	0.616013	0.562216	0.115232	0.313475	0.235356
gene6363	15.3592	17.5275	19.9998	9.944	4.51734	4.21145	6.01049	6.46512	6.26491	2.98983	3.60911	2.3444	7.66979	6.33303	6.90513
gene6440	72.0412	103.793	109.35	27.8055	26.849	26.2702	18.9136	22.7304	20.4971	21.6229	28.9492	26.0614	13.4898	28.2523	26.5835
gene6493	12.0397	13.934	14.5711	6.5384	6.71084	6.5057	9.5712	11.6823	9.60607	15.8093	21.2749	21.2125	6.00404	7.3991	6.49934
gene6557	19.6538	14.5926	14.4436	5.66587	4.30549	6.58939	13.1096	15.108	13.9538	12.6151	14.953	13.979	11.5456	11.8827	12.7011
gene656	6.4076	10.161	10.7333	3.66875	3.32936	2.9351	3.6241	3.44935	3.29345	2.36084	4.61635	3.39473	4.1555	3.10137	3.49661
gene6562	1.31583	1.10113	1.34421	0.453298	0.285169	0.244808	0.651346	0.333757	0.526625	0.589587	0.302945	0.291868	0.482148	0.928476	0.542544
gene6606	13.5111	12.1513	12.4238	6.12301	6.09535	5.43814	4.57171	4.34963	4.82063	3.62507	3.93843	4.22886	6.81572	7.1355	8.02671
gene662	39.908	41.1636	43.7257	12.1154	12.4436	11.6444	9.93259	9.96566	9.96647	4.52505	6.86947	7.22759	11.8095	18.5793	17.0803
gene6624	53.2738	48.9813	50.4418	21.4154	21.2849	20.5773	24.9384	22.4068	21.3545	14.7048	16.0813	16.6654	20.8852	15.4345	19.4352
gene6628	3.05093	3.2211	3.75538	1.07472	1.21192	1.2599	1.2088	0.675721	1.07413	0.539807	0.472301	0.639488	1.32428	1.59556	1.31992
gene6636	17.9305	32.938	29.9447	7.90496	5.46182	4.60879	22.4994	17.3204	7.77329	10.814	4.2456	0.808587	11.3299	18.7893	17.8374
gene6646	12.1488	14.9908	18.0022	4.17631	3.86563	4.45991	3.89789	2.65168	2.81962	1.72232	3.31145	3.60575	3.68984	5.55114	6.70304
gene6678	2.2025	1.15019	0.751472	0.094808	0.103578	0.118008	0.283	0.164442	0.034867	0.1231	0.418675	0.116535	0.193181	0.24783	0.05902
gene6696	1.05457	4.24351	4.65602	0.831733	0.632586	0.930835	2.53042	3.40479	2.7415	1.20396	0.80634	0.921161	3.05664	7.42815	5.34051
gene6746	1.30882	1.25696	1.0763	0.474404	0.500693	0.282932	0.604293	1.25838	0.514787	0.039628	0.269346	0.316131	0.543939	1.16732	1.10572
gene6747	65.6918	45.4093	46.6198	10.0018	6.11761	5.71391	0.367218	0.204122	0.161446	0	0.15051	0.588753	0.519257	2.47349	2.1983
gene6750	25.4578	28.0051	25.5452	10.1219	12.0011	10.7198	9.99478	11.6024	11.3246	3.55623	6.14101	4.06585	11.0163	11.2517	10.6516
gene6849	33.7768	32.3901	32.7517	10.5769	16.4833	16.7976	15.4572	18.0179	18.1808	21.3844	27.2994	31.6241	13.172	18.421	15.6993
gene6879	17.869	16.0483	18.5358	6.54616	8.33645	8.11855	7.62154	8.33292	7.57714	6.518	6.99395	7.04583	17.7405	10.143	10.6526
gene6976	94.3437	71.1087	57.2568	36.3377	34.0031	24.4344	17.7807	17.7511	17.4273	14.7502	11.1527	13.0995	38.4118	28.635	36.268
gene6977	4.99644	5.05045	4.69993	1.32554	2.23473	1.68627	1.855	1.84278	1.8084	1.66811	1.44939	1.29695	1.52818	2.50372	2.21339
gene7016	72.6618	58.2807	61.3678	29.8956	29.353	31.6061	29.5115	36.4908	34.9578	21.7944	34.1031	33.0072	39.4079	33.5757	28.7947
gene7018	9.57709	5.20516	6.371	1.4819	2.04055	1.68522	0.113925	0.118419	0.101626	0.041665	0.041802	0.107925	1.0785	0.319934	0.774015
gene7050	7.90748	7.76932	8.28721	0.959167	0.277466	0.556351	0	0	0	0	0	0	0.129346	0.11099	0.05276
gene7053	1196.18	1934	2014.59	804.388	630.099	604.136	305.071	263.991	259.846	52.0959	60.8216	57.036	395.209	656.257	692.729
gene7061	7.52703	5.8798	4.97365	1.80251	1.93903	2.31181	4.46664	4.22401	4.62177	4.8256	4.34229	4.57706	3.17325	7.3893	6.50346
gene7161	22.6269	26.0004	31.1427	12.293	8.41409	9.2915	2.04481	2.43858	2.62517	1.95656	2.18103	3.37649	7.91774	3.7949	5.92919
gene7167	1.19376	1.17292	1.15391	0.323318	0.094779	0.245699	1.20583	1.57042	1.33903	0.153608	0.791591	0.225418	0.89605	1.24985	1.58022
gene7228	1.91134	0.501172	18.0008	0.28787	0.245619	0.033066	0.292035	0.26426	0.603345	0.520714	0.230198	0.283742	0.142586	0.05087	0.086681
gene7229	2.57189	2.98404	2.64477	0.66046	0.332937	0.297422	1.26882	2.05777	2.23961	2.05261	1.66951	1.75494	0.818784	0.45808	0.699406
gene724	13.0799	15.562	12.5329	3.52522	5.53164	5.51007	3.40225	3.76868	3.76628	2.23779	2.40475	2.01281	4.05164	4.80763	4.56988
gene7345	2.72258	5.43663	6.62695	1.74584	1.0618	1.60303	3.29982	3.62212	3.71602	2.05696	2.13039	2.5635	1.82694	4.59217	3.92896
gene7368	21.3775	22.2631	22.9644	0.969383	0.478301	0.167121	26.7509	0.200038	2.08335	22.5698	25.9459	25.1289	2.38209	0.824747	0.852152
gene7396	26.7606	42.0155	36.0296	16.0839	13.5963	14.6852	23.5932	26.3661	18.611	14.8738	26.4101	21.1175	18.0415	23.2932	35.857
gene7417	21.6527	25.2611	24.5916	4.78918	5.79062	6.78601	3.51048	4.32025	4.05771	1.36153	2.15535	1.7935	4.56948	4.19142	4.55059
gene7443	11.3112	15.8927	29.0421	8.71472	5.81545	5.08235	2.78948	3.16682	3.81687	2.78134	3.69906	4.38163	7.2265	5.71607	5.25316
gene7455	14.6059	14.5171	16.5256	7.53206	5.0712	4.50256	4.8964	3.25569	3.37566	1.16416	1.14704	1.64323	4.79955	4.38904	4.04629
gene7480	0.680166	1.39303	1.08234	0.055553	0.127764	0.134677	0.09392	0.280622	0.459552	0.312483	0.652567	0.965797	0.574443	0.206792	0.606314
gene7489	10.9643	12.0163	12.1038	3.24201	3.67339	2.51497	0.806258	4.1371	6.70016	2.16152	8.85772	2.82951	2.67636	3.91658	2.60536
gene7596	10.316	11.5964	11.8367	2.49527	3.59711	2.84283	4.52715	4.91594	3.41487	1.23087	1.68663	1.267	4.23966	3.52058	3.63707
gene7680	152.68	131.571	132.363	61.218	62.3128	58.4729	56.7005	58.4732	57.9923	46.4317	45.6588	47.4783	83.3038	78.0522	78.6727
gene7681	133.625	120.065	124.006	41.7004	44.8162	40.5253	43.1488	40.9336	40.7294	31.9085	33.0788	32.5414	47.1574	51.6076	47.7284
gene7682	0.871072	0.86533	0.956491	0.132673	0.179945	0.041695	0.110423	0	0.020773	0.084705	0.034017	0.254554	0.08489	0.081196	0.042383
gene77	1.5178	1.43981	1.31967	0.576866	0.64326	0.622634	0.798584	0.727393	0.59397	0.302622	0.785498	0.586328	0.555651	0.603495	0.372254
gene7753	0.808798	1.35328	1.78564	0.314855	0.673468	0.349676	1.83841	1.39453	1.84208	1.43407	3.84839	3.31988	0.168904	3.03401	3.24494
gene7780	3.98699	4.26928	3.86324	1.1839	1.11621	0.941129	1.9632	2.06155	2.09231	1.54806	1.00953	1.34461	0.655997	2.71685	1.53651
gene782	29.1902	24.1359	25.0447	10.926	11.6377	10.9312	19.6987	18.6835	20.2463	21.724	21.7594	24.1697	18.8229	14.8208	16.5995
gene7825	8.04965	10.1464	9.73054	2.52228	0.851183	1.87755	4.38056	4.68477	4.07998	10.6613	4.67812	3.59586	2.18081	3.50081	2.54472
gene7909	88.3864	59.9868	79.0956	33.3126	30.625	32.9665	24.0129	21.4961	22.214	19.138	22.1256	29.0465	13.0232	29.65	38.5742
gene798	24.5027	29.5701	26.8719	5.57297	11.4594	12.9358	14.6053	23.0669	21.4774	22.4794	23.1587	18.1518	13.3468	45.4439	23.022
gene7997	16.0079	10.6505	10.681	5.34916	5.27806	4.39603	4.48647	3.78572	3.39778	2.66127	3.11928	2.52522	5.86321	7.11888	5.15016
gene8003	2.7162	1.28488	1.52952	0.833042	0.778007	0.502327	0.272493	0.181142	0.134615	0.058879	0.078161	0.106834	0.548097	0.172784	0.34778
gene8014	10.7286	10.2818	9.83971	3.03143	3.30735	2.74551	30.2643	35.6681	31.1482	80.1698	59.2039	60.184	7.98885	10.6852	10.231
gene8017	57.5334	83.8187	78.4464	22.1284	25.779	24.1422	13.9907	14.227	14.2181	4.87802	6.61801	6.77391	12.2416	27.7712	25.4837
gene8019	4.73966	6.65277	5.22877	0.868245	1.34004	1.52972	0.87855	1.6033	1.21659	0.622983	1.14242	1.05127	1.19453	1.93657	2.15281
gene8059	1.35263	1.78821	1.74735	0.2095	0.068527	0.353898	0.218289	0.162088	0.161394	0.074964	0.130857	0.080141	0.408315	0.439814	0.332292
gene8129	1.95156	1.22997	1.81091	0.282332	0.274627	0.181926	0.540338	0.650201	0.988109	0.921857	1.10251	0.464368	0.183002	0.284106	0.134195
gene8130	3.59822	2.73835	3.40495	1.06373	1.27687	1.28253	4.00014	3.76567	2.70557	5.34136	3.48558	4.53351	1.71865	2.23691	1.69476
gene8180	6.14842	5.85191	5.92242	2.29716	1.80347	2.01342	0.691672	0.916697	0.73404	0.358499	0.511991	0.26049	0.949323	3.07313	2.4333
gene8187	43.2466	43.6794	46.3583	17.4444	22.7589	23.2377	39.3171	42.669	39.6545	43.7477	46.5612	49.9111	28.8491	42.6838	40.9909
gene8212	0.665178	1.40714	0.757512	0.205072	0.212719	0.248516	0.256902	0.514019	0.305465	0	0.171262	0.048179	0.207025	0.289096	1.44593
gene8242	16.8356	11.3987	12.1419	3.41789	2.80799	4.27303	3.69559	3.70126	11.728	11.5403	8.68602	10.8653	13.427	11.8153	13.918
gene8247	2.963	2.88538	2.48769	0.651815	1.25183	1.03415	2.96349	2.33442	2.07463	2.94697	2.67378	2.22818	1.0076	2.68557	1.9419
gene8266	22.8035	24.9007	26.1844	12.1002	11.3227	10.0104	15.3145	15.1103	14.0521	6.38851	8.89905	9.2818	15.3372	13.1597	13.1342
gene8273	34.0206	31.5181	31.1528	11.6425	12.8796	12.4469	14.6583	14.4945	17.461	12.6599	15.893	12.8833	16.6938	19.741	16.9139
gene8355	12.9268	14.6699	16.0547	6.02579	5.43616	4.49779	9.08268	9.91271	10.4822	7.64565	6.98551	8.90246	10.6246	9.51448	9.47622
gene8364	104.253	81.3358	83.1497	24.1482	29.2635	29.1882	11.5747	13.2582	13.8184	6.68472	8.69435	8.02031	31.5768	16.5262	18.2957
gene8386	8.66269	7.29262	6.74394	2.0429	2.21061	1.80224	2.42176	1.8715	1.25701	2.00237	2.91248	1.97889	6.50754	4.3003	5.40855
gene8387	0.735732	0.92173	0.848613	0.259561	0.227245	0.350636	0.292332	0.33371	0.296505	0.120774	0.176106	0.165564	0.365408	0.354596	0.414562
gene8396	13.4064	15.626	14.3247	1.99021	7.28383	7.29327	3.95067	3.82894	4.44529	0.819373	1.9747	0.471156	5.94321	5.72316	1.20431
gene8397	19.9282	17.6284	16.0704	5.65912	5.02495	4.33172	17.1379	17.1137	16.7121	11.578	18.88	18.319	13.3826	10.0227	10.6871
gene8424	4.77123	5.07806	3.99326	1.95678	1.47658	2.7184	2.09896	0.904035	1.8364	1.8941	2.07333	2.75167	1.58346	2.59427	2.39378
gene845	7.98475	7.91601	8.87387	3.23094	3.66149	2.2744	3.03299	4.8164	3.02281	2.35496	2.4377	3.20909	3.86286	2.30011	2.68713
gene8478	158.557	136.494	137.928	56.23	61.5757	61.1718	64.5139	69.4551	76.846	108.036	98.6424	104.534	42.1741	76.5297	74.9968
gene850	1.02341	1.84848	2.30608	0.302417	0.635787	0.378587	0.36059	0.499813	0.649166	0.07802	0.120761	0.073695	1.00048	1.79146	1.26523
gene8509	24.1442	20.1536	20.0848	3.47045	3.77032	3.34975	5.66	5.91897	5.89668	2.20095	3.03649	3.64975	2.34343	1.6717	1.73268
gene8510	7.43196	4.24246	5.36584	1.94717	2.46909	1.68065	4.65651	5.59948	5.78501	10.7274	5.11268	5.20705	4.1047	3.70105	3.69151
gene8558	3.34516	1.91127	2.55669	0.492589	0.772434	0.601287	1.3035	1.74958	1.94442	0.33524	0.083731	0.134695	1.88941	0.78935	0.814634
gene8601	65.4362	74.9252	82.6312	25.074	28.8708	27.8808	38.3189	41.4594	37.5792	31.7913	33.8702	36.6276	26.8273	38.5495	42.2207
gene8625	20.3199	7.40494	18.2223	7.41527	1.91812	6.51241	7.27244	7.49916	6.90806	4.97135	6.56546	2.8951	6.33178	6.16693	4.7089
gene8644	1.43972	1.43291	0.662157	0.308143	0.344043	0.371854	0.55148	0.768806	0.428821	0.490559	0.537914	0.443721	0.120293	0.099679	0.323703
gene8648	1.06365	1.86096	1.29384	0.501683	0.282191	0.382462	0.647105	0.636995	1.15891	1.07862	1.20283	0.84431	0.383257	1.63736	1.26222
gene8673	7.80891	7.18091	8.32858	2.51697	3.67978	3.00381	4.28235	5.13258	4.16157	6.54571	6.70828	6.51697	4.66234	6.673	6.91083
gene8681	7.52047	7.64996	9.09113	2.24093	2.61072	2.97832	1.16719	0.862294	0.822431	0.700109	1.01918	0.542832	1.43147	1.87205	1.33524
gene8718	8.36524	5.60456	5.27711	1.89639	1.45128	2.07719	3.42936	3.81848	3.72665	2.59938	1.9497	1.32517	1.97959	5.10098	5.20874
gene8734	15.2615	13.4741	12.804	1.28007	1.68681	1.38725	10.1602	11.6211	12.709	16.4126	12.343	11.4307	3.9089	1.52214	1.86882
gene8831	5.37881	5.50453	5.0874	1.23511	2.31053	1.62323	2.35836	3.28433	3.48196	1.24756	1.29911	1.2794	2.35656	2.88512	3.35001
gene8834	77.3863	79.0046	74.0512	29.8536	35.2248	34.015	23.2362	28.9406	24.7283	12.972	13.6995	13.1493	28.712	34.8474	33.0574
gene8842	12.1371	23.1454	24.4673	7.52387	9.23721	9.22643	8.17926	6.30461	3.09024	5.73534	6.46736	4.72966	6.66105	4.22523	5.52536
gene8882	28.5917	25.7135	25.3844	16.8792	13.0333	15.3078	24.2271	21.2775	22.6669	24.3857	24.9372	25.956	21.3568	22.9663	19.3324
gene8907	10.1053	7.58307	6.61488	3.13029	3.44806	2.76181	3.36962	3.9121	4.10707	3.14881	2.78281	2.74671	1.11381	2.93167	3.53126
gene8925	38.5938	46.6742	44.483	17.2912	11.9778	12.3178	27.0847	22.6154	23.4632	9.75716	12.647	14.3226	12.2843	23.569	21.8649
gene8927	5.28772	8.72425	7.11537	0.896326	1.04073	1.32898	0.116852	0.336191	0	0.227987	0	0	0.733046	0	0.488743
gene8942	3.64831	3.44215	4.53609	0.86072	0.585005	0.626216	1.89166	1.92543	2.16808	2.03362	2.60925	2.14967	2.17384	1.5328	2.05101
gene90	5.0908	5.26269	4.95816	2.20594	2.41113	2.18179	3.54607	3.55073	2.92244	3.37708	2.80644	3.85124	2.75128	4.10147	3.97365
gene9007	3.83562	4.98794	4.18268	1.32529	1.00501	1.02464	1.33681	1.40816	0.809864	0.031393	0.351412	0.265487	2.24946	3.17865	2.13046
gene9018	14.1061	20.8754	14.4419	4.01162	4.85896	4.54604	4.09694	3.35578	3.16031	0.420154	2.33238	1.52365	3.47428	5.53467	6.40791
gene9046	14.483	13.0787	16.4647	4.86864	5.45542	5.14797	4.29606	5.05265	4.44502	1.66442	2.92442	2.56438	4.47527	7.07114	6.69444
gene906	1.65093	1.38969	1.53119	0.289688	0.305853	0.520823	0.173896	0.192254	0.139336	0.133609	0.212044	0.178144	0.453672	0.497854	0.351884
gene9081	2.90484	3.66625	2.78451	0.907318	0.94619	1.22523	1.72521	1.57241	1.85778	0.964923	1.58272	1.94913	0.998777	1.31479	1.15203
gene9109	0.631989	0.67164	0.92948	0.25802	0.192723	0.177485	0.188352	0.157735	0.194006	0.244914	0.401468	0.487034	0.324933	0.383549	0.366888
gene9110	88.1537	80.9949	80.8518	22.5281	26.423	27.3787	24.8893	27.0352	26.1041	26.194	24.2511	22.5243	31.7877	29.102	28.0045
gene9172	0.845957	2.06046	1.26189	0.318871	0.266241	0.445978	0.325072	0.152016	0.160479	0.24593	0.103125	0.080277	0.610738	0.417179	0.582013
gene9180	7.39414	5.80557	6.54769	2.96112	2.87491	2.52479	2.8412	3.86747	3.35721	4.06946	3.58541	3.59139	4.0292	4.96967	3.83302
gene9218	28.8459	30.8446	32.2746	4.56805	6.48775	6.38591	1.94087	1.83468	2.05535	0.541189	1.2315	1.15954	7.77738	7.50513	7.30511
gene9258	0.896134	0.651962	0.684678	0.228761	0.102684	0.054079	0.09443	0.044583	0.151386	0.028377	0.087454	0.040026	0.027702	0.177531	0.031858
gene9362	36.3403	31.0955	35.4159	12.7132	14.0767	16.5036	13.2009	13.6685	12.2477	13.2311	15.4172	15.2885	14.6473	13.9491	12.6788
gene942	68.4848	63.4903	65.6322	29.7531	34.2253	30.3843	52.5094	45.2924	46.1999	55.9625	50.6776	59.2583	48.8607	38.0229	38.975
gene945	4.39652	4.49039	3.87968	0.736966	1.43457	0.938416	1.54886	1.11284	1.65468	0.343027	0.424795	0.621612	1.34428	1.1568	1.47866
gene9482	1.14116	1.23338	1.50641	0.289873	0.508584	0.581232	0.774865	1.52777	0.993858	0.670934	0.583084	0.69827	0.423289	0.5509	0.6635
gene958	16.4947	11.8416	12.0334	5.00452	5.4283	6.20135	7.87618	7.82146	7.34935	12.9573	8.17363	8.20629	4.39072	8.60354	8.05088
gene9583	22.1698	23.2953	23.3771	5.35319	8.59388	8.7797	9.66555	11.4851	10.7	16.0757	14.9453	16.2239	9.04076	14.0653	13.8334
gene9645	42.8518	47.3394	49.9753	10.5514	7.65833	8.08201	4.36831	4.98112	5.54659	5.31409	5.29143	7.11841	2.95924	7.69556	7.10029
gene9679	18.2791	9.46927	9.8191	1.09336	2.43503	1.3998	2.41425	2.64762	2.92543	0.651601	2.68352	2.91935	1.53099	1.32271	1.09719
gene9720	3990.99	3977	4043.21	1704.07	2048.72	2000.47	66.9639	43.603	43.5719	11.1036	7.93055	8.91007	2557.63	1306.07	1351
gene9727	1.01618	1.56795	2.07461	0.412981	0.200412	0.252904	2.10771	3.06193	3.39624	1.96402	0.857365	1.20384	1.11295	5.51497	4.80699
gene9812	6910.16	4297.39	4392.88	2933.13	2142.59	2125.68	413.021	375.341	389.09	5.23331	14.1013	11.8972	531.388	1523.76	1591.06
gene9915	4.6205	4.21961	5.47212	1.22308	0.864973	0.689518	0.94412	0.684355	0.864632	0.394174	0.287875	0.410178	1.67707	0.392881	0.238854
Ziziphus_jujuba_newGene_7	53.2238	64.0792	70.2646	15.1552	12.4689	10.7496	2.27359	1.84938	0	0.069612	0	0	0.468496	11.1445	3.51422
Ziziphus_jujuba_newGene_109	1.08711	2.52544	3.98373	0.166075	0.16719	0.415259	0.316984	0.737848	0.048964	0.116682	0.008266	1e-06	0.169894	0.09792	0.191596
Ziziphus_jujuba_newGene_180	8.47679	7.98959	7.01505	2.07696	2.65105	2.84972	1.73571	3.66711	5.45306	1.14288	1.16436	1.39189	2.18788	5.93369	5.45125
Ziziphus_jujuba_newGene_283	12.6724	12.7107	13.0106	4.84094	5.58984	5.97097	7.67859	8.26551	6.97766	2.50621	9.03926	9.26857	5.43748	8.89694	8.85121
Ziziphus_jujuba_newGene_364	3.78804	1.94358	1.84612	0.144828	0	0	0.030268	0.090227	0	0	0	0	0	0	0.042303
Ziziphus_jujuba_newGene_386	0.650147	0.767683	1.14678	0.110711	0.204632	0.254814	0.591002	0.462535	0.386828	0.055869	0	0.046201	0.14175	0.398626	0.400062
Ziziphus_jujuba_newGene_507	17.111	15.7783	7.58914	6.04799	3.20105	3.9196	9.62161	4.44679	5.19769	16.2078	11.4462	9.43202	2.5806	6.79541	3.8601
Ziziphus_jujuba_newGene_771	8.38396	5.7234	5.00749	1.47695	4.51448	1.87707	6.78325	6.37811	5.89846	6.63955	17.2196	8.76579	9.43829	9.67763	9.27201
Ziziphus_jujuba_newGene_844	1.68679	1.12126	1.78573	0.460255	0.791278	0.381234	0.522209	1.08973	1.30374	0.783685	2.16618	0.678145	0.787112	1.08485	1.06712
Ziziphus_jujuba_newGene_1071	21.779	8.4385	8.13229	2.43042	3.40883	2.64543	4.47753	3.35832	3.37556	2.39734	7.19524	5.8643	1.97556	4.44247	3.88892
Ziziphus_jujuba_newGene_1076	10.1212	11.6049	10.6663	5.21665	3.50625	3.85038	2.32936	2.45135	2.0329	0.453571	1.23466	1.26062	0.545025	2.0535	2.7231
Ziziphus_jujuba_newGene_1102	1.39603	0.375557	0.774626	0	0	0	0	0.268964	0	0	0	0	0	0.446205	0
Ziziphus_jujuba_newGene_1122	0.400957	1.80006	3.35462	0.060989	0	0	0.738594	0.088836	0	0	1.08762	1.00373	0.497775	1.73185	2.24822
Ziziphus_jujuba_newGene_1240	0.219993	0.820227	0.757515	0.01016	0	0	0	0	0	0	0	0.011581	0	0	0
Ziziphus_jujuba_newGene_1487	7.35006	6.4002	9.55477	1.33169	2.505	1.9511	0.543766	0.219983	0.209016	0.207188	1.2313	1.05067	3.16186	4.62288	4.66719
Ziziphus_jujuba_newGene_1991	1.11346	1.82518	1.50689	0.729582	0.462547	0.57104	0.658472	2.27655	1.05554	0.740652	1.42545	1.30129	0.097537	0.984429	0.298612
Ziziphus_jujuba_newGene_2089	2.50524	1.67221	2.26767	0.748161	0.507508	0.402644	6.47933	5.89378	5.65877	10.6814	16.2658	13.5711	1.39976	1.55024	1.94928
Ziziphus_jujuba_newGene_2246	1.38186	1.62435	1.64093	0.392626	0.229933	0.226807	1.00786	2.25905	2.27723	0.05316	0.025377	0	0.679595	0.290835	0.240595
Ziziphus_jujuba_newGene_2445	1.31822	1.08105	1.30062	0.493374	0.223033	0.177612	0.263191	0.58224	0.663328	1.07035	0.890397	1.29873	1.04783	0.206929	0.057512
Ziziphus_jujuba_newGene_2446	2.48634	2.48529	2.86151	0.772799	1.13394	0.729176	0.956485	1.55353	1.34353	1.33996	2.52711	2.11755	2.41005	1.11757	1.11557
Ziziphus_jujuba_newGene_2538	8.58684	10.8591	10.4978	3.92716	3.61361	3.30949	1.914	3.81503	3.48371	2.74917	2.08795	1.94825	2.0903	2.64778	3.64178
Ziziphus_jujuba_newGene_2548	11.774	24.1824	27.1821	2.25884	0.350412	0.531782	0.967222	0.637193	0.399479	0	0	0	3.82935	2.74943	0.357547
Ziziphus_jujuba_newGene_2705	2.64531	4.38439	4.01885	1.61073	1.6934	1.05599	2.64129	3.08348	2.72967	2.57465	2.66826	2.76661	1.23969	2.55787	2.76729
Ziziphus_jujuba_newGene_2838	1.23131	2.01926	1.68225	0.066098	0.507728	0.382437	0.876835	0.452751	0.666503	1.83625	1.11743	1.64742	0.928179	0.424415	2.4196
Ziziphus_jujuba_newGene_2933	3.94032	3.15562	2.30857	0.255586	0.712487	0.487664	1.03964	1.67195	1.08892	4.45577	1.00979	0.874831	2.32906	3.23999	3.79555
Ziziphus_jujuba_newGene_3246	0.587213	0.361662	0.401254	0.06666	0.108337	0.105156	0.346858	0.239559	0.333813	0.355579	0.24529	0.303613	0	1.30168	1.28879
Ziziphus_jujuba_newGene_3973	5.98644	4.19314	4.04616	1.93262	2.43597	1.393	1.93409	2.91711	3.06589	3.86387	3.77478	3.52929	2.61539	3.28615	3.64618
Ziziphus_jujuba_newGene_4083	1.80233	2.87956	2.10037	0.052389	0	0	0.243462	0.611597	0.301962	0	0	0	0.730301	0.051589	0.323446
Ziziphus_jujuba_newGene_4529	10.0572	7.11604	6.64292	0	0	0	0	0	0	0.120715	0	0	0	0	0
Ziziphus_jujuba_newGene_4556	84.2212	134.237	139.637	26.3141	19.9316	19.0256	4.5556	2.56128	5.65496	0.071093	0	0.069303	17.882	16.6228	28.9922
Ziziphus_jujuba_newGene_4557	1.94124	5.03039	4.73713	0.577339	0.341161	0.050259	0	0	0	0	0	0	0.077521	0	0.145239
Ziziphus_jujuba_newGene_5182	54.9007	52.7015	49.5014	2.37344	2.57379	2.88727	0	0.173745	0	0	0	0	0.489258	1.3678	1.63497
Ziziphus_jujuba_newGene_5543	86.2462	102.909	18.9121	21.6403	8.5547	22.3252	79.0993	51.1287	19.2493	23.9159	64.6182	90.8279	87.5316	45.0097	49.3763
Ziziphus_jujuba_newGene_5544	29.3891	562.45	524.896	20.8319	15.7678	25.8933	112.049	71.6062	86.7989	687.988	97.3776	78.0472	116.139	56.0557	57.7473
Ziziphus_jujuba_newGene_5930	153.244	146.344	155.278	58.3529	33.5588	32.405	134.553	80.9448	96.3278	143.772	84.7313	85.3001	256.61	109.488	100.221
Ziziphus_jujuba_newGene_5934	6.31505	29.5011	14.8263	4.35325	0.977314	7.97145	14.74	0.244791	35.7498	0.90648	2.26337	0.35378	19.4899	26.1053	3.21062
Ziziphus_jujuba_newGene_5939	54.8553	145.763	117.123	64.986	28.7421	44.1022	65.415	0	95.6963	1.50051	0.04254	0.576644	9.31255	49.3677	28.9728
Ziziphus_jujuba_newGene_5943	1.07278	0.715693	1.16938	0.244611	0.054256	0.134982	0.042256	0	0.032694	0	0	0	0.046746	0.144808	0.070333
Ziziphus_jujuba_newGene_6388	3.44764	2.58394	3.02181	1.10766	0.767492	0.852203	1.33171	1.39803	1.04924	0.320367	0.263315	0.37373	1.53416	1.55221	1.6988
Ziziphus_jujuba_newGene_6394	5.11346	5.03262	6.63633	1.54971	2.13886	2.85476	1.60921	2.5864	2.73422	3.14602	3.64518	4.48017	3.92814	0.789667	1.3852
Ziziphus_jujuba_newGene_6446	1.99278	1.21775	1.60081	0.270543	0	0.112718	0.301737	0.691605	0.822134	0.044589	0.121078	0	0.250668	0.687134	1.66362
Ziziphus_jujuba_newGene_6597	7.20374	8.43609	8.65556	2.80582	1.8285	2.7436	1.68254	2.7462	1.37775	2.07895	0.572231	0.573877	1.56014	1.88522	2.45057
Ziziphus_jujuba_newGene_6609	24.8964	52.6636	45.0916	6.52367	5.27285	5.60255	1.73704	1.27072	2.1959	0	0.675977	0.505137	11.8332	8.62359	9.43612
Ziziphus_jujuba_newGene_6614	8.95404	21.0891	17.0208	0.95177	2.28534	2.0412	0.322797	0.31909	0.395792	0.122901	0.040993	0.38646	3.08042	2.69681	2.57451
Ziziphus_jujuba_newGene_6913	20.1576	22.5392	21.13	8.75537	5.07417	6.96927	30.4132	28.5357	27.4861	34.0401	39.2124	34.1183	13.2589	17.8651	22.7958
Ziziphus_jujuba_newGene_7097	81.6078	97.5445	112.535	35.7776	25.0307	23.9124	51.8078	42.1803	42.1268	38.2881	36.0452	33.2723	79.5168	59.2519	63.9064
Ziziphus_jujuba_newGene_7236	2.02151	3.55853	3.17427	0.663185	0.862253	1.0443	1.04444	0.438339	0.18927	0.325894	0.333693	0.622039	0.573252	0.582834	0.98104
Ziziphus_jujuba_newGene_7272	6.77956	5.11993	5.49047	0.244179	0.796031	1.88364	4.678	5.90703	3.72197	6.75901	5.92694	5.56704	4.65256	4.52458	5.47113
Ziziphus_jujuba_newGene_7301	6.23387	8.56161	7.944	2.20784	3.79078	2.02472	3.6292	4.64628	5.53061	2.42389	2.53013	3.54256	4.27123	6.01969	4.95391
Ziziphus_jujuba_newGene_7340	45.9563	27.7265	30.1729	11.3455	8.88246	17.8525	5.13167	4.0118	4.23924	3.15724	3.13115	1.66395	6.34469	4.71668	5.40252
Ziziphus_jujuba_newGene_7466	7.20091	7.82495	7.96794	3.39078	3.37731	3.04268	3.97581	3.46141	3.81654	2.92223	3.60152	3.66502	3.6526	4.78599	3.64989
Ziziphus_jujuba_newGene_7688	1.51415	2.12376	2.05331	0.567348	0.409624	0.524418	0.260935	0.082309	0.166114	0.125973	0.131305	0.208143	0.338943	0.860186	0.782522
Ziziphus_jujuba_newGene_7808	8.10972	2.58185	2.58519	0.2394	0.368676	0.51813	0.231323	0.067956	0	0	0.136162	0.301639	6.92453	0.486548	0.654776
Ziziphus_jujuba_newGene_7897	2.74354	2.02994	2.08133	1.03928	0.665378	0.941123	0.249729	0.265834	0.24957	0.077248	0.144987	0.209959	1.10638	0.872668	0.783961
Ziziphus_jujuba_newGene_7986	4.39417	5.40758	5.81572	1.62292	0.941663	1.16779	0	0	0.109567	0	0	0	0.090758	1.14821	0.85587
Ziziphus_jujuba_newGene_8007	2.48024	4.10541	3.24743	1.22646	0.577496	0.636172	0.669488	0.564405	0.657019	0.204018	0.358733	0.796183	0.357296	0.410288	0.623103
Ziziphus_jujuba_newGene_8011	9.71131	19.2251	20.3099	7.40948	4.07523	6.38578	2.75317	2.9477	3.03938	1.40419	0.143884	0.402656	0.087666	3.36265	3.68756
Ziziphus_jujuba_newGene_8044	3.01574	3.23213	3.3567	0.875996	1.65765	1.57918	2.24993	3.77136	3.35882	1.73425	2.51926	1.40231	1.31353	1.60697	1.54948
Ziziphus_jujuba_newGene_8050	29.8213	25.4997	23.2848	10.7409	9.65842	11.7609	12.6277	10.6289	10.6999	12.8903	12.0903	11.1783	11.8935	14.412	14.191
Ziziphus_jujuba_newGene_8190	4.31863	3.48008	3.07802	1.52665	0.86133	0.774409	13.3581	19.7531	22.8509	14.9109	12.466	12.0473	0.736948	2.33293	2.62446
Ziziphus_jujuba_newGene_8379	1.28661	0.634627	1.67514	0	0	0	0.026586	0	0	2.48131	0	0	1.64869	0	0
Ziziphus_jujuba_newGene_8651	3.03461	3.4648	2.63967	1.61491	0.852096	0.86806	0.567941	0.778664	0.64869	0.376214	0.397527	0.606718	0.911258	0.814121	1.36399
Ziziphus_jujuba_newGene_8714	1.78329	3.35004	4.00205	0.27994	0.34427	0.463765	0	0	0	0	0	0	0	0	0.47547
Ziziphus_jujuba_newGene_8897	2.25171	2.35027	3.85543	0.116644	0.315704	0.141987	1.43851	1.47919	1.45537	0.095503	0.144647	0.26531	0.04449	0.635666	0.38856
Ziziphus_jujuba_newGene_9030	4.41975	6.85497	9.39794	0.901589	2.46879	0.885263	0.393664	0.34456	0.454605	0.158713	0.169544	0.10044	1.73521	1.49226	2.41766
gene10053	266.936	320.744	338.49	900.21	917.116	913.352	1706.47	1463.18	1465.8	1524.56	1859.94	1783.36	1088.29	1219.14	1196.01
gene10059	3.96171	3.93785	2.84684	7.26261	7.9789	8.89261	11.5587	9.26505	9.64065	8.9876	14.1917	13.7872	8.93647	6.83749	8.09533
gene10063	0.59706	1.04127	0.835169	3.0389	3.16773	3.35243	2.42999	2.21132	2.81934	2.6398	1.43959	2.4692	2.52772	3.8761	3.11543
gene10064	0.6413	0.834292	0.584616	2.4254	1.82079	1.72815	2.60461	2.00335	2.08239	1.18023	1.08961	0.780423	2.39449	4.14317	3.98062
gene10073	0	0	0.028243	3.1485	1.86897	2.31726	0	0.527469	0	1.98064	3.01822	3.03936	0	1.50944	0.826076
gene10081	0.189052	0.989198	0.403214	2.56243	3.80435	2.89454	6.33761	5.27563	4.60663	11.6196	14.2101	15.5076	4.61174	2.14099	3.22372
gene10200	1.36794	0.726916	0.94967	2.13772	2.46967	2.30676	1.3684	3.06528	2.62655	2.3387	4.10672	4.65432	3.17227	3.20465	3.14322
gene10209	27.7814	23.3782	26.9139	45.5933	79.3643	81.2865	105.389	36.641	38.1907	46.5135	58.8314	65.8937	104.097	72.6131	73.7715
gene10254	0.508028	0.570341	0.476198	1.29048	1.92114	1.69413	3.47693	3.12	3.4222	3.89361	3.65426	3.29825	2.65808	3.39281	2.82024
gene10266	0	0	0	0.87368	0.585508	0.716916	0	0	0	0	0	0	0	2.59879	2.21623
gene10305	84.3196	126.971	127.324	253.786	301.596	283.314	140.255	133.206	138.884	89.6522	79.9022	77.2442	175.332	156.105	160.039
gene10367	1.20385	1.47709	1.28784	4.39385	5.83167	5.97823	20.3855	16.9985	16.4956	14.0114	17.7811	22.6038	17.4279	19.3312	19.7017
gene10368	1.82916	1.79931	1.48338	4.31993	3.8695	2.95951	1.08793	1.43145	1.56355	1.20522	2.29866	2.04068	2.21761	1.90146	1.74653
gene10393	5.33422	3.72942	2.75717	6.27767	12.3056	10.5168	15.2566	21.3408	21.4086	103.908	57.5795	62.4749	9.56638	9.20081	9.56823
gene10454	1.6459	2.50137	2.19556	16.9195	8.01155	6.33294	4.40369	4.42881	4.26137	2.83704	1.94921	1.27818	8.45189	9.22091	4.87616
gene10497	3.90782	5.39199	5.03178	10.9917	13.0077	14.291	40.5007	39.7462	41.4515	40.6825	51.8377	53.344	25.0555	44.1074	43.7561
gene10498	2.68986	2.31714	1.85665	6.54462	5.86906	5.08051	2.41405	1.99588	2.47671	2.17894	3.7483	4.13591	2.90713	2.19704	2.16037
gene10519	2.11049	2.65439	3.78992	39.5809	74.2028	66.41	111.555	163.161	171.041	314.202	262.389	255.155	45.8153	82.6591	84.7539
gene10607	0.287586	0.387167	0.415607	0.727719	1.91959	1.38038	0.412392	0.310501	0.400885	0.060074	0.159103	0.064946	1.34183	1.71064	0.561367
gene10608	0.535054	0.551402	0.769583	2.0251	2.33772	1.5895	4.04302	4.40853	3.39904	2.97994	2.70642	3.57691	3.12343	3.45868	3.86819
gene10616	32.8582	32.2762	24.0982	43.014	92.1088	49.1047	40.018	33.1106	40.4407	13.3908	12.9093	6.69248	46.8405	30.6231	36.9994
gene10653	1.08442	1.53968	1.66251	2.3902	3.2353	3.10694	4.31111	4.66207	5.02958	3.3818	3.68146	3.03012	3.60548	3.43328	4.04885
gene10658	0.81894	1.61157	0.736908	3.25201	2.65213	1.94194	4.96878	5.29813	7.39463	7.30821	9.14808	8.053	4.34639	8.37469	4.11982
gene10668	8.00721	7.30026	6.61139	16.904	15.6716	16.0459	9.28342	8.91288	8.13426	7.82597	8.93063	9.56329	13.3832	10.8798	9.58258
gene10698	2.0189	0.913462	0.933291	3.90999	4.81842	4.93874	2.90268	3.22884	2.7199	1.07797	0.36675	0.724079	3.74497	2.92577	3.44428
gene10724	3.92049	7.28249	6.39175	10.5694	15.8431	13.6086	13.8538	21.9781	20.4805	17.7273	25.1146	26.0526	12.5218	18.2201	17.2521
gene10739	1.60979	1.46364	1.77342	4.28076	3.43881	3.72204	4.96977	4.65773	4.27003	2.37889	2.09077	2.03509	4.18185	4.20327	4.34931
gene1076	9.33487	14.2168	11.0998	27.9432	24.8246	24.8123	32.7254	32.894	29.4757	48.1657	50.5267	46.1934	25.4966	26.751	32.9887
gene10791	11.7836	11.5671	11.1718	23.7605	32.6478	31.0973	19.0783	21.3862	18.6096	15.4189	18.2139	18.0527	27.7137	22.6615	21.9978
gene10807	0.468621	0.450843	0.54131	1.70475	1.33406	1.89495	2.42326	2.00282	3.06616	2.54724	2.67629	2.57046	1.57712	2.0366	2.09288
gene10826	0.101056	0.6862	0.34142	3.16634	2.84908	2.72938	0.615323	3.32561	1.68783	5.66923	5.42624	6.32559	0.11721	0.533264	4.0754
gene10951	4.12354	6.38644	4.76457	16.1606	17.5322	16.4396	9.81339	6.63862	6.48769	8.27868	8.37374	8.2792	14.1358	9.97437	11.0898
gene110	0.631495	0.659118	0.729934	1.72298	1.32322	1.5845	3.49907	2.9141	3.58205	7.19613	8.49164	7.65059	2.18328	4.15268	3.92141
gene11048	0.246321	0.533603	0.334125	1.41161	1.78892	1.39136	3.71636	3.04317	2.57278	2.43141	3.53122	2.37347	2.25212	2.4769	2.5469
gene11052	3.32372	1.98973	1.92404	7.47912	7.82191	5.39846	10.8645	7.70941	9.89216	6.06493	4.6439	5.8474	4.41395	5.38831	7.03022
gene1107	15.1231	11.5374	14.7093	59.3504	45.8818	43.2515	8.69086	8.42074	7.31367	0.205296	0.439269	0.440372	5.40294	10.4995	11.3019
gene11126	3.96781	5.13918	4.57165	8.30674	10.3739	9.75353	9.61351	12.5571	11.7933	14.3175	12.8369	13.7864	8.72378	7.15492	7.38795
gene11163	0.729242	0.495272	0.437806	1.50772	1.91986	1.3213	0.566316	0.817224	0.55027	0.088014	0.091535	0.120434	0.549699	1.34051	1.35953
gene11200	3.13242	2.53217	3.07883	6.81386	5.93563	6.72534	10.7919	11.1912	9.03289	11.6814	12.3786	11.7314	8.17876	8.45762	10.2469
gene1123	3.56219	1.14631	1.21121	2.97427	7.04587	7.33257	2.04182	0.984671	1.30035	0.832608	0.843725	0.226318	2.59535	1.93475	6.41739
gene1124	15.1596	15.3708	15.7256	23.9559	36.0881	35.9133	34.5843	37.3992	34.6263	28.4707	34.698	33.8648	33.4848	39.0443	41.0731
gene11299	5.04484	5.35015	6.02412	11.6598	11.4082	11.4908	11.0358	9.27086	9.73692	3.41987	2.26173	2.66447	10.597	7.04854	6.02667
gene11303	3.2115	6.14655	6.02909	16.2734	16.4234	17.5695	20.7732	12.539	10.125	12.0104	10.7339	10.7359	5.19239	8.30894	8.072
gene11305	18.4959	18.2184	16.4945	189.004	137.29	145.968	45.2559	24.6512	28.7928	5.94129	9.7166	8.50388	47.4751	33.9319	34.7257
gene11375	2.82021	2.71514	2.10741	17.8079	14.2891	11.8322	7.36219	8.04091	8.14103	3.28228	2.73206	2.62289	18.7136	15.0876	15.1584
gene11396	22.0564	22.7766	21.2157	48.9278	44.3402	39.4927	77.8862	79.07	80.572	43.1523	51.7184	53.4709	70.6979	67.313	69.1378
gene11408	10.4474	8.61411	9.40607	31.3619	26.402	26.204	43.2628	39.8959	38.6789	33.8345	30.9934	30.6546	34.7713	30.1916	31.0772
gene11458	0.830687	2.46711	1.6952	3.25679	4.29216	4.75378	9.67601	12.5202	11.8117	7.66861	9.19518	8.99301	6.84	11.0317	9.97422
gene11482	0.776412	0.548253	0.477121	3.00688	1.89039	1.94673	3.36335	2.70629	2.88973	6.73339	5.90551	4.71355	2.48513	2.44971	2.74259
gene11515	5.86735	6.64502	5.85702	15.2242	18.4395	19.9178	31.4523	30.5678	29.7968	23.5985	22.8915	28.2505	16.586	22.4504	23.9342
gene11516	1.04392	1.77904	1.55955	4.30494	4.09508	3.71501	8.12563	7.93518	6.13712	5.24799	4.58115	4.11928	5.34597	4.69916	6.08647
gene11529	1261.91	1745.28	1415.78	3657.06	3498.44	3570.91	789.303	643.999	623.523	395.053	422.666	457.649	2514.7	1796.01	1954.66
gene11535	1.66361	2.34779	2.25052	5.62991	6.04608	4.64433	10.6019	9.31315	9.54311	6.71691	6.41331	5.80575	8.1521	7.12009	6.67347
gene11544	1.86767	2.68141	3.10392	7.97002	6.06181	3.99208	9.07238	5.48104	6.61684	7.79499	7.59697	7.47742	9.85574	6.27686	7.35369
gene11627	0.278047	0.529882	0.523854	2.44636	1.73199	1.70927	3.70237	3.73299	4.48004	4.33765	3.14744	3.95694	3.18296	2.80574	2.68747
gene11642	2.15339	1.02686	1.37207	3.82413	5.05112	4.2035	6.39536	6.64458	9.0306	9.05735	12.6461	10.9541	4.31257	6.71882	5.698
gene11647	3.15166	3.57064	3.85215	9.19669	8.36446	8.18891	16.3548	17.5825	15.8346	17.3349	16.5567	18.1704	12.1359	13.0216	14.0103
gene1172	11.2238	11.7056	8.14624	17.6966	25.96	23.8624	33.3925	35.2815	32.7177	21.2817	27.5517	21.035	14.9778	20.2424	19.7015
gene1174	1.4096	1.0862	1.81103	3.24227	2.41029	3.83783	1.59362	2.17022	2.12878	0.937569	2.63663	2.23526	3.00847	4.02612	3.32651
gene11758	0	0	0	0.664201	1.11997	1.20546	0.359005	0	0.463578	0.880575	1.01199	1.12328	0.247855	0	0
gene1176	0.274193	0.180098	0.372662	0.738062	1.03979	1.03137	0.064699	0.115057	0.26051	0.043785	0.625525	0.370427	0.358203	0.382779	0.052307
gene11769	0	0.315117	0.377218	1.86011	2.50882	3.14442	1.67096	1.56703	0.103645	5.22878	2.70429	2.4364	14.2751	13.7403	13.9948
gene11770	0.202033	1.92173	1.84718	6.21408	11.913	11.7294	1.39059	0.54539	0.801837	1.10574	0.360225	0.321621	2.46446	8.99236	9.18138
gene1179	0.397845	0.564434	0.222322	1.39484	1.48065	0.92188	2.59451	1.66945	2.49821	2.07581	3.34613	1.96867	0.763327	2.36958	2.12913
gene1182	12.0856	18.3391	16.9745	36.4685	42.3845	42.4102	97.8909	90.4949	91.1365	66.7644	52.5972	59.2833	73.3238	69.6897	69.6502
gene11836	0.211191	0.407954	0.282944	1.00369	0.670421	0.831827	0.936263	0.887748	1.11065	0.127174	0.075878	0.024464	0.422289	0.876472	0.895413
gene11867	0.350282	0.552816	0.590772	1.94887	2.14337	1.75995	6.09417	5.93894	5.29937	3.09886	3.31209	3.67557	3.90983	4.72481	4.1324
gene11875	0.789645	1.05912	0.702489	4.79285	3.45317	3.72835	6.29188	6.19253	6.05263	5.73223	5.55064	5.47066	4.2813	6.02613	6.28538
gene11926	4.3516	3.76659	5.29374	11.0218	7.97619	8.74924	8.83005	7.43649	8.79459	4.65669	4.24121	3.95462	4.1894	10.0025	7.89304
gene11934	2.57743	3.69039	2.73022	9.64014	10.7748	9.10481	15.511	14.4153	6.10295	13.1728	12.3211	19.8105	13.0597	10.9998	7.97077
gene11935	1.81436	1.39906	1.93252	3.51544	4.18905	3.33348	2.29852	1.85494	2.2286	2.42609	2.27577	2.68137	2.71211	2.87424	2.66967
gene11956	0.827233	0.856195	0.83518	2.63254	2.55708	2.23045	6.91469	6.07512	6.74739	7.85062	6.6097	7.02139	4.43601	5.85869	5.30692
gene11981	4.86891	4.65662	4.63682	11.8812	11.5502	11.6854	22.5971	19.7332	22.8362	13.0083	12.398	11.9491	22.0798	16.542	14.2292
gene11997	0.66519	0.821332	1.15143	4.537	5.31462	5.01074	3.36959	4.33998	3.44141	7.39246	6.27494	4.30597	4.82672	2.99087	3.48825
gene12013	11.0582	15.4663	13.2101	36.9249	36.4641	25.0238	44.2624	47.3374	40.2188	53.0125	52.8224	33.5865	26.7261	45.7073	49.1388
gene12084	100.3	112.639	124.388	307.914	424.612	412.16	331.258	378.002	398.574	549.334	481.885	465.925	370.064	245.495	245.594
gene12099	1.66234	1.50662	1.77409	7.33667	4.05693	4.35687	2.56277	2.37308	3.50325	3.65082	2.78469	2.04897	4.28883	2.1839	1.90278
gene12103	7.04313	8.98538	8.85211	11.5204	33.2563	38.573	16.5497	4.6258	3.32388	0.729205	2.91924	2.52616	24.0087	24.9536	8.2044
gene12106	0.955809	1.08608	0.816958	6.83693	5.30227	4.59794	0.390448	0.404316	0.240841	0.09144	0.191491	0.114553	2.28247	2.50657	2.68132
gene12108	0.243024	0.294494	0.237711	0.809366	0.616642	0.941153	2.7312	2.7781	2.89157	2.99797	2.4966	3.06888	2.01152	1.85443	2.5656
gene12115	9.9393	11.4018	10.9156	43.2414	37.4095	38.6211	38.9858	38.938	42.0164	47.5846	39.2133	34.057	31.433	30.8634	29.2258
gene12160	10.3656	8.89214	8.85772	20.0362	19.7593	16.9699	55.8771	61.2848	55.5233	42.48	47.3437	46.7014	40.2236	47.3335	44.978
gene12171	19.3037	20.8225	21.1522	51.5947	38.8511	35.4612	19.4962	18.3682	21.0016	19.9761	12.9554	11.7017	19.0474	15.7726	14.7595
gene12183	0.089492	0.061308	0.11059	0.476037	0.475706	0.460763	0.398574	0.081616	0.18638	0.020252	0.167714	0.305126	0.3183	0.213907	0.37853
gene12184	17.3108	17.9994	20.3018	60.9974	54.5961	50.0157	92.1005	81.9198	79.5866	84.5836	114.14	110.72	55.3511	70.0765	75.0538
gene12189	0.226872	0.244302	0.265391	0.858596	0.980092	0.58643	0.88507	0.806609	0.744177	0.838774	0.977123	1.02363	0.808561	0.719814	0.417332
gene12196	4.48907	1.80204	3.0928	8.64155	9.93129	10.1737	15.2855	12.84	13.4035	11.1562	8.12166	9.18698	9.46038	5.59865	7.3363
gene12198	0.810096	1.25118	0.954251	2.50456	1.66111	2.67704	1.92942	2.40613	2.2622	4.86376	2.43683	2.31627	1.62388	2.09765	2.34928
gene12289	1.74767	1.80693	2.35431	8.0223	11.0716	9.04904	13.7502	17.9539	12.4475	10.9596	14.4935	16.1891	14.3263	12.7477	16.0249
gene12294	24.2706	29.0959	26.6306	71.6862	76.3906	42.0099	57.4994	58.2915	59.9864	104.505	68.5275	61.2091	57.2706	90.5388	48.1268
gene12300	8.05603	9.78527	11.1535	121.145	79.112	82.854	65.2716	53.4418	53.6038	72.0519	65.0507	58.4825	47.4482	36.1971	42.4922
gene12308	3.63414	2.29818	2.61219	6.43902	7.21073	6.79681	17.921	19.9784	15.9366	6.58117	4.20369	4.63005	11.8929	13.0889	11.2026
gene12326	0.169226	0.307319	0.193924	0.905454	1.65907	1.62071	0.876673	0.702544	1.16685	0.641465	0.788903	0.61349	0.414727	0.922751	1.03416
gene12327	4.148	3.61111	2.74063	6.70472	10.5223	7.45198	8.02807	5.6274	7.39033	2.52841	8.62841	2.46806	1.54566	9.94899	2.95047
gene12331	8.93178	6.52878	6.27147	10.2192	20.6494	15.9797	12.863	22.1855	14.4663	24.9177	28.8931	35.9109	6.96899	12.3034	18.0577
gene12333	1.89948	2.43517	2.17451	3.61036	5.24719	4.14081	7.6448	7.16749	6.13506	7.40317	8.2818	8.34449	4.07331	4.79845	5.43769
gene12346	17.3215	13.6671	14.2326	28.1257	33.5246	36.8676	43.583	39.289	46.2144	33.8853	36.9441	35.4365	37.1616	33.9314	35.8896
gene12349	15.4588	17.9633	15.1005	27.1954	70.9116	33.5528	90.7248	93.4643	95.6938	40.8694	67.9195	44.3961	38.9349	36.8138	35.9042
gene12353	0.932524	0.65366	0.919893	1.29992	1.6803	2.93172	3.4524	5.34194	4.65975	8.49469	12.6295	12.747	1.90751	3.34419	2.73326
gene12356	5.06425	5.67167	4.59912	10.222	13.9401	15.9782	14.8332	15.0921	14.1912	7.34058	9.30327	10.9533	10.1545	11.9937	9.60013
gene12400	0.654061	0.749393	0.589758	1.83042	1.88007	1.85028	2.564	2.71273	2.75352	1.74864	2.04126	2.50392	1.89648	1.66274	1.90073
gene12407	0.471293	0.497626	0.451074	1.5023	1.29922	1.44873	3.39278	3.12237	2.94485	4.25371	3.43393	3.14381	2.2254	2.48068	2.51304
gene12455	4.06757	3.35021	3.56473	7.93806	7.79582	6.9461	12.7891	13.6749	14.6462	20.0787	15.7676	16.2996	7.93262	9.71002	10.4887
gene12470	2.6209	2.22968	1.90503	4.45026	5.15984	4.12868	8.18348	8.37112	7.48029	9.83654	8.14565	6.34843	4.7838	6.52513	8.08546
gene12477	2.81399	3.80062	3.72871	9.38907	7.09156	7.13333	12.156	12.5017	13.1184	11.109	8.34588	8.91099	10.6309	10.2184	10.6358
gene12498	0.598105	0.13874	0.102785	1.79548	1.79668	1.36065	0.43326	0.560235	0.428659	0.196003	0.657695	0.282016	0.240664	0.316104	0.485569
gene12505	3.92576	4.20717	4.54826	13.1601	12.371	12.1334	16.5803	19.6041	19.869	15.6947	16.933	16.3832	13.8523	11.8348	14.334
gene12538	8.95147	10.7109	10.2751	28.6723	23.9055	22.3282	22.373	16.6377	16.946	19.607	27.8074	27.0385	18.4183	17.201	14.4674
gene12539	1.19714	0.900938	0.905123	5.17302	3.57738	2.95667	1.74587	1.67219	1.82541	1.85457	1.88297	1.9239	0.865535	1.5164	2.59782
gene12598	5.79339	4.48834	3.89069	12.2745	15.378	12.552	3.27307	3.72865	3.3295	3.13597	3.61044	3.63401	11.129	11.8203	11.941
gene12623	17.4346	20.2975	24.2606	49.0615	53.0665	68.2716	34.0753	31.425	33.085	23.1984	26.4877	25.6903	44.8064	58.4626	47.997
gene12627	0	0	0.148284	1.46959	1.10209	0.846829	1.97431	2.55928	3.15539	4.33831	5.39219	6.64649	1.04053	3.22406	2.99211
gene12652	33.9925	32.2952	31.6724	73.5742	65.2625	66.9484	40.1519	40.9041	39.5204	28.5952	24.4479	26.8116	52.351	44.4534	41.6624
gene12750	5.39618	4.6273	4.194	14.0144	13.6483	12.1341	41.5666	32.994	37.3055	62.5762	36.17	25.5394	19.5109	23.2305	20.8566
gene12795	66.8389	57.5504	58.4995	140.177	169.939	174.536	259.207	235.603	228.692	106.8	141.529	134.757	287.739	171.238	170.871
gene128	10.8361	12.0531	10.0072	46.9878	55.0086	47.3787	47.6149	51.3894	50.4622	25.7593	27.8914	28.5546	54.1165	33.8286	34.1455
gene12897	0.989642	1.41482	1.23442	3.1953	2.47282	2.91573	4.21528	3.75087	5.27505	4.1313	4.55448	4.96364	1.85812	5.17253	3.79873
gene12898	5.86081	7.42902	9.02149	12.0709	18.9408	20.4439	29.314	30.7227	28.4958	53.6458	38.5065	37.773	20.5815	12.3565	12.2363
gene12926	1.4734	2.04939	1.79863	4.52687	3.18293	3.40659	2.08538	9.11069	2.68092	1.93174	2.1185	0.870277	9.78178	9.38247	9.40605
gene12950	167.056	245.534	256.692	474.16	461.27	456.383	230.451	237	240.435	219.063	195.437	190.632	392.324	284.527	295.842
gene12998	0.195425	0.123	0.179015	0.730184	0.716861	0.855109	0.624098	0.33696	0.199052	0.293684	0.1907	0.446441	0.400533	0.442285	0.441169
gene13	0.98909	0.45218	1.45977	2.02867	3.45228	2.1529	2.62391	4.40133	3.5606	3.00278	3.34843	4.25908	2.56411	3.77112	3.21863
gene13001	0.544645	0.522401	0.502327	1.79817	1.33827	1.62956	0.146528	0.323505	0.347708	0.029992	0.050956	0.079705	0.091619	0.400578	0.692703
gene13053	1.66887	1.4217	1.87222	6.49902	3.41208	3.70168	4.59716	4.34864	5.79746	2.58616	3.14736	2.6411	1.62082	2.21003	2.66057
gene13115	7.8204	9.18572	9.47543	18.6092	21.849	21.1662	22.1871	31.8714	31.0702	54.6219	55.7339	60.9714	12.0005	16.4331	14.5501
gene13133	66.1239	75.378	74.4272	150.256	141.084	138.141	226.996	219.392	216.059	377.178	304.595	301.178	170.702	172.911	170.167
gene13160	0.935709	0.496964	0.613145	3.80283	1.4967	2.604	0.765169	8.29101	2.60949	42.4181	32.913	40.3733	3.36258	0.5947	0.598294
gene13161	0.689591	0.546145	0.634882	2.0302	2.35792	2.31432	8.77839	13.8264	14.0105	33.1647	46.9842	41.3841	8.09848	7.59649	7.50958
gene13162	118.291	84.1342	86.2712	196.395	198.38	203.144	208.891	219.385	220.827	216.134	304.414	288.331	272.761	201.513	211.771
gene13170	0.363457	0.593517	0.498255	2.43093	1.56924	1.32846	2.96788	3.07659	3.48354	4.19599	3.96544	3.32063	1.92195	0.970772	1.42351
gene13212	1.59124	2.80045	2.68262	11.105	7.15621	9.85873	18.0743	17.1543	18.7029	18.5672	21.0852	22.2969	9.17872	8.38692	11.9934
gene13222	73.7236	59.3912	58.025	172.295	180.406	188.714	192.786	263.567	274.105	357.721	285.621	282.478	223.031	167.909	183.262
gene13237	1.03658	0.54548	0.456475	3.14651	4.48976	4.71192	3.16219	3.76469	4.61541	6.73859	4.72654	6.76058	4.4272	2.68021	2.84032
gene13240	0.987114	1.42931	1.16479	5.34036	7.72179	8.81747	14.0192	9.42603	14.9218	8.1475	11.4569	7.61228	6.32263	8.63831	11.1924
gene13244	3.23614	2.61502	2.52606	5.17073	5.89819	6.01989	8.21456	8.31239	8.5751	7.90104	9.72348	8.62821	5.35944	5.8255	6.66366
gene13256	6.58773	5.00057	4.85659	15.5119	13.3802	13.4897	19.7017	18.9364	18.7938	18.1372	16.5688	17.7056	14.194	15.5323	15.2432
gene13261	0.503276	0.176464	0.225642	2.49084	2.99335	3.28316	1.40979	0.831274	0.875178	0.578857	0.871689	0.58911	0.652382	4.37807	5.00346
gene13264	3.00855	2.19774	2.56868	5.76161	9.25949	8.10292	10.1859	12.8059	14.2478	14.661	15.8679	19.7898	10.7379	16.5992	15.4117
gene13309	4.03231	4.09745	5.60619	10.5635	9.46108	9.03407	18.792	15.9146	15.6153	10.3399	12.2693	9.90608	12.3785	12.1557	11.9509
gene1331	1074.14	1121.05	2093.78	2802.42	4368.09	4515.13	677.537	1054.48	1110.74	245.078	499.784	481.383	3657.24	2701.83	3046.15
gene1337	12.5649	12.8312	11.7669	37.6246	28.5677	33.84	33.855	33.5017	32.4022	73.2099	52.6785	47.8476	42.671	24.88	22.773
gene13418	8.67155	7.99468	7.66295	33.4685	38.8233	39.528	3.13508	3.5372	3.74669	2.61361	3.07752	2.78676	20.1226	1.38211	7.65693
gene13539	0.134872	0.334135	0.054693	2.81351	1.13861	0.890505	0.515765	0.486236	0.359438	0	0.068292	0.234599	0.254771	0.167161	0.12033
gene13558	0.100528	1.07534	2.38278	5.00577	6.90676	13.5777	17.6202	5.59405	3.12969	14.5402	1.89695	14.8095	14.5048	4.50326	3.84169
gene13563	4.56761	2.57604	2.95752	9.53984	13.3222	12.8311	12.8729	15.0542	14.3175	10.6544	17.8576	10.9253	11.3764	17.0668	15.8804
gene13568	30.5849	19.4455	20.9643	77.805	28.1029	37.4895	17.5927	15.7874	16.6789	5.2925	10.1559	8.56618	23.2966	25.3813	26.4652
gene1359	19.3441	19.053	21.8626	45.2035	50.1938	50.1551	82.974	73.446	83.2138	88.6833	61.6519	58.3793	60.8289	77.0742	77.8092
gene1363	1.94772	2.90323	3.19235	6.67662	6.72588	7.61563	12.3741	11.2217	12.1467	9.92435	9.92072	11.4872	9.76601	11.7776	9.89467
gene1364	4.90545	5.38943	5.00049	14.0571	11.6046	10.7479	15.8805	14.4601	14.4173	4.33438	12.3337	10.9116	12.8716	1.19081	12.6843
gene13680	5.04117	7.24039	8.07065	14.7895	22.7098	27.3	59.2529	60.5271	55.1999	85.5669	121.566	93.9048	20.3657	27.1692	22.6558
gene13711	0.668981	1.32146	1.04638	2.80609	3.05896	2.18746	4.86992	4.85883	4.41946	3.39799	2.65075	2.97535	3.80066	3.33443	3.69536
gene13721	3.10588	1.86817	1.97382	21.3789	8.36168	6.27252	22.7776	32.2487	35.7937	5.98503	2.46484	2.09999	1.67341	4.51134	4.91549
gene13754	2.02675	0.65415	0.70277	7.80596	7.02021	6.18405	1.82154	1.87129	1.36318	2.82913	2.07212	2.67613	4.71785	2.51716	2.57862
gene13770	2.26133	2.83081	2.3367	5.19941	6.82297	6.70282	10.178	12.857	12.1037	13.3918	22.0622	20.4689	7.73881	12.8812	13.8106
gene13771	254.73	222.52	222.582	816.04	806.922	835.497	556.78	476.897	515.283	801.485	997.135	757.487	850.828	529.447	662.236
gene13772	21.0721	20.9275	27.1043	100.527	130.325	74.7322	185.892	87.819	73.1757	241.408	232.856	301.935	252.59	43.7167	52.1294
gene13831	1.23184	1.54064	1.21353	3.87389	3.37164	2.7881	5.38728	4.48503	4.62403	4.03495	4.61831	3.65583	4.94749	4.56912	4.40499
gene13848	0.993394	1.09333	0.829905	2.28808	2.17184	3.21574	4.74457	6.78494	5.90585	5.99909	5.24788	6.31022	3.79086	4.59715	4.71404
gene13898	0.882286	0.88846	1.30648	3.34714	3.63435	2.8392	6.57651	5.55922	5.72733	5.89712	7.01787	6.31202	4.21858	5.00839	4.47713
gene13915	1.05377	0.784761	0.914143	3.55272	3.86284	2.92807	8.60109	7.34783	8.28735	4.5685	4.54735	4.70819	6.42092	4.92046	4.64079
gene13925	9.65568	8.53466	12.1201	30.5935	26.6336	24.192	54.4343	57.2679	59.5187	78.5321	69.9875	71.2063	50.0414	39.3662	42.4217
gene13927	19.16	19.1445	12.7832	43.5526	43.3107	41.1387	13.5265	56.7485	34.2661	8.45324	45.7793	45.6802	32.3626	28.9164	50.5174
gene1393	2.49654	2.02292	2.41426	7.79343	14.2536	14.6345	10.7348	14.6804	16.9969	11.633	12.7328	10.8786	4.3977	4.85664	4.83677
gene13962	1.05939	0.60441	0.517161	1.4315	1.84699	2.19346	2.16789	3.25864	3.1223	1.76886	1.5307	1.49775	1.1084	1.54987	2.6307
gene1398	0.491907	0.481824	0.358854	2.31231	2.18882	2.37793	0.758327	1.69096	1.26133	7.21667	6.2714	3.6293	1.18784	0.481432	0.6745
gene13986	9.94974	7.54998	7.02771	33.6909	27.0669	29.9639	47.7159	47.1892	39.5695	85.2894	84.5627	80.9102	49.7325	31.0106	30.5845
gene14008	1.47035	1.28634	1.43443	4.0835	3.1539	3.56561	2.07768	2.9203	2.6554	2.28146	2.36451	2.40827	2.03329	1.90443	1.94777
gene14017	1.6095	1.46175	2.21252	3.4763	4.47828	2.83835	2.34504	1.66219	2.49329	2.30034	1.38184	6.95227	3.09428	5.96673	2.03253
gene14057	5.01976	1.21109	1.09641	60.34	44.8814	55.0159	28.9188	28.014	26.8861	8.17258	8.572	8.46504	42.3488	47.946	48.7265
gene14071	0.844675	0.651323	0.749218	1.58722	2.17957	1.91581	5.04542	4.24801	3.44131	3.40507	4.35843	3.65271	4.28301	4.23259	3.65095
gene14095	6.14144	6.50849	7.02999	39.5132	36.5957	45.3583	6.69415	48.8203	43.6175	3.98677	4.22816	3.78938	4.68708	9.73394	6.29934
gene14137	0.561364	1.09559	0.865409	1.39774	2.69457	2.10214	4.34007	5.89977	2.63188	6.58393	4.43735	4.47483	3.18495	2.86214	4.66905
gene1419	1.14787	1.21027	1.03231	2.44088	2.35786	2.85	1.90636	1.8033	1.61583	1.78219	2.10158	1.79607	1.32943	2.11584	1.89868
gene14196	35.7031	32.4313	33.0807	68.7813	74.9145	77.1895	88.011	87.0635	87.0755	202.794	246.54	238.864	158.435	98.9162	98.0068
gene14212	0.795154	0.497048	0.556003	2.05223	1.57641	1.4957	0.84011	0.733669	0.526582	0.192126	0.391159	0.172228	1.15954	0.392232	0.986914
gene14235	0.08774	0.375018	0.283908	0.878751	1.25269	1.36953	0.367086	0.726815	0.366414	0.143384	0.126255	0.093003	0.988824	0.540892	0.807833
gene14237	1.73037	0.968287	1.27457	2.27052	4.11166	3.55833	4.67007	1.77223	4.37744	4.5573	3.38444	4.38174	2.30022	5.12913	3.82246
gene14251	2.94509	3.47546	3.31835	4.49773	6.95718	9.21743	8.23075	8.67622	8.36891	12.0028	13.6747	13.5764	7.41651	9.01349	7.7196
gene14319	1.21693	1.38783	1.20048	2.0713	4.31712	4.64898	5.11019	5.44426	4.451	3.90697	6.49247	6.28359	4.36297	6.52403	5.82684
gene1434	4.01518	1.95243	2.43744	9.77325	7.80831	7.68206	6.85508	9.0777	6.88708	9.54089	7.71761	7.6379	5.8818	4.01123	3.14396
gene14349	0.51173	0.995382	0.948801	2.69422	2.58938	3.52907	6.95085	4.74376	3.4142	6.38048	8.67231	10.3752	6.0047	2.27388	2.41873
gene1435	40.4579	46.1194	51.8255	68.6107	103.52	103.807	131.869	157.448	154.713	308.228	327.68	331.253	98.6909	64.5286	63.9241
gene14364	1.07746	1.16973	1.0737	3.18348	2.83072	2.46099	5.36365	5.21936	5.16739	4.78755	3.6717	2.71818	3.82043	6.77008	5.44751
gene14421	2.71197	2.42246	1.92548	5.61524	7.42253	7.52398	17.3911	20.5623	17.7342	8.46363	12.4254	12.2298	7.81248	10.5004	9.16311
gene14466	0.572477	0.621916	0.367237	1.29649	2.0382	1.28347	1.42884	0.933984	0.535165	1.31555	0.846823	0.958479	1.9388	2.00689	2.03728
gene1452	1.66205	0.801582	1.20337	2.03582	2.92612	2.94271	1.63958	2.13426	1.43146	0.402008	2.72425	1.89171	3.42294	3.04075	2.35769
gene1456	0.716865	1.00144	0.519142	4.48865	3.56935	3.69595	8.99227	8.71012	7.00836	9.95836	8.71254	9.49806	6.34118	7.07499	6.82752
gene1459	1.17752	2.89856	1.9665	11.3714	8.08824	9.31655	1.76347	6.92696	1.67656	13.3065	7.88535	9.45783	9.73764	9.18283	10.3112
gene14597	55.6735	47.7833	47.5112	124.13	154.592	156.359	72.4646	84.7396	81.6484	116.695	102.57	99.0673	118.44	70.5543	72.3285
gene14599	1.80813	2.08991	2.39204	3.62161	4.25441	5.3766	3.79955	4.44087	4.2064	0.640142	1.18735	0.814547	5.57252	2.46778	2.14758
gene14659	28.919	24.1903	32.2189	57.5037	61.8744	61.8717	47.1291	47.4339	48.0729	34.7167	40.8278	39.9601	42.8393	50.5957	57.9959
gene14703	4.75697	10.4203	7.27587	21.8847	12.336	21.0477	22.5059	15.3644	36.4654	16.3721	20.0534	38.2813	14.0915	21.0128	15.9918
gene14720	1.09811	0.893896	1.24556	2.90986	2.43297	1.89492	5.36091	4.31276	4.44611	3.8969	3.25212	3.16649	2.79322	3.25954	3.93176
gene1473	4.13921	4.04565	3.45582	9.36603	13.4855	12.0255	14.9942	17.5405	19.8909	13.9883	16.3916	17.5304	10.2835	13.5015	8.99831
gene14760	0.949649	1.26216	0.973945	3.13047	2.36938	2.26146	6.36879	5.1036	4.68959	3.58613	3.40541	2.61127	3.50064	1.82979	5.12406
gene14765	0.574403	0.891788	0.908213	3.33032	2.76745	2.35482	4.58693	4.91505	4.92639	3.48829	2.35882	3.11808	3.68913	4.51037	4.21467
gene14809	19.902	20.1368	22.5473	47.0092	39.4299	39.4256	61.5026	51.4397	52.9162	39.1519	52.7835	49.9246	63.9126	29.597	45.801
gene14824	1.39674	1.08566	1.57289	2.93489	2.5423	3.13644	5.67421	5.57195	5.3483	5.1923	4.99077	5.20224	3.37506	5.25513	5.30499
gene14893	12.6553	10.9413	11.7433	20.8737	31.025	31.3016	46.3393	46.1198	45.3267	40.6551	35.4994	26.7234	34.1577	15.562	15.2405
gene14895	0.485188	2.32306	1.89183	7.58604	8.7689	11.0598	5.04058	4.18131	4.75535	5.4466	8.93362	6.25595	1.87678	9.01002	6.96018
gene14904	1.52062	1.19079	1.386	3.75412	3.32597	2.58523	0.945269	0.935327	0.804687	0.141855	0.381223	0.353786	1.11315	1.1825	0.877522
gene14938	0.055337	0.033003	0.128069	0.690911	0.543109	0.681808	1.57776	1.40403	1.55326	1.2808	0.929537	1.26545	0.70671	1.52613	1.29542
gene14955	0.225046	0.391413	0.443443	2.00817	2.25333	2.44381	1.8075	1.80216	0.989253	0.056922	1.49364	1.52906	4.1068	1.14617	1.21875
gene15028	0.908043	0.794176	0.8967	2.14595	1.63161	1.80069	1.96226	2.77968	2.07041	2.65995	2.15101	1.75859	1.4576	1.75768	1.76781
gene15032	2.20994	2.84848	2.10961	5.48753	4.70292	4.83195	8.03458	7.73448	7.10502	8.27022	6.60746	7.41594	5.09263	6.30702	5.98416
gene15033	2.19501	3.09738	2.39936	5.91142	5.24178	4.65076	10.0611	10.4294	9.00235	8.93523	8.21539	8.05981	8.66044	9.40104	7.94201
gene15035	1.79994	1.27666	1.07859	3.98142	3.60424	3.31279	7.08033	7.16543	6.85537	7.44125	7.88252	6.57051	5.26284	6.0801	5.23279
gene15036	1.38413	1.2306	1.46468	7.16004	4.71181	5.78789	15.0297	18.63	18.0155	25.0091	34.4375	33.0799	5.27737	3.18105	2.46549
gene15092	2.61785	3.13329	3.61389	9.09464	8.38392	7.91827	17.9306	17.3351	18.8868	15.1869	15.7175	16.4723	11.5038	15.6059	12.6275
gene15097	0.739437	1.1582	1.5661	3.12395	4.15299	2.98172	7.78515	3.6278	6.16872	9.22375	4.78434	5.40945	6.15606	3.4057	4.84586
gene15106	5.51544	5.42383	5.08085	14.3497	13.8272	10.6569	21.7623	19.2609	20.2155	14.6798	15.0638	13.9869	18.2588	18.2284	17.62
gene15121	0.880396	1.00517	1.88487	3.6224	4.79186	4.40368	2.33123	2.27959	3.42098	5.22607	3.64143	3.3332	2.57469	2.29467	1.20098
gene15133	3.56914	3.023	3.45945	20.8384	17.5381	17.9049	36.1307	44.16	43.3433	38.9806	49.8148	42.3193	23.8172	20.8784	20.1302
gene15152	197.968	169.693	130.975	490.43	537.357	472.914	434.393	197.13	340.391	362.279	341.215	413.881	432.161	219.766	220.033
gene15186	0.501459	0.203502	0.488568	1.16569	1.15272	0.992443	2.39541	2.59032	2.59545	2.50686	2.57207	1.98016	2.21711	2.4748	1.71545
gene15246	2649.89	3187.79	3234.8	8061.03	7552.03	7383.33	3545.81	2829.49	2990.25	1628.05	1741	1753.68	4215.76	2768.89	3224.63
gene15333	17.4851	10.6696	13.805	50.3488	34.2886	32.3584	14.7213	14.1013	15.4332	3.64047	4.23552	4.2359	16.1667	10.3472	8.93334
gene15334	4.32599	1.35939	1.46189	14.7518	10.5058	10.0755	11.633	13.063	10.5189	6.39675	3.02193	2.64896	8.73911	9.01991	7.50706
gene15349	2.48142	1.8264	2.30276	4.33123	4.9137	5.15726	3.2986	8.67062	7.33864	8.10432	8.44699	7.87534	7.26308	8.20978	8.20193
gene1539	38.633	45.3101	49.1062	122.683	104.162	105.556	61.1835	67.6284	70.3211	41.0044	41.6467	37.7692	82.3084	36.9446	37.2293
gene15404	3.07475	6.4299	8.51478	51.6935	65.4298	66.5675	119.218	121.897	136.478	141.584	136.124	129.301	46.6598	42.946	39.1992
gene15465	4.54041	4.4151	3.57256	10.0455	12.8797	13.6918	17.0717	18.377	19.8545	16.1671	18.3598	21.9588	14.591	18.2312	16.6837
gene15466	0.927011	0.730397	1.22657	3.82717	6.69111	6.384	16.4736	18.2644	18.2396	17.991	22.6588	23.4719	9.97518	14.7047	15.449
gene15539	7.73879	8.35655	8.76975	18.094	15.6966	15.8431	14.4424	10.1	9.68622	17.9123	5.62842	5.57356	14.5452	13.3105	12.5946
gene15570	2.26619	2.59943	3.15284	3.88167	6.78191	6.16917	7.18708	8.32507	6.66663	6.00652	5.32238	6.53645	5.94549	6.42353	6.16092
gene15579	0.453195	0.500134	0.507752	4.1956	1.72911	1.48012	1.50496	1.23434	1.57023	1.36621	1.4032	2.34534	2.04659	1.99686	2.17448
gene15581	13.3712	9.31991	10.2682	38.5488	60.7002	57.3188	328.013	346.292	347.804	720.4	530.055	529.39	90.0915	82.8399	84.746
gene15591	11.3461	11.4244	11.4546	23.8231	41.3222	39.0541	53.5129	56.4517	56.9877	197.948	191.616	191.164	36.5339	31.973	32.4537
gene15604	6.85341	10.1402	10.8277	408.038	397.339	387.134	260.403	258.236	245.271	89.3546	99.9115	107.819	292.742	227.315	218.237
gene15623	0.502733	0.1799	0.226224	1.34638	1.21061	1.38404	0.170665	0.150903	0.203735	0.16972	0.149445	0	0.257445	0.377407	0.231071
gene15632	1.59843	1.22328	0.888023	3.60705	3.93836	4.33406	5.8234	6.32087	4.86598	1.99119	0.936673	0.911634	3.54951	4.51662	4.38099
gene15666	4.44233	4.19048	3.6544	10.4782	11.0094	8.94332	19.9124	22.4627	22.1422	31.1951	28.9448	30.3167	10.5796	12.4104	13.7089
gene15667	41.711	36.8293	37.4515	167.241	150.926	157.665	110.123	119.354	122.79	123.378	106.971	97.3113	127.564	93.73	107.457
gene15674	691.673	543.774	535.001	1297.73	1364.27	1356.06	472.916	382.02	367.995	107.17	137.272	136.594	997.658	674.686	700.91
gene15679	0.841498	0.76093	0.483913	2.9599	3.25451	2.84426	4.32539	4.72304	4.41347	5.00215	3.02464	3.63659	4.29204	4.35775	4.24978
gene1568	11.0783	10.6736	10.1009	25.5871	18.4155	23.9143	39.5442	28.3376	26.7363	19.117	26.5848	18.9947	28.7361	22.7573	21.1934
gene15693	0.122535	0.302251	0.473518	2.91103	5.57909	5.99016	3.58318	3.04482	3.70769	1.02275	8.83161	9.86074	3.94066	2.80371	2.49327
gene15731	4.39713	3.83399	4.24408	22.5046	26.4016	26.2743	4.48788	5.06527	4.47961	6.77269	6.92401	5.77436	19.5923	10.8777	10.5467
gene15763	1.30868	0.196282	0.61431	3.16624	2.89733	1.81368	0.374377	0.384057	0.149024	0.447164	0.644554	0.891875	2.6543	1.23007	0.929602
gene15774	108.045	59.8663	61.7927	512.875	200.259	204.812	15.7071	12.1951	11.6487	2.01183	4.31728	4.05844	19.0176	49.7127	5.03385
gene15776	0.698091	0.990703	0.622582	2.40309	1.89256	2.21573	3.4411	3.33842	2.75176	3.11943	2.52501	2.56997	2.59171	3.20803	3.28098
gene15780	6.99663	5.37664	5.90984	9.8608	15.9429	13.9344	12.9518	12.9915	12.959	11.2162	11.3261	12.1356	7.31611	14.6697	10.762
gene15804	56.4429	51.7075	57.2829	112.239	106.228	110.184	178.22	154.226	153.995	165.697	188.446	194.426	179.355	159.649	160.443
gene15814	4.68789	2.9301	2.65194	24.0216	18.3069	19.2184	5.78403	6.06389	7.0657	6.29282	6.76837	7.76057	25.3435	4.56654	3.92516
gene15870	12.8457	11.381	11.8036	37.4939	30.3817	29.3364	63.1083	61.031	58.8294	63.5107	56.8056	58.8798	62.4209	56.1258	56.7528
gene15895	6.70345	5.93669	5.29124	16.3144	17.532	21.2162	35.2747	33.8554	29.1273	31.5281	23.0947	35.2707	13.309	26.466	24.481
gene15939	0.070091	0.078007	0.226725	0.736703	0.798914	0.51009	1.88654	2.12171	2.16052	1.30532	0.761141	1.08379	0.615149	1.50031	0.982329
gene15963	1.66375	1.8331	2.64611	41.1651	33.6527	33.4009	9.22788	14.1491	12.4313	7.57465	7.12503	6.66797	6.46203	6.52135	6.46938
gene15982	0.61151	1.40579	1.50052	3.13071	2.69463	2.60722	5.60809	7.24284	7.16684	39.8181	43.9162	45.1312	2.97725	3.87226	3.95172
gene16073	11.0309	11.3534	11.3176	25.7962	21.8319	23.9253	18.4868	17.628	19.0555	20.7854	21.9313	19.8915	26.6125	19.1078	20.7874
gene16134	1.47848	1.08861	0.998565	126.792	68.353	69.0069	244.496	248.774	266.075	218.31	186.457	178.84	78.0506	59.186	62.0847
gene16135	1.11921	0.967026	0.843309	3.52209	2.33098	3.25684	5.56795	5.92922	5.57543	5.17132	4.17192	4.33133	4.02525	5.02047	4.54167
gene16141	1210.11	1294.53	1272.01	3032	2598.96	2613.62	450.352	416.431	382.015	149.239	251.713	186.112	1638.22	1165.54	1292.16
gene1615	28.1914	36.3396	37.0156	93.8434	80.8547	85.3883	92.9343	88.2387	87.8458	92.9564	100.693	98.4916	71.5783	84.4351	83.8634
gene16153	0.270517	1.32136	0.772011	3.20728	3.43	3.16711	1.90431	1.83329	1.29611	1.20408	1.68686	1.06131	1.1338	1.29843	0.725728
gene16186	2.40637	3.14782	3.19507	8.12207	5.83279	6.18602	19.2363	15.6303	14.2737	22.0439	20.3145	21.6555	9.42083	10.482	10.8044
gene16198	13.5094	15.0775	14.7071	21.443	36.9689	36.1848	25.3051	30.0549	27.2708	13.5514	21.4076	19.4257	23.7933	31.8667	34.3115
gene1620	1.64217	1.47026	2.25871	4.73545	4.53399	4.29551	7.24081	6.60714	7.55954	8.4354	6.58607	6.06456	6.86296	6.35441	6.86873
gene16237	0	0.077791	0.140137	0.910168	0.846602	1.5299	1.36737	1.21064	1.27313	1.50639	1.47297	1.6399	0.229904	1.41422	1.89002
gene16294	1.19083	0.951274	1.06711	2.20002	2.47787	2.42522	4.89705	4.32936	3.86069	3.56397	2.98275	3.10177	3.85384	3.76324	3.80707
gene16308	0.534204	0.9859	1.34248	2.65979	3.01707	2.81308	0.918565	0.858436	0.755523	0.043125	0.400553	0.715367	3.62021	0.870886	0.7653
gene16317	110.045	124.902	125.375	248.782	277.42	272.159	123.482	106.595	102.077	87.6399	69.9843	66.3182	92.4446	83.8251	79.3259
gene16384	6.87066	3.9866	5.22601	16.1431	14.6709	15.1399	41.695	37.0501	42.8642	54.8412	49.1857	51.3417	26.6764	28.1348	28.1974
gene16390	3.2328	2.57419	2.83686	9.38969	7.42266	8.46923	19.3214	16.1062	17.1564	15.445	16.8032	16.8592	16.2404	18.8009	17.1318
gene16405	0.996221	0.816945	0.848311	2.46908	2.87934	2.41867	5.62732	5.4769	5.25643	5.1324	5.25965	5.58775	4.8363	4.61988	4.00507
gene16523	0.038878	0.148229	0.210972	0.957249	0.678006	0.624857	1.62639	1.33733	0.702065	2.0974	1.1957	0.080577	1.45267	0.85119	1.17665
gene1657	0.807275	2.30579	2.00584	5.97641	5.65444	6.14715	25.7177	30.9778	29.2536	25.2949	22.4226	24.1804	7.31667	16.5031	16.6897
gene16586	0.861478	0.87001	0.84843	2.45386	1.94975	2.3023	4.54569	4.29441	4.96084	3.79531	2.55989	3.45586	3.74272	2.79418	3.23171
gene16602	0.186381	0.374531	0.38722	1.13283	0.976277	1.33068	2.40894	1.93367	2.02508	1.55234	1.07113	1.88966	1.40804	1.42054	1.45542
gene16607	10.4351	11.7889	14.1176	27.5404	22.2182	21.3325	31.3541	24.7368	30.8384	26.7447	28.7494	28.8572	18.6665	24.8475	26.4383
gene16624	0.522114	0.404373	0.470403	0.871745	1.02164	1.03904	1.62837	1.13535	1.53016	1.76423	3.09523	2.46433	0.908854	2.05806	2.02149
gene16633	1.24281	0.49972	0.549614	4.52286	1.92671	2.06484	0.994778	1.05611	1.4918	0.683705	0.397554	0.405734	0.35388	1.17316	0.983852
gene16641	6.32334	7.93724	8.9542	33.5283	60.1273	61.7336	34.5543	44.8886	46.6758	38.94	33.0489	36.0817	24.365	39.5758	45.0165
gene16644	1.96628	1.50458	1.43086	3.55921	3.19326	3.52403	8.20354	7.0523	7.47193	6.00446	7.44085	8.13957	7.71281	6.76623	5.97666
gene16692	4.3084	4.35937	3.96812	10.4768	7.68135	8.59091	12.8477	13.4081	11.0754	20.817	25.2276	19.8035	6.87565	14.476	12.7479
gene1674	13.8687	10.1169	11.4449	79.6894	66.9636	66.6367	41.1857	42.9684	42.4761	25.3876	22.1713	19.717	37.6278	39.978	37.752
gene16774	0.553765	0.177491	0.361139	1.01349	1.48709	1.32985	1.48053	2.59636	2.35169	1.52157	1.46053	0.775657	1.02652	2.23379	1.55032
gene16803	2.52007	4.12861	3.12279	6.62244	4.01016	7.28873	11.3957	9.8415	12.4183	8.40389	13.3303	12.773	6.53068	8.64214	9.88253
gene16809	2.15727	2.20069	1.82886	4.53871	5.93768	6.73986	12.603	12.7244	13.6607	11.7616	12.7782	13.7673	7.07799	10.3824	8.90241
gene16832	0.266021	0.181557	0.050133	1.63562	2.31686	2.52207	5.67643	4.13442	4.58549	21.118	17.11	13.014	5.25422	5.90736	7.6757
gene16844	1.34265	1.03465	0.807841	2.35554	3.34929	2.57578	5.01612	4.74356	3.5871	2.26364	2.77237	3.84559	3.4429	2.83931	2.89426
gene1686	5.17821	4.07285	4.08205	10.8876	9.9437	7.22759	21.3224	20.6709	20.1214	23.1021	23.6788	22.0207	13.0353	11.0688	9.94505
gene16870	1.34921	1.23166	0.853237	3.12645	2.81816	2.95889	4.52472	5.88076	4.48295	4.13065	2.78958	2.94354	3.1817	4.24217	5.36925
gene16889	134.928	188.404	186.523	410.032	367.737	397.495	518.727	420.683	459.011	58.6543	189.233	188.452	180.517	303.236	317.353
gene17069	1.50548	1.3887	1.05955	5.63913	5.69033	5.31477	1.88008	1.89444	1.55539	1.1557	1.23949	1.12157	2.26971	1.4572	2.24009
gene17090	0.525857	0.185516	0.30395	3.47356	2.52312	3.79751	2.56724	1.23342	1.31531	0.232773	0.167245	0.230089	1.60328	2.80067	2.36797
gene17163	3.34532	4.87	3.46144	6.8533	10.0181	10.6146	19.9302	16.6884	12.8805	19.1922	21.8261	11.9677	5.0842	8.74363	9.5413
gene17185	0.738106	0.776811	0.995573	2.29333	2.01692	2.51917	2.7213	2.0797	2.81646	0.746291	0.781358	0.926449	1.27387	4.23343	2.92778
gene17196	0.714103	0.776819	0.741159	3.69505	3.64971	2.80868	7.71145	6.6577	6.60629	8.76057	7.44626	7.97192	6.5625	5.24417	5.70395
gene17202	0.785859	1.26662	0.904373	2.90779	2.35718	2.17335	6.2964	6.16861	6.4226	7.91668	6.38471	7.58823	6.76879	3.79027	3.70542
gene17273	0.067039	0.171986	0.231113	3.2298	3.60457	4.88063	1.03894	0.541112	0.92859	0.040076	0	0.072357	1.26065	2.94011	3.33357
gene17276	3.26837	3.9261	2.76555	6.11164	6.91226	6.50134	10.3352	12.9885	11.5406	11.3366	13.9196	10.738	7.2009	10.6992	11.0075
gene17297	0.758457	0.532802	0.599487	1.94901	1.88712	1.90973	3.44923	2.85974	2.58203	3.5708	2.46967	2.69994	3.09507	2.86563	3.2059
gene17317	8.02619	2.02973	2.07053	12.7869	12.2769	12.6563	1.26492	1.8432	2.4729	0.304427	1.35873	1.43592	1.54156	3.03265	4.28315
gene17341	0.919667	1.05041	1.38137	1.99611	3.76667	3.54664	7.19721	7.76698	8.67943	1.57568	0.583079	0.338852	2.66542	3.60411	3.72676
gene17370	0.345704	0.8357	0.633627	1.55677	2.24225	2.34087	1.85314	1.72256	2.05428	1.38848	1.76374	2.11015	2.88396	1.25843	2.21447
gene17443	2.19549	6.5595	3.10185	14.1103	13.4467	14.9263	6.09036	12.5125	11.5673	6.15595	7.09084	6.9343	7.60465	17.8043	20.3863
gene17469	0.97114	1.81312	1.4014	3.59338	4.35459	2.63224	7.90549	7.10065	7.00015	4.59628	4.80202	5.58738	4.6969	6.60535	4.00907
gene17472	0.540555	1.01156	1.11233	2.05523	2.32027	1.49398	3.68364	3.76797	2.97359	2.85721	2.75439	2.69987	2.85848	2.79847	2.52128
gene175	1.41453	2.32356	1.82132	4.45268	5.13069	5.2381	1.7024	1.68538	1.56614	0.324011	0.063265	0.341249	1.81246	1.79646	2.17662
gene17578	3.22948	2.2854	4.59196	9.09964	15.5695	17.0482	7.13708	5.7088	8.9676	0.769148	0.560371	1.31508	14.3327	6.73709	15.1399
gene17627	0.579503	0.24313	0.366218	1.3718	1.07255	1.08139	0.808672	1.13525	1.25602	1.1448	1.63185	1.7313	0.959642	0.380283	0.285177
gene17630	0.174948	0.148704	0.031045	0.631277	0.45054	0.856357	0.511666	0.448112	0.231672	0.42328	0.573899	0.439586	0.65284	0.45109	0.570919
gene17668	22.0995	19.5021	20.7206	41.6956	52.9086	54.9797	71.3493	77.3105	76.1632	85.8558	71.2822	69.0345	30.757	53.9181	59.6371
gene17678	0.903038	1.15891	1.29772	2.73508	3.99362	3.22483	7.16316	8.30399	6.67918	6.81895	8.39843	9.026	4.81448	6.68709	5.83889
gene17709	2.56039	2.71478	2.82473	5.1793	5.43528	5.18284	35.1462	52.4357	48.2811	95.227	66.4537	64.8133	4.73828	9.05811	9.11683
gene17755	4.55977	3.48872	6.75917	12.3301	11.9396	9.50584	18.4007	16.5411	21.073	20.305	18.3803	14.2454	18.0724	16.6578	13.6069
gene17758	7.39337	6.04119	6.19552	59.3406	78.5575	82.5458	97.5484	122.764	125.058	336.917	179.857	182.682	64.4264	80.2625	87.0889
gene17810	0.321111	0.314152	0.429682	1.53888	1.45238	1.46155	3.79554	3.58244	4.30392	2.91268	2.21659	2.78304	2.29305	2.49853	2.47207
gene17816	7.70756	9.74632	9.61938	25.3871	18.6109	17.56	54.0682	63.8127	61.5121	80.883	62.1173	65.3079	47.5171	20.6603	18.7088
gene17834	13.3048	32.5493	33.45	97.7182	97.2129	89.5095	35.4475	39.6111	37.6949	27.5698	36.1913	34.856	38.8041	39.25	36.9109
gene17835	11.1685	8.94022	10.3724	15.4957	28.9588	19.0095	30.36	32.6733	33.1398	28.2949	30.456	33.3394	28.1891	29.5308	24.5555
gene17836	4.90416	4.21563	4.64832	9.49313	8.32964	9.32759	18.5279	18.5723	18.9969	24.3536	27.9079	28.7168	11.0667	9.3943	9.71266
gene17837	10.9267	8.23745	8.3505	20.4753	23.8602	24.8901	21.103	16.3026	15.6619	40.3656	24.9476	26.0131	26.7986	19.8299	19.0346
gene17905	0.48677	0.4119	0.376415	1.96473	1.36705	0.622634	9.58769	8.91422	1.98606	19.8771	24.539	24.1185	1.75643	14.358	17.3552
gene17967	1.65835	1.44517	1.7783	8.75544	8.34493	8.16155	21.404	28.5152	28.6882	64.6753	42.2035	43.5944	5.26663	8.95455	8.47855
gene17968	1.8853	3.12031	2.70964	5.79847	5.71455	5.34539	15.8998	17.2508	14.8687	25.7686	29.1587	27.2966	6.90807	12.8689	10.593
gene17970	2.66342	1.54795	2.08007	4.59227	7.19493	6.08607	7.34489	9.4829	8.58436	7.39886	8.93961	8.08217	9.40441	7.33638	8.58264
gene17984	0.085996	0.061345	0.09919	0.689565	0.931124	1.41679	0.381369	0.373852	0.228537	0.231903	0.740348	0.44345	0.751164	0.297099	0.27121
gene17985	1.00728	0.879266	1.11041	2.67892	4.98205	5.13648	9.49864	10.416	7.81089	10.7027	14.2905	12.5765	6.0311	5.67702	4.41746
gene17986	1.25691	0.934006	1.2963	6.35018	4.77353	7.15797	22.1347	21.384	26.295	24.1854	22.9119	21.2865	9.09275	6.04516	6.79524
gene18	0.563733	0.234824	0.470929	3.39748	3.4966	3.05748	0.706042	0.721261	1.12173	0.641412	0.310828	0.620963	0.700165	0.475922	0.727104
gene18038	0.951219	1.18859	0.965763	3.02267	2.87315	3.1728	4.84028	4.67865	4.99442	4.07252	3.03804	4.02789	4.05734	4.53917	4.26758
gene18041	2.38891	2.56919	3.27233	9.97786	11.962	11.7777	38.7637	41.4921	44.3422	70.5128	79.7977	79.2143	25.712	14.5142	12.8886
gene18055	0.275804	0.802814	0.927628	1.53026	2.00816	2.17127	1.47775	3.26141	2.60269	0.818146	4.13061	4.22311	0.61528	1.37392	1.37893
gene18071	2.26844	3.24464	2.34869	5.37643	6.748	7.24933	4.00936	5.22451	4.76265	2.51172	3.69565	2.98656	3.2169	7.49989	8.92711
gene18074	23.466	20.5481	21.5695	51.2818	62.5685	61.5159	1.83174	161.655	23.955	286.147	157.897	187.852	51.9557	54.1014	70.4855
gene18085	1.53401	1.61362	2.32928	4.73105	4.45368	3.95481	9.03777	7.21346	6.68058	8.06846	7.46872	6.62258	8.91277	6.17239	5.80567
gene18112	1.52373	2.10524	2.08678	4.09319	6.06378	6.28642	6.4285	7.87612	9.57578	3.09727	7.88834	8.25481	3.6032	7.60489	8.72468
gene18169	0.474828	0.329568	0.629779	1.98349	2.31283	1.39715	1.63252	0.722912	1.55069	0.463963	0.40218	0.192095	1.00428	1.03021	1.36234
gene18216	0.554345	0.656194	0.559542	1.5479	3.00793	2.05857	1.63823	2.53709	2.04724	0.381901	1.29521	1.05957	0.427381	1.04666	1.6525
gene1822	2.38675	2.64836	2.99831	7.71773	4.88668	5.31746	14.7948	13.9766	13.1805	25.4214	16.5672	16.1991	6.14569	6.85537	7.1461
gene18222	1.72696	1.11485	1.12715	7.68967	7.31651	5.28588	5.35369	5.81243	4.79964	0.134134	0.91233	0.81158	0.402898	0.480244	0.457824
gene18231	2.70985	2.4725	3.27738	5.14319	6.03273	5.59125	9.88759	10.5586	10.3618	8.77215	10.0528	12.4386	7.8197	10.5867	10.9899
gene18234	1.79922	1.33878	1.95354	6.89518	6.82219	6.89565	4.15679	4.35319	5.82838	16.8996	6.60489	12.904	8.82756	4.71455	3.53152
gene18255	2.74871	3.15261	2.79964	7.26178	6.25013	7.24466	14.007	12.5185	11.4052	7.86204	7.15972	7.19128	11.9065	8.42369	10.2318
gene18256	5.45424	5.44173	3.64717	17.8772	30.9598	20.7706	47.8255	39.3526	35.0044	66.0088	71.1511	57.1188	40.1972	29.669	46.7468
gene18269	0.208244	0.154255	0.042026	3.85619	5.75814	7.61425	6.88332	8.28529	7.56407	11.7717	12.113	11.895	5.40379	4.94702	6.89627
gene18272	0.160738	0.049578	0.071697	0.594742	0.771575	0.889179	0.26057	0.172652	0.177724	0	0.02813	0.03568	0	0.038801	0.090655
gene18283	0.677055	0.221807	0.288168	1.35504	0.851182	1.32112	0.366191	0.659587	0.857896	0.017845	0.107544	0.116118	0.685779	0.941631	0.721043
gene18296	1.77942	1.40667	0.977979	4.69214	5.19387	4.57778	3.71529	5.12713	4.69872	1.38662	2.12445	1.7906	4.27785	1.67689	1.89399
gene18314	1.22224	1.2553	0.959503	2.26677	2.18716	2.58729	1.08121	1.26462	0.958944	0.28854	0.441262	0.645103	3.19669	2.84931	3.11583
gene18319	50.8253	33.6005	36.3658	92.1907	85.879	86.2765	120.819	121.998	114.628	132.705	110.736	111.899	89.4403	87.3538	89.0985
gene18322	0.771934	0.574562	0.794904	2.00236	1.36779	1.83988	0.950106	1.42023	1.583	0.239758	0.463759	1.53354	0.967073	1.9034	2.74097
gene18323	0.301004	0.524352	0.217165	1.86151	1.42321	1.52776	8.22014	6.12505	8.89466	82.3864	52.4043	46.0295	2.69048	3.21994	3.17935
gene18325	27.3233	24.1606	24.1193	54.7907	69.5816	67.9084	86.9048	75.4353	73.3403	74.9103	73.0379	75.5651	64.8952	51.4138	48.8631
gene18349	8.77586	9.7063	10.5882	53.5509	22.2827	25.2096	70.3147	52.3753	53.3326	30.3288	27.0357	28.2862	54.1095	75.083	78.0867
gene18351	0.036514	0.022926	0.108143	0.83218	1.20612	0.805783	0.417427	0.380089	0.557445	0.070942	0.315125	0.241833	0.607605	0.291532	0.175814
gene18362	0.670293	0.384835	0.500093	1.37591	1.25684	1.38651	1.17349	0.504331	0.459933	0.607877	0.933192	0.068483	0.295397	0.297273	0.277003
gene18364	0.05952	0	0.044119	0.895777	0.56698	0.803818	13.4761	17.349	17.6927	59.3742	45.4306	47.908	0.895697	1.90661	2.27314
gene18366	1.03384	1.51448	0.959426	2.82044	2.81535	2.75504	2.43309	1.80395	1.55533	0.795355	1.95499	0.95234	3.06851	2.21281	1.66422
gene18393	1.47891	0.784212	0.753129	1.82028	2.4865	2.39441	2.91245	2.77733	2.37749	3.767	3.28029	3.67271	2.50242	2.41872	2.58372
gene18496	0.509713	0.251175	0.57672	2.49539	3.56629	2.90212	4.91652	3.3253	3.45487	0.558089	1.34572	1.86141	3.25624	2.38988	2.07905
gene18521	16.6957	24.4505	26.8178	41.3427	63.6421	65.3757	84.7024	82.181	83.7717	72.8843	69.3487	70.6468	44.5665	73.9036	71.8796
gene1854	0.81709	0.637654	0.468139	2.89337	3.49635	3.94339	3.43651	3.64262	2.9348	12.0195	6.65607	6.55723	4.55704	2.58897	2.9336
gene18662	2.83916	3.43412	3.77416	7.50786	9.76274	12.1662	14.5642	18.2098	16.0084	11.7265	15.9957	18.1048	10.7821	18.4229	19.1832
gene18671	63.1093	52.499	49.4812	145.25	154.927	158.579	51.4243	43.4562	45.3147	13.6234	23.001	22.6962	163.855	81.0299	90.2259
gene18746	4.40411	4.43801	3.66955	7.91838	10.6478	9.57574	21.7296	23.2869	21.8705	19.3715	16.2165	16.4736	13.4258	17.5399	20.0511
gene18791	0.621129	0.731366	0.797611	1.67067	1.47595	1.33721	2.5851	2.16948	2.38973	6.10948	5.33948	5.77286	1.91289	1.94911	2.84246
gene18796	2.83606	2.28307	2.28545	5.54729	4.49459	4.74008	8.117	8.25415	7.04795	7.03821	7.33809	8.57225	8.75592	7.42973	7.0728
gene18805	4.20975	3.2901	2.07296	7.30512	7.14833	8.26083	9.75634	9.00059	10.7558	7.17711	8.26778	9.67645	7.3621	8.31752	8.55159
gene18810	2.98438	3.26086	3.77682	8.38396	7.54497	7.83471	5.95354	4.2599	5.61743	2.36416	2.78413	3.17628	11.7436	5.01418	5.7244
gene18877	0.579707	0.510677	0.609629	1.55905	2.71522	1.66702	3.00643	2.9058	5.02095	3.308	4.26206	4.65651	2.67903	3.08173	3.31219
gene18899	0.456075	0.821495	0.312328	1.94437	1.56283	2.08949	1.56819	1.52216	1.38255	3.76653	2.17874	2.38719	0.64966	1.42964	1.35497
gene1893	0.62592	0.958228	0.503235	2.98559	3.1168	2.28742	1.70011	2.54293	3.23363	2.83403	2.2505	1.72074	1.4177	1.85114	1.30942
gene18949	0.99474	0.259789	0.416935	1.70479	2.02225	2.17111	0.110551	0.11232	0.154824	0.143275	0	0.052863	0.584943	0.383064	0.739051
gene18978	4.94355	6.02245	6.20293	20.9854	15.2516	12.9023	6.22571	5.73918	5.37031	6.66528	5.01094	8.2459	10.7292	4.91781	5.92526
gene19	1.97368	1.53275	1.48124	3.77735	4.03555	3.54741	1.46878	1.82891	1.61827	0.642756	1.04295	2.06191	2.38702	2.17998	1.89326
gene19004	9.72069	10.926	11.048	23.6458	22.0742	21.9122	34.4407	28.6074	29.635	14.9287	13.7752	12.923	41.403	29.8637	31.7844
gene19016	0.550433	0.142907	0.682656	1.55554	1.53308	1.45431	3.27521	1.47417	1.71458	2.90995	2.2815	2.79747	2.28967	1.20152	1.08963
gene19048	8.85098	9.3738	8.29556	20.7601	22.6013	19.889	38.5033	54.6347	39.1069	41.2066	70.3823	55.5109	25.8971	33.5719	20.5562
gene19061	7.32754	7.57267	8.13057	21.8559	20.6031	14.2541	17.0313	23.3283	16.8651	15.7358	16.2473	25.522	17.2171	11.8114	11.1398
gene19063	3.31592	1.46751	1.33276	8.715	4.8722	4.86883	1.66102	1.4786	1.62069	1.89248	2.00623	2.62379	2.4669	3.1801	3.02272
gene1907	58.4938	156.122	159.875	317.436	258.863	267.501	254.612	249.031	251.042	66.7121	85.016	87.4813	172.161	379.671	396.784
gene19109	0.661583	0.678504	1.30277	6.30962	4.88582	6.82115	8.85432	7.79233	10.1175	4.52541	2.1198	2.96857	7.09434	7.48719	5.66334
gene1913	63.9307	104.379	111.86	248.135	299.794	261.786	249.947	199.629	237.572	306.215	318.525	325.493	266.943	197.719	197.836
gene19164	40.9841	66.6291	67.0749	133.597	128.788	111.565	255.346	312.493	288.232	421.732	266.398	261.865	111.501	117.706	115.084
gene19174	27.306	19.7272	19.5887	52.8018	52.6087	52.597	10.4054	8.25327	10.3363	0.655127	1.56084	1.72225	19.7754	11.9966	14.552
gene19219	20.0827	25.1006	26.5523	70.1865	52.5164	52.3386	75.5022	60.896	59.0855	92.7175	90.6152	84.8164	64.7776	72.2959	68.756
gene19227	1.64416	3.15353	1.85072	6.96301	9.00481	7.28463	5.25117	5.7546	6.10887	13.5693	8.06114	7.04752	4.02744	4.18322	4.42278
gene19230	2.24447	3.50319	1.78772	8.46351	8.04118	10.2511	12.0964	12.3137	13.3903	15.0699	18.6317	17.8561	11.4135	10.3808	8.60369
gene19246	1125.65	940.759	923.626	2294.77	1960.7	2061.49	572.984	639.574	539.143	171.299	334.59	334.247	1572.31	1216.98	1376.65
gene19294	109.08	175.756	182.72	324.294	305.427	306.104	321.905	399.378	398.372	283.444	122.598	110.681	167.887	292.451	274.952
gene19325	0.037569	0.18906	0.110357	0.660845	0.815013	0.946719	2.4514	1.29517	1.19974	1.33688	2.4235	2.00724	0.498812	1.12161	0.952833
gene19419	1.46312	2.1695	1.88283	3.88463	4.26701	4.30893	9.43692	10.3014	9.33657	9.22695	9.55346	9.23984	5.41103	7.75603	8.06713
gene19468	23.891	23.7228	23.5899	56.4098	53.6199	60.1416	23.2466	16.9775	17.9658	1.5726	3.6546	4.13188	38.3812	34.8629	34.3971
gene19526	6.99408	9.85154	10.8694	28.347	30.3789	33.2255	34.6558	33.856	36.5777	32.8333	33.8923	34.4657	31.1212	30.7438	34.236
gene19550	7.69196	8.94269	8.40801	8.66224	38.6133	36.3177	46.8749	10.6189	34.5713	5.43212	8.22527	32.6942	3.6185	29.6473	33.8291
gene19575	402.934	498.926	495.346	850.903	951.79	939.313	1896.83	1669.05	1818.11	659.778	808.425	791.763	1237.83	1463.23	1551.59
gene19619	0.331821	1.00503	1.00453	1.66417	2.51172	3.81823	1.12324	0.724687	1.0564	0.342176	0	0.330745	2.91287	1.39484	1.13887
gene19782	0.003893	0.059853	0.009661	1.10508	0.68331	0.982718	0.05162	0.007629	0.050303	0.005234	0.118609	0.05908	0.752638	1.82469	0.251522
gene19823	0.767246	0.326449	0.631044	1.98909	1.7229	1.59018	8.44787	11.5455	13.6275	28.3581	22.2587	21.2998	3.34958	2.58637	2.55396
gene19826	29.4249	38.3534	33.3428	89.1117	90.582	93.6203	30.9567	31.2076	32.8705	45.7701	40.1343	40.8596	61.2249	57.0151	56.9822
gene19830	9.28536	9.03073	8.59191	18.6552	20.023	20.6117	14.7624	14.7529	14.2819	8.11903	10.3783	10.4023	19.5219	21.5163	20.2095
gene19852	4.41642	5.52589	5.10125	9.99187	11.4362	12.4425	35.5137	40.536	40.0611	41.3818	43.5465	40.6156	13.6381	13.0281	13.7674
gene19894	10.7412	10.986	12.0559	24.4404	25.3686	26.3687	20.403	17.0855	17.4655	20.7056	21.6714	17.2333	15.1171	17.5605	18.3706
gene19941	1.28893	0.454204	0.427879	1.43538	3.84015	4.15217	4.78163	4.75892	4.55368	1.96199	1.31664	1.43918	3.08464	3.27171	3.06392
gene19982	0.39684	0.342133	0.131241	1.51906	2.13547	1.63001	1.37737	0.839554	1.14786	0.211099	0.24483	0.277388	2.53725	1.05657	1.83377
gene19999	5.07103	7.14163	6.16145	14.8563	14.1093	14.0295	26.3472	26.0262	25.007	17.2991	17.8691	19.4137	17.9352	21.7895	18.5728
gene2006	13.7122	18.4154	19.0136	36.3966	35.5092	35.6919	37.0923	36.8615	37.1849	23.8862	19.9666	21.1324	35.737	32.4553	27.4066
gene20109	0.860279	0.531044	0.579835	0.838787	1.83364	1.97233	1.18476	2.46961	1.75617	2.46222	3.13296	3.66821	1.07386	1.58958	1.94338
gene20156	1.54837	0.840391	1.02041	5.62023	7.45952	6.78751	2.90586	4.07126	4.05208	4.86697	4.53499	4.81025	4.24098	5.55393	5.6
gene20258	0.853853	0.739681	0.570898	3.81196	2.74054	3.70821	0.669669	0.504245	0.428871	0.454797	0.676976	0.326776	4.06222	1.40825	1.09963
gene20282	7.69929	6.67563	7.64572	20.5004	19.3389	19.8155	28.201	37.0932	35.2864	40.8597	29.9316	26.0576	25.8392	25.5634	28.5172
gene20290	0.152246	0.927294	0.065081	5.46952	7.78274	2.36198	3.89254	0.012053	0.168015	0.749659	0.055933	4.59058	5.80893	0	0.065045
gene20292	1.87292	1.3962	1.37402	3.25789	3.7636	3.70027	7.00759	7.39988	7.54497	6.85834	7.30254	9.42541	6.38753	6.72231	5.54808
gene20295	0.186014	0.260989	0.313908	0.641983	0.951696	0.981196	0.601261	0.957868	0.784291	0.406467	0.403186	0.790708	0.594552	0.854057	0.669916
gene20348	1.72937	1.46213	1.3896	5.16901	2.88102	3.66629	5.02757	7.50573	5.32437	7.18573	5.14345	5.67416	6.83121	3.26405	3.59173
gene2037	0.964847	1.60847	1.9592	5.01768	4.39819	4.75765	11.2156	11.165	12.4132	10.4046	12.2259	12.1159	8.37571	8.5705	9.00932
gene20371	18.5799	19.922	17.9622	36.796	43.5385	43.7202	79.6018	89.7906	82.7023	231.079	173.15	182.186	43.1153	42.5495	46.6043
gene20378	1.96557	0.960704	1.40054	3.41833	3.70018	4.2261	2.76768	3.26569	3.31876	1.02531	1.67076	1.97944	2.52276	3.48599	2.68524
gene20396	0.384518	0.58246	0.343132	0.98058	1.28591	1.32078	2.89628	2.23938	2.42268	2.77476	2.80381	2.74377	1.96669	2.40889	2.15553
gene20402	2.82404	2.28855	2.67374	7.58861	5.7976	6.37287	8.5107	8.66009	7.58084	11.7006	9.06219	10.2012	7.44206	7.16003	5.59352
gene2041	0.281492	0.46041	0.246835	1.39448	1.43692	1.29319	3.72665	3.26566	2.77956	3.84762	3.48305	3.24092	2.99809	3.33589	2.95992
gene20419	2.23622	3.85858	4.14142	4.79905	18.4549	9.97386	5.69835	30.1244	27.5606	20.7042	26.1219	27.9155	7.7032	18.1846	20.8481
gene20442	8.65839	6.22172	6.49401	13.4786	16.227	14.0378	215.244	137.669	142.821	244.533	200.272	126.989	14.0239	33.8067	34.4585
gene20515	4.93114	5.0083	5.43203	10.4631	14.199	14.0203	19.5135	18.6936	20.2239	18.6914	17.6512	20.924	11.7893	14.9447	12.4419
gene20516	0.36028	0.129411	0.141225	1.01723	0.860122	1.10611	0.817756	0.550339	0.556528	0.733907	1.62952	0.865263	0.481233	0.456541	0.352452
gene20536	16.5476	18.9238	19.6851	29.6942	49.9078	50.2141	50.8919	62.0461	61.3384	42.3918	51.1592	55.7373	31.1136	44.8313	42.7799
gene20541	2.26591	2.16847	2.48538	5.79929	6.06647	6.01387	5.88809	5.81463	4.59372	5.02944	4.48599	4.06248	6.16864	5.06253	4.90686
gene20542	2.28344	1.41108	1.25383	3.6068	6.40157	6.93396	12.1448	13.4633	14.801	27.7483	22.784	24.9561	6.99562	6.96147	7.63123
gene20610	0.194972	0.123323	0.301265	1.04312	0.605483	0.594221	2.33072	2.27989	2.34688	0.698954	0.96168	0.731438	1.91848	1.39236	1.14066
gene20625	0.579019	0.41634	0.541639	1.46344	1.62709	1.27756	3.61622	4.19656	3.8165	2.99927	2.40533	3.67181	2.04155	3.253	3.19114
gene20774	3.78887	5.06243	4.1548	10.207	11.4809	11.119	7.89286	6.76983	5.89214	3.67993	7.32748	7.05008	6.98243	6.26911	7.21829
gene20791	38.982	27.8317	27.7691	129.263	102.869	101.429	3.22899	2.63336	3.73543	0.494278	2.66807	2.87815	27.1963	8.15354	7.79115
gene20796	0.938531	6.88586	6.98078	33.6995	80.8936	77.4594	21.2987	21.5016	25.5306	20.4647	64.9671	62.2225	79.5979	23.4259	23.7601
gene20799	0.749432	1.3009	1.28263	2.54248	2.74689	3.08506	3.56907	4.44581	3.93416	4.09473	4.30413	4.09176	3.85875	4.40759	3.27827
gene20820	20.403	17.383	16.3742	30.0329	41.8509	44.9045	39.1662	44.5481	46.805	36.7131	58.9907	59.8984	17.2605	24.4953	24.8219
gene20857	2.00811	1.59882	2.34929	11.4749	10.7775	8.37756	15.3795	14.5308	14.4384	53.9781	39.8869	38.9864	12.5773	6.43814	8.73201
gene20880	0.511862	0.363109	0.534264	2.70816	2.74895	2.59648	3.5781	3.12156	3.57427	4.19578	4.74778	5.16379	0.468051	3.27878	3.46989
gene2090	1.07816	1.16104	1.27681	2.49561	2.25576	2.94612	5.2143	6.14563	6.42884	7.50055	5.56408	7.2277	4.33851	5.3854	5.86691
gene20908	28.9211	26.9458	26.3057	65.4101	52.1118	55.3779	36.4212	32.625	33.5877	16.8302	18.3586	19.3015	44.1269	40.4659	39.9289
gene20921	4.306	4.06334	4.40002	6.76346	10.8207	8.27511	11.9281	15.8938	14.3264	18.809	22.3608	21.4771	7.56067	13.744	11.2714
gene2095	7.51284	5.92658	6.27916	18.1226	16.4277	14.346	26.8529	26.8042	28.9538	27.6483	23.7965	25.9727	24.0391	22.2422	23.6102
gene20950	3.31939	4.59235	3.86201	7.11475	10.3744	9.26595	4.2402	6.06098	4.37834	1.57035	1.62072	2.17848	5.03841	6.58701	4.78165
gene20967	33.3688	29.4959	32.2794	85.7773	80.489	77.4277	107.167	106.072	102.932	105.958	116.538	114.358	83.4112	79.1496	74.8515
gene21064	2.01891	1.05277	1.45556	3.06989	4.19353	4.66994	5.79831	4.67777	3.94495	4.76149	7.54044	6.51513	2.36162	4.37631	4.41952
gene21068	1.40274	3.11384	3.52639	6.82654	6.12504	6.95016	14.8741	13.5614	13.8339	17.9466	13.552	14.8175	16.842	12.145	12.1331
gene21069	5.13546	5.57719	6.19167	46.352	28.5117	26.4781	17.5987	16.0231	12.99	3.81745	3.34544	3.45466	7.7433	15.676	18.0565
gene21073	8.59144	8.74956	8.06135	18.6939	18.3967	19.6703	10.7105	11.1045	11.1257	17.3817	15.4665	13.0703	12.9527	12.6563	12.0241
gene21114	13.4295	11.8026	11.2863	33.9048	22.2443	25.5861	57.7332	46.1119	50.7634	37.4899	34.6524	38.7866	49.395	42.0069	41.7527
gene21144	1.03093	2.07976	1.26896	3.2674	4.09565	3.71485	5.67845	6.8505	6.31379	7.46982	6.67708	6.96403	5.24477	4.35759	3.81594
gene21177	1.4574	2.67083	1.57216	7.30781	5.80464	5.78176	1.44454	1.35414	3.28103	0.976283	1.21121	0.784848	6.3099	1.096	2.69439
gene21181	0.152546	0.345371	0.232028	1.1288	0.857242	0.626332	0.595183	0.749361	0.624937	0.043917	0.090031	0.106295	0.334308	0.515804	0.531427
gene21197	0.866787	0.772592	0.976554	2.25102	5.34509	4.70897	3.84788	3.98296	3.97539	3.14421	5.22991	4.68815	2.47668	4.43621	5.20983
gene21212	4.08899	3.45712	3.21525	12.6304	8.66445	10.0859	12.8868	19.2772	13.3192	8.71112	9.90248	10.5469	0.606895	9.08197	10.1222
gene21213	0	0	0	4.81409	2.96137	2.33406	0	0	0	0	0	0.5663	0	0	0
gene21227	3.78142	3.1553	3.59187	6.68563	10.4253	9.58413	5.07462	5.84976	6.27423	0.826889	1.0433	1.49353	5.8846	4.83564	6.42394
gene21252	68.0118	34.4092	31.5929	79.2764	108.585	110.686	71.0221	80.4567	77.5616	31.5105	22.3524	26.9644	75.2377	55.9579	58.3374
gene21257	46.367	40.6719	44.4298	95.6531	98.4497	96.5996	92.5202	103.537	104.538	151.689	138.388	136.594	93.0849	68.5641	68.2004
gene2133	1406.14	1770.72	1609.7	4359.71	3880.76	4107.12	470.745	391.042	262.944	88.5672	98.8001	90.1288	1844.61	1006.98	1106.65
gene21337	1.97907	1.20447	1.27027	2.96774	4.85777	5.96044	8.58951	10.0862	11.3978	0.327136	1.11095	0.542004	14.8576	2.11715	2.10889
gene21365	9.95807	14.5545	13.7726	56.5295	33.106	35.839	57.4758	53.1251	51.6169	41.8162	33.5782	34.8315	50.1433	24.0029	26.207
gene21367	7.774	4.88603	4.46886	21.0286	20.376	21.1828	1.56202	1.19348	1.48625	0.059539	0.220062	0.227317	4.13315	4.09989	3.47668
gene21384	13.0505	11.7252	12.1334	29.3183	27.966	27.5893	18.4193	15.7484	14.8198	12.4368	12.1924	12.7601	16.0818	13.2023	15.4039
gene21394	4.2061	5.11904	4.22742	10.4687	13.3321	14.2674	18.2678	22.1265	20.7431	34.7771	29.2984	33.9625	8.43293	13.3863	14.6954
gene21396	4.83097	4.82435	4.76492	11.8676	15.8345	13.7228	14.9722	19.2102	16.9495	20.9188	20.2198	22.2179	8.53013	14.7996	15.6738
gene21402	0.335173	1.0273	0.604211	0.944999	2.24363	1.34222	1.1807	1.03185	1.28399	0.136984	0.165147	0.054419	2.05707	0.823131	1.2652
gene21412	11.5412	7.28764	7.80412	21.512	29.5301	29.2823	24.5816	21.7042	25.0731	96.4323	110.008	120.076	31.9865	38.915	36.7768
gene21416	12.5951	6.21236	6.44269	117.04	116.655	114.897	18.9488	22.6009	21.925	7.63009	7.8043	7.47074	12.2911	22.488	21.0478
gene21484	0.221389	0.425599	0.386842	1.38719	2.88808	1.5734	15.1387	19.7471	24.4641	42.9489	24.7229	33.5215	3.93743	6.28765	6.44137
gene21486	25.1363	41.8512	43.3257	148.102	64.9371	63.0629	271.594	268.782	278.355	1601.87	1085.22	1043.94	82.5796	73.3694	69.9025
gene21519	1.76799	3.09259	3.07231	8.04805	9.95059	11.3287	14.9847	14.003	16.4351	26.295	35.2437	34.8907	10.408	13.9717	14.064
gene21520	1.25338	0.567227	1.02666	2.41257	4.9578	3.74395	6.48471	10.0048	5.40089	7.8102	10.7915	11.8051	6.00473	6.55197	6.78844
gene21562	0.292888	0.199806	0.277976	2.78661	7.27203	5.9207	13.9785	20.8997	21.4443	42.5188	42.0794	41.5304	2.4543	5.65779	6.66815
gene21565	1.62924	0.579421	0.491369	4.14246	4.74529	4.54013	6.26509	6.44732	6.89037	7.79845	6.21045	4.99359	7.28099	5.29456	4.98753
gene21592	7.94863	11.611	10.0186	21.4409	25.1787	34.6707	80.1849	69.9865	70.0047	78.408	130.119	127.771	41.562	46.2888	45.3807
gene21597	0.578669	1.14531	1.20552	59.3951	37.5298	39.26	85.7704	83.2424	84.8265	43.6804	87.4915	84.7207	29.4841	51.4805	26.4305
gene21608	0.209645	0.203909	0.245175	2.54901	2.86399	2.41622	1.25528	1.52378	1.80593	1.0274	0.650631	0.65437	0.935218	0.83586	0.91149
gene2163	3.43804	3.87347	4.32489	22.198	15.2513	17.1715	5.98835	5.12171	6.85586	4.02595	2.40845	4.44512	7.41842	4.9698	5.61885
gene21631	1.25548	0.316716	0.52713	2.18439	2.02496	3.02182	2.18948	2.78612	1.68277	0.782484	1.10647	1.11866	1.11989	0.611097	0.610812
gene2164	0.370639	0.322641	0.330558	1.72319	1.57078	1.54502	0.24027	0.140447	0.128505	0	0	0.079483	0.647818	0.266527	0.308477
gene21682	0.361103	0.33955	0.247859	1.34492	0.850703	1.30015	2.45913	1.58879	1.60579	2.30179	1.87205	2.33929	1.47318	2.16909	1.873
gene21742	0.795171	0.92217	0.879362	2.05603	2.90438	2.22127	0.645468	0.700523	0.453151	0.226656	2.10984	2.01962	0.77658	2.12053	2.11555
gene21744	0.260223	0.121183	0.097527	1.12879	1.30305	1.76702	0.119404	0.051977	0	0	0.657585	0.857852	1.4414	0.741126	0.449111
gene21749	0.264843	0.357357	0.576948	2.6251	2.47621	2.68824	5.2677	5.43693	3.88357	0.578869	2.24373	3.80818	2.97929	0.431255	2.1216
gene21764	1.06502	0.863774	0.596318	19.2797	32.2478	29.995	33.7558	55.3622	53.0979	703.899	370.358	359.571	28.9854	10.0983	9.11249
gene218	0.400762	0.033025	0.030282	1.00756	1.21157	1.25512	0.540863	0.715427	0.760389	0.277501	0.169332	0.019543	0.058221	0.053483	0.147998
gene21904	0.669032	1.77856	1.02017	2.5863	3.54143	2.84323	0.706622	0.295516	0.291244	0.186408	0.289323	0.108875	1.0953	1.35103	0.868876
gene21922	1.85803	2.39625	1.95441	4.65085	6.58655	6.23344	7.82062	9.24517	8.67195	7.92808	6.24819	7.33981	6.25307	6.82246	7.38338
gene21939	3.06813	3.28178	2.91789	9.68918	12.3094	11.8342	10.5538	10.3222	11.0866	13.5269	11.8983	12.4102	8.37911	6.97679	8.03143
gene21944	15.7415	7.9425	9.68171	30.938	31.359	31.4016	30.3043	26.7225	28.0756	20.7334	23.7491	23.3228	26.8823	24.8284	28.3791
gene2200	7.06498	5.50442	5.46735	12.9475	20.8659	18.0061	16.2625	18.216	12.6306	4.93111	4.47866	7.7348	16.1812	10.2152	25.7132
gene22014	0.539223	0.430204	0.33633	1.26668	1.06639	1.05678	2.23858	1.67614	1.45485	2.76608	3.03715	3.21485	1.92102	1.58168	1.91322
gene22032	37.1011	31.2833	33.3668	75.9969	66.4561	66.9129	81.9198	77.3077	74.685	76.4881	72.7017	72.0557	67.6989	69.6871	73.1306
gene22063	0.783957	0.625978	0.719193	1.57981	1.29292	1.45411	2.30055	1.81311	2.27519	1.3187	0.904624	0.848984	1.33484	1.11074	1.94183
gene22067	1.97947	1.97763	2.00176	4.7622	5.41909	5.29336	3.19696	3.07316	3.21939	1.44815	2.21622	2.30888	4.17761	2.94657	4.2116
gene22069	5.5814	4.11021	4.81122	18.2959	17.4081	17.2089	9.28931	2.49368	4.53454	0.575213	4.88353	3.35434	6.66742	14.3472	14.9209
gene22081	0.224654	0.091568	0.042731	0.64843	0.746206	0.581131	0.712931	0.959412	0.658416	1.03534	0.968999	0.769063	0.533478	0.700865	1.16735
gene2217	0.331041	0.219602	0.435799	1.00931	0.878624	1.8499	3.42039	4.20568	4.21573	4.87218	5.3567	5.04696	2.32527	2.92161	2.96342
gene2219	274.136	322.57	320.167	780.085	816.223	846.014	946.433	1038.28	1058.34	1494.72	1095.57	1029.53	418.007	803.879	850.865
gene22192	2360.81	2826.42	2792.24	7617.12	6200.74	6290.95	2063.84	1743.19	1794.12	559.638	823.627	801.982	5324.08	3524.88	4086.25
gene22291	2.43398	2.49449	1.6579	4.11844	6.18992	7.39859	1.9966	1.85941	1.87807	0.820208	0.758609	0.971415	1.7112	1.62308	0.948407
gene2232	1.77932	0.889077	1.39714	7.99642	5.24801	5.51473	2.34544	2.02902	3.08806	2.82837	2.05234	2.27181	2.60308	1.75631	1.58441
gene22334	1.72986	1.86142	1.89328	4.25713	5.02313	5.04282	7.42493	7.91424	7.94992	6.59239	6.09085	6.50354	5.1394	4.60831	4.9301
gene22335	0.100343	0.114502	0.032287	0.434179	0.54712	0.633518	0.805098	0.726628	1.01176	1.65058	1.63452	1.72247	0.567708	0.528239	0.592527
gene22356	0.525745	0.570188	0.280381	3.91964	2.16348	1.88214	0.052606	0.052754	0.118812	0.014076	0.01446	0.02515	0.756939	0.816362	0.459104
gene22361	0.134132	0.709039	0.029403	12.7948	6.63908	6.99524	0.045871	0.167249	0.241128	0.019614	0.030768	0.03023	0	1.59431	0
gene22375	1.6383	0.849697	0.984731	4.74031	3.33467	4.11387	8.74863	8.48218	8.07248	8.87888	9.02037	8.38489	6.72752	7.87391	7.30215
gene22391	3.2583	3.68896	3.63358	6.94865	8.08265	6.527	22.8041	22.5828	20.8147	19.8982	19.5341	20.5115	11.9244	17.5117	16.1224
gene22431	1.84289	1.19991	1.90846	3.65934	4.13994	3.46052	8.53275	8.10417	7.98104	8.51052	11.1471	10.6258	4.92002	7.76724	8.47648
gene22480	0.222511	0.270537	0.248742	1.09452	1.41468	1.09867	2.12865	2.88739	2.6505	1.379	1.32366	1.11997	1.02037	2.51011	2.03878
gene22540	0.625083	0.576796	0.576191	0.93938	1.61104	1.63903	0.990017	1.44288	1.38193	0.37784	0.463873	0.483986	1.0446	1.14671	1.05458
gene22573	1.27389	0.602557	1.0129	3.45063	2.8216	2.57824	3.376	4.50315	5.25078	4.42459	2.55144	3.25964	4.18019	2.69228	3.84917
gene22574	0.808511	0.478794	0.941757	3.02942	2.24445	2.90595	5.93953	5.91436	6.53902	4.33188	4.91132	5.3181	5.34841	4.9467	3.21309
gene22590	22.7414	10.775	10.6075	56.8601	47.3402	45.8554	10.7384	11.5175	10.8735	4.03287	2.77955	3.73	5.45979	10.0722	9.56458
gene22677	0.242	0.176035	0.122214	1.06643	0.893662	0.285132	0.438699	0.921487	0.009593	0	1.61889	1.20543	0.260867	0.002082	0.195251
gene2271	1.80439	3.33013	3.75944	6.25709	6.25278	8.15685	12.9646	13.3479	15.2802	14.0605	13.8094	12.8567	9.1141	11.3539	11.969
gene22714	1.72145	1.69055	1.22447	5.55089	5.06726	5.50973	5.45406	4.64129	4.00014	3.6578	2.59269	2.62909	2.60854	1.37335	2.43589
gene2276	1.61488	1.45084	1.80525	3.23829	6.14358	4.81661	6.48152	5.89235	6.18687	3.34969	5.53451	4.59232	4.46376	6.32696	5.44849
gene2277	4.92345	2.7009	3.96643	9.78259	7.78614	9.11627	11.6191	12.331	4.44137	9.16518	4.05217	10.6917	7.96085	11.5028	4.57841
gene22770	16.0931	16.2419	16.3152	37.7073	48.5404	48.3068	161.629	194.022	196.241	145.996	168.034	176.774	71.3902	101.771	105.098
gene22780	238.803	243.375	261.554	534.658	544.751	523.271	213.932	211.895	198.843	192.526	121.35	126.662	204.763	201.764	204.703
gene22795	167.985	210.128	231.641	487.002	449.504	468.55	950.224	780.643	769.889	881.521	897.742	893.528	828.59	1052.83	1068.87
gene22819	13.8096	8.92498	15.1609	26.1194	29.2506	28.9013	60.9539	69.3667	64.7447	159.337	108.903	109.224	30.3429	33.2415	33.0064
gene22825	0.805628	1.1046	1.24972	3.62385	3.25713	3.45443	6.63941	9.11128	9.61029	3.91191	4.18457	5.70535	4.88538	6.78585	8.1197
gene22861	91.1729	50.2218	83.186	211.172	290.333	224.365	85.431	90.8542	43.7622	38.3872	37.8379	27.36	86.4584	62.3149	64.1091
gene22882	0.113598	0.609705	0.193368	1.52252	1.13205	1.47995	2.62159	1.21896	0.330067	2.63401	1.82794	1.45044	1.36891	0.525459	1.83584
gene22890	0.334286	0.443275	0.590661	2.67312	5.63864	5.11792	0.628682	1.02948	1.10943	1.89391	1.94483	2.50253	4.16025	0.659479	0.179203
gene22912	0.041355	0.035894	0.136966	1.18791	0.968964	1.03351	1.82316	1.50721	1.97675	0.445277	1.12532	0.311424	1.02411	1.74871	1.46311
gene22916	2.89226	2.51645	3.09107	5.20663	6.71267	6.42223	7.37711	9.807	6.456	8.64904	10.9113	10.9217	6.2261	7.45185	4.94804
gene23000	0.997167	0.583669	0.813456	3.26369	2.03224	2.19598	2.65415	2.37831	1.9217	1.91578	2.43255	2.4795	2.67912	3.16019	3.27464
gene23001	2.1032	2.1852	1.77343	5.14304	4.98897	5.44487	10.9131	8.24488	8.33355	5.7723	5.88937	6.22495	6.04518	7.12143	8.78291
gene23004	2.41315	2.42495	2.58769	8.03988	11.691	11.3911	11.7532	7.87519	7.93714	5.92985	4.96018	4.16767	26.3377	4.90459	4.47898
gene23039	2.03924	3.21584	3.00274	8.97831	7.69166	6.54681	13.7569	13.509	7.42363	11.2738	10.3517	10.8886	11.1056	10.0301	9.92075
gene23060	1.22354	1.37069	0.7152	4.32953	3.2759	2.93845	1.51049	0.493356	1.07422	8.69732	14.3019	11.9979	0.080217	17.3874	18.7114
gene23086	0.188581	0.096972	0.347992	0.964818	1.11135	1.27204	2.13678	1.91644	1.81375	0.128211	0.020457	0.11554	0.989036	1.37071	1.18375
gene23101	13.8736	10.6597	13.8146	27.3046	18.441	33.857	33.6809	26.9619	25.3497	30.2038	28.4154	18.1124	30.2127	28.7305	26.7981
gene23107	4.4053	2.8543	1.61304	11.8553	11.0029	10.9584	11.0499	9.35491	9.62719	16.2836	15.1728	13.4918	9.99023	7.25593	7.35343
gene23115	3.99193	5.46118	3.51709	10.4522	7.17219	13.1465	3.91845	3.21723	2.71383	0.77375	1.59581	0.788429	9.83025	8.88106	8.24066
gene23121	0.228261	0.256248	0.380491	0.90386	1.18364	0.957367	0.848388	1.11841	0.961995	0.594062	0.533744	0.462876	2.00041	0.941803	0.9033
gene23128	14.5141	17.9342	20.1647	97.6788	68.4054	69.2092	121.242	89.6941	93.8597	130.181	119.945	113.006	96.4265	66.4363	79.1204
gene23144	12.5133	11.7412	13.4629	54.4926	68.8609	68.4191	157.434	173.562	176.234	192.592	165.656	162.778	77.0015	94.1974	97.0151
gene23148	0.605069	0.06547	0.372954	1.93208	1.83743	1.31308	1.3506	1.4574	0.54294	0.411034	0.324375	0.421876	1.43821	2.24074	1.56371
gene23149	624.123	438.848	453.845	1375.59	1004.16	1025.83	839.274	770.214	800.059	393.291	340.664	325.625	1273.55	812.3	870.005
gene23159	18.5799	7.86409	7.58784	24.7016	28.7759	28.3555	10.092	8.12934	9.19838	7.57122	8.28118	7.88565	40.7761	11.3123	11.4733
gene23163	6.78709	6.01951	4.71369	14.0462	14.9746	13.4339	24.9054	23.5942	22.2636	21.0378	16.4821	17.0813	12.2957	11.0207	12.6459
gene23164	48.7142	47.3434	46.4542	98.7805	95.0057	95.5031	173.284	141.169	156.017	143.58	135.82	136.394	139.594	122.173	148.519
gene23229	0.307261	0.519483	0.386649	1.06758	1.04853	1.28048	2.51008	2.60454	2.97355	1.82877	1.78235	1.40683	1.49216	1.87717	2.15499
gene23270	2.56222	0.965681	0.985716	4.02451	4.5418	5.37645	3.5973	5.35215	4.2146	10.044	8.41974	9.1571	12.4302	12.0772	12.6146
gene2328	385.38	443.099	449.152	1464.12	1431.9	1431.13	2084.97	1972.55	1969.15	1994.76	2851.75	2830.79	1755.27	1957.25	2072.5
gene23302	3.14391	2.74236	2.84244	6.70933	11.6585	11.1386	8.22232	7.42041	6.16171	5.88408	5.25856	5.83842	4.57767	3.51526	3.94219
gene23311	8.61317	10.8816	10.9747	21.6824	19.4706	19.858	21.7493	22.2477	18.5325	28.1621	31.9704	28.0255	17.9299	20.995	21.245
gene23315	2.68447	4.27115	4.45042	11.4976	9.52782	7.55311	2.94624	2.59456	3.59466	1.14334	1.07706	1.00105	3.26264	5.27711	8.94154
gene23326	14.063	14.0692	14.5938	55.7262	78.25	78.7386	75.0245	55.4072	53.0084	38.225	29.5942	25.3686	31.6219	24.6565	25.1516
gene23346	1.10642	1.22423	1.0558	1.933	2.47853	3.28733	2.38675	4.12977	3.88162	5.08207	2.90673	4.21386	2.87195	3.50463	3.70639
gene23386	0.121769	1.11824	0.598307	4.63478	3.64898	4.13075	15.0946	17.4267	19.2915	31.3186	25.6708	27.8428	5.22537	7.34724	7.28764
gene2342	26.9444	29.1225	29.9133	63.0999	56.3654	64.6631	44.8756	45.8434	50.6268	27.4663	35.3168	37.1702	68.3047	58.4475	70.5775
gene23433	3.34749	2.64418	2.8437	6.89371	5.8831	5.69735	6.2772	7.41453	6.6022	3.15038	3.17259	3.10774	3.41852	4.31631	5
gene23453	0.924599	0.823473	0.958017	2.74303	3.24782	3.49405	5.6125	5.40054	4.23796	2.59115	2.65561	2.67636	4.72621	1.17073	2.21737
gene23454	4.59166	2.71408	3.14749	6.70686	7.17605	7.7343	13.9764	13.5567	14.9417	8.01177	8.65958	8.3019	6.52076	11.2094	9.74701
gene23491	0.526133	0.653482	0.575169	11.1867	13.1976	11.249	15.732	18.2048	23.4451	44.4939	16.3162	15.4947	6.30917	5.63101	5.82127
gene23494	4.23159	3.96925	4.5801	9.51086	8.0128	9.38805	3.65274	4.63896	3.45479	5.94049	3.62811	3.77009	3.91289	4.27127	5.29945
gene23495	3.99932	4.59552	4.94054	10.6461	10.3288	10.5355	5.30675	5.73861	5.35859	9.04592	5.49688	6.06585	6.74081	6.82446	7.13441
gene23503	11.9175	11.4846	10.7109	27.5428	24.2414	26.0915	22.0814	29.2185	30.2768	14.4054	14.9278	15.0638	20.4892	17.422	21.1689
gene23529	24.6679	29.7007	28.3137	56.3088	58.9903	61.5808	67.7551	54.1852	53.8544	105.437	115.923	112.346	63.0373	61.1828	64.3069
gene23547	9.50504	6.69119	7.66084	18.5989	19.3046	18.9577	16.1262	15.9218	10.9094	30.8755	31.018	30.5688	23.0232	15.9023	16.4035
gene2360	8.13199	7.62458	9.20819	25.562	21.1761	22.5963	30.1544	29.5124	30.0951	32.8769	31.2969	33.5795	27.742	23.256	22.937
gene23600	0.265823	0.288102	0.561254	1.18626	2.49705	2.75056	9.69632	13.5278	13.8535	33.5904	31.9386	36.5808	2.8853	1.59451	2.29846
gene23601	9.99077	6.7459	6.5034	15.0121	16.2246	16.3236	15.4903	17.0651	18.1036	29.6372	34.033	31.8478	9.74505	11.6319	11.5937
gene23602	15.5886	12.5437	12.4551	27.0546	49.1086	41.4549	90.8229	113.913	112.061	136.989	147.871	151.793	60.6101	53.9898	49.596
gene23609	14.3074	13.2333	15.2707	28.0698	28.1402	31.5884	35.6575	39.5314	41.7787	52.4532	56.2012	51.4736	28.0932	31.7399	31.5307
gene23619	3.90345	3.94577	4.81701	10.8523	9.73654	10.1031	6.37714	6.42141	6.06589	5.69055	4.81985	5.39528	7.09883	6.30195	5.53993
gene23625	11.2752	12.9133	14.6023	32.8132	26.0687	24.7561	34.5815	39.5294	36.2958	57.5417	56.2697	49.3484	24.8043	19.4289	25.7902
gene23665	1115.18	1005.78	986.865	2699.28	2218.27	2290.55	834.947	695.191	715.343	297.801	325.955	323.365	2206.21	1517.17	1581.04
gene2369	0.797857	1.04401	1.27741	17.094	17.1079	17.5201	38.2886	45.523	44.7951	31.8379	35.6529	34.8533	23.12	26.0302	26.0999
gene23698	10.0123	21.3934	18.2773	124.78	116.943	114.64	82.9839	109.519	104.827	103.546	31.3405	27.7727	95.6074	89.1911	97.4569
gene23699	0.194343	0.535658	0.416544	1.64201	1.57507	1.1515	2.32476	2.6842	2.7661	2.57315	0.280007	0.284178	1.75847	2.74397	1.76646
gene23700	14.5158	4.5306	4.58916	76.5384	77.0388	73.7513	20.8264	35.4882	39.6955	37.4126	55.714	49.8725	87.2811	32.9644	35.532
gene23701	0.175224	0.154174	0.19471	0.848351	0.582951	0.705252	0.861313	0.851503	0.751533	0.856938	0.657778	0.762152	1.11969	0.912545	0.911026
gene23711	3.81077	4.00153	3.80593	7.91619	7.78716	9.34571	14.0376	15.3811	14.7127	12.2969	11.3752	12.1331	10.0603	12.6393	14.2529
gene23719	37.7295	28.8101	28.042	71.0746	60.3009	67.1907	80.4179	74.8328	76.0503	79.5325	77.2152	76.3058	82.5299	54.3424	58.1564
gene23720	24.4131	28.0344	37.8291	66.8126	71.9477	48.6024	53.4063	43.9058	42.4416	38.1733	49.9183	42.6261	69.6541	56.1964	77.5527
gene23767	2.37703	0.497211	0.841629	5.63067	5.1462	3.71241	0.068383	0.368221	0.31867	0	0	0	0.093365	1.00345	0.511464
gene23781	21.0187	22.4115	21.3024	39.1957	44.9744	41.7401	69.7526	64.1064	65.5483	61.5572	57.0922	57.9492	53.1493	51.7661	55.7057
gene23792	0.846323	0.545678	0.821515	2.282	2.61382	2.86186	1.0064	1.35576	1.13797	0.769213	0.542526	0.539488	2.36984	1.49382	1.4428
gene2382	0.982388	0.824255	0.737498	1.53	2.33582	1.92118	2.38065	2.6721	2.61217	2.36766	1.69303	1.77255	1.24865	2.5136	2.12243
gene23842	2.00365	1.89024	1.55506	3.85722	3.96317	4.77194	3.34904	3.44568	3.19939	1.38251	2.85549	2.02848	5.14907	2.92043	3.49344
gene2385	3.94023	8.24431	8.09994	14.2942	21.7445	24.2888	4.80486	4.84109	5.80225	4.63721	3.44317	3.11322	10.8083	7.26871	6.62225
gene23916	10.503	11.5176	12.7851	17.8066	24.8394	28.2446	56.3468	62.7136	66.5345	39.2487	36.7016	36.4831	21.1005	41.6375	44.3952
gene23917	0.27622	0.405878	0.458775	0.630489	1.85323	1.17187	1.85309	4.22155	4.0294	1.92672	1.24636	0.765317	1.70054	1.60459	1.48633
gene23929	1.67932	0.861053	0.764471	2.78758	2.0791	2.51441	4.58221	4.94703	4.99698	4.06217	7.3099	7.91415	4.14463	5.4551	4.06423
gene23936	1.25513	1.37298	1.27435	5.06876	3.61618	3.2599	9.65907	8.89955	9.70634	10.706	8.85187	10.7704	6.75403	7.30451	6.63571
gene24023	21.4475	64.441	65.169	116.118	143.253	143.853	169.947	200.415	200.453	100.431	72.2665	76.6983	47.3028	146.33	145.864
gene24024	5.00228	7.86296	7.93647	15.5731	17.0334	16.581	33.3663	34.784	30.8999	23.4721	34.7767	32.1956	22.0826	29.5345	17.862
gene24035	3.89349	1.43832	1.15009	3.18432	8.03937	7.57029	4.052	2.16928	1.77453	3.09678	12.9889	15.957	20.0978	8.94121	9.20452
gene24040	0.370022	0.540765	0.301825	1.08027	1.1369	0.767463	3.92311	3.25082	3.21483	4.25302	1.99082	1.9719	1.27093	1.72224	1.77772
gene24042	10.4037	5.47127	3.42119	16.2672	29.2936	28.6863	8.49859	9.33531	6.22474	1.17777	1.96091	1.56399	15.0393	17.4624	15.6042
gene24063	0.522634	0.365136	0.298655	1.65466	1.12437	0.699966	0.761309	1.07136	0.283382	1.13922	0.4232	0.862948	0.948036	0.151671	0.439815
gene24086	7.50448	5.0307	5.73811	48.1645	49.1519	46.9438	105.726	110.297	111.773	104.303	111.501	108.477	74.7239	63.4157	69.7105
gene24179	0.771512	1.06663	0.765899	2.19214	2.05531	2.28948	2.77028	3.98947	3.90026	3.88409	3.64513	2.75401	2.59496	3.01696	3.39577
gene24199	1.51229	0.753105	0.809162	2.02021	2.56363	2.74881	2.55148	2.72375	3.63098	2.54739	2.98297	3.36946	3.28215	2.85366	2.79362
gene24200	0.15443	0.020589	0.030091	0.507721	0.806023	0.837846	1.48721	1.31205	1.71618	1.19175	1.13656	1.57912	2.33543	1.24689	1.57135
gene24202	2.06594	1.17927	1.55052	9.51083	4.6559	5.70453	7.90636	8.16654	6.29739	2.12516	6.07266	7.2269	12.5092	4.71629	4.05455
gene24235	0.628063	1.63702	1.40189	5.60965	3.95734	5.10495	4.58071	3.1258	3.35868	4.37528	4.13272	1.54546	2.382	1.3141	1.81298
gene24244	93.5997	128.246	99.4163	197.127	229.988	221.093	201.369	98.5941	133.672	184.594	289.179	268.571	304.783	151.728	203.991
gene24251	0.364315	0.500297	0.505123	1.72531	2.68443	2.85492	4.60221	5.08273	5.14359	5.0177	4.37472	4.91793	2.82679	4.84478	5.59199
gene24289	0.021928	0.080741	0	0.565289	1.52774	1.4652	0.422469	0.516862	0.333487	0.827255	0.76811	0.589222	0.139632	0.277004	0.276488
gene24301	0.083426	0.085903	0.066748	0.430375	0.595248	0.50813	0.713618	1.15779	1.01456	0.532851	0.46497	0.642921	0.780384	1.25227	1.02447
gene24344	3.52731	3.08633	3.27428	7.83665	7.87248	10.3064	9.87289	12.3997	11.9864	18.8946	17.0689	17.0526	9.10148	9.72822	10.3488
gene24378	2.02727	2.47514	3.26107	6.38327	8.38499	7.41612	22.1253	24.4415	22.114	28.1963	23.7259	24.6503	10.0421	13.5324	13.3705
gene244	0.079835	0.468734	0.556127	7.56913	6.46553	4.84849	2.15339	3.6281	4.38509	4.06954	3.95124	3.58465	5.64024	4.22756	2.56257
gene24403	4.8622	5.26452	3.37758	8.86885	11.6397	8.89062	13.2642	13.1453	12.3884	20.5652	18.2522	16.2397	13.4824	10.6919	9.07083
gene2443	0.415649	0.385271	0.328086	0.970563	0.927949	0.716701	1.37036	1.44576	1.33172	1.97963	1.56073	1.29288	1.1164	1.30232	1.40684
gene24444	12.3727	14.6516	13.3493	28.3552	32.9783	32.1221	7.40379	5.93501	5.60867	1.70511	2.47247	1.69637	26.9355	15.2309	18.5267
gene24447	15.7912	13.4807	11.7125	72.5083	58.3035	57.1075	28.324	28.0553	61.9312	32.7382	14.2725	15.2715	34.3959	15.6373	23.7063
gene24459	2.57894	1.914	1.74911	7.34144	6.93278	6.77353	11.1684	9.92421	9.3989	4.51265	6.0398	6.17054	10.8084	10.2972	10.5409
gene24472	0.219202	0.289282	0.335996	1.29872	2.16399	1.66977	0.817772	0.72852	0.624301	0.142115	0.664959	0.554295	2.77585	1.18772	0.853556
gene24495	2.83766	1.51486	1.42725	6.25976	6.10744	5.61431	10.045	8.40774	7.90525	4.51097	4.8213	5.3312	8.80228	10.5983	11.1995
gene24525	19.4122	27.704	28.1181	50.7091	57.7049	61.614	63.2015	75.235	75.1232	79.7964	84.1148	80.5837	38.253	43.375	41.2261
gene24526	0.30549	0.923411	0.514701	1.98395	3.42426	2.38043	4.15862	3.1359	2.58501	3.81474	5.5522	3.19592	4.02787	3.48943	4.60163
gene2455	1.03143	2.30736	2.40159	4.4498	5.0267	3.55689	6.39372	5.0546	4.78311	8.37068	7.10052	7.61211	4.98417	5.52556	5.76533
gene24580	0.083076	0.575588	0.152278	1.39689	2.12172	2.27965	0.017997	0.047031	0.056425	0.73315	1.68874	1.93164	0.989889	0.201718	0.149843
gene246	0	0.096323	0.041812	1.8092	1.33268	1.53589	0.695602	1.10481	0.659029	2.71469	1.75791	1.69856	1.15307	0.849095	0.49003
gene24671	0.15029	0.304552	0.427881	2.7998	2.15475	2.68644	4.56061	4.89573	3.80898	2.86792	3.38556	3.77278	3.29296	3.36084	3.78546
gene24716	0.493288	0.104372	0.277478	1.92351	2.22727	2.13856	0.657347	0.580153	0.510083	1.1283	0.619819	0.697967	0.683425	0.307279	0.374425
gene24722	2.02611	1.2797	1.4263	5.28101	2.75576	4.6516	5.7982	10.2216	5.63161	5.37631	4.94163	4.92633	4.4969	4.27554	7.83793
gene24744	0.291069	0.044607	0.259047	1.83469	1.02755	1.14883	0.453305	0.424888	0.255563	0	0.069946	0.031854	0.363204	0.085508	0.081203
gene24767	0.124514	0	0.148381	1.44264	1.11906	0.847383	1.89403	2.71624	3.19016	4.2546	5.49561	6.73336	1.092	3.26701	3.03364
gene24770	7.98412	9.70098	11.3625	20.0422	24.1447	25.1646	19.5822	14.7821	14.265	6.71737	10.3786	12.5738	19.3677	23.6169	28.7728
gene24773	6.39445	6.5796	8.33951	15.83	20.6027	21.0721	25.3502	29.3721	28.4494	24.3346	29.9825	27.6664	23.4671	25.1866	26.022
gene24797	13.5114	13.0509	11.4989	32.6104	36.7994	38.5535	32.7429	29.1609	29.1639	18.5522	21.4327	22.0037	36.964	30.2814	36.5988
gene2480	0	0	0	2.00043	1.92819	2.02895	6.31111	6.10136	7.21299	0.161797	1.22928	0.461165	5.13383	3.38266	3.07136
gene24846	2.46964	2.13726	2.41919	13.625	11.1913	11.9839	14.7463	13.7165	15.4911	11.2113	0.610397	6.51099	25.308	13.0072	3.16749
gene24856	28.1764	21.9364	20.8045	48.2486	45.876	45.0233	25.8517	22.5977	22.4081	10.2211	9.51605	9.08919	52.252	54.6736	51.946
gene24863	0.46715	0.550714	0.461532	1.0938	1.02558	1.22096	1.93488	1.88491	2.03003	1.89007	1.74954	1.6402	1.47656	2.2073	1.80833
gene24894	0.037468	0.008505	0.037044	0.401624	0.445704	0.905227	1.60578	0.04337	0.086491	1.56238	1.08972	0.761361	0.040994	0.069444	0.022553
gene2492	31.4247	32.7214	32.4673	91.2876	60.3464	65.5248	59.0115	39.2007	42.1097	46.5357	39.8459	36.5582	43.9841	39.5658	42.343
gene24937	16.0807	17.7035	16.8741	58.5438	46.1072	46.2761	8.0796	8.47359	7.67693	0.70998	0.422164	0	5.74175	13.2483	11.8913
gene24968	1.33643	1.5769	1.52302	2.42705	3.09118	3.27849	6.71279	7.3192	6.79265	5.24505	4.95807	6.38854	4.90951	5.66158	4.88732
gene24981	2.89967	3.00294	2.31916	5.87539	10.2677	6.9438	8.52903	9.76633	9.58796	6.99274	6.96861	5.89649	9.52077	4.73777	6.89732
gene25001	3.70066	2.98589	2.90911	11.4899	9.61552	8.29916	14.297	7.21745	6.12589	4.10212	5.68127	5.31527	9.30764	12.2112	13.2814
gene25043	0.231553	0.3607	0.497845	1.58249	1.46354	1.35566	1.26801	1.20978	1.14292	0.629023	0.298453	0.490745	3.69917	1.81581	1.50064
gene25059	11.2609	16.6937	12.6241	26.1118	27.3956	28.239	19.9516	18.0129	18.0228	19.9921	13.7339	20.1135	16.2788	21.256	20.2004
gene2507	4.10981	2.51749	3.75802	14.9343	6.46982	7.24927	1.6037	1.41288	1.92601	1.25726	1.39195	1.48837	2.48196	2.15809	1.8802
gene25143	9.02873	7.89722	9.77352	18.5222	19.3297	18.2918	17.8871	18.31	20.2963	10.2595	10.7979	11.308	22.7885	13.3505	12.9179
gene25180	1.9865	2.18081	2.05624	5.78428	5.06139	4.73734	11.2596	10.5806	10.2607	13.0393	9.77817	10.7684	7.4113	7.71459	7.90383
gene25181	82.0216	57.3353	58.2122	169.229	164.654	163.667	56.5241	57.4268	62.0648	75.4452	59.8983	55.3954	140.293	39.7184	47.7929
gene25189	0.660312	0.86376	0.595562	1.3867	1.7844	1.28509	2.83699	2.41146	2.79935	2.80973	2.53763	2.92746	2.00448	2.53414	2.78116
gene25241	16.8127	27.257	29.8903	57.706	50.3669	47.6393	61.7142	55.2949	57.0543	54.4929	46.1881	45.5636	44.2024	51.5357	64.9931
gene25281	4.15605	3.74652	2.88197	6.96173	8.38972	7.10278	23.4639	25.2877	24.1826	17.0059	27.8024	29.9897	8.64883	15.9565	17.4227
gene25285	2.99686	2.07091	2.44258	6.16505	4.91891	5.42651	2.53412	2.13251	2.3199	2.12878	1.57543	1.83177	2.57081	2.38293	2.56331
gene25293	1.01303	1.41666	1.26649	2.53457	2.70986	4.02522	9.10216	8.6306	9.53148	9.17595	9.12655	8.49215	3.38175	3.67873	2.59917
gene253	9.50287	10.6828	10.2679	17.8642	22.6262	20.153	22.948	24.0017	23.3621	18.2794	22.1638	23.0918	28.361	18.6958	22.8732
gene25311	0.562078	0.569204	0.369538	1.52549	1.39208	1.23012	1.80913	1.81073	1.83876	1.66702	1.37072	1.8059	1.8138	1.90455	1.43643
gene25374	33.7993	49.7828	49.975	122.152	136.311	121.754	140.82	133.154	120.835	128.737	128.053	131.929	93.0043	138.232	104.153
gene25385	1.73195	2.18778	2.15665	12.8035	11.0649	10.6186	21.5961	18.3706	6.31842	2.72812	15.2254	15.7966	15.2809	16.2653	15.3922
gene25399	14.9639	30.3133	30.7804	75.3809	91.3634	79.7485	61.5236	79.3664	72.5305	126.071	102.266	97.4605	67.2036	27.1114	23.2677
gene25409	1.65871	1.63725	1.36961	2.65542	4.85553	3.34898	4.84755	5.49695	5.00589	4.96714	5.39182	5.91837	4.11587	3.54434	4.66774
gene25410	2.1039	2.4983	1.75567	3.46494	4.08756	4.71453	3.14165	3.31756	3.18298	2.92296	8.29469	3.02854	5.35866	3.05289	4.14016
gene25426	2.35314	1.82513	2.1051	6.56351	4.81933	4.4677	10.7564	9.6906	10.1825	5.91026	8.40925	11.8658	8.82944	10.9022	13.3764
gene25452	0.303025	0.704614	1.56135	1.56337	2.52265	2.41542	1.94504	3.1597	3.91251	1.46387	1.63651	1.81114	2.36823	4.20404	3.50615
gene25556	1.86022	1.20396	1.48778	3.4229	3.42067	3.10832	2.29586	2.2853	2.86775	0.251667	0.747394	0.760022	1.47882	2.39779	1.29384
gene2558	2.39759	2.75516	2.61368	5.08835	5.1467	4.98475	6.456	6.99419	6.24078	7.1068	6.15906	5.86561	4.42154	5.71204	5.0575
gene25615	6.12844	4.25304	4.53648	7.8116	14.2156	11.2834	8.64239	11.099	9.67508	5.03723	4.52132	5.07437	9.18481	11.3225	12.732
gene25619	0.198846	0.727815	0.06723	2.5962	4.61634	4.78161	3.7604	5.33258	3.24678	2.13206	1.78823	1.8426	3.43817	0	0
gene25691	6.22312	1.48881	2.90157	47.194	9.15515	10.7036	0	0.823325	0.092094	0	0	0	27.0434	40.7918	32.5649
gene25730	0.184124	0.419055	0.300355	1.26581	1.18684	1.55413	1.42129	1.99601	1.81613	5.70931	4.13572	4.32704	1.9226	0.745586	0.850321
gene25781	1.7016	1.4753	1.46854	2.75124	3.14255	3.56192	2.82246	3.42765	2.88436	2.41059	3.33391	2.58942	3.63845	2.70118	3.06426
gene25811	0.576054	0.447289	0.627503	1.07504	1.29927	1.16338	2.64238	2.3981	2.95438	1.95951	1.20751	1.61455	1.51581	1.50677	1.27824
gene25908	0.988997	0.473814	0.660848	1.84614	3.73381	2.65384	1.71887	1.6725	2.37828	4.58735	1.97787	1.43885	3.07991	1.60677	1.52126
gene25909	0.570753	0.504576	0.474576	1.45426	2.35264	1.69476	1.23811	1.4479	1.04472	3.02879	2.63248	2.44831	3.22895	1.05183	1.07141
gene25934	1.60953	0.9865	0.52459	2.89549	3.4107	2.79232	5.12787	5.15008	5.53029	2.88644	1.78494	1.68462	3.13053	2.4083	3.96862
gene2595	6.87206	5.71805	5.71192	16.5019	17.9723	18.2371	29.8873	12.3966	30.4612	18.2447	42.9866	17.1772	8.25812	10.4382	11.6931
gene25952	1.13871	0.969542	0.794876	3.23906	3.61181	3.3877	1.30944	0.750489	0.937617	0.682415	1.67045	1.03962	3.01542	2.14752	1.64036
gene25956	2.89172	2.9804	2.65091	5.64796	7.05526	5.94989	8.23778	7.3164	8.82523	4.05289	2.31216	4.61247	4.02331	8.54133	8.44959
gene25998	0.236751	0.386464	0.459606	1.23025	1.03252	1.06197	1.4977	1.70067	2.05089	1.7515	0.860411	2.0708	0.671034	1.32543	1.42875
gene26015	0.625455	1.69266	1.71675	5.83707	4.45557	5.7631	2.6843	3.5422	3.63323	5.12215	2.58715	5.29327	2.36896	1.6982	2.41291
gene26051	7.7968	4.6966	4.38321	46.6964	39.4892	41.062	48.9956	41.0475	45.9192	26.8864	51.8333	43.9161	63.6812	40.7135	46.9994
gene26064	1.99254	1.5874	1.68462	4.69646	3.69307	4.68607	2.46852	2.38584	2.1558	1.74681	2.2491	2.29561	2.30057	3.59121	4.6819
gene26066	6.173	3.89491	2.88977	16.6886	15.0942	11.486	16.977	9.32727	19.8847	16.4803	16.9296	14.5579	28.7416	18.9066	10.1538
gene2607	11.378	3.67369	3.1693	27.1905	15.7592	12.9024	1.86594	2.13299	2.76486	0.836631	1.1785	1.21393	9.31372	3.93911	5.03747
gene26097	0.505568	0.636671	0.486028	1.64914	1.37383	1.09894	3.0849	2.50425	2.64088	2.0248	1.60487	1.54439	2.4054	1.9707	2.08251
gene2611	8.8863	7.9806	11.7747	17.3215	25.9719	18.7276	22.4248	19.5338	24.8076	23.6946	24.5658	24.7839	18.8056	20.4242	17.1732
gene26208	0.24564	0.192181	0.024189	3.43845	2.23745	2.92762	0.600886	0.523336	1.03462	0.97605	1.14162	1.44904	1.11454	0.89684	2.3088
gene26239	2.26503	0.411265	1.65346	9.64468	2.0601	9.27136	0.537388	0.733081	0.758088	0.269467	0.033245	0.116433	1.08581	1.86607	1.55861
gene26308	12.2887	7.26792	6.4051	14.8209	21.7217	22.312	7.71653	11.1603	12.2354	7.06083	6.10042	6.52894	12.2058	12.1057	12.6831
gene2631	1.96075	1.15759	3.66543	2.92097	6.82355	7.16702	10.0463	13.2917	7.05005	11.9987	8.17856	4.50824	0.984883	6.88699	14.0156
gene26343	5.28533	2.93037	1.72573	13.0644	11.4374	11.4857	12.8772	10.3444	11.1176	18.2703	17.4261	14.6189	10.6074	7.79822	8.15584
gene26350	0.26327	0.792304	0.963129	3.82149	5.35906	3.74915	0.365932	0.732442	0.7518	0	0	0	1.0571	2.18657	1.66996
gene2638	0.257019	0.242438	0.254723	1.83484	1.58226	1.60355	1.2288	1.15168	1.33684	0.413254	0.207222	0.210056	1.15542	1.28942	0.890383
gene26382	3.74813	2.42217	3.27884	10.2388	6.85073	7.45839	3.1687	2.58325	3.58322	1.08449	0.741484	0.700352	0	1.88769	1.69649
gene26387	1.61266	1.12375	1.12969	2.61874	4.14718	3.25443	3.37593	4.0633	4.05569	5.06536	5.2813	3.82539	4.14099	3.35475	3.33524
gene2640	0.624544	0.560117	1.06535	2.87579	3.28035	2.9673	1.83581	1.65636	1.80588	2.98048	2.15449	2.18775	3.12963	3.84577	2.36515
gene26427	0.369733	0.580065	0.475101	1.41759	0.969929	1.16652	2.03067	2.43454	2.11156	2.46707	1.08741	1.18135	2.12439	2.21988	2.32866
gene26454	0.526595	0.774827	1.28142	2.16782	3.27279	2.97907	0.49631	0.114269	0.374203	0	0	0	1.178	0.568052	0.573439
gene26487	0.144234	0.206897	0.160972	1.23567	1.41701	1.706	1.56721	0.92256	1.45487	0.646608	0.766149	1.0053	0.492532	0.821105	0.651387
gene2650	0.032994	0	0	1.77367	2.79994	3.17938	1.37757	1.15579	2.00976	0.154018	0.205986	0.093393	1.24425	4.5953	4.59477
gene26501	1.00599	0.976704	1.09896	3.07394	2.91959	2.43777	4.61647	4.39233	4.07963	4.51139	3.00944	2.98796	3.73963	3.68128	3.55788
gene26506	3.24589	2.72844	2.82746	6.45005	8.07859	10.2228	3.20869	3.64497	4.29044	1.40894	1.12913	1.88563	4.36769	5.8425	4.5962
gene26507	3.33352	2.20985	2.93264	6.84593	10.5646	8.98653	14.2696	15.5535	16.9337	16.0052	18.0183	17.9003	20.6723	10.0546	10.267
gene2652	2.47112	0.861865	0.937194	3.31139	3.88517	5.49207	1.57234	1.45179	2.37479	1.82401	1.3923	2.07024	3.81212	3.39187	3.90814
gene26529	12.1384	14.6775	14.6047	78.9782	80.4173	81.82	138.806	137.478	128.985	206.516	116.222	120.073	47.5846	30.5071	25.2497
gene2653	0.122316	0.041618	0.090128	1.15011	0.771174	0.623742	0.180677	0.053232	0.029804	0.031709	0.061566	0.007455	0.252701	0.639101	0.503473
gene26618	5.54067	7.04357	7.3349	27.1738	24.4437	27.0425	37.4482	41.4702	39.5647	34.9789	32.5629	31.2688	35.4644	35.198	38.8248
gene26625	55.7996	41.0623	45.5638	90.1052	125.725	108.275	54.5485	38.6734	39.2027	18.2512	38.9365	34.3911	49.032	43.4189	63.6545
gene26627	19.4727	20.989	19.8249	44.0619	49.1525	49.6258	28.8538	25.5728	28.1973	11.6597	13.0922	13.6364	36.4617	49.9732	48.8435
gene26631	3.43633	2.93998	2.86625	11.9958	12.4149	13.0053	23.8499	32.8257	29.6936	40.6423	42.3353	46.8183	15.0304	14.8062	16.2085
gene26645	1.02883	0.202315	0.68339	5.17585	2.43659	3.97947	1.17718	1.54306	1.14271	0.78817	0.509546	1.28318	0.611499	0.846257	0.987741
gene26750	0.550817	0.802637	0.462714	2.07042	1.79883	1.60077	3.32378	3.38988	3.40031	3.19346	2.44718	2.28288	2.73716	2.76341	2.30167
gene26762	0.92357	2.41165	2.73593	17.694	9.19425	9.2659	4.34047	2.95043	3.82662	1.17449	0.535253	0.581914	5.92288	17.9983	7.01563
gene2681	1.02503	0.616004	0.823465	7.13423	5.21221	5.63671	6.77681	4.51285	6.30192	1.09544	0.294979	0.083232	10.9114	3.74583	4.58611
gene26874	0.284339	0.219415	0.258967	1.55494	1.45792	1.37422	2.4091	2.89627	1.61998	1.02021	0.907537	0.960098	1.75903	0.141774	0.348236
gene26878	0.836863	1.38733	1.20705	2.247	2.8491	2.83629	0.285297	2.91606	0	16.3077	7.06728	10.7713	1.77337	3.65425	1.50367
gene26883	33.9747	25.6886	27.7211	52.5856	58.6501	67.0744	95.2565	111.143	112.305	149.361	131.023	127.764	86.7661	60.8347	58.9645
gene26884	0.811344	0.422611	0.631978	1.88085	1.95014	1.63943	1.28731	2.24061	2.12637	1.75792	1.32525	1.79795	1.37345	2.44406	3.18157
gene26886	14.6888	15.5334	16.8299	33.7212	43.6401	40.3793	26.6867	24.1376	21.198	10.3129	26.6303	30.6674	30.4233	23.8847	23.2395
gene26901	1.29569	1.38795	1.52908	5.46849	4.37777	4.80446	8.69572	7.3574	8.14624	8.79019	8.7268	8.91321	5.98229	6.49529	9.0499
gene26925	0.385718	0.654911	0.518021	2.42183	2.32801	2.72818	0.966815	0.964527	0.885514	0.717626	0.542214	0.258569	2.95358	0.868348	0.790479
gene26926	0.228856	0.580099	0.509344	1.1263	1.58198	1.83427	1.61482	1.52571	1.43829	0.655968	1.26245	1.37387	2.91567	2.41279	2.52834
gene2693	0.800248	0.444577	0.861641	3.22674	2.70383	1.75282	4.17459	4.79592	3.09785	3.50981	3.20946	2.02611	3.85886	4.31759	3.2767
gene2698	0.779054	0.271634	0.121916	3.62393	3.19445	3.57217	1.37325	2.67179	1.50157	0.783006	0.432783	0.733487	0.240747	2.66515	2.83864
gene26998	0.723209	0.157735	0.1878	2.95614	1.2982	1.72592	1.71888	2.10079	1.3801	2.41586	1.04222	1.29209	0.54976	1.24246	1.2507
gene27034	4.64421	7.32817	7.9192	11.6572	16.8268	17.5447	21.7769	26.2959	24.7184	36.0736	37.9301	40.0424	15.4398	21.4163	25.6437
gene27070	5.67483	7.18594	4.93661	12.2161	9.59229	10.9865	23.3276	23.2681	23.7272	16.0621	15.3817	13.2661	14.6167	13.8871	13.9594
gene27090	4.72972	3.23879	3.93958	6.89922	15.4306	14.8751	20.7765	22.036	20.2836	82.6255	92.1446	75.3205	13.8393	13.3706	14.016
gene27110	1.00794	0.500994	0.281012	1.53844	2.62495	2.56263	1.41861	1.4904	0.539766	1.07403	2.39264	2.61547	3.57062	2.14728	2.62449
gene27116	0.427313	0.839934	0.434873	2.99176	2.04295	2.53096	4.47137	1.4555	2.02133	5.72774	1.26888	0.875579	1.63806	3.37668	2.85696
gene27141	2.03766	2.26831	1.97307	4.3334	4.21814	4.26782	8.45258	8.6026	8.68298	14.4924	8.86717	13.5815	6.37636	6.34806	6.31105
gene27169	4.51157	3.94569	3.93543	14.1255	12.3082	9.67561	24.2269	19.1941	17.6855	22.7645	21.3462	21.4215	18.9091	12.9045	12.9349
gene27198	0.221775	0.271531	0.269114	1.09102	0.444579	0.713972	0.87312	1.39562	0.591942	0.800368	0.613461	0.882082	0.827923	1.88942	1.41289
gene27232	0.179568	0.278417	0.297687	1.21886	1.85976	2.26856	1.48506	2.42061	2.70044	9.93773	5.8423	6.8022	1.37378	0.871399	1.44437
gene27289	0.524243	0.338794	0.402224	1.17412	1.50825	1.53551	1.88724	1.725	1.50248	1.11258	2.21824	1.92825	0.888758	2.63082	2.51721
gene27326	18.1207	20.7346	18.2246	57.5845	71.3911	71.2246	54.4398	48.7086	48.8582	133.216	118.05	113.909	60.5793	102.325	104.429
gene27386	1.85034	2.53628	3.26116	11.8884	11.7224	10.9647	16.2406	13.1079	14.1739	5.53652	7.41183	8.04888	3.52391	8.64599	9.8507
gene27391	1.11726	1.12203	0.44419	4.30998	2.54521	3.24307	2.89827	2.58158	2.69931	1.35831	1.46577	2.06957	0.473801	3.69553	3.59695
gene27438	1.52252	7.58931	2.58049	20.8915	25.3987	11.9993	3.09536	2.66479	3.70171	0.116195	0.485355	0.577482	29.047	5.37213	4.72264
gene27439	4.12677	15.8512	13.9555	46.2278	53.5316	52.2614	6.55154	8.29124	8.17615	0.216411	0.597442	0.438685	161.029	10.6628	8.6227
gene27466	5.37732	8.14694	5.63289	11.1094	11.924	14.3555	20.628	20.838	18.638	16.5732	15.8736	18.3137	12.321	13.626	15.1549
gene27473	4.67937	7.48646	4.92514	23.0765	19.5529	19.4036	87.1447	124.089	128.629	341.603	259.088	235.201	26.1149	21.6446	23.1617
gene27507	5.03294	5.14957	6.38313	10.1567	15.2717	12.4295	12.1974	11.893	12.182	6.60188	6.88366	7.37031	14.7439	16.1856	14.1105
gene27571	0.335635	0.274084	0.211002	1.08163	0.689397	0.696952	1.42233	1.67103	1.32234	2.39378	1.25694	1.56879	0.997406	1.66356	1.01872
gene27629	0.564205	0.532911	0.53371	1.82241	1.48964	1.35489	2.10196	2.14307	2.07667	2.69821	3.12019	3.00562	0.673853	0.184882	1.14032
gene27669	1.65943	1.63502	1.72372	6.75741	6.24316	6.06094	10.7255	13.8114	13.9735	12.1425	6.00084	5.49622	2.4925	1.05172	1.24736
gene2768	8.40633	8.52878	9.08555	18.0034	22.3257	22.725	26.1236	29.4016	26.3397	13.62	16.9896	16.1906	28.6789	20.4233	19.2893
gene27709	8.89881	13.3684	13.5247	30.9191	21.7537	22.9111	18.4978	19.6653	21.5066	7.66747	7.93293	8.27477	19.9338	22.5544	18.7128
gene27770	3.02459	3.77545	3.93508	8.98173	6.48681	9.02043	9.13242	10.2491	9.39066	15.0216	16.5356	16.6145	6.96941	10.7165	11.2003
gene27781	0.269252	0.100598	0.38174	1.92537	2.20937	2.34538	3.99088	3.48736	4.2129	0.895247	0.35236	1.30945	0.860875	1.55627	1.51768
gene27785	173.66	295.422	304.144	1004.45	553.653	541.1	239.086	187.466	183.196	71.9375	437.217	442.691	2011.19	1292.77	1325.04
gene27793	0.291076	0.370372	0.309007	2.51701	2.52378	0.6546	0.680869	1.2774	2.03051	1.88162	4.39856	2.19942	1.04733	2.32653	2.54206
gene27811	0.628061	0.744404	1.09019	3.23113	2.96895	2.07764	5.36262	4.6465	4.04059	4.48686	5.03488	4.30288	3.82526	4.56333	4.12712
gene27914	0.227062	0.893998	0.703344	3.77936	2.60499	1.46149	0.129884	0.424519	0.287755	0.079237	0.242735	0.246594	4.87002	1.26565	1.40128
gene27920	0.503598	0.308356	0.747592	1.66257	1.19973	1.11454	6.26575	7.73064	6.17964	9.55885	4.2605	4.73006	1.94409	2.00747	2.31937
gene27931	0.785751	0.613994	0.790431	3.12453	2.79974	2.98154	7.84115	7.57695	8.02696	11.288	7.82433	9.80687	3.87708	4.82484	3.81112
gene27933	1.4047	1.06405	1.05187	4.64471	4.59489	4.33218	7.23249	9.09029	7.48765	7.58487	10.1503	9.41524	7.81149	6.89688	7.41708
gene2798	0.834915	0.838893	0.639204	2.38521	2.26087	2.20601	1.80962	2.7046	0.800178	2.7052	6.2782	4.90902	2.12244	0.896032	1.21863
gene2802	0.670824	0.693314	0.694316	1.96639	1.90535	1.36795	2.77955	2.46463	2.65866	1.6382	2.02173	1.21158	1.87369	2.18986	1.6304
gene28045	17.1386	20.9996	18.6675	42.2354	46.3244	40.5825	83.6894	81.5829	75.4595	139.876	137.197	134.136	48.2998	68.3744	67.1119
gene2811	4.90733	5.63251	5.17335	12.1289	15.2362	15.3749	62.2433	63.3899	68.3102	67.4389	60.6029	69.2296	29.9702	35.2912	33.459
gene28136	5.09287	2.86633	4.09454	7.2566	10.7863	10.1649	11.6567	16.1901	9.01938	10.6635	9.81522	8.23912	6.70481	8.19103	8.32357
gene28139	5.08497	3.7194	3.68437	9.3734	6.7065	9.34416	8.75132	9.09152	9.41539	6.40393	6.21694	5.82328	11.4302	7.02858	7.36271
gene28157	6.07914	6.21544	4.78668	12.3064	12.2665	12.386	17.4125	17.2462	15.6664	14.6141	17.6688	18.5861	14.6035	17.0925	15.1797
gene28189	3.79843	5.33962	5.80335	12.5508	7.8216	10.3418	16.055	14.8884	8.54889	8.59937	6.02374	5.27356	7.12999	10.7622	10.6645
gene28256	0.693509	0.968928	1.00941	2.60547	5.43902	3.35729	1.0341	2.55357	2.79676	0.066358	3.01704	1.43667	1.35437	3.81882	1.31831
gene28274	4.15643	4.19513	3.80628	35.5229	38.7778	36.5981	113.259	161.812	169.214	61.9723	85.9545	90.8166	35.8036	13.774	15.9713
gene28309	15.2125	11.6116	11.5121	32.6432	34.231	31.0247	59.9246	53.0131	50.0787	88.5323	61.5346	62.3297	28.9631	44.1898	45.7732
gene28311	0.193434	0	0.195942	0.915889	1.81077	1.44772	0.688849	0.411795	0.461718	0.164969	0.413949	0.289904	1.12439	1.24971	0.706907
gene28375	0.366622	0.352286	0.170649	1.87094	2.81891	2.07289	3.12818	2.83892	3.76688	3.67491	3.32591	5.34918	1.42251	3.18421	4.09948
gene28477	6.19606	2.35346	2.65211	16.8825	12.4353	15.7908	5.89251	7.94141	6.23369	5.73176	3.87879	4.11589	24.1125	6.86142	7.37544
gene28482	0.25054	0.068389	0.074466	5.47596	4.26321	5.76706	4.41329	6.8154	5.78268	15.1593	8.84435	9.49802	3.96012	2.63562	2.71277
gene2851	1.59372	1.90272	1.62526	2.53879	3.95125	3.53127	7.03156	6.417	5.82368	6.19009	7.67617	6.73887	4.27898	6.29467	6.10782
gene28520	2.06653	2.73521	2.86669	6.56562	6.23472	6.58049	8.34448	11.2775	11.299	6.01706	9.19508	8.7014	5.42934	9.7297	9.38509
gene28580	0.327353	0.334939	0.558162	1.35145	1.30235	1.79759	0.508224	0.585362	0.544896	0.101613	0.443249	0.210952	0.715822	0.482263	0.161581
gene28590	14.5653	15.8405	15.9143	64.5881	80.6528	77.6282	56.383	60.7253	59.2292	7.17452	2.93114	2.46953	84.3978	87.1106	82.0254
gene28635	0.278335	0.356158	0.362779	1.19229	0.837831	1.08232	1.12489	1.09737	0.940783	1.02497	0.728009	0.604627	0.895983	1.17992	1.10519
gene28637	6.2082	2.31309	5.24759	23.1027	32.5298	33.8946	52.5505	48.4888	49.2924	58.8783	59.653	58.4193	13.6286	7.45417	8.56734
gene28648	1.73715	1.05446	0.886665	3.08554	3.69448	4.1148	6.90068	5.77551	5.19559	8.63367	8.82493	8.95534	7.32577	5.83946	6.18945
gene28651	0.139153	0.085466	0	0.778813	0.678199	0.798062	0	0	0	0.677499	0.130446	0.086795	0	0.395068	0.271145
gene28679	0.360542	0.292216	0.445638	0.7403	1.23062	1.76516	2.6408	2.02169	2.03107	0.886092	0.466953	1.52342	3.10843	4.89872	4.07575
gene28694	74.4925	77.3008	75.0721	183.577	181.417	176.837	248.014	278.047	278.579	147.451	132.687	134.844	269.35	228.078	226.761
gene2870	12.1284	14.691	13.5215	14.8078	31.8762	33.182	13.7075	15.05	15.0422	13.4039	16.3521	17.1285	13.866	17.5715	17.1871
gene28703	1.59603	0.682436	0.63913	3.39974	2.38978	2.23566	1.82608	2.55918	1.45571	1.75209	1.38576	1.61235	1.63664	2.04367	1.5373
gene28735	9.5522	12.0341	10.8918	24.2192	21.7867	20.9246	22.1712	32.4413	36.1338	32.3749	20.0286	21.3394	31.5621	32.9388	31.4458
gene28739	0.907055	0.986611	0.470011	1.8275	1.68053	2.51343	1.79501	1.10902	1.09031	0.997485	0.312676	1.12025	0	1.85385	1.61684
gene28773	2.54792	3.13416	3.08311	7.38783	6.82583	7.26408	3.89043	4.35702	3.76915	4.21431	3.02178	2.85657	4.43459	4.95858	3.97704
gene28786	0.997011	0.914795	1.2349	4.91938	3.22328	3.24275	20.6086	19.0689	18.9269	26.9848	29.5818	30.7655	5.03841	7.39198	9.33884
gene2890	0.130026	0.529216	0.198862	10.7822	6.60939	7.49684	19.5057	22.5496	22.0407	16.2959	22.8725	21.2128	9.7897	9.64432	10.2865
gene2891	0.621993	0.530764	0.680831	25.1212	24.1705	22.8099	41.13	39.6736	40.5092	53.4729	66.6854	7.79523	25.9063	16.1364	16.6456
gene28914	0.384807	0.03329	0.107879	5.38416	2.40584	2.80697	1.39457	1.9034	0.802415	0.014348	0.015468	0.068492	0.710205	3.68967	3.67464
gene28915	0.074904	0	0	1.95871	1.38285	1.17967	0.897309	0.862387	0.780696	0	0	0	0.384928	2.24513	1.49941
gene28930	204.518	313.553	314.157	1085.63	650.885	608.69	291.935	204.145	187.42	82.9969	509.204	505.506	2493.68	1187.5	1352.41
gene28933	23.2234	12.0239	10.4148	27.0344	42.2311	41.0642	26.9881	28.8493	30.3453	8.77186	5.49666	6.81342	26.6566	19.1435	19.3176
gene28966	1122.51	1191.67	1197.97	2778.22	2368.93	2419.06	427.268	321.101	358.464	141.973	119.709	176.554	1495.83	1095.14	1171.08
gene28990	0.032308	0.043532	0	0.4353	0.676504	1.25373	0.236274	0.187553	0.22967	0.020127	0.124506	0	0	0.103806	0.177354
gene29002	0.087023	0.044529	0.036284	0.81519	0.497352	0.581522	0.437832	0.712187	0.810316	0.650822	1.32286	1.33576	0.607366	0.393545	0.141588
gene29036	3.96491	1.7116	2.13105	7.05973	9.74413	9.33271	0.733991	2.70355	3.55456	0.675756	2.12131	4.45406	5.4354	9.13293	6.37954
gene29076	2.29256	2.90093	2.55555	6.28816	6.7447	5.95838	11.3356	12.2266	9.04908	8.58849	13.1547	10.0139	5.34359	9.97022	11.724
gene29094	2.31934	1.3391	1.16374	2.74097	4.35592	4.23742	1.79888	2.14218	2.10035	0.959467	2.37966	2.63824	3.3838	4.03162	3.3092
gene29142	36.8509	28.7604	30.4135	69.9562	86.4933	78.2885	66.9136	57.9892	57.3832	35.9955	21.4447	18.2624	110.14	84.7132	82.3243
gene29143	0.552681	0.282304	0.242353	11.1383	15.9049	11.2817	11.7221	17.0052	17.137	44.9372	34.0973	29.6768	7.13147	9.23037	9.52628
gene29180	4.73848	7.43033	7.67959	13.5314	23.8611	21.4136	15.3204	8.41166	10.849	14.4313	20.004	12.7207	6.82773	5.94361	11.1901
gene2930	2.15656	2.26451	3.52126	6.93648	7.36726	6.33859	0.321465	0.479428	0.917577	0.696047	0.525948	0.342814	1.26803	1.62237	2.0164
gene29317	0.33144	0.243071	0.338988	0.995233	0.916138	1.09876	2.79264	1.55665	1.4895	2.15642	1.78805	2.83237	1.21468	1.63312	1.54392
gene29372	9.05264	6.57897	8.62858	16.9603	19.5569	18.9884	13.178	13.5989	13.4075	12.8774	21.033	20.3409	24.8907	23.9907	26.1524
gene29482	0.659752	0.909192	0.984722	1.72874	2.10116	1.70108	1.08031	0.998407	0.617001	1.46603	1.58609	1.04337	1.07337	0.86987	0.772438
gene29543	0.387978	0.024816	0.201489	12.0675	13.6906	13.3774	11.892	16.7402	17.4548	47.572	27.6825	30.1175	7.22754	10.2915	9.60673
gene2964	1.15854	2.40377	2.27713	3.30587	4.1492	4.56977	2.11081	2.16472	2.51055	3.76972	2.70894	2.99956	6.17477	2.64232	3.66751
gene29667	3.81697	4.72094	4.9922	11.9995	9.32755	14.6428	13.6561	9.00884	20.0684	13.7286	13.6601	14.7689	13.2796	11.6692	10.8811
gene29802	3.63244	2.52756	3.26571	6.29555	6.19458	7.63753	10.3439	11.3738	10.3109	9.54951	9.42191	12.1931	6.76352	10.3576	10.1339
gene29832	1.46455	1.35901	1.46152	5.38	5.45256	4.18222	10.5769	7.64333	7.68651	4.36828	4.32517	5.36873	2.87676	2.46916	3.96911
gene29858	2.99788	3.13511	3.2656	7.96319	7.73125	8.2472	4.27291	5.23021	4.22827	4.63922	3.7324	3.22337	4.78496	3.96267	4.91678
gene29886	0.426632	1.61071	1.57947	5.95154	5.29553	5.76122	2.89111	1.82899	0.975788	1.25756	0.175763	0.640081	2.27641	0.66462	3.70774
gene29893	0.593254	1.12308	0.983431	3.30398	2.33206	1.64245	3.19737	4.18879	3.62795	2.40343	4.10324	3.89905	1.26776	5.37886	5.53595
gene29940	9.27566	6.94044	5.81186	18.9264	21.6559	22.7812	93.0766	125.753	120.242	285.004	164.332	164.187	26.3342	24.701	21.1613
gene30007	17.1451	18.6498	16.8122	35.127	38.1268	39.986	20.4561	20.2994	23.5791	19.661	19.5942	19.0751	25.1194	23.0617	24.5217
gene30053	1.35191	0.800771	1.03286	1.83693	2.25411	2.49742	4.22716	3.70723	3.81767	2.5324	4.13387	0	3.7109	4.56039	3.95409
gene30067	0.344077	0.515172	0.637911	6.40835	5.47876	7.62382	4.07056	1.71454	5.45131	3.82696	7.52696	9.25842	3.97809	11.299	10.2471
gene30095	2.08136	2.42808	1.56949	3.99608	5.81153	6.69208	8.29778	7.30004	7.42422	6.3034	6.2268	7.0112	6.64588	7.21133	6.11094
gene30124	4.2002	3.86972	3.40119	6.55049	9.73499	11.9039	7.88303	7.32149	10.1426	9.21011	7.65573	7.84036	5.73541	7.60947	6.18138
gene30175	4.07069	4.30482	5.56869	10.6776	10.8719	9.73873	10.3778	9.61461	10.2153	7.21416	8.34995	11.0412	8.94832	10.4505	12.6019
gene30292	1.67047	1.87583	1.70797	3.45691	3.55786	3.55429	6.76405	7.00838	3.32848	4.54563	7.58736	3.02138	5.2686	5.28149	5.05836
gene30296	0.542941	0.568639	0.987506	5.99007	2.78137	1.60267	0.649026	0.75211	0.574707	0.243148	0.600383	0.176907	0.531611	0	0.095124
gene30315	0.655648	2.19111	2.70951	16.2783	8.9328	8.55413	4.11215	3.00255	3.59341	1.97124	0.57257	0.57659	4.90559	3.13696	6.88919
gene30331	0.467341	0.57968	0.504593	1.17586	0.962216	1.23111	1.96692	1.88198	1.97682	1.92063	1.82455	1.61335	1.51959	2.13894	1.79482
gene30334	0.457669	0.51082	0.461336	1.07081	0.919852	1.09086	1.89074	1.79376	1.91726	1.72146	1.65583	1.55176	1.40937	2.0009	1.63512
gene30393	0.134954	0.116599	0.089566	1.63866	3.3229	2.49677	0	0.421643	0.173252	0	2.67213	2.2225	0	0	0
gene30404	0.893005	2.21813	2.61142	9.53176	8.13381	8.22232	3.68297	2.73741	3.27863	1.17353	0.535253	0.531427	5.28465	0	6.19684
gene3042	19.7088	14.3302	13.5833	37.4213	36.6554	33.9815	34.783	32.0242	34.0589	27.1715	26.9446	30.0937	40.3804	31.4123	39.53
gene30448	1.31515	1.21488	1.29602	3.29659	3.09804	2.87953	3.08872	4.61096	5.46086	2.92578	0	1.87755	2.20286	1.43052	0.046047
gene30450	1.57527	1.11079	0.966249	3.14741	2.58227	2.828	5.6216	4.71016	4.43424	4.24064	3.06112	3.77068	5.52125	2.64383	2.91328
gene30451	0.24457	0.329958	0.247054	0.738235	1.17926	1.33485	2.59668	1.46465	1.68943	2.28082	1.45751	2.44168	2.44048	1.14147	1.17361
gene30476	10.6325	9.12417	7.74787	17.9723	19.5091	20.842	31.3494	31.8544	27.7749	14.4755	15.9544	14.4158	26.8079	24.9238	23.9572
gene30566	0.513036	0.508195	0.798883	6.77041	3.20055	3.33105	0.849159	0.853979	0.605651	0	0	0.60115	0.633167	0	0.556109
gene30567	0.306647	0.200343	0.054665	0.781535	0.639737	0.901576	0.299169	0.415383	0.513998	0.335163	0	0.35142	0.085931	0.475526	0.524095
gene30569	0.876317	2.46408	1.40637	3.78869	4.7867	3.68406	4.49694	4.55859	5.59204	2.70795	5.23535	4.66985	4.7859	3.68515	3.03324
gene3057	0.554642	0.857544	0.716055	2.76945	2.02897	2.9169	8.35205	7.51359	8.40457	8.15797	6.98738	5.18604	6.11331	0.322547	0.202869
gene30672	0.105021	0.28853	0.303569	2.15087	0.749375	1.52387	1.33439	1.87422	1.89496	2.88045	1.29216	2.81424	0.260913	1.38718	1.29642
gene30679	0.183051	0.281325	0.160364	0.668868	0.807153	0.56395	1.70963	1.156	1.88095	1.07686	1.12982	1.5049	1.07519	1.49511	1.37703
gene30680	1.26641	1.97411	1.52648	3.50029	3.78072	4.32596	1.29108	2.69435	2.04068	0.981007	0.547847	1.50041	3.51986	3.19004	2.93981
gene30703	2.2548	2.28446	2.04911	4.64217	4.25732	4.17127	9.29343	8.9223	8.76881	15.1375	9.24036	13.5667	6.61577	6.39928	6.52872
gene30777	150.525	84.8464	91.1267	221.815	242.892	242.222	110.026	118.382	102.191	40.7297	66.6344	48.9807	173.347	204.398	213.083
gene30817	8.57317	4.3937	5.38926	15.7062	13.6012	13.8112	39.4051	44.3992	49.0347	48.9859	55.897	63.6801	25.1974	25.3559	22.1845
gene3083	5.27036	7.90627	8.19462	17.3491	26.3607	23.0188	51.0759	77.1926	73.89	104.296	106.111	98.001	14.1694	10.4822	10.1671
gene30853	8.45068	2.10784	1.71885	13.476	21.4973	22.7526	5.31911	4.44721	4.93524	4.67058	0.517426	3.05139	8.76746	6.84946	5.29818
gene30861	0.591379	0.274047	0.413401	1.08828	1.57166	1.14623	2.34291	2.25417	2.44205	1.57444	1.21398	0.990531	1.20298	2.02036	1.97634
gene30863	2.29547	2.14419	2.05614	7.15401	4.92248	6.3788	14.1974	13.2534	11.5006	12.9798	10.9316	12.5934	8.45239	11.6953	11.0629
gene30873	1.83522	1.50126	0.905668	3.68903	3.31389	3.3698	7.93496	9.60494	9.78705	15.912	13.5822	15.0483	3.75939	3.38351	4.31217
gene30886	267.997	274.166	313.656	1125.35	867.083	793.408	1897.06	1278.71	1364.4	1411.32	1486.04	1650.85	834.911	888.779	1283.78
gene30887	2.45577	2.16256	1.26137	11.6138	3.46502	6.27708	10.4921	5.65427	5.81561	12.8925	7.3039	14.5725	5.42115	4.50496	9.11833
gene3097	1.07875	1.51284	1.33883	2.59081	2.84289	3.50571	6.18274	6.50303	5.34522	6.89517	6.06987	2.70067	3.5723	4.97476	4.84284
gene30972	0.594356	0.786605	0.79332	2.56098	1.92764	2.04389	3.60121	4.3545	4.38673	3.8361	2.27864	2.60623	3.94078	3.83802	4.06951
gene31025	0.600001	0.919985	0.683263	1.50305	2.36294	1.86173	5.14873	6.2875	6.07909	6.04681	14.0195	13.8155	3.13119	2.47317	2.72767
gene3104	0.589496	0.67461	0.866317	1.65409	1.90423	2.2292	2.4438	3.01671	2.65596	3.79259	4.38082	2.59906	2.35936	2.70855	2.82178
gene3109	9.80572	6.76063	6.58764	17.6947	16.8102	15.5645	22.1217	22.2086	26.2219	16.987	24.7716	22.8591	30.3348	22.0755	21.6207
gene31158	0.596489	2.39666	0.354571	2.4289	33.7503	26.1244	16.3164	27.4534	28.8005	2.90352	12.4879	11.9413	4.69484	17.5082	1.57842
gene31167	0.300615	0.028956	0	1.22719	1.86815	1.54019	0.52845	0	2.53994	3.26394	2.28758	0	1.98694	2.19648	2.11436
gene31343	1.14759	1.28333	0.648187	1.74358	5.03704	2.48283	5.81389	7.37976	7.24957	13.3014	10.9619	11.6453	2.90748	2.70576	3.37679
gene31367	0.296597	1.08709	0.606181	31.2256	25.1256	24.792	64.0997	56.064	57.5327	80.0695	112.044	112.717	62.391	124.95	123.476
gene31438	1.99457	1.61612	0.864964	6.92529	6.85543	7.93942	2.34818	4.41827	4.35723	2.22824	3.23188	4.02975	3.46603	2.74794	3.46149
gene3153	1.80512	3.15393	2.30408	6.31715	5.39691	5.53006	5.82653	6.3444	5.61638	2.06725	2.05514	2.72116	2.13122	3.42039	3.79929
gene31593	63.2093	57.0291	56.0677	285.766	335.828	342.851	366.113	462.943	485.055	714.384	537.029	554.603	300.695	274.142	289.243
gene31667	5.97091	5.1152	4.92468	16.5587	15.1214	9.73321	6.6635	4.83313	8.42635	2.70482	2.50074	2.05541	2.6126	8.48476	6.57713
gene317	3.15041	1.0731	1.4427	7.99463	4.68459	8.54711	6.64667	7.30043	6.64928	7.53092	7.34907	8.00458	4.77957	8.22436	7.96934
gene31715	0	0	0	4.09992	5.9761	6.92398	0	5.56909	5.63655	5.92954	0	3.59488	5.22247	0	8.10905
gene31725	0.022188	0.070156	0	2.60847	2.38218	2.12816	0	3.32008	0.036142	0.025865	0	0	0	0	0
gene31774	0.599707	0.537186	0.530664	3.17813	3.16005	3.54834	9.82393	13.0332	11.5387	12.8972	11.8859	13.6326	4.19869	7.62448	6.28506
gene31890	0.210828	0.24972	0.141919	0.558699	0.619409	0.691959	1.01801	1.23093	1.13735	0.999218	0.829285	0.807336	0.881156	0.825706	0.843547
gene3192	0.931134	0.92298	0.922514	3.87905	2.95993	3.49794	8.48116	7.59604	7.25863	6.65369	6.27489	5.93007	6.16685	6.87176	6.15364
gene31923	2.11735	1.41766	1.8894	4.15409	6.11813	5.63413	5.10845	7.02075	4.93737	5.55504	9.67272	10.1246	3.93031	9.63199	7.09957
gene31983	0.401255	0.227205	0.301498	0.973995	1.15938	1.36573	0.186647	0	0.22581	0.131833	0.158967	0	0	0.269928	0.578292
gene31992	0.382363	0.221609	0.266559	0.928219	1.13275	1.35404	0.187543	0	0.228618	0.127242	0.14976	0	0	0.25859	0.485701
gene32035	4.24924	3.78689	0.608365	19.6835	11.0062	9.2882	7.0071	5.12048	6.737	2.38506	1.94685	0.044378	3.3853	4.23579	2.44176
gene32053	0.576553	0.227916	0.429086	1.12278	1.54097	1.67691	0.250015	0.477347	0.251414	0.223454	0.2112	0.538484	0.577356	0.347222	0.645104
gene3207	17.3595	15.7871	14.1095	38.3789	40.2929	39.2038	69.7119	70.2721	67.4859	114.698	99.7614	108.538	64.437	57.313	57.7887
gene32085	5.34451	4.38516	4.07771	9.33672	8.81327	9.35518	11.7405	13.7434	12.2172	11.2118	11.4799	13.2835	7.41249	8.90301	11.2637
gene3220	2.49506	1.81825	2.24828	6.77471	6.2972	7.64872	1.82988	1.5484	1.39085	0.203564	0.137074	0.446681	5.27081	0.977525	1.24767
gene32302	0.029729	0.207679	0.343383	0.968631	0.927549	1.07888	0.346507	1.53578	1.44514	2.02642	1.76175	0.437048	1.15306	1.62397	1.44409
gene32310	1.24118	1.45412	1.68059	11.9717	6.34647	9.06316	9.27352	10.3545	12.1825	21.8045	14.4799	11.1431	3.28851	8.11472	7.32275
gene32322	0.28177	0.377067	0.258687	0.695041	1.31414	1.10711	1.35565	0.992319	1.10206	1.40567	1.13598	1.23586	1.40455	1.43092	1.41892
gene32324	0.979498	1.32396	1.79747	4.56043	6.30701	5.86108	7.3027	11.2511	10.8895	14.4575	11.7873	8.2626	5.5699	3.0883	3.81151
gene32348	1.17793	1.40577	1.57523	11.4225	6.18066	8.38604	8.73325	9.81879	11.7214	20.4333	13.9677	10.5518	3	7.71935	6.99538
gene32425	0.077934	0.179718	0.100073	0.403686	0.44177	0.486093	0.657202	0.805386	0.852635	0.792521	0.623762	0.656028	0.630584	0.596224	0.585062
gene32431	2.8646	3.61009	6.08558	34.3995	35.6236	24.9913	27.0241	31.6767	36.2272	78.8583	74.7512	76.9786	22.0394	20.1574	21.1313
gene32435	0.20718	0.240143	0.229234	16.191	4.4204	5.25462	14.782	15.9858	15.3228	12.5474	21.1109	13.5622	0.245458	18.2068	17.3247
gene3255	0.324657	0.317973	0.223042	1.35621	0.924236	2.1847	2.75926	5.30721	5.26881	5.12539	5.54497	5.1687	3.73673	4.67429	4.88748
gene32588	2.65671	2.95116	3.42857	4.92439	10.2449	4.67083	4.3052	4.39525	3.98584	6.44679	11.4721	5.20495	3.97448	2.48725	2.21355
gene32619	1.28144	0.835285	0.946322	2.43975	2.92583	2.0162	5.74205	6.38896	4.43269	1.64984	0.328455	0.147574	1.97858	2.1553	2.43023
gene3267	2.81344	3.71461	2.95422	9.7738	8.92475	7.77334	17.405	16.5313	16.1066	16.9671	16.8604	15.8348	13.3268	14.8747	13.9416
gene32697	0.965938	0.549787	0.344039	2.20918	2.6345	2.49498	1.20918	0.613268	0.376413	0.045422	0.274838	0.423998	0.782351	0.468559	0.341007
gene32731	0.609854	0.588105	0.713989	1.74431	1.93914	1.96255	5.25957	5.40266	5.02049	4.6504	3.75941	3.44721	3.19615	4.76806	5.10173
gene32734	37.801	37.2374	37.5834	92.6317	95.4615	95.5367	134.528	111.585	110.253	136.643	135.481	139.618	96.1222	85.9827	78.4093
gene32743	0.373343	0.365435	0.574496	1.48809	1.61539	1.40564	4.0594	3.48746	3.57807	5.25122	4.28607	4.72527	2.11169	2.76884	2.8812
gene32746	0.424963	0.289074	0.693214	2.0415	1.93321	1.78979	2.52243	1.70724	1.38481	0.997814	0.216864	0.372211	0.535823	1.68929	1.3684
gene3279	6.93315	2.61052	2.93524	13.8157	10.2583	11.1022	16.9203	16.1754	19.2968	24.6691	23.6679	20.9752	8.50627	12.5379	13.2423
gene32794	0.686216	0.208351	1.27505	3.1419	3.57746	2.45838	1.36332	1.65994	1.32142	1.06966	0.358077	0.442267	0.655402	1.90568	0.68532
gene32847	37.0726	46.836	39.9312	87.9207	90.3348	91.7858	67.1392	69.5724	66.5676	76.239	82.0197	79.5443	76.9492	77.7377	82.873
gene32860	5.53063	5.76164	6.22905	20.9415	12.9741	13.9773	9.49299	11.9286	10.3002	10.5942	8.39953	9.38395	6.72021	7.6455	7.30358
gene32861	2.56231	5.03447	5.11217	8.93333	14.775	12.9447	12.0804	13.2912	9.23906	7.40306	7.14153	8.06644	8.9563	12.9502	12.5076
gene32866	2.10408	2.65642	2.49332	12.2342	9.73164	11.2352	8.19611	10.5108	9.63027	21.0979	17.1096	16.1831	5.5588	8.0349	8.00268
gene32981	0.402805	0.32698	0.280898	2.76023	2.15542	2.62902	9.92613	9.8745	10.9437	25.9322	19.6033	17.8943	4.01705	1.5995	2.13834
gene33022	18.6426	11.8613	10.0452	57.0979	38.7161	36.7422	13.1834	14.582	14.3938	4.95139	5.42421	5.02204	34.7647	17.9518	17.0338
gene33038	2.51331	1.89666	2.95409	11.5102	11.2752	11.905	20.1603	24.0451	22.4023	19.1847	19.6436	17.4489	16.3958	23.9088	21.8488
gene33047	1.04299	1.04883	1.2201	2.37259	3.13627	2.88622	1.949	1.78793	1.61443	0.789796	1.02051	1.01343	2.04677	1.35922	1.29378
gene33063	0.13101	0.243654	0.196927	8.45087	2.12638	3.01347	6.66348	7.26872	8.1688	4.01182	9.17425	5.03339	0.16567	1.03302	2.26495
gene33076	0.847756	0.871398	0.636908	1.50373	2.34383	2.53134	3.32972	2.91103	3.65404	2.06664	2.68906	2.83973	1.84408	3.62747	2.63346
gene33122	0.647663	0.458558	0.324922	1.06094	0.934403	5.31235	1.05892	0.672843	0.752409	2.37667	1.93774	1.35706	0.311952	0.488675	7.33906
gene33138	4.47104	2.2595	2.20623	7.61865	6.38525	6.60351	4.17652	5.83171	5.98756	6.60183	5.41983	6.70445	8.47823	4.39261	4.5195
gene33166	7.76545	9.02933	10.1358	47.5983	39.4953	46.5393	61.3751	49.7645	51.4551	8.85892	15.0451	11.7489	68.2069	46.3134	50.0988
gene33169	42.5299	32.9401	31.6808	62.5009	74.8737	77.6455	96.6573	105.585	95.7659	161.94	97.6077	110.687	80.0609	47.5964	43.4079
gene33170	1.23747	0.16933	0.947994	2.73226	4.19637	3.84599	8.6802	6.09847	6.92848	9.52257	8.37835	8.7404	2.36605	3.37624	2.82402
gene33187	72.8446	52.9659	47.8493	125.723	136.754	131.672	48.1926	27.1899	56.1219	22.4326	0.955759	26.7417	97.7363	115.053	119.155
gene33245	2189.97	2441.69	2487.3	5661.02	5243.38	5162.14	1747.64	1446.84	1466.66	928.029	951.137	909.67	3806.12	3157.75	3309.82
gene33261	0.632437	0.410753	0.516897	1.7951	1.71215	1.47962	2.25866	1.77025	1.91377	2.59224	2.72223	2.49815	2.14548	1.89958	2.17159
gene33268	30.03	26.9917	29.5804	69.2365	86.1558	83.2916	73.1452	72.8705	76.0251	42.7927	46.8568	50.762	55.649	67.2475	72.9984
gene33287	1.01626	0.928718	0.81469	3.44263	2.70283	2.13857	5.44754	4.83282	6.30159	3.87771	5.42363	4.20479	3.74045	4.03885	4.95265
gene33323	0.806929	0.218022	0.548116	4.3159	1.60256	2.46249	0.723782	0.850997	1.10031	0.422806	0.249277	0.74001	0.406137	0.783235	1.94794
gene3335	2.72366	2.85347	2.82677	5.93938	6.01518	6.11196	13.189	10.5016	11.5794	12.7765	12.1545	13.4732	10.4229	11.9725	12.142
gene3338	1.49448	1.69058	1.62763	3.69965	4.07032	2.74932	5.27376	4.5177	3.93248	3.70951	4.95291	4.67291	4.2762	3.4407	3.83519
gene336	11.435	14.9581	11.669	34.5791	34.5663	33.4987	60.8813	59.3353	56.0253	35.4419	35.9439	33.9634	45.3233	43.3943	42.7608
gene3391	38.7984	48.3092	72.5665	95.1108	134.157	132.308	77.0931	90.7288	101.324	115.978	106.785	100.987	107.565	98.3111	96.7515
gene3402	0	0.184408	0.066932	8.10427	7.82825	9.80654	0.561702	0.094098	0.099047	10.7322	11.3323	11.3338	0	0.350932	0.05595
gene345	1.37758	1.16063	1.39273	4.70432	2.57088	2.80318	5.00324	4.82826	4.99123	3.11582	3.65366	3.16266	4.39636	4.16301	3.9069
gene3468	1.70402	2.53274	2.18108	9.38963	7.28515	8.59505	7.72625	9.22304	8.98919	12.256	6.41625	9.76622	7.33211	0.03233	6.29835
gene3494	56.9026	47.9643	53.0464	183.709	126.174	124.771	106.258	83.2015	86.2662	159.758	161.449	159.739	126.709	111.8	113.626
gene3495	35.6157	22.2636	22.5066	281.259	207.971	205.148	79.44	39.422	41.0129	74.3665	72.2609	69.5525	62.2806	186.06	181.251
gene3726	0.288128	0.386065	0.396251	0.844967	1.09329	0.902489	1.6197	1.56434	1.36717	1.52323	1.19768	1.05176	1.34638	1.45088	1.62475
gene3730	1.0509	1.17509	1.57537	2.81576	2.88442	2.50367	3.07347	1.70106	2.90675	1.77768	2.37252	2.06168	2.53308	3.5379	2.86255
gene3738	5.11395	3.8578	5.74218	10.9348	10.6526	11.6765	31.36	31.5497	31.8407	45.0789	39.1258	39.5027	20.224	18.9946	19.8131
gene3754	1.2943	1.30082	1.51619	3.80402	4.88747	4.89084	7.07355	6.96654	7.91112	13.5417	12.9059	15.2134	2.97276	10.8304	12.1189
gene3779	0.622133	0.664334	0.758663	1.83772	1.79244	1.59237	3.64852	2.65328	3.46346	1.73007	1.14282	1.37534	2.45698	4.36914	4.30881
gene3788	1.8775	1.53607	1.6462	3.26606	4.23098	3.91264	1.84919	0.859888	0.863995	0.781175	0.284846	1.87431	2.5997	3.6815	1.03946
gene3796	42.6819	21.7421	19.7908	235.437	278.485	280.792	123.941	129.442	126.079	110.513	80.821	81.4081	330.543	277.099	290.554
gene382	0.918666	1.39788	0.852608	5.12942	3.92395	3.98276	7.50306	6.83248	6.73302	6.67757	6.63587	5.35189	5.51389	5.59116	6.33877
gene3851	0.870557	2.37893	1.1334	26.4843	20.8378	20.53	37.4967	39.7248	35.7434	30.2579	30.7286	32.5355	31.4635	21.054	24.0805
gene3852	2.75866	2.57182	2.75265	8.59418	5.0964	6.68855	12.4746	13.8335	14.2787	18.5041	12.5539	10.4027	10.5166	10.1002	12.1432
gene3854	2.76035	4.29921	4.76986	19.9113	13.7015	12.3473	21.4059	21.8364	18.3157	15.1038	13.3423	16.1522	18.6627	13.0695	15.233
gene3857	0.569018	0.447983	0.359828	3.80735	4.13107	3.33798	4.68441	4.80312	4.99354	1.50185	1.9463	2.23233	6.01107	5.51526	4.24135
gene3875	3.24245	2.97425	3.61414	14.0612	13.4474	13.0692	17.6961	22.1559	16.3753	24.2577	19.239	18.8405	13.5303	17.3227	14.0976
gene3891	7.15683	10.6606	11.3325	35.1049	17.2918	25.8734	46.887	36.5431	37.6238	40.2898	38.8712	46.3355	51.8027	38.1681	34.1896
gene3897	33.0109	19.7905	17.6377	74.4981	124.911	121.122	275.966	344.362	348.458	612.655	535.853	522.451	128.106	150.23	156.042
gene3909	21.3439	31.4915	30.9842	270.882	183.79	190.393	174.201	149.868	155.554	203.854	195.458	182.257	151.488	108.122	117.11
gene3933	0.532778	0.739656	0.294699	3.42843	2.80784	2.81338	4.1446	5.28597	4.73332	4.52704	2.13759	2.99326	1.7386	2.56879	1.6484
gene3934	0.303617	0.133201	0.361968	2.81915	1.43237	1.74021	3.48339	3.92122	2.97595	2.85684	2.90538	1.88133	2.41526	1.82831	1.49664
gene3935	1.05245	4.02906	3.27655	24.5405	11.7614	12.1467	61.0354	58.7274	63.2362	43.8478	40.8444	39.5935	26.069	29.5633	33.9464
gene3936	6.49063	3.64259	3.9725	9.3527	13.0415	10.545	22.6946	23.9284	19.8849	27.1982	24.5437	18.4615	12.412	16.955	16.3975
gene3966	0.5542	0.758995	0.720284	2.22779	2.58145	2.18997	3.98175	3.93937	3.58697	4.31301	4.00507	3.63021	4.23022	4.37453	3.2972
gene3969	0.60806	0.531789	0.708241	1.39211	1.36835	1.53307	2.07413	2.2223	2.09384	1.42803	1.10265	1.33765	2.04946	2.39016	1.90385
gene3970	3.71143	4.89628	4.09953	12.6044	10.7094	11.6771	47.4489	45.5862	46.3006	87.1379	68.7148	65.1197	23.0194	32.6565	34.1318
gene3973	17.3855	17.2416	18.954	47.8118	30.171	32.1737	23.1918	21.3427	18.8229	14.4412	16.9545	13.9649	17.5994	18.5177	19.436
gene3982	9.19806	8.5663	8.51324	18.2998	16.1808	17.6478	26.4443	24.6686	25.4985	27.3551	27.1518	25.4095	24.8564	23.915	24.9402
gene4026	2.16171	2.78172	1.95922	3.77701	5.12308	5.06353	5.91201	5.37156	6.39361	1.91626	3.47187	4.55197	2.88841	7.395	7.9396
gene4042	18.4818	18.6495	18.5707	98.2725	83.1886	87.8361	148.838	107.398	102.764	179.458	134.631	139.502	125.556	80.6645	85.7046
gene4072	3.60176	1.35724	2.30743	6.04078	5.64415	3.18076	6.78418	6.31666	7.61907	10.5709	8.38505	11.8062	5.49654	6.79761	7.34879
gene4089	31.589	29.2163	32.195	71.2225	72.4315	65.8438	96.9789	82.7569	81.7614	134.333	132.285	131.083	61.9593	63.9017	59.7589
gene4129	67.9084	115.611	110.711	357.879	606.807	617.014	436.565	525.211	488.544	1241.48	1109.09	1204.67	200.377	426.655	404.519
gene4130	0.977357	1.32418	1.17031	2.85577	3.40586	3.44104	7.1559	6.82646	6.49264	4.7266	3.5675	4.13345	7.34396	6.67341	6.17918
gene4160	1.03533	1.17171	0.962586	2.27627	1.77272	2.53931	1.02093	0.342666	0.372881	0.552328	0.340138	0.771151	0.399076	1.15586	1.58257
gene4193	6.3935	5.05465	4.51337	29.2991	7.22169	7.35608	20.0772	21.3565	22.0729	6.19515	35.583	35.8139	65.8926	30.3653	30.3623
gene4200	82.4038	85.2227	80.5345	205.128	146.571	147.532	170.653	179.232	148.219	209.822	162.234	118.259	125.032	127.192	183.117
gene4218	1.29487	1.73321	1.26955	3.78212	3.65662	4.59312	6.30316	6.92804	6.55452	6.43711	6.02858	8.13305	5.24156	6.11014	6.74639
gene4228	7.21312	7.29594	7.69125	15.1384	14.7686	14.7406	6.23022	6.0162	6.72943	4.8406	5.25577	5.45383	5.97543	6.89903	6.45192
gene4261	3.2466	2.38789	1.99177	11.599	8.5051	6.95262	3.92067	4.86191	4.06055	1.05003	3.30014	2.91921	5.55359	11.4598	9.96473
gene4265	0.465473	0.946019	0.535965	2.65651	1.96177	2.39833	4.56277	4.23124	3.99233	1.58047	1.9823	1.27656	0.840694	2.45392	2.20882
gene43	0	0.126509	0.067409	1.65828	0.643566	0.818376	0.051121	0.170683	0.300077	0	0	0	0	0.060863	0.079853
gene4348	3.17294	1.5935	2.91857	6.61154	6.64105	8.31625	8.84296	10.2557	8.8437	10.3773	10.6956	11.5503	13.8963	11.0536	12.9926
gene4402	0.747764	0.952416	1.07308	2.43388	2.76946	2.84557	5.74685	6.51362	6.17786	4.65158	4.69075	4.94309	3.12654	4.12399	3.6489
gene4459	1.53114	1.01202	1.02757	2.58536	2.4187	2.6509	2.16195	0.896048	0.886375	7.46672	5.9118	5.70408	3.01585	4.78949	4.27285
gene4461	3.68155	3.4859	3.35155	10.0493	10.9742	8.99264	11.894	14.3388	13.77	23.0871	14.8236	15.4485	5.61311	6.76788	8.13789
gene4485	0.952362	0.982729	0.974185	6.59445	8.44844	8.04857	4.56085	3.47463	4.12356	4.78251	3.15886	4.141	1.5046	2.61979	3.06069
gene45	0.838689	1.04587	0.561661	24.6685	18.8303	2.08611	31.0487	9.49579	4.41045	1.54256	10.5822	10.9815	2.17566	19.3811	17.1961
gene4522	13.6974	15.0975	16.8836	52.9349	45.3671	43.6024	83.2297	69.9415	69.6667	65.5294	76.439	75.3406	50.6867	52.9556	53.0024
gene456	0.231317	0.426796	0.289117	4.48574	5.42684	5.1754	3.10665	3.27136	2.43268	3.92441	3.55657	2.45429	5.29686	3.13325	3.36404
gene4580	0.052529	0.302555	0.347684	0.974622	1.80496	1.79043	11.9999	22.188	25.8803	192.31	177.088	164.06	2.00935	2.80882	3.20801
gene4596	0.992347	1.02364	1.08934	3.57996	2.76299	2.53943	5.86025	5.20349	5.3114	5.53491	4.88488	4.86291	4.30114	4.88152	4.9974
gene4605	3.59587	3.9323	3.65756	10.0231	9.45738	11.7845	21.7721	17.4167	15.0288	20.1078	15.5503	14	15.847	15.4743	12.7244
gene4618	1.44488	1.20854	1.3684	4.415	4.46476	4.12545	7.0504	6.69819	6.12067	8.15937	7.16779	7.20621	6.64834	7.34263	6.72771
gene4629	1.85173	1.48044	1.68203	6.58816	5.22854	4.19078	11.2	11.749	10.2883	15.2187	8.28942	8.37678	7.73457	7.86654	7.41352
gene4657	0.553009	0.911591	0.687489	2.07612	1.7386	2.36229	4.07392	2.85045	3.6541	4.92248	8.18409	8.25768	9.08542	4.17489	6.078
gene4682	0.166381	0.075148	0.303885	1.11832	0.595595	0.908784	0.053217	0.66149	1.92517	0.542685	0.897628	0.802658	0.727075	0.874669	1.17249
gene4704	1.44167	1.22646	1.77421	4.5642	4.5697	4.3821	11.4719	10.8095	10.5343	14.3682	14.4115	12.8827	8.29775	9.52525	9.06306
gene4746	3.10331	3.36015	5.04059	9.14162	7.87223	8.66733	9.08111	6.19922	7.53417	5.84792	5.43076	5.36819	6.35261	7.16932	7.44831
gene4755	0.060862	0.587421	0.247434	1.70591	1.4179	2.41685	2.41968	1.5743	1.75999	0.048577	0.014567	0.133033	1.33056	1.91438	1.83797
gene4764	0.292011	0.360902	0.45191	1.27462	1.60437	1.92119	1.78973	1.60332	1.89667	1.47159	1.37335	1.43041	3.0722	3.51485	2.80951
gene4795	22.7579	13.0014	24.8331	40.7005	46.2238	50.9509	60.6334	56.2275	31.4425	20.5443	39.7742	32.6245	26.6177	34.4566	56.0578
gene48	4.62581	7.24842	6.60819	13.1902	14.4279	14.6834	18.7587	19.4316	18.6616	22.2948	20.5772	22.9949	16.2479	19.0868	18.2794
gene4829	0.259516	0.609423	0.383806	4.01838	3.63827	3.74813	10.1422	10.6079	12.0839	6.98482	10.772	10.8326	4.9836	2.78952	3.43372
gene4833	3.26585	3.8427	3.42361	10.3848	8.92161	8.47178	3.84953	5.55714	5.29739	3.19194	5.03432	5.39837	3.68889	3.40426	4.14817
gene4834	1.87571	3.43389	2.34023	6.72361	6.58792	6.37146	9.11453	13.4538	11.0354	7.76924	10.4305	8.23989	9.3344	7.85721	9.17503
gene485	1.38731	2.51907	1.66655	5.45226	4.01757	4.37255	8.96836	9.4705	10.9167	9.99758	9.10684	6.89898	5.34893	4.97971	6.45036
gene4875	0.789618	1.46636	0.714306	3.90582	4.03144	3.91764	8.83657	8.6553	8.06696	7.60724	6.08289	6.9162	6.14244	6.32721	6.1948
gene4951	1.82234	1.45819	1.67154	7.00928	3.03841	3.25536	4.37118	3.8998	3.00894	4.7807	6.22204	5.77203	4.20995	3.4877	3.46197
gene4978	10.9227	12.8272	12.2406	37.388	33.2885	35.0859	49.089	47.3964	46.0906	22.3358	27.162	25.9236	58.4865	44.4064	43.8978
gene4990	0.124651	0.196713	0.230138	0.9509	0.618176	0.823693	1.13706	1.49136	1.09594	1.07118	1.40418	1.05999	0.584621	0.467931	0.478828
gene5016	4.04793	4.67572	4.90879	16.9333	14.2794	11.9132	24.1538	24.9246	22.1537	23.6621	24.3629	24.3733	18.7582	20.1975	21.3016
gene5052	6.10489	4.0628	4.07432	10.2809	9.92093	9.33925	2.47224	3.07752	3.06003	1.58958	2.26187	2.24902	5.46865	5.44049	5.26607
gene5059	0.135463	0.248676	0.178948	1.1212	0.906399	1.05	2.92829	3.25432	3.21955	2.76427	4.60071	3.69968	2.22556	3.19933	3.83931
gene507	5.55403	5.01944	4.69866	12.2437	9.54398	9.78918	10.6809	9.15833	8.9481	7.28532	7.33293	6.54487	9.21581	9.0617	9.10389
gene520	1.91155	0.199907	0.096066	18.0074	5.48397	6.31719	3.801	4.19262	4.15859	0.361896	0.25129	0.085937	0.69053	4.18107	3.25142
gene523	2.03306	1.81522	1.54934	5.98978	6.48184	6.16831	4.0476	2.57796	4.31442	0.891713	0.780705	0.964468	1.63078	3.2014	2.58569
gene5275	0.934453	0.974326	0.939393	2.16541	2.04203	2.31426	2.8808	2.28097	2.37702	1.90853	1.87035	1.93775	2.36339	1.66101	1.74699
gene5303	1.12603	1.48384	1.0373	2.6694	2.60245	2.49635	5.26903	5.81677	5.49442	7.13491	7.78729	2.45429	4.0014	4.37358	4.63212
gene5333	1.58037	0.853154	1.69367	2.63244	3.29091	2.96633	3.85882	4.08084	4.18229	1.73061	1.68393	2.07806	7.59792	2.98024	4.03095
gene5342	15.8872	13.0835	12.7812	57.9889	51.4623	53.8743	37.7783	30.1547	33.8298	17.8061	29.8907	31.9555	52.9539	30.2094	29.4536
gene5352	1.14719	0.794304	0.833341	2.45038	2.15654	2.05008	5.84205	6.04795	4.46039	3.49721	3.82752	3.3292	3.70416	3.29749	3.08275
gene5373	1.61011	2.92947	2.20776	4.1775	6.04954	4.53587	4.42351	3.56962	3.60617	2.68811	3.49541	3.31212	2.09342	3.7162	3.73557
gene5390	22.8369	22.1646	25.016	51.3031	48.1658	44.5609	52.9949	57.2325	54.5084	51.9097	43.1594	45.3513	38.0523	39.9658	42.676
gene5396	3.38321	5.75282	5.36799	34.4219	40.617	38.9522	47.0721	54.3857	56.282	62.7239	66.0472	69.0465	34.3102	40.5372	39.3886
gene5460	0.389855	0.237672	0.377433	1.46608	1.31773	1.01451	2.71634	2.40957	2.17773	2.91819	2.93655	2.42249	1.98212	2.03381	2.17827
gene5462	10.6041	9.31654	9.2564	22.3606	23.0285	16.0159	41.2228	30.2699	39.8191	44.4894	41.0563	36.748	23.7006	25.1726	25.7831
gene5487	11.6447	11.9534	11.9224	27.9005	26.4436	30.1337	42.4579	40.5711	40.1709	40.5912	44.647	39.8221	29.0772	40.9953	43.094
gene5490	0.047621	0.198809	0.098215	56.2559	7.22802	7.74777	0.866942	0.629933	0.650801	0.014489	0.129825	0.184374	15.1865	2.39295	2.34074
gene551	0.206126	0.235239	0.317417	1.12946	1.10714	0.797948	2.05428	2.0392	1.87542	1.20312	1.05828	1.29945	1.94775	1.88543	1.71186
gene5539	39.5991	42.7563	42.3719	100.497	74.2295	108.392	117.835	80.0962	76.656	93.1978	86.7149	86.3257	67.9511	76.739	72.8977
gene5563	8.14511	9.99335	8.66434	21.1283	16.293	17.2223	19.2371	16.7536	18.1498	24.856	22.8859	23.3866	24.8448	23.2868	25.0492
gene5647	0.160295	0.502966	0.156347	1.18878	1.82977	1.94582	0.40549	1.47115	1.66341	0.386344	0	0.089928	1.97317	1.47205	1.66845
gene568	0.577394	0.519792	0.500228	2.1633	3.54863	3.31399	1.9693	33.3589	2.57728	129.253	79.0298	41.0501	3.69332	5.3987	6.16849
gene5696	3.36329	5.87074	5.79392	12.9985	9.76594	14.4046	2.26457	0.904968	1.29007	1.77409	2.71686	1.65169	3.44017	5.20207	4.35461
gene5737	4.53017	5.12745	4.0859	7.61273	10.6312	8.95841	9.80476	7.13215	8.49155	2.0887	4.57034	3.1342	7.13187	4.89949	8.46968
gene5742	1.18332	2.01725	1.56085	4.3883	3.58301	3.71349	7.4499	8.05535	7.44906	7.29695	6.36591	7.00231	5.79622	7.23154	7.08423
gene576	2.43812	1.51292	1.91146	6.18415	8.44426	7.43719	4.51756	4.31079	5.08088	2.44394	2.20973	2.09555	5.61495	4.10225	3.41287
gene5802	1.37391	2.57214	2.77608	7.9324	7.16037	7.9973	13.9926	10.5443	9.62608	5.26198	9.66659	7.82705	16.7338	9.80876	10.1908
gene5804	1.22205	0.583835	0.613085	3.15367	2.20364	1.75729	5.12246	7.02526	5.47993	4.36702	4.75462	5.24261	3.90427	3.41136	4.44437
gene5829	0.507448	0.264043	0.299916	1.34129	2.27603	1.89247	0.810339	2.26487	1.51025	1.04538	0.580732	1.13626	2.29612	1.57358	1.92523
gene5843	12.2699	12.5649	19.8183	39.0225	35.837	32.8835	47.9091	45.2523	43.7427	35.7955	24.1642	27.3234	45.0916	42.5746	46.3693
gene5855	4.12881	2.4767	3.02632	8.78931	6.37072	6.65975	13.2668	9.32181	9.73089	9.54771	11.6764	9.40976	9.1527	8.42766	8.61971
gene5857	6.8539	5.73822	6.18153	19.7888	17.6448	18.4885	21.1831	22.84	22.3696	18.0382	15.4144	17.3443	19.9444	25.6933	25.1113
gene5893	3.32456	4.45507	3.55075	14.5515	11.2692	9.56314	13.6203	8.33721	6.35531	10.8804	7.71187	5.46905	5.17483	13.4019	13.0096
gene5912	5.06877	7.3601	6.88263	10.4234	17.1605	16.9314	10.105	8.25373	8.95867	0.235585	2.24434	1.3802	4.74917	13.9312	14.3091
gene5952	0.167192	0.212664	0.061354	0.545304	0.487183	0.721888	0.65712	0.816915	0.240286	0.117938	0.266378	0.143229	0.578092	0.468077	0.280246
gene5959	19.8866	20.6226	22.1666	47.8019	42.8791	44.2728	53.5304	45.8875	47.8032	32.6769	44.3602	39.1242	40.3122	32.1807	39.3836
gene5961	2.50862	3.23912	3.87524	6.98086	6.91349	7.37924	12.4165	12.793	12.109	16.7164	16.0573	17.3186	8.20608	9.58391	10.2994
gene5965	0.412492	0.463665	0.286183	1.66776	1.22325	1.86724	6.07658	5.28625	4.7874	6.30711	6.20458	6.8361	2.78813	2.87785	3.04262
gene6005	0.302768	0.475938	0.371628	1.01766	1.81267	1.73446	2.37559	2.30583	2.15768	2.49115	1.47727	2.08577	1.7776	1.75274	1.61696
gene6014	5.90846	4.21916	6.3738	12.4857	11.3597	11.3291	16.8092	17.6392	17.2804	21.205	20.0565	21.8901	10.3747	13.242	17.5
gene6019	2.54892	1.77126	1.84387	5.15812	3.977	3.99576	5.62451	5.45413	5.80116	5.1094	5.19287	5.4394	5.83584	4.3539	5.24336
gene6027	2.2069	1.58518	1.84258	4.209	3.42491	4.08342	1.58838	1.63931	2.09855	0.696675	1.52262	1.31494	3.01539	4.69844	5.23421
gene6098	0.169498	0.463141	0.57122	1.74435	2.29671	2.55426	0.974089	0.914098	0.664879	0.504048	0.485115	0.545786	0.811603	0.143557	0.024398
gene6123	5.17813	6.48421	6.28479	15.7655	14.4125	13.7272	10.1369	9.45336	10.1952	8.72717	4.48182	3.91578	7.35724	6.79503	4.44375
gene6135	7.7141	5.10858	7.57825	21.6709	12.6756	15.9446	7.21199	6.24279	5.11335	2.01357	1.04659	1.0751	0.681981	6.25011	5.79464
gene618	6.38424	5.50761	6.2971	10.1189	15.2995	15.703	14.9819	15.8898	15.0142	12.7531	12.9512	15.0659	13.8489	18.5882	20.347
gene6188	3.63853	3.70142	3.50779	6.52227	10.7061	12.5557	10.8275	15.2979	19.6861	9.4952	13.8732	15.343	6.83171	11.7007	14.7906
gene6194	1.57457	1.69351	1.00056	5.56681	5.79798	6.01457	2.41871	2.9398	2.84166	2.58781	2.06684	2.17969	3.64079	3.43254	3.27463
gene6210	1.33397	0.872278	0.85877	1.88358	2.95417	2.33191	2.66163	2.56256	2.94966	3.70274	2.49097	3.2497	2.21406	2.07911	2.30255
gene6217	0.862481	0.257983	0.300317	2.9838	1.3538	1.71042	0.339761	0.206045	0.196061	0.003884	0.102847	0.01336	0.320709	0.911809	1.02456
[truncated: 291 more rows]

## Sheet: HR3 VS HR0.deg.fpkm
ID	HR-0-a	HR-0-b	HR-0-c	HR-1-a	HR-1-b	HR-1-c	HR-3-a	HR-3-b	HR-3-c	HR-5-a	HR-5-b	HR-5-c	HR-7-a	HR-7-b	HR-7-c
gene1	69.3777	67.8782	68.1906	64.2692	55.965	57.1108	42.1904	39.0519	39.316	22.1509	20.5519	25.1788	44.4284	42.9687	54.6719
gene1001	1.59262	2.76064	1.88502	0.783586	1.18116	1.32011	1.01996	0.72749	0.693293	0.22446	0.54474	0.452855	1.0923	0.727925	1.30155
gene10022	107.334	121.907	123.858	62.6166	57.8469	58.4914	59.5781	61.9461	56.5842	54.5012	80.0171	78.7279	61.2031	107.523	102.694
gene10027	17.0718	14.4706	14.6387	5.49171	6.24818	5.64892	6.5699	6.2962	7.33844	3.75649	5.63083	5.52359	6.08095	10.7074	10.0454
gene1004	178.494	158.844	165.485	111.2	100.149	95.3115	92.3163	83.1702	86.6277	73.0477	70.4445	67.6172	108.574	118.301	118.604
gene10043	39.5694	39.6702	60.7816	25.3417	24.0587	35.8658	17.9071	19.5949	28.1189	10.9417	16.8106	20.202	21.1355	24.0356	23.449
gene10056	1.40657	1.3491	1.43092	0.783803	0.768319	0.833227	0.264546	0.494403	0.436299	0.253103	0.083762	0.076776	0.807311	0.679459	0.829921
gene10061	80.5499	69.5714	69.9611	41.4887	34.2486	34.0619	31.1099	27.7211	28.0737	21.4012	20.1982	18.0801	42.59	41.6531	40.8138
gene10070	0.791803	0.688947	0.766261	0.899519	0.455515	0.6752	0.064969	0.127453	0.256078	0.266931	0.068957	0.273401	0.156434	0.120283	0.41459
gene10085	282.478	366.99	324.7	316.517	367.69	328.603	218.33	177.259	195.2	155.576	141.083	148.959	269.893	261.152	256.267
gene101	66.4202	70.6395	75.0015	46.0566	42.1796	42.2843	43.3445	39.6687	43.3116	45.0315	43.2048	39.9988	42.2898	40.892	43.1503
gene10134	60.7551	62.4089	61.451	41.5955	37.1573	35.757	28.6678	30.2058	29.717	20.727	20.582	22.331	45.6104	26.478	31.0901
gene10139	81.647	55.7225	56.5709	18.4502	16.0864	17.1597	12.4133	10.7164	13.7056	6.25335	4.88619	6.83209	26.9939	13.6316	12.854
gene10215	8.01201	8.83623	10.1845	3.85744	3.08396	3.17422	0.837734	0.704382	0.53972	0.320675	0.647236	0.092868	0.915043	2.55302	2.15627
gene10219	0.713799	0.47971	1.0056	0.328566	0.304876	0.242434	0.431219	0.34991	0.207174	0.256539	0.392356	0.275663	0.31706	0.379795	0.363824
gene10221	67.0742	81.0864	77.9868	39.0392	43.0192	45.4382	38.5339	41.4221	36.3459	22.634	28.4082	29.1424	36.9286	45.7145	42.2979
gene10237	39.8288	29.7665	27.6674	12.8529	11.8405	11.7714	12.1145	13.1457	14.9538	15.4318	13.6003	14.6841	12.6731	15.6715	15.7912
gene1027	11.2971	11.7378	10.9356	9.53978	9.40532	8.64117	5.46454	4.56294	4.25445	2.70745	3.65098	4.45201	9.1009	7.66643	6.57337
gene10283	47.5192	54.8578	51.3978	33.1353	32.7067	27.8875	18.8499	24.3192	23.7374	15.508	2.43375	1.26257	20.0613	13.5532	14.7864
gene1029	63.8094	67.5292	70.1067	32.882	29.3257	29.534	26.4672	25.3501	22.5828	14.5151	13.1336	13.0471	29.1438	30.3611	27.6076
gene1030	44.5116	39.9168	13.1581	13.4724	5.58712	4.63864	2.30302	4.18184	4.34818	0.975274	2.51708	2.15659	8.59061	3.64452	6.872
gene10314	2.02187	4.00378	3.69712	1.0971	1.99511	1.51144	1.10459	1.49431	1.52807	0.36477	0.483891	0.460025	1.20397	1.68827	1.59819
gene10327	20.0646	16.1893	17.8428	9.16139	8.43143	8.74251	7.64539	6.55021	7.39992	7.44888	8.7858	8.60912	9.83395	7.04533	8.41601
gene10332	450.769	345.335	348.586	352.66	345.325	347.917	214.635	200.14	201.72	99.2929	111.593	109.057	386.237	377.79	381.11
gene10364	22.2249	24.0061	22.838	10.097	13.47	13.2757	11.098	10.372	10.6854	21.3672	15.1107	16.4287	12.1823	12.3981	11.2748
gene10402	79.646	62.2675	67.0223	33.6343	30.3979	31.7554	32.355	32.3561	31.0043	35.3567	32.9985	32.8257	35.5469	29.3694	32.0692
gene10404	5.24796	4.09786	4.02587	2.15502	5.32644	5.29639	2.51286	1.85871	2.03772	2.49396	2.68461	2.2875	4.36362	3.60445	4.01661
gene1042	3.41965	2.69087	3.37687	1.5729	1.06947	0.911466	0.989288	0.935495	1.60365	0.625466	1.21381	0.964472	1.47871	1.72363	1.80719
gene10431	17.8511	14.4888	15.2599	10.1663	5.63717	6.6943	4.48309	3.7755	5.5814	1.95273	1.32213	1.25808	2.76989	6.35125	4.43043
gene10432	23.9827	24.7784	22.9415	10.5302	11.6646	11.3431	13.0707	13.9462	13.4917	13.4596	13.4023	13.2239	12.7006	13.9749	15.9898
gene10445	2.56937	4.31948	3.74109	1.81722	1.2512	1.66574	0.328634	0.025694	0.318774	0.141759	0.177355	0.162346	1.50675	2.07082	1.78606
gene10448	15.5883	26.0897	27.9998	0	8.1763	7.67478	0.391358	0.310307	0.596391	0	0	0	0	4.85791	0
gene10460	2.02263	3.08814	2.61172	1.59281	2.49494	2.15777	0.705519	3.84165	2.35666	1.54731	2.51691	2.98625	2.30757	2.61448	3.17528
gene10503	0.816096	1.10593	1.06345	0	0.557297	0	0.451631	0.52972	0.305091	0	0	0	0	0.740072	0.406468
gene10526	1130.32	821.771	818.381	534.76	534.41	543.446	488.888	471.581	484.118	408.17	486.793	478.114	655.763	533.22	527.049
gene10546	2.21867	2.50542	3.4936	1.20539	1.83542	1.59983	1.64623	1.21561	1.13032	0.632598	0.718474	1.00181	2.33187	3.83419	3.53235
gene1060	2.11922	1.05927	1.2126	0.884716	0.479736	0.849595	0.525344	0.520123	0.731145	1.0862	0.629165	0.610857	0.553907	0.633585	0.371157
gene10611	34.0623	42.5384	40.2899	12.5436	16.0158	19.3086	10.088	10.5961	12.187	5.82497	7.6946	8.31685	15.9702	14.6971	14.203
gene10620	4.33391	1.84225	2.38782	0.880246	1.73461	1.13217	1.36	1.26299	0.596203	1.23854	3.23205	3.58063	0.682187	1.05521	0.569479
gene10630	3.20557	3.51422	3.65392	0.182351	0.682606	0.698953	2.12151	1.41316	2.42881	0.682017	0.478898	0.679571	0.515112	0.888535	1.00726
gene10633	22.6679	13.0134	15.4585	4.62329	3.94275	3.02607	0.811102	0.237227	0.236529	0.036643	0.628422	0.564821	0.501573	2.36824	1.3058
gene10634	1.67495	1.81774	1.64316	1.00481	1.6346	1.51722	0.164985	0.333332	0.249428	0.400566	0.245569	0.231368	0.368878	0.921154	0.62545
gene10648	5.16786	4.42582	3.6892	3.50987	2.02966	2.08756	2.386	3.18044	1.57107	5.34205	3.50884	5.72927	1.91855	3.87099	3.79919
gene10666	23.3966	15.2203	22.8269	8.91291	10.2331	10.0836	10.7382	12.4464	9.62803	3.85363	4.20543	6.06751	13.0431	12.9342	14.2342
gene10672	1.16477	1.0328	0.87302	0.180488	0.566396	0.547899	0.543581	0.502868	0.629959	0	0.335306	0.707421	0.334816	0.50774	0.346044
gene10679	484.904	379.063	378.978	259.409	235.646	235.638	202.618	193.656	184.201	96.4281	92.166	91.3513	297.952	229.598	235.225
gene10699	173.677	117.833	117.471	129.549	185.189	172.107	23.3626	24.0377	24.1342	3.78552	2.7317	4.55236	40.0216	45.2026	48.3967
gene10712	45.0629	17.1332	23.8143	13.7531	28.2864	30.981	8.07366	6.95436	7.027	2.03443	2.22912	2.15896	43	6.44994	7.41543
gene10728	50.2954	50.6681	52.2013	25.809	27.0521	29.4944	27.961	27.1844	27.6906	26.4224	24.3162	23.9332	23.8547	31.0872	30.4715
gene10729	24.4194	24.1495	23.8522	10.392	11.8199	12.2334	13.6449	16.0283	12.5123	20.6294	12.6281	12.6516	11.2187	13.446	11.8781
gene10732	37.4118	43.3153	45.3021	22.1728	19.5278	20.3209	21.5577	21.539	19.3679	15.8966	16.2731	15.5989	16.2858	19.8009	20.6399
gene10759	0.962583	1.02529	0.93867	0.96672	0.47926	0.424716	0.251756	0.159804	0.3345	0.395921	0.35001	0.133712	0.168862	0.559162	0.369825
gene10760	5.03932	5.22877	5.78682	5.8083	5.22629	4.89705	2.76375	2.59004	1.66896	3.18834	2.45488	3.25888	3.35088	4.78279	6.16232
gene10761	83.9293	80.7903	78.3686	55.0993	50.5295	52.5027	37.1915	39.0645	36.296	20.2654	17.4406	19.4741	59.2179	49.0384	48.7486
gene10773	4.089	3.62191	4.07924	3.02679	2.59501	2.59015	1.53929	0.954972	1.11607	1.53144	1.86575	2.29127	4.53369	5.993	4.87216
gene10776	99.1825	105.365	99.6894	65.1697	84.3776	87.975	51.2172	44.242	44.6568	41.5244	49.5959	47.8983	64.4615	62.3807	57.0847
gene10777	3.99421	2.96681	2.04817	0.983177	2.29497	1.8624	1.05985	1.1176	2.71119	3.23583	2.03601	3.50742	0.98622	2.06952	1.1203
gene10786	5.05781	5.08208	6.13475	4.46798	3.97131	4.00728	1.46512	1.35725	1.13059	1.40715	0.933342	1.16501	1.95139	4.49668	3.79801
gene10789	12.4989	14.8929	13.8146	12.1414	7.66431	8.92168	2.78763	2.12561	1.97019	0.882561	1.50141	1.33662	6.22752	8.53322	7.71036
gene1079	796.142	689.83	682.139	1038.53	906.358	942.999	305.696	267.795	278.253	132.505	140.09	128.27	722.514	567.808	614.826
gene10802	2.01133	5.32454	6.61757	1.96431	0	0.238853	0	0.299775	0	0	0.258654	0	0.205105	0.141081	0.099816
gene10805	16.7581	14.9294	14.4625	10.8594	14.0761	14.9204	8.68633	8.5065	7.62242	7.03796	8.3159	9.98228	9.84851	9.99172	8.73167
gene10818	22.0362	24.461	24.0033	9.73264	13.8326	10.1816	9.05016	11.6573	8.24297	5.53139	5.88945	4.61367	7.05411	7.67025	7.05801
gene10847	24.1989	19.5832	21.0012	16.3104	16.3287	17.8533	11.7263	13.9273	9.94762	3.92107	4.46055	4.55215	12.7642	21.5551	16.1763
gene10863	4.4503	2.81875	2.17721	0.246146	0.822642	1.09533	1.81692	1.64485	1.40958	0.912818	0.763077	1.14853	0.518612	1.09198	0.57304
gene10872	1.6683	1.01087	1.21682	0.017618	0.178276	0.182518	0.011362	0	0	0.042565	0	0.020013	0.041553	0.071313	0.185543
gene10896	16.8519	13.3228	11.9227	10.4481	13.308	11.9912	5.10908	6.73897	5.57896	3.15906	3.94597	4.45415	9.3569	6.84053	7.27112
gene10931	10.6583	29.8234	29.1476	12.9	14.0593	7.31826	11.0686	13.2216	14.562	4.93396	8.38839	8.05771	7.64639	14.538	12.8277
gene10993	16.8521	54.3099	50.1461	47.4099	31.638	32.0312	11.2743	8.57731	6.9412	0	0.097409	0	21.3345	38.9943	42.1266
gene11017	3.49527	0.705514	1.42515	5.86142	1.43274	1.14387	0.295144	0.314542	0.392667	0	0	0	0.330544	0.716052	0.74015
gene11068	18.2319	38.3367	40.8908	19.5684	15.5532	15.5201	6.16843	5.97422	5.57711	0.993481	0.831818	0.639987	3.88083	21.5611	19.96
gene1107	15.1231	11.5374	14.7093	59.3504	45.8818	43.2515	8.69086	8.42074	7.31367	0.205296	0.439269	0.440372	5.40294	10.4995	11.3019
gene11079	1.40232	1.61788	1.25938	0.430174	0.177226	0.131194	0.060619	0.113329	0.119051	0.08444	0.078035	0.023917	0.171322	0.178571	0.019648
gene11086	25.7591	6.03545	4.71249	3.75991	2.80058	4.57446	3.10074	2.33826	2.54543	0.960845	0.789496	1.08997	10.476	12.349	10.9114
gene11104	2.85821	2.11524	3.18362	1.35819	1.41191	0.868315	0.729619	1.1475	0.516681	0.367821	1.75202	1.57933	0.834262	1.37136	1.18304
gene1111	2.19346	1.1494	1.28655	0.889175	0.499356	0.935266	0.546323	0.538211	0.736291	1.05175	0.664257	0.605791	0.489608	0.686012	0.369676
gene11136	84.8697	89.3035	89.9381	38.9405	42.8784	43.1781	29.8641	31.1397	28.747	27.8261	23.8642	23.351	32.4379	38.399	38.8498
gene11157	26.9229	34.0277	32.3986	48.8998	43.7282	45.0554	9.14049	8.06595	6.84101	6.03229	10.4753	10.6148	50.9644	35.3725	35.8402
gene11165	2.98793	1.86083	2.60318	1.40584	1.73434	1.94218	1.23448	1.25265	1.10504	0.504922	0.626603	0.853438	1.99068	2.43035	2.85157
gene11180	3.14579	2.656	2.27259	1.29823	1.05215	0.670554	1.27948	1.9142	1.23758	1.88371	2.35943	2.37691	0.868922	1.91664	1.38917
gene11182	10.548	17.4373	18.0861	10.375	10.5123	8.57629	9.62803	8.33395	8.21346	6.61758	4.8737	5.35665	7.15155	7.0914	7.49794
gene11184	124.276	151.505	142.826	98.1584	89.5218	103.727	55.5203	40.9679	40.8963	18.9011	25.8332	24.2862	81.4323	78.6307	87.513
gene11198	6.20092	6.58181	8.13051	3.90332	4.40327	5.77855	1.53578	1.99207	2.40085	0.792803	1.89132	1.73087	2.58942	4.47313	4.45044
gene112	0.535476	1.81938	1.18919	0	0	0	0	0.062578	0	0.001146	0.359972	0.191665	0	0	0.02944
gene11241	57.0571	57.033	57.595	26.7703	30.088	30.5304	24.5822	24.0519	26.699	20.2403	20.1814	21.5146	33.726	32.5819	34.9384
gene11246	2.937	1.388	1.74449	0.488997	1.17177	0.959903	0.843126	0.6629	1.05689	0.791396	0.008208	0.875678	0.835544	1.07448	1.32865
gene11248	11.1924	16.929	12.9477	7.45391	8.17574	12.4795	8.47876	5.17185	5.64669	3.35331	3.32475	3.45436	6.00789	12.9563	11.5243
gene11271	11.5941	5.68478	5.32032	6.47205	3.72791	3.46813	1.30263	1.31166	1.46178	1.24001	1.20774	1.70341	10.1668	1.9781	2.28009
gene11295	271.525	249.406	250.384	109.591	120.909	113.058	122.107	117.594	116.233	103.271	117.133	98.4745	138.837	118.108	121.897
gene11302	10.3075	9.10181	11.2762	7.42847	7.70067	9.02469	3.59553	3.22343	3.32815	1.93993	1.097	2.05767	4.21604	3.44892	3.05794
gene11339	35.9061	27.6933	26.2312	19.1717	18.4157	17.4068	15.6746	15.6566	14.2397	7.21608	10.7779	11.4391	21.257	18.7027	19.3934
gene11370	0.994258	0.98317	1.26541	0.547509	0.821013	0.373274	0.102039	0.183024	0	0.10382	0.109952	0.075485	0.130609	0.84516	0.744149
gene11372	17.6118	23.3935	22.5142	18.9652	17.507	14.4457	3.93038	2.32005	2.32929	0.495301	1.5877	1.22022	6.97004	15.3072	13.9055
gene11383	1.89814	1.22154	1.47068	1.40293	0.501245	1.28102	0.823435	0.471342	0.750933	0.225961	0.316807	0.231234	0.624511	1.10584	0.850192
gene11385	37.7607	31.8454	33.295	36.4772	34.7229	35.6555	20.697	17.817	18.9865	5.73541	9.23677	8.91169	45.1327	36.5054	38.4124
gene11415	0.610086	1.55865	1.13518	0.382905	1.2242	0.978478	0.646265	0.565028	0.390421	0.060577	0.237458	0.28131	0.606455	0.384336	0.314645
gene11485	12.9922	14.3306	15.8096	7.16594	7.28106	8.47707	4.989	5.70635	5.23375	4.34981	4.09365	3.28925	5.37551	6.50311	6.58347
gene11496	418.452	362.433	347.16	193.171	229.842	222.346	173.975	179.739	180.494	130.393	130.385	126.492	189.923	173.097	181.673
gene11529	1261.91	1745.28	1415.78	3657.06	3498.44	3570.91	789.303	643.999	623.523	395.053	422.666	457.649	2514.7	1796.01	1954.66
gene11530	5.43845	4.51359	5.42856	4.79334	5.02036	5.87119	2.63163	2.73596	1.96053	1.01881	2.95621	3.70414	6.53581	5.19837	6.22758
gene11532	629.96	700.437	699.422	1231.01	1128.8	1112.71	376.456	338.718	340.547	158.465	168.34	165.01	857.617	596.43	647.602
gene11538	51.461	49.9216	54.005	27.9537	26.8869	28.3958	28.5917	26.4457	28.6334	25.2997	26.2409	26.0224	27.0034	29.8216	28.9532
gene11543	1.54588	2.42407	1.90526	2.25767	1.54627	2.0348	0.962629	0.814579	1.3655	0.381846	0.464729	0.093435	1.55316	2.45735	2.0935
gene11545	12.8839	12.2922	11.8746	8.05818	8.94914	7.99878	5.89853	5.30011	5.76715	5.09837	7.31027	5.42892	7.88985	6.52132	7.8271
gene11546	6.95786	10.0281	8.72236	3.39492	4.44775	3.94554	2.67245	1.85474	1.64593	0.201144	1.02253	0.570316	2.55684	4.17449	4.53252
gene11554	5.62923	3.37274	3.81224	1.28003	0.488197	1.81591	1.04503	1.32415	1.28204	0.696042	0.893457	0.261784	1.21263	1.18494	2.58696
gene11560	2.68708	3.00756	3.6111	1.87527	1.00711	0.98613	1.00349	0.510955	0.819907	0.128975	0.674435	0.634826	0.366648	1.05206	1.08316
gene11583	7.9506	7.03369	6.42082	3.84177	6.62344	7.24687	4.18411	3.4183	3.31807	5.22415	3.31138	3.21119	3.79048	5.31635	5.38711
gene11607	5.7145	4.91373	5.23403	6.61001	6.75228	5.74947	1.15411	0.970538	0.516543	1.06588	1.10309	0.829717	1.72959	4.23136	3.39277
gene11621	122.333	108.388	115.617	50.1325	49.5845	54.1801	29.7049	32.2741	31.5071	22.1642	19.7882	18.9785	63.038	33.7741	36.1651
gene11626	10.5233	7.59546	8.59364	4.8903	3.62578	3.56607	4.49632	3.93843	3.82525	2.61162	3.00663	2.9213	6.61139	7.45964	7.11141
gene11634	2.24862	2.13357	1.72879	1.3226	2.12212	1.99894	0.633851	0.860596	0.823677	2.13386	1.5632	1.52508	0.796977	3.73036	2.38542
gene11648	2.89277	3.87942	4.2562	1.5791	2.55992	2.51591	1.66993	1.19282	1.9816	2.66489	1.01488	1.06576	2.06215	2.29685	2.54089
gene1166	26.8654	14.4881	14.9948	12.5006	17.5081	15.2956	8.13953	7.88728	7.49603	3.91193	12.0713	10.4117	6.4254	11.3935	10.0657
gene1168	28.3659	19.4382	15.7336	3.20022	5.86075	4.37936	1.22593	0.878133	0.531181	0.242303	0.500798	0.051509	0.734484	3.10245	2.44046
gene11701	5.10986	21.7967	23.4585	2.93011	4.05905	3.56704	5.91778	6.93751	7.81071	0.965826	3.87599	4.54469	12.5509	7.70881	4.59148
gene11711	25.6578	43.8382	47.3327	33.1708	41.2242	39.9711	18.8157	15.3278	14.4032	16.0106	19.3324	19.4992	12.7392	17.0429	18.0903
gene11715	62.3639	61.2386	58.0444	27.6016	27.4641	28.7739	25.0889	27.4304	29.821	28.81	34.9187	36.2842	27.0831	27.1925	29.6337
gene11755	56.2437	44.5916	44.4799	25.4151	22.4697	21.8479	28.5855	26.6155	28.8166	40.1302	49.4246	47.5535	21.861	31.3002	33.6678
gene11762	2.98014	2.39645	8.08311	0.558008	3.74552	1.71636	0.655126	0.94518	0.65698	0.930389	1.5052	2.31997	0.787341	2.42196	2.41574
gene11775	28.4301	40.235	39.7769	13.7699	20.4233	21.3578	5.41706	8.09343	6.9222	0.999899	0.747772	0.594422	9.34496	5.69603	5.63785
gene11780	2.4133	2.65809	2.76998	2.32095	1.3588	1.87152	1.44665	1.99919	0.995852	0.283879	0.415834	0.712182	1.87595	1.64271	1.40437
gene11781	0.886927	0.687035	1.49791	0.452771	0.450966	0.411378	0.279759	0.133396	0.151336	0	0	0	0.267376	0	0.276034
gene11822	65.029	55.1706	56.024	18.0575	26.0737	17.9435	18.5204	15.541	12.4934	11.8176	14.3073	13.7992	21.6097	13.8995	18.8443
gene11827	2.45432	2.58048	2.08511	0.55166	0.65178	0.735725	0.642636	0.473797	0.476759	0.718904	1.02943	1.15377	0.876028	1.07246	0.890579
gene11857	0.842385	3.03899	1.92013	0.443968	0.713003	1.39445	0.766411	0.55658	0.495039	0.328586	0.636549	0.267469	0.887693	2.64433	2.86668
gene11884	11.5238	12.5309	13.894	12.466	12.9721	12.9016	4.13884	3.54677	4.71781	0.382939	0.780445	0.870803	8.23741	10.3408	8.88573
gene11898	75.8724	62.592	66.1445	64.0616	65.4037	67.686	18.5539	19.5611	20.7566	9.35467	16.6617	18.0298	72.7299	41.2565	43.8553
gene11902	1.21146	1.23892	0.740063	0.515766	0.667186	0.640759	0.535684	0.454141	0.521781	0.121288	0.094648	0.124362	0.697944	1.28485	1.06463
gene11906	11.22	12.4844	13.2803	9.06209	4.48664	4.02998	3.32093	3.3386	2.90358	4.73505	7.43344	6.39869	3.04484	3.92406	3.21505
gene11922	5.54704	12.6093	16.7022	5.67834	8.82627	5.89559	8.1883	3.89907	3.69377	1.56081	3.91745	2.86885	4.58688	7.26431	8.12039
gene11923	10.8639	18.2992	20.6802	10.8613	6.181	9.37687	3.35333	6.83254	6.62804	2.4334	0.640925	3.73336	7.37025	6.96637	5.48592
gene11942	10.6084	9.01566	9.5159	10.1134	4.31766	6.5338	5.42796	3.68768	3.26201	0.592753	0.909391	0.634557	8.13825	8.35989	6.35172
gene11973	0.771617	1.27937	1.51284	0.796661	0.810563	0.450986	0.494881	0.644474	0.606809	0.218082	0.111203	0.390002	1.05692	0.489057	0.61105
gene1198	1.07724	1.96483	2.12381	0.479433	0.294655	0.675264	1.05241	0.849732	1.01141	0.492606	0.310749	0.501213	0.476696	0.415344	0.767152
gene11992	11.2117	9.24346	9.87135	3.69054	5.01011	3.66672	5.50739	5.18358	4.63695	3.37811	4.86924	2.89144	4.32663	6.00885	5.41432
gene12009	14.6768	13.232	13.1943	1.81371	1.77089	2.00446	0.935149	0.754462	1.4282	0.242566	0.741053	0.545114	4.58219	2.88669	3.38247
gene12018	4.06784	4.71842	4.29804	0.944586	0.7098	0.90747	0.32091	0.46234	0.662078	0.421845	0.654305	0.282347	4.17801	5.53973	6.31776
gene12024	3.31291	3.54396	4.32309	2.8697	1.86543	2.17156	2.17544	1.75756	2.45005	2.16186	2.91478	2.49092	1.42913	1.41527	1.79
gene12033	683.055	633.762	614.169	459.828	492.479	499.928	306.962	307.413	303.76	101.966	112.941	120.135	507.445	406.892	407.712
gene1204	96.8535	102.558	104.188	58.4022	59.9189	61.9163	63.138	55.3895	56.5301	42.5178	47.6953	40.976	64.3653	65.583	68.1004
gene12045	725.943	729.674	731.804	463.842	434.737	448.524	414.678	377.454	389.505	253.439	318.386	312.773	503.418	440.757	471.364
gene12049	38.6932	42.6241	41.2645	28.0563	31.7413	30.5874	24.6023	21.9481	21.0365	12.2724	16.3	15.4818	30.3571	31.882	30.6681
gene12053	1429.94	1271.28	1265.67	1182.29	1171.99	1179.52	765.713	732.153	725.469	705.423	593.122	606.765	960.864	650.417	645.141
gene12055	1.3956	1.74191	1.77252	0.989132	1.00069	0.533105	1.09486	1.10592	0.77573	1.06783	0.92064	1.1069	0.658281	0.99875	1.12535
gene12056	193.03	266.729	253.538	182.026	222.308	236.976	105.931	98.9258	99.3264	46.6309	65.0967	68.5601	151.976	168.33	158.177
gene12066	80.7731	73.5614	74.0823	39.2518	40.5504	34.4229	25.511	27.6946	28.9374	20.8532	21.561	21.3488	37.0256	44.2258	44.5255
gene12069	13.5463	13.2655	14.9764	7.9508	8.51721	9.18788	7.81874	9.07616	7.5912	10.1003	11.6505	11.402	8.857	10.8243	9.94314
gene12081	1.30343	1.14808	1.2027	1.2639	0.893414	1.04014	0.802192	0.606214	0.370275	0.431036	0.314354	0.265712	0.454819	1.22572	0.854882
gene12090	0.326101	0.619797	0.585903	0.253328	0.073155	0.070824	0.076165	0.073411	0.077738	0	0	0.046664	0.117236	0.229398	0.407465
gene12093	14.1067	9.09602	9.40126	4.40424	5.50265	6.5576	3.88158	5.2407	5.35564	6.40015	8.53192	7.30563	6.99853	5.95661	5.23646
gene12095	555.026	599.345	590.588	709.236	646.941	660.592	346.406	311.034	322.325	136.985	141.303	144.833	507.387	434.314	474.162
gene12102	170.93	176.422	172.523	122.238	107.565	113.399	54.0589	50.6016	48.9635	7.79928	8.1012	7.62294	53.418	36.7181	39.9821
gene12104	37.3196	38.1582	8.63119	29.7789	27.3133	29.6038	1.86554	0.99634	0.783381	0	0.196395	0.083414	38.8666	6.19375	6.99166
gene12106	0.955809	1.08608	0.816958	6.83693	5.30227	4.59794	0.390448	0.404316	0.240841	0.09144	0.191491	0.114553	2.28247	2.50657	2.68132
gene12133	4.07295	3.62466	3.42592	4.33682	3.937	3.23393	1.61668	2.16497	1.72067	1.95836	1.23303	1.23199	2.00472	2.87201	2.07519
gene12141	16.1149	15.6445	21.1362	20.0899	30.9833	34.6674	10.1306	9.20429	6.9889	2.5183	2.74723	2.54303	27.4382	19.684	19.7282
gene12163	15.3564	13.7149	19.2852	8.13941	13.6836	11.2895	3.18753	2.97083	2.36252	1.29433	1.38096	1.55183	8.78534	4.36964	5.63885
gene12168	39.5811	55.4508	54.3669	26.3536	24.6488	23.0334	27.534	22.5147	23.4727	9.32961	11.3595	11.6366	15.9038	19.0631	17.8202
gene12174	479.955	375.159	376.819	544.884	384.902	408.592	86.4707	96.3042	97.3289	15.8145	13.3678	15.0158	575.975	155.601	174.77
gene12179	9.56029	8.62768	10.1448	6.39815	5.96939	6.05168	3.33385	2.78906	2.91259	1.24813	1.68212	2.18434	6.51955	8.45864	8.44934
gene12192	2.17702	1.37836	1.35473	3.87644	1.59282	0.729845	0.876653	0.654644	0.42341	0.098473	0.56576	0.732065	1.70494	2.135	2.32442
gene122	10.3427	15.7703	14.0436	12.8473	16.7	13.8476	5.40618	5.37452	7.03621	4.65374	6.10812	5.76374	7.34727	8.40604	10.0068
gene1220	1.582	1.40897	1.60931	0.412532	0.385949	0.34452	0.699045	0.587268	0.596197	0.207298	0.283102	0.200242	0.729138	0.848828	0.723224
gene12200	1.43132	1.26056	1.38695	0.475584	0.737598	1.03107	0.557145	0.636056	0.30363	0.589109	1.12278	1.41278	0.436361	0.438731	0.748173
gene12203	7.21024	4.1964	4.0158	4.03114	3.78305	3.84949	1.16147	1.03866	1.26604	0.36896	0.514115	0.416318	3.87281	1.48342	1.84081
gene12205	1.8664	1.16868	1.22632	1.68464	0.712424	0.669803	0.039716	0.340367	0.228457	0.288111	0.266034	0.172494	0.230549	0.445229	0.426308
gene1221	2.07903	1.84855	1.89669	0.433401	0.253668	1.03394	0.38547	0.27555	0.092083	0.271639	0.81208	0.708618	0.314854	1.21703	0.822969
gene12211	2.16819	1.60364	2.11903	1.3087	1.208	1.21795	0.522128	0.866624	1.00575	0.658092	0.355853	0.810159	1.52478	1.34702	1.1585
gene12227	0.514784	1.02723	1.07477	0.072481	0.191738	0.125828	0.260675	0.135792	0.31552	0.321982	0.342454	0.497019	0.28951	0.448014	0.406154
gene12229	16.9682	32.4172	21.0474	13.6764	18.8589	12.9978	11.1093	12.2342	7.60492	5.06296	5.73743	5.1455	9.58478	11.8088	14.5863
gene12247	40.262	36.9046	33.1022	29.5793	32.2862	31.2647	12.369	12.1236	10.5937	2.25844	7.41272	8.36622	19.1978	25.0816	26.2402
gene12263	3.53205	3.52167	1.82402	0.787556	0.960972	0.592598	0.6716	1.21742	1.35451	1.13891	3.58418	3.97255	0.385869	0.559157	0.432511
gene12273	8.01818	4.82223	6.37055	3.28256	2.5921	2.26278	1.87572	1.95841	1.43134	1.69962	2.19555	2.20047	3.08037	4.24208	3.28475
gene12276	22.5862	23.7891	24.3641	14.4248	16.5741	18.19	15.4337	14.5065	14.7183	9.77996	11.2254	10.5177	14.4215	20.5281	17.9794
gene12292	3.64852	2.28562	2.2429	2.70926	1.79953	1.95114	0.222965	0.354845	0.215506	0.342726	0.113428	0.075842	0.92886	1.48592	1.56037
gene12306	3.03175	3.32966	4.2971	4.79134	4.61045	4.71981	2.42087	1.30009	2.15975	0.747633	1.33547	1.30065	2.38928	5.08995	3.86173
gene12319	1.80703	2.68375	2.24212	0.764868	0.382821	0.716186	0.24405	0.30021	0.127303	0.123946	2.00576	1.246	0.16523	0.154331	0.18106
gene1232	945.899	1076.63	1150.11	731.385	823.395	762.025	342.266	299.335	294.417	242.353	222.854	214.702	577.383	709.305	660.332
gene12328	20.9458	29.7239	28.3199	16.6719	17.3314	16.1612	16.0773	16.1795	14.3004	9.12635	11.1605	10.3481	9.00219	10.4029	6.91689
gene12329	0.670443	1.77785	1.05527	0.058863	0.154628	0.031006	0.02293	0.020203	0.061067	0.267166	0	0	0.113255	0.225132	0.420572
gene12330	26.9044	21.7191	21.825	9.39296	8.06235	8.48775	5.82537	6.49496	6.75886	5.65655	4.28993	4.51084	7.87646	8.6666	8.98208
gene12338	0.972223	0.616446	0.471211	0.153007	0.077008	0.145023	0.197651	0.074129	0.076002	0.109949	0.056854	0.013011	0.26771	0.092954	0.100758
gene12340	3.96635	9.8903	11.497	8.14159	5.87428	4.1043	4.65472	4.5785	3.91599	3.53664	4.79749	5.33778	6.02023	5.93479	4.69791
gene12347	1167.84	777.202	763.793	808.778	894.243	896.962	376.23	388.459	383.705	185.943	189.484	189.892	693.988	681.939	670.736
gene12357	9.1469	6.52248	8.37528	5.17496	5.46017	4.96001	3.76885	3.25644	3.31553	2.24809	2.13255	2.44585	5.20213	5.885	7.12696
gene12360	10.1114	10.3075	9.72143	2.82587	3.69497	2.72599	2.10001	2.58973	1.96181	2.15523	4.11617	4.30111	2.92746	2.2884	2.23472
gene12379	1.17474	1.192	1.14448	2.16789	2.00153	1.95478	0.424945	0.451358	0.662817	0.070103	0.400352	0.570195	0.249443	1.03644	0.42395
gene12383	8.43008	13.7989	13.5151	6.38126	2.89465	3.14231	3.12155	3.05493	2.18105	1.07018	1.0643	0.709962	3.98017	4.04557	4.09295
gene12386	11.0601	16.0052	16.4489	4.12594	1.28855	0.975187	0.863728	1.16146	1.0843	0.179422	0.630379	0.971515	2.33508	3.6775	3.92289
gene1240	78.7099	58.4526	64.2569	61.5033	51.0849	54.9647	33.1009	30.0466	29.3376	8.28929	9.52627	10.2201	76.9102	57.2222	51.8155
gene12404	1.40658	2.63253	2.00889	1.71425	0.839534	1.3354	0.707382	0.340935	0.149751	0.461805	0.035896	0.267016	0.326574	0.458328	0.329984
gene1241	27.9324	19.591	19.2741	20.282	13.9505	14.7733	10.2938	10.2082	8.02665	7.49115	12.4287	11.2117	14.2642	12.4963	13.5592
gene12412	6.02765	6.12495	4.35358	9.01591	6.85651	7.88441	0.230995	0.035979	0	0	0	0	1.34451	0.626398	0.319601
gene12414	16.8773	13.525	13.7232	6.89642	6.85612	7.06899	6.12071	6.91531	6.28794	7.17203	7.20534	6.67348	7.15936	7.67202	7.73
gene12416	14.455	8.3527	10.6908	4.40207	4.00636	5.88854	5.18981	6.46831	5.95377	7.338	6.70407	7.90755	4.57609	6.40571	5.62319
gene12444	6.91307	6.15448	6.78371	5.54683	6.85787	6.09992	3.78862	3.66658	4.0729	3.4157	2.4938	2.44909	6.68795	5.87548	5.86663
gene12448	51.8432	56.0406	56.9079	39.474	59.1332	52.517	13.7124	15.6086	14.8781	5.22786	5.61544	6.5918	49.3963	38.6512	39.94
gene12467	3.94921	3.01295	3.30202	1.74261	0.972982	1.03907	0.368835	0.612486	0.682082	0.117094	0.10726	0.342858	1.2966	1.44573	1.43443
gene12472	158.069	151.14	156.565	105.564	104.356	112.235	73.3475	81.4875	90.5445	49.7848	36.6277	42.717	125.104	113.809	130.131
gene1248	68.25	64.6096	69.0609	46.8728	45.9903	46.4303	29.1194	28.5108	28.9531	11.1153	13.7219	12.6327	37.777	48.6225	55.2733
gene12481	28.4154	26.2811	25.714	41.7577	25.6442	24.7473	13.8824	12.0886	11.0516	4.23334	5.04093	4.04635	19.5751	13.9715	14.2596
gene12482	1.99864	1.90767	2.02192	2.15244	1.27461	1.25883	1.07884	1.00688	0.668713	0.756219	1.16096	1.05726	0.752005	1.15541	0.975185
gene12483	1.32925	0.63303	0.56821	0.407316	0.443064	0.347122	0.139353	0.185543	0.400307	0.330112	0.44004	0.49549	0.327945	0.120307	0.165808
gene1249	1.43422	1.05149	1.3736	0.265018	0.128621	0.342187	0.124704	0.224073	0.247011	0.117927	0.173089	0.097217	0.206543	0.160037	0.23313
gene12491	3.27531	6.35489	6.61542	6.63111	3.26697	3.99108	1.91866	1.57086	1.61624	1.06355	1.31163	1.57954	3.38959	2.25346	1.44237
gene12494	8.51305	8.78261	9.13275	4.19571	5.35171	5.72577	2.8648	3.54004	2.79309	1.37076	1.65775	1.12133	5.83849	5.33909	4.90943
gene1250	68.7792	68.8504	72.2939	39.93	36.8384	37.7307	38.2107	36.5703	37.6482	38.8389	34.4829	35.2419	33.5594	37.333	35.6893
gene12508	4.80558	4.61769	4.75815	5.28153	3.82228	2.50213	0.202105	0.113656	0.019906	0	0.043657	0.079526	0.119104	0.467951	0.820931
gene12515	2.72886	2.27761	2.5885	3.18886	2.31073	2.76803	0.799069	0.296967	0.260633	0.443113	0.227887	0.130377	1.33781	0.869942	0.852877
gene12527	3.82793	5.61841	7.18063	5.89638	6.29186	9.44141	2.7593	1.54343	3.3864	0.105832	0.606548	0.484554	20.5349	3.59525	4.2903
gene12537	69.9387	58.7962	56.7358	50.9292	42.0053	43.0793	30.2415	30.6402	29.1543	24.163	20.782	21.3385	42.1203	33.4299	33.7209
gene12556	21.5564	12.0943	12.1975	14.4275	19.5661	22.872	4.73356	3.58708	1.5786	9.58529	12.1851	12.6649	11.4308	8.67396	7.86873
gene12596	2.26545	2.39405	1.83978	0.375966	0.891237	0.408884	0.089715	0.238761	0.1094	0	0.139669	0.108454	0.662594	0.973497	0.688746
gene12599	80.275	86.1889	72.2569	55.0949	82.0745	68.6148	46.4745	43.4372	47.2331	36.2966	38.551	40.9192	51.4128	64.4292	54.0573
gene12600	18.2535	12.7348	13.8181	9.29841	8.1428	8.69976	6.67246	5.55114	5.58296	5.23884	5.59163	5.88297	8.64731	7.22126	7.69685
gene12631	14.3543	7.12907	9.35684	4.43717	3.53915	4.07261	3.21923	4.47448	3.89051	1.40049	2.17735	0	1.74808	4.37835	2.9348
gene1264	3.44153	4.30606	5.3344	2.72059	2.06646	2.05447	2.21215	1.93108	2.21674	1.07054	1.34779	1.9729	3.12015	2.48063	1.92019
gene12640	17.8786	20.0978	18.7933	11.805	4.35973	8.07878	5.69864	5.81167	4.14099	1.1019	1.77122	1.77982	7.55397	5.71296	4.21825
gene12650	1.60681	1.9483	1.60539	1.35184	1.62311	1.33302	0.668468	0.53515	0.862152	0.614942	0.47644	0.381912	3.0015	2.07839	2.03377
gene12668	20.3183	25.225	26.763	11.9057	11.4085	11.2634	12.6183	13.4914	13.2189	12.9751	13.6196	14.7113	11.0618	9.48095	13.0291
gene12709	30.4258	26.9337	31.5657	15.8968	13.2885	13.7145	15.4679	14.9722	16.1415	17.6551	27.7425	18.0168	9.52195	13.4482	30.2665
gene12710	54.9875	58.5118	61.3394	45.9065	39.1123	41.2162	31.6415	31.7105	30.524	20.6931	21.5304	22.1277	39.5493	33.3991	35.0743
gene12744	26.6715	26.6837	27.752	16.4385	15.6506	14.3598	8.48988	7.94244	7.51587	2.6429	3.61715	3.17017	19.794	17.0262	16.0348
gene12772	2.87703	1.96134	2.62796	1.77208	3.94062	2.53165	1.21677	0.718927	1.70818	0.324147	0.926789	0.377879	1.73564	2.18069	4.02788
gene1278	1073.34	1046.25	1049.6	751.169	701.682	718.566	392.561	349.393	347.711	73.1929	93.0975	88.7983	747.858	776.57	811.808
gene12788	5.88215	4.24316	4.73756	1.43647	1.78233	1.56172	1.35699	2.4864	2.22128	2.02412	2.17456	2.70804	1.37346	2.83963	3.00196
gene1279	16.5834	24.6125	21.0844	18.1893	18.6979	15.0694	3.20767	3.39238	3.70028	0.154409	0.50181	0.35445	10.5193	10.311	9.4713
gene1281	5.31296	7.54867	6.26465	2.65708	4.32079	6.48902	2.09181	1.39023	1.54718	0.342361	1.69533	1.3638	1.26411	3.23901	3.5713
gene12819	7.08614	13.464	9.97885	2.85675	0.722962	0.486305	3.47092	2.70995	2.47172	0.15817	0.349287	0.36459	2.86439	2.14501	1.82302
gene12849	42.3856	33.1684	34.9299	13.2957	14.2284	12.2768	15.4586	16.5403	15.5099	26.6554	25.8326	26.3158	20.2492	17.0698	15.7001
gene12850	5.55448	5.32374	4.77295	3.70678	3.38845	3.24489	0.936264	1.18783	0.915389	0.496477	0.441061	0.504938	1.54061	2.37269	2.51606
gene12879	19.4683	16.9099	16.3258	8.41318	10.0082	9.36955	9.11166	9.78282	9.72868	6.49001	6.78314	8.1792	8.87703	10.162	9.73311
gene129	10.1847	11.3053	12.4895	6.1203	5.95892	5.94428	1.77528	1.18245	1.47497	0.751989	1.29153	0.906894	6.76545	5.00386	4.9722
gene12912	6.3375	5.71568	5.80402	2.11595	3.46346	3.51247	3.34104	3.58615	3.18638	2.63627	3.77681	3.6441	3.41942	4.48803	4.26592
gene12915	3.61614	2.88495	4.99511	3.07733	1.87837	2.54808	2.55125	1.48211	2.57256	1.76223	2.44018	1.66191	2.66653	2.66927	1.48432
gene12920	60.8759	52.5737	55.3443	20.7141	31.6554	31.7202	23.718	22.8445	23.9922	17.0358	27.5045	27.0244	43.2556	40.7742	43.2846
gene12923	69.9439	61.6774	69.6043	27.1292	25.314	25.1203	26.4912	25.4451	27.8969	20.8162	26.7887	20.6481	32.7745	37.6193	32.0661
gene12924	8.89935	13.5557	13.8972	6.97506	4.99359	6.0224	1.67721	1.85125	1.3608	0.126865	0.120091	0.026083	1.96399	4.75238	5.49185
gene12927	80.2951	70.1391	72.1361	55.8208	47.4247	47.7394	30.1535	31.3617	27.7015	22.2764	22.3916	21.7371	39.0522	43.2118	43.7475
gene12932	52.5722	59.8777	60.9412	34.3792	26.179	24.1091	14.7639	13.9256	13.5863	24.2285	21.8256	19.6049	28.5544	23.9107	22.7608
gene12937	166.579	168.217	176.508	109.387	99.1235	99.1035	80.1553	77.4023	84.4365	56.6494	56.6809	56.3973	95.3336	84.1069	85.6972
gene12941	2.14089	2.26581	2.75093	1.27474	0.262156	0.731662	0.846415	0.644544	0.926001	0.461476	1.1991	0.406349	2.33835	1.35072	1.01519
gene12943	10.9589	7.32461	10.1285	8.81202	4.99079	5.827	6.04858	4.04809	4.10388	4.13093	4.33209	3.95686	5.93801	5.66876	4.66307
gene12947	8.67967	5.55128	6.10873	2.2949	4.09645	3.72757	0.920297	0.779942	1.64092	0.293569	0.685231	1.05557	1.83526	1.37852	2.0032
gene12964	208.145	174.869	176.594	82.3426	84.9905	80.2804	62.9581	65.5063	65.4625	63.6281	54.5297	56.6364	73.9343	68.7524	64.8088
gene1299	2.15564	3.21145	3.80221	2.98997	2.66299	2.9336	0.93828	1.15521	0.920612	0.443799	0.834274	0	0.899526	1.55415	1.71888
gene12994	1.90034	0.669502	0.926289	0.366063	0.420769	0	0.215656	0.123843	0.324406	0.487353	0.803185	0.344862	0.229879	0.161202	0.549202
gene12999	2.15925	4.15495	3.61284	4.94993	4.63264	4.44534	0.799828	0.453688	0.914131	0.192079	0	0.23501	2.79395	2.86091	3.9253
gene1300	7.78832	10.2625	10.5531	8.06295	10.2728	9.9486	2.21931	2.46007	3.26607	1.00409	1.40351	1.04292	4.18553	4.77164	3.0461
gene13006	150.994	123.048	123.506	67.2513	73.6595	67.3531	55.7109	55.3619	53.5516	31.2474	49.2389	37.6191	61.8182	62.2302	62.9269
gene13015	2.0339	1.40674	1.29179	1.15078	1.12319	1.07027	0.736406	0.541514	0.713131	0.574754	0.486455	0.824058	1.39732	1.1897	1.06971
gene13018	5.43558	4.47398	5.37646	2.42051	2.77688	4.36732	2.7285	2.44323	2.9646	1.57102	0.787193	0.827748	3.73661	3.97255	3.66634
gene13025	3.62275	2.95986	2.67977	5.4487	2.90223	2.74638	1.36297	1.23141	1.17215	0.570892	0.628458	0.80915	0.595137	1.90328	1.84862
gene13027	17.1904	24.8498	30.158	12.6329	14.1828	17.622	9.58383	9.68138	11.1433	5.11354	6.15092	5.46271	13.788	17.0368	14.738
gene13028	18.8138	20.2125	17.8133	10.8899	14.1053	8.20093	12.1087	8.53054	7.8257	6.43635	9.30631	5.60651	8.459	14.7703	15.3838
gene1304	0.461928	0.832886	0.58137	0.267534	0.073103	0.121397	0.063079	0.108014	0.199671	0.02216	0.036952	0.021709	0.084347	0.180088	0.180051
gene13051	11.5823	12.0154	10.0919	4.53505	3.36544	2.49299	5.33487	6.34752	5.44045	3.21969	2.93007	2.93492	3.74667	5.82009	5.90893
gene1306	2.95201	2.38438	2.71829	2.87794	1.9883	2.18509	0.53017	0.426319	0.453358	0	0.027218	0.05478	0.276168	1.58802	1.5563
gene13063	1.71124	2.5479	3.48708	1.75151	0.637226	1.2924	0.87734	0.405744	0.568727	0	0	0.145966	0.631543	1.80208	1.74672
gene1309	10.9155	6.90129	7.58381	9.21106	8.8334	8.28564	4.18387	5.25825	4.29841	0.505779	3.74731	1.79697	7.83944	7.24828	7.39573
gene13091	18.5224	19.8743	18.5777	7.93023	7.22519	8.07349	5.86236	5.9108	6.23133	2.79436	3.17225	3.96488	9.02387	5.72168	8.71869
gene13092	11.3315	13.1545	10.9346	6.32711	6.97661	4.19148	1.59842	1.23753	1.75845	0	0.598572	0.455598	1.10296	0.689993	2.41215
gene13096	18.9812	15.5854	15.3007	5.97638	6.22229	5.88433	0.678397	0.638037	0.674788	0.080555	0.146095	0.409118	1.49647	2.41435	1.70346
gene13104	6.15587	5.48367	5.95921	2.54757	2.46686	2.42566	2.89349	2.54983	3.28088	2.48958	0.905577	0.719561	0.742596	1.77799	1.82299
gene13106	65.7009	48.8834	49.6141	33.8899	24.81	25.9928	18.5197	19.4674	16.8267	20.081	18.6814	18.3067	29.2072	15.4919	16.7247
gene1311	25.7405	28.043	27.2509	16.5492	14.1824	14.7688	13.251	11.5978	12.5948	6.85237	6.61293	7.30781	12.8571	18.5039	15.9098
gene13111	0.829363	0.648188	0.670216	0.353045	0.221219	0.299108	0.313749	0.132576	0.169778	0.227769	0.405966	0.263277	0.654487	0.317706	0.129206
gene13116	119.369	173.107	173.054	42.5368	53.4591	52.5458	2.7481	2.8708	2.58848	0.432425	1.39579	1.17815	27.1617	12.485	14.6855
gene13117	167.003	96.3202	106.101	117.266	90.8328	93.0817	61.111	56.3774	58.2675	33.5958	34.5921	27.0274	42.7638	52.8995	57.4371
gene13149	11.2037	2.63615	3.51935	4.63386	3.03789	2.2153	1.77795	1.29287	2.01521	0.626643	0.519898	0.574067	1.04336	4.95004	4.551
gene13154	15.2111	12.773	13.4766	1.69726	1.22587	1.70091	0.84767	0.88921	0.2991	0.27943	0.500421	0.610596	1.28648	2.1029	2.48798
gene13156	9.69936	9.66342	9.75709	10.7508	8.72155	9.73795	2.73729	2.60594	3.29827	1.79839	3.07959	2.44713	2.44212	4.10656	5.50648
gene13173	78.0949	103.163	87.517	96.5772	118.5	102.483	39.8636	39.285	36.0198	25.3948	29.722	29.9719	86.95	69.0782	67.7966
gene13178	2006.71	1536.43	1583.17	949.547	913.759	900.792	804.158	864.177	873.554	912.948	888.052	846.701	1186.42	716.567	776.023
gene13183	8.51515	6.85586	5.85492	2.88518	2.56818	2.33329	1.47964	2.19045	2.0244	1.24193	1.23453	0.842071	2.50294	3.41193	3.56127
gene13187	46.0507	41.6367	44.0004	20.4536	29.0456	28.6524	16.4165	17.0941	14.2223	15.7082	15.2262	18.2065	19.3573	16.0695	15.6423
gene13203	15.8928	15.5891	20.8653	11.0264	10.7447	12.327	7.99417	8.7944	12.7236	7.21961	10.6158	9.99669	8.19528	12.7714	8.90954
gene13210	144.222	122.374	127.437	75.866	65.927	66.7763	75.6783	72.996	75.3227	66.8113	63.9562	61.0209	71.0651	60.5423	62.7778
gene13214	7.96908	7.31054	15.4183	6.95462	21.1395	12.0315	3.30911	5.72203	6.91638	4.63631	4.06708	4.34198	10.374	6.56547	7.713
gene13241	80.1753	75.3172	74.6989	40.9682	51.8074	53.1893	27.7004	27.6364	29.7879	15.209	6.49492	6.72662	39.4906	29.8694	32.0323
gene13243	15.5845	14.8996	16.5113	5.90442	6.47182	6.41476	2.22431	2.32871	1.95959	1.20497	1.6827	1.39285	4.08781	7.76636	7.47951
gene13248	5.83125	11.0567	10.5416	3.46544	4.20827	4.29128	4.39885	5.67738	4.62318	1.84299	4.05509	4.81244	3.78873	6.08129	5.59017
gene13258	26.1463	55.9064	62.5418	47.3459	34.7408	36.2151	15.4207	10.2141	10.0475	3.45382	0.406321	0.242759	46.7003	18.8407	21.0998
gene1327	30.0418	35.6226	31.8518	33.7353	32.243	32.5617	17.8471	16.2548	19.081	8.65137	9.8134	9.33775	23.8837	20.0049	20.9215
gene13271	39.9152	29.5537	30.1537	59.7354	56.186	59.9596	17.4512	15.1648	16.1838	16.0686	18.7264	17.3155	42.3464	15.6205	19.3269
gene13293	6.93402	8.18554	6.85426	2.20189	3.66009	4.24208	0.293455	0.081885	0.249958	0.04259	0	0.021558	2.95068	0.618007	0.976106
gene13294	7.11127	6.02955	8.25848	2.41107	3.53809	3.93545	0.291455	0.081327	0.385222	0.043919	0	0.021411	2.95225	0.619469	1.06777
gene13348	93.2083	69.5317	81.0847	99.5187	58.8451	56.1718	16.011	10.1193	11.526	9.04647	11.2808	12.3882	21.5641	30.196	24.6786
gene13355	2.79547	1.85817	1.69876	1.24636	2.36293	1.48755	0.135272	0.274196	0.13377	0	0.036018	0.170187	0.350974	0.196931	0.114484
gene13418	8.67155	7.99468	7.66295	33.4685	38.8233	39.528	3.13508	3.5372	3.74669	2.61361	3.07752	2.78676	20.1226	1.38211	7.65693
gene13425	74.6555	79.779	64.2769	64.0083	79.5444	78.113	32.1824	27.273	23.7383	7.07606	12.7442	11.5621	56.5615	54.4296	46.4916
gene13458	20.0076	18.84	17.7144	6.81406	10.8068	11.0561	5.03198	5.5965	6.03398	1.86437	1.75766	1.89293	5.62622	5.53552	6.50442
gene13483	24.7234	12.979	13.1489	8.74411	9.66458	11.6924	5.90372	5.02125	5.44662	2.29205	2.70179	2.67944	7.6538	8.29913	8.05106
gene13493	8.72349	5.27562	5.76884	19.4965	5.32944	7.5272	4.44297	2.90212	2.54189	3.54921	2.23511	4.55963	6.46848	3.79299	3.0911
gene13499	17.4402	17.9042	20.1234	16.4888	13.557	12.9312	9.99878	10.553	10.0959	5.86538	12.342	12.8035	10.0716	15.5734	16.6942
gene13502	119.146	141.211	133.612	263.84	210.775	221.131	68.0793	64.2386	67.6473	29.3412	26.9612	25.5203	265.821	161.31	170.514
gene13523	4.62778	3.23001	3.25952	3.90745	3.38821	2.62404	2.0311	1.40814	1.27858	0.934403	1.35756	0.846399	1.668	2.01315	2.2654
gene13527	0.507585	0.537607	0.45894	0.132853	0.158429	0.323712	0.181064	0.272418	0.297333	0.058628	0.285395	0.25036	0.167967	0.078533	0.151157
gene1354	3.81326	4.69536	4.31243	2.23806	4.06252	3.26729	1.32675	1.55681	2.13146	4.0359	5.57537	4.74179	4.21937	4.06312	4.44729
gene13590	78.0833	70.0564	73.1436	25.8167	24.8234	29.2513	42.2377	36.6115	38.1459	56.3329	69.1745	69.8212	28.8613	42.3109	41.2609
gene13594	11.5718	16.3638	19.9728	3.20498	9.09999	7.71178	3.62931	3.56673	4.22142	0.670743	1.2794	2.06591	5.80769	9.12076	10.5901
gene13640	15.5242	19.4561	21.7792	6.92284	6.14258	7.81579	5.0573	6.29666	6.3478	3.86204	4.97447	4.57113	8.25035	8.46238	9.47887
gene13641	1.48559	1.43136	1.82391	0.49087	0.432233	0.249088	0.569208	0.43279	0.283596	0.131586	0.161846	0.147536	0.422624	0.309739	0.290121
gene13648	8.04437	13.9365	13.3473	11.7996	5.43926	6.20665	6.60307	4.69082	5.1613	7.20578	4.44149	4.78224	5.52644	6.95479	6.03388
gene13671	1.14227	0.518121	0.468708	0.218234	0.166167	0.250217	0.201388	0.104933	0.146859	0.225631	0.280748	0.150189	0.113806	0.172166	0.111829
gene13683	44.1465	35.6174	35.3843	35.0222	34.4297	32.2197	21.437	18.777	20.0658	16.5892	13.365	16.8574	23.1272	24.0006	24.7056
gene1369	49.3861	45.3807	44.9095	19.2855	17.8371	17.215	22.5584	20.4299	21.4029	17.3063	25.3683	22.9793	21.047	17.0918	18.7824
gene13693	16.3592	13.1929	13.4098	11.7381	9.64397	9.73516	6.44019	6.94998	5.87413	1.63137	1.86996	2.13732	8.77941	10.0142	9.25306
gene13700	33.3852	33.9598	34.3194	17.3424	13.3697	15.2509	12.5679	10.5891	12.1587	4.23747	6.69657	6.46669	29.7557	18.3449	21.3424
gene13713	1.24569	2.26047	2.68862	1.02757	0.361828	0.928884	0.521066	0.523328	0.183618	0.744299	0.066895	0.172885	2.69199	2.83489	3.23178
gene13722	1601.91	2094.3	2149.58	1127.7	1205.14	1187	167.418	130.551	126.972	44.706	37.5958	40.6268	488.659	602.603	601.959
gene13725	4.6657	5.90765	5.4087	3.17842	3.35791	3.82231	2.4157	1.92214	2.8732	1.93691	2.96967	3.10779	3.06945	2.89479	2.64474
gene13727	6.10499	2.69385	3.29794	6.97179	4.70672	6.26395	0.222987	1.04587	0.495889	1.05087	0	0	0.771423	0.941551	0.529108
gene13737	3.529	2.04765	2.98753	1.11803	0.700388	0.573653	0.343098	0.196955	0.169628	0	0	0	0.221675	0.512547	0.701094
gene13738	102.791	121.048	122.695	87.5576	82.1737	82.7175	62.2306	64.7264	63.4484	50.694	51.9812	50.8616	74.9935	88.8878	87.2129
gene13741	42.182	27.8179	38.5808	18.1874	20.6116	23.8527	21.6423	20.4284	18.4328	21.3655	19.8912	30.7914	27.4153	27.1428	24.8616
gene13745	1.63044	0.972826	0.827916	4.19313	0.932538	0.765669	0.457345	0.417035	0.299127	0.029135	0.162718	0.164199	0.481619	0.985126	0.466536
gene1375	11.0261	9.86707	10.1332	8.20484	9.15847	10.5397	5.42947	6.50165	6.35179	1.74337	1.37964	1.62359	4.39908	8.63139	7.16267
gene13763	5.51221	8.27112	7.69757	3.51381	5.18455	5.46431	4.21296	3.93209	3.01209	1.99325	0.702282	0.584742	4.99581	5.03328	5.34657
gene1377	9.20364	6.16569	5.99751	5.40641	3.52932	4.01742	3.4499	3.33557	3.14335	1.58331	2.76111	2.49733	3.94079	3.8844	4.62703
gene13775	23.7518	18.3996	18.5695	10.7718	13.3497	12.6715	10.1709	12.2456	11.2622	12.8929	9.40282	9.99692	11.8735	9.4576	9.29351
gene1378	11.5201	8.65091	7.96626	5.20398	7.08206	5.62982	3.0851	3.14692	2.83178	0.501476	0.950373	0.917278	6.47398	4.85841	4.10841
gene13786	72.5956	64.0324	67.1995	29.5115	33.8245	31.96	27.6016	25.9096	26.3884	19.6962	18.3471	19.5973	34.2189	38.3261	39.2977
gene13793	1.38487	0.957743	0.979773	0.187236	0.322218	0.101673	0.179633	0.360718	0.1061	0.073823	0	0.077694	0.133285	0.262838	0.239619
gene13794	12.0702	10.9539	11.5606	8.12721	7.43255	7.24085	6.73125	5.19361	7.78506	6.48825	8.64924	7.34314	6.61473	7.30801	6.58741
gene13799	42.2223	36.842	39.3184	22.7847	12.3317	11.7055	7.24649	7.19209	6.10663	11.6589	9.34061	10.3476	12.6924	12.6437	10.5737
gene13823	2.39278	3.08921	2.76407	0.875663	1.8769	0.826113	1.64197	1.02947	1.56115	1.17966	0.805728	1.14058	0.42123	0.566656	1.1292
gene13854	25.2712	22.7519	22.2425	11.7707	15.902	12.9817	12.4319	13.2642	12.7296	13.0885	13.095	14.1243	13.7123	15.554	15.203
gene1388	2.17961	1.99989	1.78385	1.34853	0.720053	0.688522	1.04767	0.869669	0.992389	0.430261	0.27513	0.286065	0.885743	1.43077	1.40548
gene13884	55.8518	71.8694	69.6561	42.4353	45.4816	56.8844	30.5217	39.301	29.1943	25.0805	13.8054	30.5219	28.8612	38.4939	46.1566
gene13892	12.4028	13.3157	14.4967	12.6914	9.63178	10.9164	6.73538	6.69876	7.23848	4.08509	4.17028	4.45336	12.9763	12.3874	12.2434
gene13934	2.62695	2.53889	2.07537	0.43535	0.511471	0.287432	0.520571	0.394705	0.447592	0.602359	0.405642	0.284896	0.361061	0.312163	0.453617
gene13944	8.00806	10.1566	9.39385	2.90084	3.91944	4.33869	4.25188	5.36291	4.75991	4.01587	5.46353	5.19327	3.07327	5.95156	5.19406
gene13994	7.30105	6.15076	6.50671	4.63359	3.69055	3.53993	2.76808	2.8395	3.40903	2.24687	2.38709	2.91388	3.35966	3.60391	3.52612
gene14010	16.7868	17.645	16.6771	9.60104	10.3778	11.1827	7.61744	7.82386	6.73111	5.41685	4.85463	5.68999	8.00141	9.62213	10.3996
gene14021	3.72334	4.18607	4.94258	3.50069	4.26279	4.26173	3.19453	1.30647	2.01968	2.6091	3.57168	3.99449	3.00092	3.32141	3.33947
gene14055	6.68061	2.50764	3.56209	3.76307	5.26313	2.91333	1.21465	1.66758	0.759022	0.1929	0.584626	0.569586	2.19079	1.28034	1.02357
gene14058	18.8369	16.3391	18.0102	10.3176	11.4044	13.5905	5.5697	6.11784	6.68393	1.77076	3.45884	4.16901	6.59187	11.0185	10.6524
gene14100	4.12202	13.1354	2.69048	1.54169	4.37075	1.82203	1.84769	2.18626	0.96814	1.02069	1.55261	0.337414	11.3377	1.71668	1.30764
gene14104	8.55429	8.58908	9.04509	8.72882	7.77293	9.39405	3.55591	2.6666	2.89141	1.02276	0.638374	1.68461	11.4548	5.11228	5.69159
gene14109	9.38722	6.04629	7.14718	0.460484	0.388247	0.425357	0.724252	0.579152	0.450314	0.653992	0.573612	0.3579	0.360736	0.856016	0.664744
gene14122	2.08578	1.58657	1.92428	0	0.012208	0	0	0	0	0	0.055666	0.024404	0.025167	0	0
gene14123	10.5058	17.5604	29.8318	16.2273	17.2786	20.9424	10.8908	9.159	11.8428	2.28813	3.69129	3.63745	8.00177	25.2177	24.4664
gene14128	51.9861	59.6337	73.1717	57.4934	55.6235	56.2441	26.5193	20.2929	23.251	3.65493	6.86467	6.15288	90.2137	34.792	32.7157
gene1414	1.15155	1.94679	1.13197	2.05519	1.22694	0.896589	0.13477	0.139453	0.088662	0.026043	0	0.023507	0.154329	0.306224	0.245352
gene14140	116.974	139.96	139.627	72.1441	59.3364	61.4749	29.5606	28.1193	28.1421	28.4314	20.4083	19.9945	33.8131	48.3949	53.3904
gene1418	15.6941	9.52369	11.4927	10.0289	9.62884	10.2151	6.39358	6.85276	6.14225	5.44651	7.90435	9.74651	6.3265	7.99535	8.66056
gene1420	24.7626	30.1675	26.2297	8.38057	12.2892	12.3561	13.7304	16.0776	10.1458	4.17385	14.8141	15.9311	19.2057	26.9644	27.1776
gene14207	79.8379	75.7156	73.9733	37.0199	38.8241	37.5847	43.8995	43.6167	43.7351	23.8248	22.0088	24.7601	40.924	46.3012	43.9006
gene14214	8.13443	6.19223	7.67768	2.34289	1.40396	1.9492	1.44514	1.16054	0.99663	0.35344	0.263915	0.613646	1.74114	2.28896	2.20275
gene14228	29.5439	38.4568	38.2879	23.6347	30.2614	26.8955	17.376	14.5021	16.1238	3.90636	14.018	14.7135	26.1751	33.6203	30.8678
gene1425	5.89535	5.25764	5.61329	2.19423	1.47302	1.25773	3.20771	2.6301	1.60784	0.35528	1.6073	1.59002	4.65766	2.73589	2.49745
gene14265	2.35612	1.68733	2.73533	1.45442	1.53772	0.951411	0.19242	0.627174	0.204355	0.402588	0.114048	0.098764	0.325943	0.721574	0.439526
gene14267	1.06031	2.58697	2.33825	1.46802	1.45733	1.75225	0	0	0	0	0	0	0.114736	0.024716	0.03513
gene14268	64.7474	70.3512	74.0488	48.105	39.0754	38.2061	32.6489	36.8893	38.3995	28.1738	28.1595	28.248	39.6783	35.3846	33.1663
gene14291	43.7285	29.9371	31.0884	48.6674	16.064	17.5549	3.28693	3.81705	3.59418	0.126592	0	0.539284	5.58365	8.02837	5.8411
gene14293	22.4358	62.3554	43.7133	67.2019	46.7226	47.2457	28.8604	15.9601	18.9191	2.74052	1.26408	1.03529	76.8999	30.1461	26.0504
gene14294	75.0152	49.9423	47.1922	112.094	50.8361	53.0347	2.66176	2.50856	2.25403	0.205346	0.074017	0.099824	14.3268	2.67011	3.90588
gene1433	95.1839	77.0405	79.0058	59.7725	61.5002	58.892	33.4254	32.2125	31.5053	18.8699	22.6034	24.3582	31.9964	26.2107	25.0726
gene14365	118.22	119.396	125.442	69.2995	59.1762	56.8805	52.1103	52.3216	49.6075	42.018	38.8799	33.3458	65.605	53.9069	57.4907
gene14366	87.545	84.3224	83.2958	61.5505	57.086	55.1466	44.4579	43.256	41.7343	48.9602	42.1289	45.3788	57.2125	56.9718	55.2271
gene14375	53.0036	60.9832	65.5025	30.8737	23.3622	22.9619	17.7966	17.3891	17.8258	4.45031	2.96044	3.53895	22.3099	19.6659	21.1199
gene14472	3.04759	4.30197	4.86159	2.1226	1.73622	1.58999	1.84761	1.70573	2.03472	1.14938	1.65624	0.86866	2.17957	1.99676	1.83826
gene14486	86.5783	79.9175	85.7378	43.2512	31.7155	37.7377	44.4219	35.2903	36.8116	35.7381	30.8073	27.6696	43.5059	33.8216	43.8397
gene1449	121.337	133.176	136.504	135.731	142.957	140.885	81.5659	75.7876	73.2491	49.5595	50.631	52.7437	100.544	82.2054	91.3592
gene14492	9.40972	6.59802	5.54552	9.52586	7.23425	10.7156	4.23835	3.86704	2.74251	1.68456	1.83813	2.46048	9.17075	4.34055	4.6343
gene1453	54.3005	41.2211	43.2502	15.7554	14.2932	18.0668	15.8094	12.9718	19.7688	9.12806	6.4703	9.30679	12.8403	18.075	19.6472
gene1455	12.8815	15.9513	13.9322	8.67721	17.9796	20.6279	3.71754	4.2548	4.84138	6.23624	5.80298	5.36878	3.34757	4.39463	5.41946
gene14556	11.2686	8.57218	6.41738	5.70405	5.04659	3.61267	3.64448	0.369658	0.157125	8.55232	9.58599	10.9526	5.34192	7.48346	8.35737
gene14575	119.614	99.3148	99.2688	17.3767	17.2122	18.9827	9.80983	9.49941	9.81445	5.61685	6.09255	5.85964	21.0887	15.3565	12.9711
gene14604	23.3535	22.7542	23.7372	16.9482	11.7889	11.5273	7.98577	8.5214	8.32243	1.22446	2.61348	1.73388	7.81728	6.89341	7.42693
gene14608	4.63707	4.87397	6.47236	0.881633	1.5483	2.17446	0.722181	1.63822	2.04153	1.80557	2.87556	2.80779	2.39502	2.9659	2.61912
gene14640	5.21501	0.824689	1.0891	2.2181	2.13453	2.4557	0.532765	0.54913	0.536995	0.541517	0.910336	0.62713	3.84678	1.2164	1.39858
gene14647	88.4819	87.7211	90.0855	53.5867	47.7348	52.0995	49.221	49.4336	46.4986	53.4249	48.1733	49.4903	49.3779	50.777	47.609
gene14682	270.609	276.635	276.334	74.1101	79.9184	83.5682	90.9474	71.2464	74.821	57.3372	58.3061	61.6575	73.8848	83.4811	89.0539
gene1470	5.94542	3.57085	3.9066	3.23642	1.65203	1.38947	1.31207	1.03118	1.08027	1.39745	1.55495	0.955293	0.828313	1.29466	1.10795
gene14714	70.2164	49.8776	47.8866	77.1791	61.931	64.216	27.961	23.8108	23.4504	12.2171	10.4525	12.0911	35.9329	31.8428	36.0287
gene14733	18.2837	13.8383	11.3915	1.39769	2.64533	3.10987	3.00586	4.43949	3.83919	3.98591	8.55179	11.6525	12.1646	10.7475	8.41366
gene14734	8.14115	7.41631	8.49602	0.695435	1.81224	2.02077	1.75147	2.37807	1.71705	3.42957	5.11777	6.65628	5.32481	2.35059	2.75931
gene14777	70.3845	65.9732	73.7023	33.207	43.3711	43.01	5.10573	6.16502	5.02228	1.78476	2.25835	2.05477	27.4886	16.8601	14.563
gene14803	33.1933	30.708	31.5621	20.2719	46.6383	20.7581	19.8307	17.9105	18.1158	18.7086	24.3908	25.6658	19.273	19.0482	16.8406
gene14804	25.6469	28.444	27.6145	21.4677	22.9914	23.8439	12.0601	10.0104	10.0197	6.10857	5.90669	6.63349	14.0184	20.215	19.7121
gene14821	25.8306	27.5977	31.2664	14.6437	16.2856	15.6608	11.7762	13.6498	11.3895	6.65418	8.65439	8.82976	16.9057	18.6503	19.9359
gene14828	17.6981	14.6179	15.7819	9.77929	10.3125	9.08321	8.80614	9.20646	9.6501	10.9389	9.53684	8.055	9.34685	9.37523	8.32347
gene14836	416.612	327.475	335.49	153.216	136.007	137.388	125.18	120.988	111.342	91.5728	93.3852	89.6211	175.072	154.115	151.182
gene14839	78.6498	65.4594	63.3525	27.5267	28.4437	30.1612	23.9609	24.3451	30.2654	14.746	13.5023	13.2993	27.4187	32.0242	30.3829
gene14841	45.8898	47.8459	41.1316	25.0554	24.101	23.046	17.5676	19.3379	16.1724	8.97573	12.0203	13.1026	21.5908	22.1615	25.5485
gene14842	1.69573	2.46773	4.26761	2.50593	2.60817	2.35973	0.363228	0.608605	0.618709	0.247556	0.164383	0.358541	2.33348	0.874558	1.53345
gene14843	106.442	109.597	115.564	50.1811	38.1098	38.6952	28.5519	26.0102	24.4475	2.63587	5.97827	5.80002	41.8061	31.5477	30.1656
gene14846	67.075	69.6616	67.8151	5.06315	1.7362	1.30947	36.3473	40.4077	42.5659	18.4811	139.428	131.829	7.51233	10.4299	7.97606
gene14849	55.234	173.628	175.208	59.6583	38.4052	34.1099	13.2525	9.06782	14.3715	15.8145	313.112	264.375	31.1938	52.4236	58.0242
gene14850	7.05937	9.37836	9.41085	2.04939	0.759047	0.739611	0.609453	0.379386	0.432877	0.541459	29.4179	26.8684	0.697946	0.983499	0.746796
gene149	8.06663	8.2998	7.21251	2.74612	2.36089	2.0503	3.64286	3.47377	4.24508	3.50419	5.15781	5.23052	2.83794	3.17318	4.27389
gene14909	38.0101	16.0311	17.4011	7.8634	11.4134	10.3686	0.033158	0.155807	0.098401	0	0	0.032159	4.75706	0.786839	1.08843
gene14956	9.20761	14.7355	16.9284	11.3586	5.90861	4.57783	6.46368	5.01163	5.06002	3.38911	7.71586	7.92204	9.01882	9.10589	7.43871
gene14957	2.53807	1.18953	1.04218	0.859714	0.588781	0.336155	0.656231	0.316859	0.203953	0.161413	0.858021	0.492156	1.08003	0.441016	0.490196
gene14992	21.3057	15.5144	16.4049	16.2271	14.0892	11.8436	9.04653	8.88682	8.45204	11.9226	13.8807	12.5905	10.5519	12.3297	12.4587
gene14993	195.359	227.292	224.78	294.819	322.917	311.513	124.265	123.095	113.877	34.2576	44.6779	44.7785	278.42	198.829	194.87
gene14999	63.5333	110.31	107.062	46.3989	46.2179	42.2926	33.0817	32.9034	26.7908	25.6358	39.4582	40.6437	19.3615	39.5879	48.3684
gene15010	34.7874	39.8911	39.8283	26.5578	24.025	23.714	10.8758	10.0051	9.40212	8.98297	7.54433	7.44108	21.2211	26.0772	28.3277
gene15027	35.0156	32.9758	30.1774	19.3178	14.7777	13.6562	12.9026	16.2744	17.2164	18.0312	17.4131	16.1016	15.5374	16.3122	16.5979
gene15040	2.78255	2.42197	2.66184	2.14183	1.31912	1.10854	0.941448	0.922176	0.920991	1.28792	1.06023	1.53635	2.59417	3.50117	3.19656
gene15042	1.54828	1.49377	1.81039	0.896714	0.759635	0.633658	0.98469	0.714598	1.06272	0.08343	0.177127	0.500954	0.763973	1.94425	1.10936
gene15048	0.571424	0.466214	0.689113	0.114996	0.037544	0.075936	0.025638	0.024014	0.035472	0	0.05516	0.050577	0.196899	0.08476	0.169625
gene15061	51.5546	60.5217	62.9431	17.9209	10.2018	11.3566	12.2739	11.1472	15.1387	20.2304	28.3246	25.5917	7.60825	6.27435	5.32606
gene15094	1.1732	0.541306	1.5396	0.548516	0.063479	0.050396	0.092241	0.16028	0.255269	0.772197	0.345143	0.880914	0	0.041433	0.021331
gene15115	9.92652	11.2322	10.9795	8.2539	8.82766	8.25401	6.32947	4.9109	5.97274	3.70338	3.3853	4.18832	8.97178	10.5678	8.87512
gene15120	319.67	315.495	306.501	505.659	409.985	432.693	188.632	164.938	178.509	92.8778	85.579	94.3508	356.505	281.325	341.171
gene15130	19.2222	15.8631	16.6296	3.69232	3.92523	4.86571	1.57238	1.42533	2.12953	0.386473	0.727221	0.849783	26.2946	4.6532	4.29704
gene15131	1.5615	2.13	2.42869	1.0464	1.10593	0.501481	0.373841	0.219428	0.222692	0.124412	0.232722	0.105923	1.41994	1.17756	0.964012
gene15138	9.06413	9.66786	9.50345	7.75838	7.49879	7.66876	5.99169	5.222	2.2395	3.21442	4.26526	3.41001	8.17347	4.62829	6.78636
gene15148	13.7906	23.8966	27.452	6.43221	9.9616	10.4027	12.4264	6.07198	7.60425	5.77522	7.40871	7.2882	5.31279	4.72664	6.96055
gene15153	13.5158	8.75006	8.27851	3.76106	5.47488	5.99418	2.24713	3.24772	3.07061	0.701717	0.508269	1.08149	1.99818	1.86738	2.03254
gene15155	147.784	257.764	147.957	87.2861	98.2508	99.3505	21.0656	31.9078	35.9887	69.5788	78.566	40.242	58.1873	51.9051	85.8817
gene15159	16.6334	11.9882	11.3707	10.1522	15.7797	15.1285	6.51328	5.97888	5.80685	2.70429	6.37251	6.02829	12.137	8.50622	9.55087
gene15167	1132.05	969.496	970.061	483.185	525.268	521.764	314.409	313.941	308.491	155.431	141.842	143.268	532.228	458.092	452.25
gene15181	31.3311	26.343	28.1412	18.0422	17.0972	18.6308	6.92306	17.7055	15.5971	11.4915	9.82912	4.09458	3.9698	17.3439	13.4068
gene15198	3.43017	3.28753	3.6054	2.03273	1.36306	1.14389	1.51024	1.21298	1.52788	0.592365	0.668588	1.0543	1.10991	1.05264	1.26992
gene15204	28.5992	32.5092	29.7916	33.2935	21.0355	22.3613	19.0148	18.296	16.5814	12.5428	8.83712	7.15443	15.2959	15.4911	14.8935
gene15220	72.2319	126.279	115.873	53.8852	51.9973	47.7482	38.5715	36.9824	30.824	28.7124	43.9358	46.9247	22.5318	44.5656	37.766
gene15230	41.2644	32.2007	31.5051	20.4771	19.9042	20.1	20.9427	20.4399	19.1623	21.3202	23.2156	19.0387	25.7723	23.8835	22.2936
gene15232	61.9924	57.6976	56.0412	46.2591	54.3208	53.926	14.8296	13.2139	12.9929	4.38434	6.04911	6.86216	22.1804	18.8353	18.2845
gene15241	7.32682	8.29571	7.64867	5.29512	4.51703	5.38562	4.13935	4.87466	4.02449	2.90094	2.85478	3.36161	4.70464	5.11067	5.42166
gene15243	32.9434	33.2929	36.8043	9.12401	12.1138	11.1169	10.8514	11.0445	12.2823	14.6443	13.7165	15.7193	6.98482	10.6065	10.5247
gene15264	120.261	87.2748	87.3157	55.1601	75.6505	76.6795	39.5361	44.7363	44.0587	28.6368	23.8999	24.552	50.9769	38.2128	37.4016
gene15285	997.934	854.465	842.094	626.498	678.572	676.773	345.315	328.55	237.382	77.1934	91.7338	93.5726	581.243	509.415	465.765
gene15359	13.3356	10.3837	11.6748	3.38389	5.07964	4.43732	1.80197	1.0674	0.703214	0.256443	0.549381	0.345944	3.3332	3.44024	3.93617
gene1536	8.96625	13.639	11.0563	11.2756	11.1163	13.1533	4.88693	3.62767	4.44179	2.2626	1.74387	1.92304	9.40083	9.91845	13.2588
gene15361	53.3508	53.9109	49.6804	29.7422	32.3233	30.3789	26.8821	33.3194	28.6274	28.0626	38.9303	43.5635	36.6265	34.5221	30.3072
gene15410	10.5578	8.4053	11.9929	3.51942	2.62584	4.12321	1.88091	1.81257	1.60439	0.707132	1.09137	1.20453	2.15214	1.8938	3.09578
gene15418	34.1018	28.816	30.4173	11.5061	12.0765	13.1083	10.5502	12.4397	11.4314	10.4932	11.2432	10.0157	15.4132	13.8984	13.092
gene15444	11.7519	10.2506	9.68272	5.00554	6.35493	4.54288	1.78375	1.6258	2.15508	0.164327	0.348249	0.162391	8.23796	3.70973	4.14999
gene1545	2.64876	2.68123	1.58478	1.46067	1.06923	0.533487	1.2642	0.986137	1.11202	0.255784	0.382223	0.173784	1.4298	1.20597	1.44661
gene15454	10.4357	10.1362	11.4261	5.79735	8.47161	7.2554	5.08294	5.17346	4.37997	5.92106	6.01361	5.89395	5.34104	8.34922	7.54406
gene15472	59.1436	36.2096	37.812	16.9235	21.6385	23.1501	10.8	12.9431	11.4324	7.64271	9.68482	8.30265	17.9674	16.6983	15.9544
gene15484	5.2862	6.12374	5.43789	4.58135	4.27851	4.46263	3.57791	3.75172	2.47356	2.23684	1.76063	1.73918	3.28801	4.21797	5.44422
gene15485	431.635	397.942	385.875	563.01	527.376	528.713	169.097	145.788	140.652	32.8234	64.1589	61.3695	499.004	346.44	353.729
gene155	81.7743	95.3196	95.6696	71.6769	67.1282	73.4604	43.3716	42.3645	39.0567	37.2781	37.9929	35.3426	39.6292	51.6605	49.8935
gene15504	1135.29	971.675	972.079	616.982	578.992	588.212	448.145	407.257	416.693	325.818	333.733	337.706	680.432	553.296	563.905
gene15518	150.031	146.384	138.425	97.0114	87.632	90.2633	64.7174	60.2765	64.6081	71.0382	74.2432	75.3886	71.7924	72.3213	65.6459
gene1552	3.02367	3.72464	4.34697	4.9267	6.34356	7.16305	1.81669	1.46962	1.74627	0.726881	1.39654	1.16669	4.48057	2.55477	3.27652
gene15524	67.5689	53.6697	53.1306	38.6552	42.1661	47.315	34.5292	33.8687	34.1632	31.4162	34.9291	34.4666	46.0006	38.177	38.1615
gene15532	6.07624	7.35145	6.97175	4.70491	4.69593	4.3615	3.51797	3.94532	3.70085	2.84915	2.52998	2.42014	4.85527	4.48036	3.68491
gene15548	6.2104	4.49236	4.3221	3.09508	3.99771	3.87144	2.30076	3.21394	2.91315	1.08815	1.22657	1.25017	4.87042	4.48617	4.16807
gene15550	35.1726	21.8468	19.323	56.2881	39.357	38.147	7.68188	10.2115	10.4013	6.84788	6.63706	7.6134	38.4674	7.63673	8.47453
gene15577	4.64745	5.52959	5.59574	2.83559	4.11958	3.12934	3.34108	2.11995	1.78887	1.73103	2.26826	2.98703	3.37646	4.31857	4.405
gene15578	62.2339	49.9163	51.1265	26.989	21.7208	23.0236	27.062	26.1597	25.7611	17.1964	21.9079	20.4506	25.0857	20.1674	23.9146
gene15596	58.628	49.072	52.3091	23.3095	19.6048	18.7044	25.2437	27.8011	28.5599	28.2311	24.6664	21.8791	17.7718	20.1459	20.6501
gene15614	92.2241	86.2696	92.5527	54.0406	49.8769	44.6034	24.7753	21.2198	22.2185	15.6898	16.7476	13.3922	41.623	31.0563	33.2588
gene15619	24.3011	21.5373	19.3518	5.62459	5.30621	5.0681	3.6307	3.31907	3.61079	2.52323	2.57076	3.20667	3.51064	3.36615	4.15302
gene15624	26.415	23.4526	24.1252	15.5364	19.0789	18.3664	12.1618	11.3985	12.2509	8.8154	12.5063	11.352	12.7435	18.3591	18.904
gene15625	9.46614	9.8052	10.3538	10.0755	10.9599	10.1767	2.77851	2.55356	3.73323	1.00705	2.90625	4.12532	2.38674	6.68668	7.21393
gene15629	7.50129	4.44236	5.51709	4.01992	8.83718	4.32448	2.02486	3.77262	3.18349	0.928854	0.958773	0.797703	4.37001	3.41043	8.79642
gene15633	20.4201	29.4084	29.8639	24.3243	19.7144	19.3186	14.4363	8.81175	9.0961	1.73146	3.82226	3.52284	32.1006	17.8424	16.7402
gene15640	5.46182	6.95075	6.63373	8.50538	3.96703	5.56497	2.46937	1.57709	1.59316	0.358744	0.290016	0.227154	8.97394	5.43259	5.39542
gene15675	5.85036	8.41373	7.54673	5.76843	6.09168	4.97771	3.85822	3.93387	3.67848	0.9417	1.43367	1.58857	6.20485	4.36587	4.51911
gene15685	142.488	106.066	103.911	21.058	25.4014	24.3135	4.52899	4.22701	4.39258	0.573285	1.40378	0.897658	20.76	18.6722	17.9611
gene15692	21.3242	18.7786	19.1044	10.8925	15.1347	16.4106	7.42944	8.63174	7.0782	3.42247	7.61541	6.5961	9.34466	15.9211	15.3476
gene15699	397.76	307.529	304.258	12.5798	17.1549	16.854	4.17131	4.50702	4.55424	1.04436	1.8945	1.93397	15.5826	6.16422	6.61051
gene15704	7.24344	5.38205	5.48468	5.64509	6.03282	4.97531	2.90306	2.95761	1.9569	1.79253	2.38049	1.94347	3.31052	3.90139	4.12396
gene15734	0.68229	1.09509	1.41795	0.81351	0.735709	0.527922	0.112142	0.121211	0.247842	0.175822	0.163168	0.082081	0.405472	0.281116	0.046684
gene15738	5.14161	4.66496	3.88936	1.48843	1.26687	1.56776	1.28058	1.09344	1.00004	0.411035	0.553546	0.162653	0.495121	1.68112	1.20258
gene15757	42.5618	36.6115	44.294	43.4496	40.3472	45.0845	6.80025	5.8611	6.58372	0.867459	1.75044	1.66969	87.6053	29.7207	23.3496
gene15760	13.7644	5.30248	6.70578	10.6674	10.6699	10.5209	2.41941	3.9976	3.15994	2.76512	2.71427	3.27456	6.70458	4.61907	5.45604
gene15769	6.19496	2.86705	3.36327	0	0.051535	0.106604	0.054049	0	0	0	0.02912	0	0.249057	0.047492	0
gene15773	1.70568	1.24326	3.06181	1.48456	0.529108	0.678647	0.319709	0.165953	0.318503	1.00729	1.40431	0.634581	3.84993	1.60906	1.69888
gene15774	108.045	59.8663	61.7927	512.875	200.259	204.812	15.7071	12.1951	11.6487	2.01183	4.31728	4.05844	19.0176	49.7127	5.03385
gene15775	457.892	347.725	336.531	296.28	336.143	337.94	91.5547	81.6768	81.1789	5.13934	5.80251	5.12825	282.794	192.213	212.436
gene15777	18.975	22.9876	25.4607	13.6557	12.5728	12.0173	10.2513	10.5621	9.50015	5.43311	6.2822	5.48443	11.7871	13.4379	13.4214
gene15791	6.87865	5.63302	5.78627	7.06495	6.59275	6.50764	3.79653	3.72728	3.28021	1.74072	4.02069	2.89672	6.35275	5.55548	4.37355
gene158	3.27462	3.35509	3.80263	2.42689	1.39583	1.14133	1.09226	0.333592	0.569523	0.205447	0.515817	0.286937	1.1283	1.84547	1.85214
gene15801	60.1768	49.4272	54.2	34.2521	32.4237	35.7215	25.2707	29.5575	26.0653	29.687	29.3687	28.6608	41.3793	23.8474	22.1985
gene15802	9.51037	8.37172	8.56768	5.30503	7.24958	7.39119	3.74964	3.90721	3.55847	6.38201	6.69867	6.5262	5.26108	4.63957	5.22324
gene15809	31.0326	32.6989	33.5035	17.146	21.3328	21.191	12.075	12.3378	13.5726	6.27257	8.33626	8.27649	14.7228	16.6041	14.1372
gene15815	14.4067	17.6669	15.8437	8.4411	10.4786	10.5525	8.94356	9.13133	8.96354	0.872333	2.68822	3.24613	11.6261	6.77478	6.8445
gene15820	33.6944	35.9183	36.2079	21.0122	19.3889	17.49	16.4808	22.465	15.714	20.9345	21.5117	20.6613	25.5998	21.8596	22.0738
gene15850	16.4855	16.871	18.5045	10.5268	15.2595	12.5471	10.681	10.9383	8.96554	4.23513	5.64666	6.00809	8.9468	11.3513	9.89843
gene15892	17.1503	10.8578	9.70872	4.40226	6.14277	6.94868	7.78604	5.54591	7.05329	5.97828	3.95282	4.86275	5.76954	3.39847	3.90113
gene15902	4.5872	8.74041	5.99107	3.85886	4.41445	4.98502	3.99696	3.07549	3.08604	4.25218	4.83458	6.08032	4.8479	4.62641	3.61726
gene15904	2.81709	2.12907	3.06668	1.00652	2.00319	1.48319	1.1372	0.779615	1.63005	2.16624	2.90511	3.27289	1.86362	3.67507	4.36496
gene15908	171.329	149.01	151.42	66.8061	68.7668	68.783	97.0857	70.7289	74.0894	141.776	134.696	91.5076	122.606	84.7368	64.0645
gene15912	6.95758	5.07761	5.65286	3.27098	2.19993	2.52408	1.65311	1.22166	1.76562	0.986199	2.34704	1.95059	2.36262	3.15799	2.18082
gene15923	2.57329	2.93834	3.18918	0.388802	0.542471	0.398201	1.10241	0.891223	0.563202	0.336745	0.184344	0.626986	0.513055	0.552999	1.32466
gene15944	17.322	25.0225	27.5624	22.5093	22.7142	23.738	13.2952	14.5201	13.2056	5.049	6.06283	5.80303	17.311	19.8652	22.1344
gene15964	175.86	181.788	195.442	178.626	203.723	193.738	89.1941	83.2508	77.3727	75.2825	79.694	78.7666	125.883	85.1429	98.7055
gene15969	5.67729	7.02071	7.59011	4.37557	3.63353	3.56558	1.07535	1.24758	1.59214	0.237671	0.274219	0.526311	1.40739	3.36093	2.72641
gene15987	9.11935	11.4123	13.5672	6.26197	5.81901	9.14231	6.14188	6.53696	5.56876	3.74464	7.97579	5.4521	4.34583	8.15542	6.49069
gene16	4.00602	4.79156	4.99768	3.29336	3.92415	2.49924	1.51123	1.5129	1.63779	0.919029	1.09264	1.34484	2.73917	3.46225	3.46902
gene160	35.1393	44.795	134.666	9.48296	8.75808	16.0969	16.2206	10.5468	13.2558	10.0629	6.52913	6.55226	20.4366	27.0595	7.51879
gene16018	7.42337	5.67724	5.24654	3.57787	4.69359	4.91702	1.34021	1.53196	1.66306	1.52208	1.49535	1.56059	2.13313	2.03122	3.0619
gene1602	24.2541	21.4896	22.6963	16.3551	13.4218	13.9357	12.4453	11.3019	10.9988	13.9996	12.3313	11.694	11.5181	11.2612	14.3799
gene16021	39.9701	33.3206	33.1584	28.7794	33.923	32.7625	15.6059	16.6298	15.284	6.80541	9.85693	10.1695	28.0694	23.203	24.5606
gene16023	78.5973	68.3361	67.8103	64.4161	57.6001	60.2167	43.4693	38.2119	40.5655	24.2127	30.1175	30.0518	51.3814	51.4357	46.0701
gene16025	6.7256	5.12813	4.77794	1.85143	0.946637	0.782861	1.30668	1.16096	1.24751	0.092724	0.146907	0.235666	1.37278	1.87109	1.855
gene16027	105.155	86.4157	88.8732	99.4422	85.7284	83.5901	44.8402	43.8918	42.2031	35.6707	42.2119	37.0136	66.7547	66.0979	67.626
gene16032	49.9422	44.2213	39.262	38.7353	47.1816	35.0526	3.70362	4.26134	1.38576	0.673977	1.91455	1.38544	10.5026	14.727	22.9764
gene16042	0.4351	1.47295	2.32795	0.389185	0.654675	0.525672	0.57673	0.327498	0.405307	0.197091	0	1.56169	0.06041	0.464555	0
gene16059	69.3309	62.5516	61.2901	7.65818	29.3924	23.4842	8.74349	7.63041	6.51319	0.233758	1.65294	1.37957	35.5686	19.2239	19.7921
gene16068	37.5886	22.1051	24.6118	7.69495	8.72462	16.5972	10.9344	9.61312	7.97298	3.79524	6.07537	4.4103	8.16209	11.3841	11.9748
gene16082	0.750203	0.943344	0.817294	0.457152	0.204832	0.110458	0.018398	0	0.125469	0.059452	0.304486	0.075091	0.136422	0.033558	0.095182
gene16103	0.673834	0.497853	0.477542	0.089823	0.154918	0.193587	0.050014	0.074878	0.133092	0.146569	0.042891	0.102181	0.071611	0.158959	0.091978
gene16119	1.22066	1.17604	1.56776	0.312662	1.48583	1.16628	0.618301	0.77568	0.562845	0.975404	1.68548	0.991665	0.766968	0.434998	0.416376
gene16124	2.89207	3.43621	3.13035	2.40904	0.917417	1.30609	0.264128	0	0.085988	0	0.04447	0.122121	0.27455	0.367115	0.136179
gene16141	1210.11	1294.53	1272.01	3032	2598.96	2613.62	450.352	416.431	382.015	149.239	251.713	186.112	1638.22	1165.54	1292.16
gene16144	19.7797	30.0402	29.3437	33.608	28.6259	26.8	8.83016	7.40683	7.60151	0.411327	0.810232	0.369422	5.09328	9.43737	9.4747
gene16145	14.1598	16.4053	16.6978	27.0839	20.0243	20.9099	3.37917	5.36234	3.9894	0.744817	0.603574	0.344559	5.62175	8.94998	7.00129
gene16151	29.1596	9.65732	10.2123	42.6637	30.9267	29.4168	0.178552	0.094262	0.157238	0.041572	0	0	0.44296	0.589941	0.589438
gene16154	171.272	231.501	218.629	133.202	119.309	127.354	44.3919	40.9313	42.3917	34.8971	20.141	20.0025	64.681	61.1671	66.3075
gene16167	2.51191	1.2899	0.740069	0.855409	0.745977	1.09739	0.245696	0.50414	0.059021	0.674796	0.713464	1.01116	1.28154	0.57264	0.51897
gene16212	2.49015	2.84058	2.70659	1.25882	1.29614	1.00765	1.1456	1.15183	1.16044	0.742649	1.13956	1.19645	0.73424	1.27863	1.63557
gene16214	10.2104	10.2157	8.31427	3.74219	4.10087	3.77655	4.41539	5.33585	3.94935	5.20919	4.03993	4.46248	3.2191	4.2307	4.33068
gene16221	32.1818	28.8976	29.5518	15.0952	15.5571	14.6746	8.77159	8.64932	9.14807	2.63014	4.5071	4.55473	15.0048	9.56943	8.91902
gene16222	0.998155	1.31549	1.48609	1.16583	0.693294	0.738895	0	0.112717	0.123246	0	0.204393	0.047607	0.636575	0.574302	0.20133
gene16223	4.57184	5.05339	4.45008	3.89846	3.93176	4.41502	2.39157	2.45039	2.48539	1.17593	1.74263	1.65607	3.5901	2.76518	2.72511
gene16229	12.7717	10.4856	10.8094	11.5959	10.2946	10.2365	4.9469	5.68918	4.41875	4.12181	4.97751	4.35544	8.40737	8.07061	7.47675
gene16247	73.3386	103.66	106.28	48.7114	31.5326	33.4004	29.321	28.6982	28.125	14.2595	14.1919	13.0306	44.7	37.1439	39.3034
gene16255	755.125	779.164	775.193	527.062	592.161	591.573	349.93	339.781	336.697	251.572	257.131	257.206	547.544	585.677	579.193
gene16257	2.09229	2.26572	1.9157	0.438754	0.311165	0.327716	0.023348	0.049568	0.0572	0	0	0	0.717059	0.731141	0.475587
gene16258	43.2621	34.6661	35.2092	22.0772	18.6614	18.3427	1.1938	0	1.04863	0.214447	0	0	6.29971	8.60253	9.16906
gene16260	1.34953	0.97438	1.42632	1.19238	0.941254	0.977941	0.377952	0.571682	0.432876	0.216674	0.402299	0.347586	0.278832	0.46274	0.547891
gene16263	45.1348	36.3014	36.7716	22.9713	19.1255	18.6356	1.23258	0.923204	1.10192	0.258163	0.292162	0.269057	6.75272	8.71635	9.40515
gene16265	2.84064	2.13826	2.12799	2.87336	1.76233	1.67189	0.756939	1.02848	0.690035	0.289605	0.927419	1.01334	0.618109	0.816971	0.860213
gene16273	6.25867	3.52286	3.40998	1.65548	1.48221	1.05298	2.18184	2.42506	1.99553	0.97459	0.825528	0.793236	0.819166	1.55746	1.29935
gene16274	3.33167	2.53275	2.74713	1.79743	1.60093	1.7971	1.67483	1.43923	1.3523	1.20857	1.8272	1.15434	1.24511	2.51742	2.27753
gene16288	19.7819	24.1637	25.7345	12.7481	17.3188	15.9559	11.1547	10.7065	11.8158	2.27081	6.26717	5.64508	9.54227	20.0578	17.4294
gene16298	3.68049	5.39114	5.94852	0	0.082546	0.235164	0.299963	1.15446	1.19562	0.24584	0.450324	0.374295	0.493167	0.47598	0.503284
gene163	0.652058	0.244471	0.335925	0.09028	0.070124	0.113154	0.098388	0.157292	0.165388	0.107132	0.143049	0.271582	0.193212	0.183104	0.162817
gene16343	3.27489	1.89193	1.56755	6.38565	3.73737	3.7614	0.457725	0.70365	0.591862	0.214135	0.33877	0.248767	6.62869	2.15157	2.09974
gene16358	4.99343	3.79318	3.45879	5.05493	2.98448	4.49115	1.68744	1.72703	1.82107	0.306469	0.539138	0.286056	5.15445	4.13368	2.85289
gene16371	23.4393	12.0034	20.2011	16.116	19.2496	20.8897	11.5977	6.40723	10.2451	12.2046	14.8001	2.28503	9.47191	12.7616	16.8682
gene16374	10.3761	15.6833	13.7509	7.79278	8.792	5.95533	4.48985	3.55187	5.00467	1.83722	2.43387	4.18495	3.67046	4.60376	7.37445
gene16394	9.97335	9.70097	7.55302	4.895	3.7173	2.9714	1.21332	1.17276	1.00794	0.873729	0.319155	0.388163	1.50925	3.07489	2.53543
gene16400	82.9755	93.0806	98.1146	84.5889	89.2027	89.4905	55.4013	46.7851	48.9547	40.6142	45.3703	42.0952	67.7339	68.2165	73.1493
gene16403	3.17836	4.39717	3.9987	1.4928	2.39219	2.68798	1.40233	1.26235	1.83147	1.63699	1.60203	1.93851	1.01761	3.83612	3.43337
gene16406	1.63486	1.24768	1.80132	0.613904	0.563926	0.364998	0.272191	0.193165	0.267516	0.043545	0.264112	0.25246	0.289207	0.322978	0.354215
gene16419	3.57929	6.27652	6.03824	1.28815	2.62185	2.49696	2.02861	4.58297	2.77979	1.83636	2.36815	2.00011	2.85893	4.37387	3.13501
gene1642	23.7412	19.275	23.8263	25.4146	6.54093	7.264	7.39278	4.85446	4.50254	1.06855	4.18328	4.5661	8.86891	8.34341	7.85117
gene16422	2.78625	2.13424	3.11817	1.98178	1.83188	0.768423	1.27535	0.651633	0.813714	1.00005	0.688434	0.549204	1.7995	1.87566	1.7111
gene16426	7.01389	7.40233	8.6175	10.2773	6.81968	7.26968	4.28194	4.87888	4.33593	5.41311	5.69578	4.94901	6.19123	7.45088	7.23643
gene16441	2.33121	0.916876	1.70864	2.16386	1.81844	1.4405	0.230531	0.209851	0.069011	0.18341	0.119799	0.102144	0.32805	0.552995	0.399872
gene16458	18.5477	21.7939	23.879	10.3595	13.9879	16.2299	7.66804	9.40292	9.67219	4.27649	8.68236	7.54848	9.68225	20.2329	19.3773
gene16461	39.9362	39.6752	42.3227	23.3617	18.6535	19.7759	22.9969	20.1939	23.5544	29.1039	26.3605	27.1342	28.3542	25.4749	22.7305
gene16475	0.651609	1.11532	0.688458	0.252999	0.110391	0.13454	0.204476	0.250214	0.232345	0.16067	0	0.184403	0.492612	1.65881	1.32566
gene1648	2.43213	6.45781	2.84368	4.11463	1.47925	2.92265	0.902588	1.13654	0.745567	0.813648	1.20517	0.786271	1.09493	1.15307	0.939067
gene16482	50.0941	48.1279	46.4806	19.8857	23.9425	20.1173	23.7526	26.4631	25.8294	24.1223	28.2213	28.1401	23.9251	23.1815	25.8871
gene16501	14.3952	7.53839	7.37899	2.66385	2.3472	2.89583	0.185517	0.124378	0.151589	0	0	0	2.09812	1.12969	1.41023
gene16512	7.79998	8.33106	13.0438	4.62149	5.23613	3.77022	4.91538	4.962	5.54048	3.08481	4.34855	3.47039	3.14458	4.0174	3.69849
gene1652	42.7545	35.0066	36.3364	21.1575	16.3178	18.564	17.4871	16.7501	16.6945	18.434	16.818	17.3186	20.6289	19.9795	19.4036
gene16524	2.73762	2.01185	2.28968	0.545859	0.794308	0.607902	0.83514	0.586769	0.533175	0.217765	0	0	0.54288	0.747451	0.578024
gene16546	4.59884	3.02286	3.27105	2.72079	2.03957	2.27035	2.78267	1.52767	1.3345	1.16495	1.40438	1.63469	1.93831	2.73182	1.60013
gene16551	35.744	22.1796	20.4507	13.7063	11.4979	14.5006	11.5655	9.9575	11.2509	4.5008	7.56999	6.19768	12.2984	4.74533	13.1509
gene1656	3.48194	3.037	2.48284	0.889933	0.994754	1.31955	0.486241	0.902138	0.637899	0.233915	0.653826	1.11566	0.912071	1.3539	0.956001
gene16580	9.52478	5.79045	6.19544	5.29927	4.47608	4.61932	3.06144	2.03863	3.29241	0.75874	1.25089	1.46294	6.76924	5.76479	6.25884
gene16600	59.4334	66.7731	63.3884	55.6807	51.0805	28.545	35.8587	38.4604	33.9177	40.6148	41.1504	38.9531	34.6919	34.0349	59.928
gene16609	75.6868	86.2902	87.3887	49.5929	52.476	49.3121	46.5527	46.0828	46.5982	23.2308	26.1026	27.5984	57.7857	51.8962	56.7749
gene16614	259.208	245.037	240.009	143.867	190.62	192.034	73.9663	85.2063	80.2059	75.3513	68.1741	78.3865	130.963	125.026	126.4
gene16615	21.6502	18.8128	18.921	16.4813	15.082	14.8457	6.41659	4.83375	4.19574	0.746633	1.20868	1.3455	12.2238	9.41301	9.58539
gene16618	2.69773	3.38844	3.57264	4.57119	4.62746	4.85575	1.78002	1.20768	0.697206	0.071761	0.03686	0.043863	0.195061	0.767803	1.10168
gene16635	7.34581	4.09699	5.13543	2.11669	1.83417	3.02915	0.185469	0.24831	0.523439	0.222758	0.028605	0.260792	0.426228	0.233721	0.363388
gene1664	13.8374	15.7177	13.4055	4.93363	6.9189	7.44875	3.40919	4.55133	4.20651	1.15816	2.06676	2.01858	5.07737	4.89827	3.89778
gene16640	15.7404	20.5263	20.7023	14.3028	12.7935	13.1428	10.4854	11.3904	9.48336	4.6581	7.22711	7.60509	23.6552	16.2176	17.4968
gene16647	5.63703	5.24491	5.77223	2.98302	5.31255	5.68003	1.63522	1.30758	1.24795	2.45058	2.97307	2.99933	2.18172	1.61426	2.56253
gene16654	51.2074	48.3364	48.1517	18.5064	18.8022	19.7959	27.2761	27.4055	25.2914	21.8098	22.1243	23.4972	23.5621	29.6991	27.6307
gene16659	10.6528	10.6186	12.3369	5.56494	7.15997	7.30098	4.8235	3.79225	5.52011	9.41936	13.6751	13.2886	7.30258	6.88379	7.71099
gene16685	66.5697	47.4055	49.9552	16.6681	19.1369	28.7828	31.9787	28.514	23.6281	139.957	89.3196	107.822	27.0086	24.4465	17.0917
gene16694	14.3015	12.2654	12.5923	9.41562	8.99863	8.26827	6.69797	7.35248	6.97018	2.66873	1.9637	2.78909	7.67808	6.6426	8.89884
gene16701	6.02036	6.29678	7.44365	1.45351	1.83034	1.19043	1.04929	1.31101	1.08296	0.220971	0.294865	0.424043	1.31513	2.27116	1.27183
gene1671	3.60044	4.7791	4.06765	4.53144	3.06295	3.58223	1.73302	1.48288	1.97264	1.58515	2.33255	1.38271	4.26269	2.7188	1.79821
gene16723	13.0188	13.5146	17.1349	6.50865	7.39806	7.8409	2.79599	4.27026	2.74172	2.99579	3.27962	4.40949	5.34507	3.21575	7.04397
gene16730	87.4313	82.9732	79.6635	49.8391	52.6615	50.3265	47.6935	43.3147	44.1227	28.9488	28.1602	28.7257	51.5114	57.8264	56.0516
gene16731	11.6344	15.5197	14.4485	8.1759	7.30643	6.64803	3.80041	2.34762	2.36023	0.236291	0.390334	0.544348	6.86046	5.2596	4.28042
gene16732	36.1708	64.7198	59.3287	62.9097	28.2116	30.4936	22.9265	17.4599	18.5912	2.26475	3.63614	3.43965	30.2407	28.4947	28.2668
gene16747	7.74642	6.19277	6.22427	5.82079	6.69427	5.81781	2.16548	2.93153	3.07746	3.01799	2.33245	2.63474	3.94331	2.62895	2.94839
gene16750	68.8993	58.5969	59.8276	32.3077	26.7869	25.9844	30.5205	29.9352	30.7183	23.3897	23.99	21.59	35.7386	30.5546	28.6789
gene16752	1.2153	1.42048	1.26704	0.697908	1.11195	0.716918	0.509005	0.4601	0.477028	0.203773	0.09169	0.15438	0.433746	0.5607	0.399463
gene1677	34.8995	39.1823	35.3435	21.5651	28.3913	27.6552	17.2936	16.2888	17.0969	17.3924	18.7444	16.4228	21.2577	20.5033	21.6746
gene16776	1.78428	1.84985	2.21375	1.85509	2.21847	1.20019	1.47001	0.777218	1.04966	0.77822	0.703977	0.648847	1.04621	1.95287	1.81524
gene16783	38.8458	34.1225	41.0725	24.3427	38.6466	32.1915	13.6377	14.9081	13.2147	9.05668	5.24626	5.84103	19.0725	27.016	30.2667
gene16797	36.3784	30.7804	29.4527	32.5024	24.5636	28.9348	15.943	13.6029	12.9791	2.28012	4.54512	3.9028	25.2528	27.9367	26.5931
gene16819	1.37814	3.13758	2.83994	1.7286	2.20933	1.13989	0.865178	0.789344	0.643859	2.38277	1.3957	0.983569	1.66384	1.57603	0.887328
gene1682	26.8264	30.6816	30.7579	37.4619	15.8419	13.079	16.6562	15.6687	13.3751	3.47838	15.6785	13.9919	27.8565	17.6236	16.1615
gene16825	22.8789	19.8647	20.1584	16.5122	24.9481	24.2575	10.1265	11.9265	11.8811	9.60563	10.394	10.2157	21.4943	18.6219	16.0205
gene16828	1.49476	1.42548	1.24638	0.508639	0.388255	0.424175	0.345918	0.28337	0.304989	0.042336	0.139546	0.085166	0.392308	0.786177	0.681944
gene16847	1.59484	1.18121	1.30974	0.531032	0.583694	0.762384	0.441887	0.854296	0.931064	0.478946	0.300131	0.650123	0.530588	0.889454	0.959897
gene16877	24.8819	16.7911	17.7458	26.2715	15.1638	19.5741	8.58914	7.40007	7.43712	4.87184	3.84694	2.96889	9.61722	16.9979	20.8788
gene16884	3.03656	4.09524	3.54147	0.799476	0.819941	0.555812	0.918819	1.1364	0.701556	0.377115	0.803839	0.866299	0.784371	0.865062	0.949808
gene16888	10.9216	9.68356	10.3516	2.61256	3.38308	2.68769	1.98964	1.72928	2.45921	2.77528	4.0485	3.82564	4.98098	1.74638	2.16493
gene16897	696.275	678.299	715.296	384.026	500.426	481.971	176.278	161.996	183.541	85.0432	87.0685	92.9706	375.205	318.777	318.551
gene16928	33.6953	21.6673	24.4697	13.2885	18.5378	17.5643	11.0106	10.7665	11.0524	6.17554	7.84052	6.92696	17.4588	12.5986	12.8221
gene16933	2.3287	3.23342	2.63113	0.279536	0.401558	0.128686	0.148499	0.171851	0.078001	0.079054	0.200243	0.067738	0.521853	0.128612	0.300895
gene16934	28.8705	46.5402	45.6266	38.2924	28.4594	28.8122	16.8883	15.5849	14.8436	11.3827	13.8812	13.4106	46.6585	19.4119	19.8982
gene16941	35.1318	25.3194	25.2832	12.4304	15.4336	15.2494	13.2346	14.2347	15.3427	7.9817	8.55183	8.66576	17.4704	18.6604	16.1816
gene16956	0.744323	0.676753	0.909176	0.431916	0.29541	0.392815	0.228033	0.241622	0.300567	0.154048	0.150565	0.2888	0.200467	0.341379	0.218886
gene16985	259.045	224.843	236.394	62.6356	84.9626	82.2771	72.5461	79.1102	76.307	83.562	98.6236	88.6901	90.3572	100.266	99.8215
gene16989	8.1132	6.16835	9.52708	4.32091	5.34262	5.09098	2.49244	2.50271	2.82061	2.84875	3.01803	2.66926	2.9927	3.92468	3.60219
gene16991	2.06196	2.0194	1.19953	0.257953	0.977736	0.823581	0	0	0	0	0	0	0	0.647776	0
gene16993	22.3251	14.9047	15.917	5.05088	7.3752	6.23847	5.05806	3.99196	4.51739	3.23401	3.31785	2.93178	6.28931	8.14511	5.10433
gene16994	1.84184	2.02447	1.95044	0.277691	0.702182	0.210138	0.349105	0.228848	0.371286	0.264696	0.407696	0.369943	0.582884	0.765173	0.645552
gene17004	13.9298	2.85062	2.19191	1.56641	2.67617	2.32936	0.267179	0.406482	0.387368	0	0.029619	0	1.44533	0.77769	0.900611
gene17043	3.8875	1.69111	2.49798	0.788301	0.574835	0.672235	0.185656	0.882058	0.816159	0.226307	0.374408	0.134208	0.645721	0.696739	0.434888
gene17044	15.9616	14.2938	13.9547	9.53505	9.24298	8.87224	8.55814	7.82787	8.51671	2.76504	2.66169	3.33281	10.4441	6.41711	10.7234
gene17083	52.8341	58.8438	60.9733	28.8528	25.7167	27.8329	23.6152	22.5124	22.1531	28.5635	35.1805	33.6122	24.9199	27.8733	26.6937
gene17086	30.2901	27.1655	29.3778	25.055	20.9013	21.5107	14.1467	11.2591	9.82777	9.14427	9.1171	10.125	11.193	16.5923	17.4141
gene17097	88.9886	71.9219	110.852	79.4964	94.9339	94.4616	53.0609	65.7829	44.5672	22.615	32.5118	38.3079	67.3541	94.8619	85.0999
gene17098	18.4665	25.2405	27.781	6.33957	13.1157	11.3521	6.09757	5.82891	4.00519	7.04893	6.80752	5.12606	6.28209	5.486	7.87994
gene1711	0.658052	0.545828	0.75913	0	0.284588	0	0.128488	0.303997	0.134145	0	0	0.172089	0.348483	0.498777	0.423166
gene17112	4.08747	4.97157	4.75621	2.00764	2.71937	3.52502	1.72067	2.15999	1.46593	2.72646	2.91192	4.01217	3.08822	2.50786	2.83097
gene17121	9.58743	11.3307	10.5021	1.63473	1.49421	1.19452	0	0.155052	0.06177	0	0.066711	0.365427	1.041	1.10226	0.900015
gene17128	4.11457	3.61496	3.69651	1.41742	2.55589	2.02162	0.96177	1.30947	0.729125	0.397282	0.721422	0.696936	1.71903	1.75256	1.3064
gene17148	34.1176	32.9749	32.4502	27.6907	36.4938	38.4507	7.32087	7.09267	7.15139	1.84768	2.71457	2.72807	23.9097	20.4682	17.514
gene17150	2.86629	3.25081	3.7478	0.524065	0.826679	0.276812	0.444985	0.689101	0.53646	0.482768	0.416696	0.944402	1.40492	1.83775	1.31878
gene17167	52.6698	52.7246	50.9046	39.5054	46.5821	45.4984	30.8185	34.087	32.221	23.1537	23.5667	24.6588	40.4584	32.5292	36.0077
gene17174	17.5598	11.8274	12.6016	17.1428	6.87388	8.65057	2.98304	2.96006	2.00487	0	0	0	4.13154	6.23529	5.77794
gene17181	13.9433	12.7876	12.1259	8.46593	8.73111	7.87725	6.22547	7.05823	6.87893	4.85508	4.71378	4.05734	8.74396	10.5468	9.93518
gene17189	8.60512	6.69778	8.02969	5.59173	5.3787	4.07423	1.7104	2.01589	1.56523	1.54661	2.05547	2.69249	2.35175	4.36734	4.26792
gene1720	1.89348	1.24927	0.810136	0.331876	0.057278	0.110043	0.839933	0.53367	0.411273	0.242982	0.063009	0.098805	0.096299	4.04145	3.24948
gene17212	9.17818	8.7793	9.65254	3.11547	3.39629	2.95424	5.19169	4.85418	4.81651	2.62367	3.09262	3.19496	3.3846	5.15588	4.41172
gene1724	34.8724	15.2848	16.1936	8.50002	4.77167	3.52423	14.2221	9.53241	9.86052	15.1016	14.7815	15.3765	18.4948	14.9781	16.2081
gene17262	2.27557	2.73984	4.0606	0.198104	0.146135	0.037403	0.758165	0.323402	0.367714	1.07343	1.95973	1.34751	0.897444	1.13139	2.45358
gene17265	2.31726	2.37434	2.33581	2.49395	2.36182	2.78184	0.632966	0.654698	0.99718	1.1988	2.21474	0.841237	3.08913	1.85187	2.72327
gene17267	89.932	93.6805	95.7742	29.6935	33.4063	35.5268	32.062	30.6004	32.4744	17.773	16.4976	18.2236	27.5094	26.1705	28.0565
gene17281	1.16975	1.67284	1.77028	1.41619	2.28913	2.36983	0	0	0	0	0	0.111309	0.13855	0.047035	0.089159
gene1730	1.19354	1.29674	1.40975	0.697287	0.580228	0.633925	0.363356	0.34625	0.136369	0.096939	0.140538	0.045579	0.070976	0.081477	0.10922
gene17306	28.2664	31.4213	32.0542	12.9446	12.7936	12.9734	11.665	11.3382	10.1385	10.6022	10.6055	10.0503	13.5244	10.8056	10.8679
gene17316	37.6041	42.9826	49.4775	24.0148	21.4213	21.3126	23.2607	19.1426	22.2612	19.8566	21.5087	22.3767	18.3989	29.5053	29.4773
gene17329	120.01	101.103	106.543	53.5277	48.5969	46.7355	50.0983	46.9384	50.5594	55.812	50.484	48.5433	59.2986	62.9517	62.7441
gene17331	3.39145	2.36769	2.33124	0.70667	0.748632	0.785817	0.640523	0.664478	0.299768	0.38521	0.215215	0.419113	1.01685	0.638456	0.587634
gene17338	18.1734	15.2767	14.536	9.31562	9.67073	8.67479	8.29508	8.04151	9.60715	8.28642	8.53409	7.30273	7.20534	7.40718	6.40822
gene17343	560.766	484.457	492.694	331.255	283.61	272.052	277.857	256.597	252.92	173.894	187.679	182.011	346.956	359.75	338.864
gene17357	1.89522	2.04803	1.68169	0.352919	0.543841	0.417649	0.4717	0.300223	0.468183	0.277586	0.515178	0.224077	0.672537	0.972607	1.35241
gene17409	48.2165	27.5745	24.8903	31.9187	52.7927	48.7647	9.47346	12.6989	11.9082	1.20547	2.05354	2.23552	34.1891	24.0376	23.0624
gene17416	15.8047	15.6434	17.8432	6.87062	14.5601	12.7579	0.756878	0.906159	1.03589	1.02569	1.28185	1.17604	6.6021	12.3658	12.5972
gene17439	16.6122	24.431	16.2467	17.1879	24.2602	18.1706	10.193	8.19394	11.3043	10.0252	8.10377	7.53777	13.8456	14.0489	14.0944
gene17440	664.592	682.878	676.515	839.535	891.015	908.701	201.914	177.351	188.51	49.636	68.1278	66.6919	680.949	473.783	529.912
gene17449	12.9927	8.20744	9.32825	7.1987	8.20351	8.83897	5.27079	6.22489	5.02787	3.60134	5.28749	5.28138	5.40328	7.90029	7.75957
gene17455	25.5317	38.8935	39.6341	12.5094	13.8021	13.4425	7.35018	7.30738	8.42842	3.60002	3.17206	3.14874	9.65013	13.2449	12.3768
gene17470	2.39646	3.00742	3.04707	0.980809	0.88368	0.764495	1.36627	1.21766	2.03864	0.984498	1.25709	1.78326	0.966617	1.21086	1.20515
gene17471	4.44817	1.3964	2.06004	0.977933	0.844337	0.745479	1.62694	0.659121	0.657745	0.583107	0.706506	0.489331	1.47419	1.09791	0.93372
gene17473	3.78657	3.77187	4.13283	2.88541	3.04056	3.1274	1.88769	1.44134	1.5162	0.027441	0.045116	0.097555	3.38538	3.76226	3.23339
gene17478	1.04154	1.17362	1.40802	1.27076	0.191096	0.385989	0.137649	0.077111	0.259397	0	0.050552	0.133982	0.317192	0.430687	0.416685
gene17481	0.601001	0.596057	1.18203	0.426516	0.047995	0.115634	0.072912	0.09907	0.032325	0	0.017843	0.048999	0.253213	0.232701	0.159078
gene17483	2.08213	3.01612	3.94509	1.83187	0.555201	0.50726	0.495271	0.304284	0.216543	0.280822	0.453001	0.150971	0.636195	0.517149	0.515172
gene17486	15.453	10.5526	11.1905	24.5095	12.5363	13.2848	4.8689	3.34307	3.07794	1.00709	1.01541	1.27755	3.50992	4.70593	4.6787
gene17520	5.67302	3.09213	8.19317	4.40271	6.2845	4.32986	3.07653	1.93243	3.31309	2.06972	3.15702	5.13049	2.29473	3.15854	2.4762
gene17522	14.2811	8.18522	10.7346	3.82246	2.75931	3.46932	1.82522	2.47732	2.4314	2.52627	2.98472	4.17468	4.55706	1.89671	2.55799
gene17530	10.2682	11.1437	10.9065	3.51445	4.80719	4.69338	4.61906	4.19956	5.64577	3.3333	4.31097	4.17921	3.33498	5.25137	5.21618
gene1754	8.03424	7.26706	6.8519	2.34911	2.73639	4.02409	4.99911	2.83419	5.13709	2.77979	1.63311	2.58432	4.43116	7.51185	6.45136
gene17552	49.0054	38.1654	40.7252	22.6117	22.7079	23.2637	26.0461	23.3443	25.5283	22.3209	20.4652	19.209	24.9787	30.4548	26.9086
gene17563	1.11281	1.12749	0.667165	0.721505	0.570208	0.469624	0.229257	0.131968	0.266297	0.042958	0.01258	0.01031	0.494486	0.086089	0.197417
gene17565	1.86568	6.34192	3.77474	0.972048	0.486918	0.462176	0.191146	0.246321	0.392096	0	0.009089	0	0.130917	1.0009	0.253088
gene17593	1.21002	1.17068	1.64729	0.805017	0.341531	0.643558	0.263918	0.603994	0.107372	0.019039	0	0.035807	0.418075	0.578108	0.523223
gene17603	0.88206	2.07639	1.70452	0.224375	0.398171	0	0.456881	0.556235	0.471232	0.773966	0.448899	0.532494	0.550702	0.405361	1.00121
gene1763	3.35005	4.8613	4.66627	5.46817	1.95347	3.00843	1.60783	0.872565	1.08622	0.910303	1.65471	1.35295	2.97981	2.74464	2.61431
gene17637	572.415	636.678	625.836	366.037	351.363	348.423	201.223	156.483	174.962	44.7925	69.5326	62.9397	241.377	234.792	262.788
gene17658	79.1609	50.1851	58.7762	50.2745	51.0257	48.5255	2.43737	1.41427	1.04029	0.338445	0.107077	0.409114	6.76986	15.8226	15.7783
gene17659	3.56195	8.14731	7.03679	10.3016	6.65858	4.07703	1.65471	2.08054	1.1539	0.636842	0.899301	1.21413	1.76282	3.15128	4.47228
gene17669	21.8966	20.2541	21.3267	12.1823	9.94778	10.5301	9.96899	10.7542	11.4235	3.77886	7.29268	7.22793	15.2772	18.3607	14.4065
gene17673	250.072	218.522	214.007	112.266	113.041	104.948	62.6078	59.3894	56.9648	26.8843	31.6372	32.1974	118.823	73.9992	66.1877
gene17676	6.33617	16.4619	3.30955	14.5904	4.33227	0.183745	1.71853	2.03771	2.09736	0.948597	1.99756	1.80427	0.885484	1.70019	0.587222
gene17677	2.12119	2.11134	1.88697	4.81195	2.05934	1.66981	1.02453	1.09176	1.03303	1.02132	1.64247	1.5193	0.451542	0.556224	0.505649
gene1773	147.123	215.762	217.226	103.011	109.662	104.958	58.4254	64.5842	69.3421	94.5118	116.852	113.784	131.844	96.5462	93.4865
gene17740	44.5039	43.6742	43.4429	21.6263	19.3842	19.5972	21.2027	22.3976	18.7121	21.5621	18.9362	18.652	22.9318	19.6417	23.0894
gene17741	1.02439	1.15796	1.69686	0.364258	0.609924	0.673753	0.796801	0.635671	0.582621	0.24062	0.159803	0.179938	0.374058	0.540908	0.361744
gene17746	41.2768	47.0342	47.1124	24.9607	19.5943	20.2199	16.4205	18.3814	17.6821	13.1337	22.8134	25.0798	32.2067	22.1172	20.8478
gene17748	7.19636	7.26631	6.62251	4.84756	6.94509	6.09589	3.39619	3.74864	4.09697	4.87555	6.51049	5.20948	3.83783	3.47122	4.10795
gene17777	114.25	102.128	98.246	110.948	116.971	121.359	44.5079	47.4553	48.5712	11.5855	10.5306	12.7586	111.673	38.9752	40.9794
gene17804	13.1382	14.9344	18.3683	5.02239	4.3619	4.28719	5.39737	5.16015	4.69436	4.6482	5.59581	5.05795	4.30508	5.80151	4.67014
gene17806	16.3396	12.7616	13.4675	11.0327	12.6484	13.6504	3.43414	3.30697	3.43486	2.12918	2.41466	2.07716	4.12167	6.66881	7.34937
gene17812	5.16341	5.51334	6.12548	6.88947	5.53256	5.87664	2.98289	3.173	3.15354	1.39094	1.89782	1.63161	4.05171	2.46624	4.60503
gene17826	1.18598	0.530407	0.451606	1.21314	1.44925	1.14723	0.024956	0.072001	0.07664	0	0	0	0.198912	0.090386	0.085935
gene17828	4.04286	3.23771	8.63439	2.54019	2.6206	2.87664	2.37251	1.45447	1.02411	1.22979	1.4286	1.04348	4.03106	1.08181	1.75356
gene1783	2.05309	1.24137	0.790216	0.304307	0.385835	0.267773	0	0.08521	0.113873	0.178922	0.130983	0.118999	0.067304	0.063462	0.203726
gene17843	33.7498	40.6618	41.6757	9.54665	14.5745	16.7818	15.3632	14.6568	14.9337	14.023	14.4178	11.8974	14.4571	18.5291	19.6031
gene17845	21.6658	20.0699	19.7217	8.8063	9.96603	10.5326	8.69531	10.5662	10.0734	12.9065	10.4064	9.82159	8.56086	14.2028	12.0928
gene17859	19.6956	30.2961	33.4213	30.7823	20.9242	20.9962	17.5525	13.5245	14.6558	19.0417	21.379	19.5499	32.3299	20.7632	22.2521
gene17872	3.26453	2.59974	2.4564	3.04476	2.42198	2.57896	1.53123	1.40565	0.85034	0.810805	0.433277	0.821287	1.14062	2.0822	2.04921
gene17893	1.64799	2.49401	2.66608	0.435514	0.736296	0.722408	0.998439	0.781485	0.89259	0.18247	0.029294	0.047432	0.757837	1.22605	0.963687
gene17908	2.67276	0.974133	1.358	0.302493	0.229596	0.41741	0.275646	0.446746	0.280264	1.09025	0.728265	0.801381	0.090877	0.376525	0.220468
gene17949	21.203	17.6447	15.7115	9.18544	9.65397	10.0089	8.79988	9.1961	10.1453	5.54999	8.36686	9.05158	9.32522	8.70666	8.59774
gene17960	1.69305	1.4367	1.46933	0.438917	0.148574	0.129976	0.580328	0.371494	0.582822	1.15144	0.538429	0.443074	0.480878	0.210758	0.21089
gene17975	3.2567	3.71509	4.28654	3.05891	2.48568	2.91746	0.176518	0.05419	0.199443	0	0.064491	0.05864	1.53428	1.19445	1.27666
gene1798	3.28193	4.38019	5.27871	0.906901	0.623631	1.13546	1.70036	1.86958	1.55806	1.78483	2.12181	1.80249	1.92117	2.32555	1.49048
gene17987	20.3413	15.0039	13.4882	10.6948	10.714	10.4024	4.00841	3.12638	2.89206	1.25904	1.91969	1.95246	17.7442	4.54444	4.37207
gene17996	1.6056	1.70326	2.05836	0.957204	0.901325	0.471727	0.70359	0.856909	0.744372	1.11131	0.842929	0.759846	0.736067	1.44484	1.18717
gene18014	384.202	469.867	453.772	354.696	411.366	413.627	115.719	119.826	115.555	155.09	139.734	142.49	281.838	308.746	283.165
gene18037	21.921	22.7797	21.9938	13.5776	10.6554	11.4687	9.76752	9.16696	9.33191	7.51707	7.91	7.17977	9.60943	12.6251	12.4272
gene1805	165.517	96.4929	95.5867	30.4843	36.8099	34.0191	32.696	30.7584	33.4714	16.736	19.0351	21.3842	59.0068	24.6998	26.0217
gene18056	10.3502	8.7045	8.3468	3.47663	4.70852	4.95883	3.90801	5.44699	4.22607	1.30721	1.69134	2.51146	4.84867	3.3344	3.3619
gene18057	13.4902	15.3407	14.5289	5.67509	8.05184	7.61409	2.48086	1.4513	1.57063	0.078421	0.252749	0.324476	3.90737	1.31448	2.07574
gene18063	203.412	162.54	163.033	138.067	163.004	157.959	78.3171	83.3365	77.7854	52.995	60.8129	58.9088	152.616	122.386	113.608
gene18086	389.467	351.648	351.438	100.461	127.267	128.032	119.57	116.741	121.338	87.4515	104.427	97.7735	317.022	135.007	134.746
gene18116	8.92957	6.8078	6.29331	4.15825	3.45225	3.3563	0.919835	0.949756	0.983719	0.329731	0.348662	0.584104	5.74235	2.85551	2.02633
gene18124	12.6733	14.8766	13.0588	5.27956	5.4345	5.90642	1.74305	2.30752	2.15869	0.682248	0.98442	0.936876	2.22051	5.05082	5.44399
gene18166	2.88024	1.83456	2.1222	0.942026	0.953636	1.08008	1.21826	1.06261	0.91218	0.316702	0.51255	0.805203	1.71045	1.91216	1.79988
gene18170	63.7104	84.4086	75.9137	41.8675	52.0371	52.1845	33.579	35.5818	36.5612	22.6426	20.6297	21.8843	48.0982	57.6441	56.6096
gene18175	571.402	671.792	670.065	1140.13	851.353	889.524	373.762	310.744	334.075	212.462	244.692	242.178	779.665	596.591	707.138
gene18188	10.1162	20.8446	19.2577	6.72382	5.2866	6.03606	7.17024	6.09829	4.88105	9.7539	8.84269	8.47713	13.7086	12.4253	10.5581
gene18196	185.036	166.206	172.063	87.4677	85.411	85.165	103.439	99.875	100.183	106.455	95.9357	91.0666	90.5489	99.0348	102.98
gene18203	60.7309	72.4387	68.526	45.4117	45.3349	47.8104	24.5036	24.7946	27.0204	15.3452	16.0734	15.7823	38.5078	38.2141	39.0089
gene18223	2.70412	2.56381	3.25728	2.16195	1.8974	1.18216	0.896806	1.17265	0.902878	0.626715	0.784351	0.490815	1.40342	1.33142	0.950585
gene18247	32.2342	37.6696	35.9484	19.6931	22.9635	24.3567	9.54041	11.9114	10.6142	3.51833	5.23645	4.72638	13.4582	22.2528	22.2481
gene18259	3.76052	2.35061	3.48914	2.73934	2.67691	2.5773	1.59602	1.83323	2.15713	0.472668	0.595559	1.11721	2.9788	2.44993	2.25546
gene18263	181.883	219.897	225.745	225.468	174.357	169.429	129.376	119.768	116.081	64.5092	78.121	77.5957	160.293	143.723	149.658
gene18276	2.30749	2.08577	1.80818	1.13445	0.70416	0.658134	0.829002	0.837787	0.992211	0.141478	0.458401	0.456244	0.789276	0.607696	0.456649
gene18278	36.2079	37.3568	36.9038	24.4544	19.8107	22.4186	13.9655	15.8713	13.1719	8.86185	11.9511	10.4713	16.5181	16.9277	16.6197
gene18306	83.0868	87.8946	80.8318	46.4746	49.6202	53.6757	42.1286	37.7621	36.688	18.1324	23.9682	23.0429	60.2782	61.9883	64.3112
gene18308	2.1667	1.78186	1.47229	0.701455	0.459508	0.343727	0.122307	0.170427	0.137703	0.009849	0	0	0.111828	0.746004	0.140467
gene18328	6.6254	3.18383	3.72834	1.24454	1.62436	0.913798	1.06166	0.763215	0.741603	2.04428	2.13095	1.81628	2.86249	1.05135	1.42261
gene18331	27.0561	23.1875	22.2113	32.2442	26.1805	25.1219	9.92898	9.89022	10.3516	7.3368	6.1377	5.94884	18.6025	12.5125	15.6752
gene18334	25.7769	20.7954	17.794	16.0253	13.0725	15.5539	10.3014	9.65838	9.52453	4.06613	4.88272	4.88428	10.6222	10.6176	12.1967
gene18338	13.783	10.4066	8.97827	12.9309	12.5605	11.7498	7.21638	7.02914	5.02618	5.02985	2.88412	4.04003	15.356	9.12576	8.04131
gene18340	5.47896	7.03885	7.11587	1.4429	2.18994	2.59895	1.03602	1.78005	1.50446	0.580911	1.31955	1.14043	0.749683	1.4072	1.26777
gene1835	3.26649	2.67091	3.26974	3.75242	3.85443	3.82415	0.923793	1.67026	1.00269	0.598127	0.502291	0.535518	2.18872	0.646708	1.09416
gene18414	2.41696	4.1258	4.62942	0.49087	1.2459	1.77525	0.181444	0.170802	0.089893	0	0	0	0.512264	0.473726	0.227995
gene18420	1.36134	1.62695	1.04425	0.142367	0.057207	0.058962	0.117196	0	0	0	0	0	0.120612	0.025657	0.24492
gene18421	17.4015	34.1701	26.1828	8.16633	4.72067	6.65009	11.0718	8.378	10.5238	3.81298	5.25655	7.70418	7.26219	10.8044	13.5629
gene18443	24.7308	20.0668	20.7906	7.94771	12.5996	10.5852	6.46549	8.84971	7.6773	7.16209	9.95301	8.61453	12.2844	8.43816	8.16061
gene18444	4978.65	4652.08	4647.35	2439.78	2195.6	2207.57	1462.72	1220.58	1233.33	521.178	613.377	608.364	2329.52	1253.84	1299.53
gene18447	0.746264	1.46899	1.1282	1.20194	0.342833	0.523315	0.353932	0.236237	0.583468	0.113677	0.03117	0.073285	0.807468	0.414137	0.624223
gene18458	135.036	142.276	145.928	82.6396	92.0926	86.1465	35.4474	37.4626	33.4041	23.2035	25.7216	25.957	70.1155	55.7572	53.1214
gene18464	4.44987	3.08421	2.76052	1.36576	1.8477	1.43044	1.03957	0.965928	1.39632	0.452118	0.921358	0.853935	1.28372	2.32458	2.28649
gene18475	2.40679	2.04666	2.99615	2.16243	1.49529	2.18765	1.35668	1.32696	2.0235	0.361257	0.605672	1.20087	1.72836	1.8798	1.9606
gene18480	0.393039	0.36421	0.432969	0.079297	0.034116	0	0.042105	0	0.077388	0.018544	0	0.118287	0	0	0.029537
gene18500	45.02	39.7354	49.3966	50.0319	32.3114	29.4054	16.7511	10.5945	12.7249	18.5803	20.98	20.4878	34.7348	12.9689	10.8166
gene18503	2.24244	2.77096	2.24866	3.63328	1.37652	1.33471	1.2372	0.796797	0.822572	0.114648	0.927105	0.783567	1.14305	0.287552	0
gene18505	94.8789	62.3073	61.1109	33.4365	27.298	26.7524	12.6075	9.91821	9.54124	7.21225	8.20523	9.17778	24.415	15.0442	14.7785
gene18522	7.83817	17.4442	24.1055	18.589	1.62154	2.31111	3.12558	0.511837	0.238061	0.117316	0.044312	0.610654	0.37704	0.159159	0.038084
gene18525	70.8505	50.1112	55.4748	51.2979	12.2342	13.9	21.9838	15.6248	17.3238	1.71775	9.4644	10.1097	44.5215	18.5446	17.8051
gene18545	12.2778	20.8721	20.4698	15.3686	14.2209	9.35197	11.4928	6.99098	7.0485	15.6376	7.51487	7.32287	30.7331	13.1597	17.5602
gene18547	8.15896	7.05448	6.41543	1.81023	1.58461	1.59266	0.631917	0.484001	0.715651	0.518799	0.528235	0.672319	0.825022	0.899661	1.1983
gene18549	54.283	26.1648	49.3086	12.575	32.4637	22.3844	11.9425	11.8327	14.2897	16.0876	15.9425	10.185	19.181	28.5297	15.1647
gene1857	2.86471	3.09008	3.56934	2.50035	1.41185	1.41553	1.00907	1.41794	1.07876	0.601756	1.11334	1.93747	1.93149	1.2584	1.90428
gene18581	5.09125	2.83714	5.54037	0.645019	0.778394	0.530686	0.621247	1.09565	0.651279	6.77662	3.53725	3.97016	2.90591	1.36767	1.51761
gene18587	30.9786	42.542	34.4952	20.3514	30.5959	33.1669	13.8875	16.135	13.6992	19.4408	17.2487	17.9408	11.3188	18.285	17.8569
gene18589	133.233	168.077	171.393	102.529	97.7925	97.6324	71.1423	67.1801	65.3444	45.4484	38.7437	37.9419	74.2593	85.1812	83.962
gene18595	68.0957	96.5253	93.6602	76.165	69.2656	75.1134	39.6425	37.6854	41.3091	21.6839	24.8623	25.9092	51.986	61.4616	60.045
gene1860	12.4968	12.7354	11.6775	11.4684	10.4668	10.6466	5.28147	4.91698	5.17249	0.236108	2.46204	1.60214	4.22714	11.2416	12.0626
gene18622	1.6132	2.396	2.74015	1.26708	2.16295	1.60215	0.432694	1.32915	0.827484	0.185635	0.639734	0.815688	1.54304	2.39754	2.36346
gene1863	4.51092	4.15957	3.43604	2.70195	3.16863	2.81984	0.683385	0.681572	0.751865	0.910065	0.349848	0.127865	2.5983	2.61858	1.21655
gene18630	17.3757	9.90304	10.1667	11.6099	12.4105	10.5329	3.24756	3.47296	3.33991	2.62433	4.16447	3.24195	6.53366	5.93016	7.62136
gene18631	0.836359	1.34021	1.42091	1.2323	0.580354	0.593936	0.472963	0.314333	0.20918	0.392196	0.811295	0.698929	0.813798	0.584536	0.419131
gene18633	12.0645	7.07133	7.30768	5.10586	4.3599	2.72089	1.9906	1.43826	1.40605	0.314733	0.351043	0.338798	1.73475	1.52659	2.15846
gene1864	4.59487	3.76515	4.59197	7.60863	4.51949	5.3266	3.20678	2.23236	1.50701	0.329857	0.159133	0.238697	3.01367	6.15295	6.68345
gene18646	8.96721	8.04608	9.14336	6.48552	4.42433	4.43487	4.18873	3.00656	2.95174	2.34381	1.54008	2.16487	3.00259	3.73774	3.78918
gene18649	98.7088	92.8314	76.0112	45.9367	43.0204	64.1128	45.7595	46.1396	50.9134	37.3147	29.2722	29.2961	55.3553	43.0091	46.2802
gene18676	17.0729	20.4376	20.9681	15.2989	12.3024	10.8621	6.28926	6.79176	6.78247	20.6685	12.2867	12.6536	20.1508	16.1462	16.2413
gene18691	26.8862	25.1336	24.4302	12.9557	16.8233	12.8444	7.53563	8.97374	8.52022	14.5032	6.36855	7.93319	18.5266	14.809	13.2014
gene18700	1.05864	0.791119	0.915126	0.812967	0.465821	0.27512	0.151022	0.124256	0.087614	0.456489	0.347292	0.337415	0.582722	0.598375	0.327623
gene1873	13.3197	6.76357	7.77603	3.79059	1.72023	3.24081	3.17021	2.15231	3.85943	2.02437	1.98688	6.93148	2.65879	4.49926	2.85805
gene18739	91.7253	130.015	138.805	47.5104	44.0614	41.9439	44.8964	37.2237	42.6685	21.5277	23.4564	23.2061	61.245	72.9389	73.6438
gene18797	51.2028	44.309	44.9265	26.5534	33.3662	33.9167	21.8865	22.709	21.744	18.2499	15.8607	17.7974	26.5962	28.9904	27.1194
gene18811	13.7475	6.50721	10.1625	5.29238	5.94363	7.93692	5.35944	4.6562	1.3037	3.66357	4.5317	4.1348	5.21135	0.791416	6.74032
gene18813	94.3309	111.328	111.941	34.0242	54.6434	58.7188	57.2496	48.452	54.1639	41.8994	49.2364	57.4418	37.5651	54.9089	42.3347
gene18839	31.9655	37.4719	38.6007	24.5426	16.5845	16.2269	16.4037	15.8826	14.7933	9.39212	11.1365	10.1073	13.7695	19.4831	17.7147
gene1884	1.99158	1.74985	1.38742	2.18615	0.853887	0.756566	0.470643	0.200922	0.126894	0.359563	0.963889	0.713051	1.18148	2.73779	2.87972
gene18860	3.21231	2.51253	2.58421	3.44372	3.63684	3.66655	0.639242	0.558449	0.598423	0.40262	0.838037	0.691956	1.58167	0.828111	1.16203
gene1887	2.73119	2.55009	3.51837	0.789881	1.78774	2.06943	1.63733	0.930203	0.874937	0.819807	0.447669	0.838024	2.06489	1.20216	0.989457
gene18938	652.505	506.35	519.939	404.015	473.597	468.645	239.493	239.52	233.955	109.51	113.709	108.848	431.24	376.374	372.925
gene18945	18.2979	47.7004	25.5952	26.15	33.746	37.3755	13.1053	9.9565	9.86196	0.847013	1.43026	0.90692	20.6533	29.2161	26.3512
gene18948	5.99549	20.6397	17.9671	7.42832	8.78631	8.32696	2.99012	1.19666	3.38916	0.154308	0.310381	0.132741	4.2914	10.849	9.58824
gene18961	1.33766	2.30145	2.99514	0.589277	0.196875	0.301753	0.088707	0.125782	0.062469	0	0	0	0.386098	0.132948	0.057869
gene18968	50.5404	45.7561	55.9234	62.0194	94.0557	94.0936	26.426	12.5939	26.338	7.54291	10.7594	10.5703	114.015	11.8363	29.1473
gene1897	4.37627	0.89429	0.594924	0.441105	0.232386	0.083007	0.184744	0.015849	0.067179	0.14104	0.015664	0.134084	0.345308	0	0
gene18972	371.616	342.549	343.903	240.324	256.099	254.62	93.4055	78.6152	74.0476	28.5658	47.3611	42.5562	228.861	119.076	118.754
gene1898	4.91795	4.85495	8.14052	4.71906	5.2702	6.00355	2.78144	2.28292	2.61403	0.91851	1.53974	0.995842	8.18285	3.95818	4.00763
gene18996	248.975	262.938	262.522	171.326	143.355	147.46	141.094	131.35	134.471	109.277	97.4001	100.531	165.8	132.611	134.346
gene190	3.18953	7.77479	8.58525	5.83606	2.52004	4.29838	2.99943	4.65738	3.61195	1.26973	1.96726	0.757551	3.95323	5.63511	10.3346
gene19001	3.33573	5.0546	5.02726	1.9056	1.18443	1.52185	1.49534	1.73365	1.66056	0.709053	2.30118	0.854285	2.42218	1.62446	1.28969
gene19043	7.03879	4.89799	4.49993	1.93347	4.91299	5.77953	2.55681	3.06383	3.08946	0.75712	1.55841	1.70104	9.798	10.4772	10.2913
gene19066	5.06509	7.96422	7.63057	5.59905	4.14775	3.81064	1.86577	1.93465	1.45812	1.56882	1.21534	1.0193	0.292304	1.14572	1.95298
gene19074	28.7632	35.5945	38.885	16.0309	17.6564	20.903	18.2943	17.6823	17.1484	9.47521	12.5861	16.0022	20.9572	15.0536	21.1011
gene19115	1.98563	2.59139	2.07951	1.42822	0.866059	0.445041	0.767767	0.490547	0.799334	0.438716	0.319426	0.773947	1.27588	0.754263	1.45321
gene19118	6.46436	7.96676	8.59956	12.8998	13.3856	11.7653	1.19236	1.79589	1.67293	1.20598	2.22188	2.22133	3.51847	3.52235	3.27881
gene19125	4.03147	2.66295	2.81646	1.8785	0.894393	0.609368	1.30076	0.165761	1.07828	0.417362	0.690902	0.779119	1.28243	2.4446	2.30432
gene19141	21.4748	18.4453	15.3108	22.0649	12.2711	15.5166	6.83033	4.74821	5.71065	2.76983	1.86995	1.50481	10.8714	8.53251	8.09177
gene19142	2.24629	3.4481	3.36018	1.72223	2.90663	3.41606	1.04389	1.34057	1.04483	2.43518	2.74956	2.2125	2.69639	1.86399	1.41175
gene19146	2.02727	1.95835	1.65401	1.94393	0.609822	0.745683	0.36871	0.394804	0.140276	0.146131	0.414561	0.470464	0.29297	1.15123	0.670878
gene19149	0.801013	0.412881	0.624883	0.146295	0.254117	0.445146	0.162546	0.011102	0.105097	0	0	0.093454	1.16018	0.0209	0.059279
gene1916	0.644391	0.447636	0.399171	0.134748	0.12699	0.11009	0	0.009386	0.01976	0.005256	0	0	0.009988	0.012634	0.029272
gene19174	27.306	19.7272	19.5887	52.8018	52.6087	52.597	10.4054	8.25327	10.3363	0.655127	1.56084	1.72225	19.7754	11.9966	14.552
gene19178	7.79726	5.68959	8.01674	3.46323	4.81986	5.45947	4.26834	3.94454	4.82799	1.0059	0.456353	0.600156	3.72384	2.91594	1.82322
gene19191	964.13	1431.02	1474.26	1514.12	1271.04	1270.06	870.399	813.053	353.807	940.546	921.104	604.241	1358.23	1056.78	1162.34
gene19198	117.825	116.662	112.436	94.3753	111.479	131.707	78.4923	54.8657	71.5904	34.9217	41.0611	32.1485	81.515	78.2214	75.0082
gene19207	2.17312	1.16737	1.17641	0.243284	0.342114	0.400909	0.255219	0.300322	0.350613	0.267353	0.184539	0.45674	0.46234	0.473486	0.194328
gene19210	3.27333	4.98882	6.40111	2.58523	2.40069	1.54096	1.79754	1.13747	1.20107	0.651896	1.35258	3.92681	4.37302	1.16768	2.07104
gene19229	66.3638	45.0195	44.0221	6.28384	7.48461	6.20758	5.0998	4.72493	5.50347	5.5952	5.27105	6.13617	6.78808	5.72051	5.14731
gene19246	1125.65	940.759	923.626	2294.77	1960.7	2061.49	572.984	639.574	539.143	171.299	334.59	334.247	1572.31	1216.98	1376.65
gene19250	44.9755	68.4981	92.4246	32.955	69.706	65.6532	22.3581	27.1633	26.9527	10.961	14.3806	14.2897	34.0217	59.4055	46.0709
gene19252	3.39911	11.3612	6.16921	7.55637	1.52294	4.88354	0.700246	2.67767	2.03313	0.778749	0.970654	1.07272	1.35333	9.87055	2.47085
gene19257	37.1789	65.3454	69.6693	27.3816	56.8091	59.7548	12.9169	24.0811	28.7538	8.67593	11.6117	12.2054	27.1935	43.5274	49.7115
gene19285	6.96485	6.43404	7.20845	2.689	3.73957	3.80886	3.14717	3.4161	2.73417	1.58616	1.58269	2.12656	4.20938	3.21791	3.48286
gene19288	53.2926	55.0728	51.1524	11.696	13.3184	13.2763	10.0407	6.70817	10.0239	6.96329	5.05654	5.84461	13.3807	14.1868	15.0207
gene19289	19.7465	17.1017	19.3516	8.46008	12.1823	11.1059	8.41911	7.91433	7.21379	6.11898	3.42658	4.43449	10.9469	8.86367	15.0677
gene19291	2.69979	1.80255	1.75603	0.522747	0.535268	0.581062	0.227941	0.215246	0.132174	0.274544	0.560821	0.320606	0.504347	0.297751	0.319141
gene19300	42.9955	37.9173	35.3642	9.19631	13.0588	12.3701	6.87916	8.19296	7.08331	4.77794	4.69431	4.18575	14.0659	11.2594	11.7952
gene19301	19.1811	12.5242	13.5143	6.7016	11.1814	10.057	5.54073	5.17356	4.5878	0.927474	2.25935	4.60286	9.373	5.9112	3.86455
gene1931	2.31229	18.44	20.1083	3.07502	7.55695	39.5365	1.38564	0.319456	0.931828	3.29107	3.57828	5.78127	1.32378	0.905203	0.979003
gene19337	0.345288	0.401378	0.526771	0.264495	0.084141	0.055948	0.074613	0.127094	0.106603	0.217462	0.204296	0.287528	0.175923	0.185086	0.223802
gene19338	32.9798	22.7795	25.4046	7.43983	10.0486	10.1779	4.48359	7.40738	8.38974	4.09854	5.85217	6.06722	14.7752	6.93489	8.67535
gene19375	3.71743	2.79999	2.47946	2.39849	2.46313	2.26286	1.89017	1.67409	1.65023	0.545345	1.31738	1.08918	3.56857	1.17932	1.66942
gene19407	24.27	54.9215	57.5491	79.3854	97.2152	92.805	28.2712	25.1887	26.1829	2.76156	2.93017	2.2133	73.3908	58.0472	59.7474
gene19432	13.5612	10.0724	10.9572	5.79737	7.80985	6.79232	3.84677	4.22375	4.17917	1.19569	2.69268	2.21589	8.21275	8.84773	8.23295
gene19452	21.4918	18.8783	21.0793	29.9798	31.0205	34.5282	9.21567	7.42086	8.02985	0.781961	0.830068	1.06156	16.2171	17.7943	18.9887
gene1951	1.10885	0.603036	0.677538	0.188124	0.292134	0.287162	0.052399	0.028206	0.033401	0.054804	0.03245	0	0.069331	0.102944	0.106371
gene19521	6.1104	4.47611	4.30415	2.73064	2.21546	2.68708	1.50211	1.11671	1.81993	1.15967	0.945811	0.67829	1.57201	1.75839	2.55375
gene19524	4.32834	1.41685	1.58518	0.674792	0.847361	0.774535	1.0522	0.480809	0.766542	0.69267	1.0916	0.681826	0.655308	0.73947	0.364986
gene19545	1760.62	1310.48	1271.09	977.038	942.225	922.174	738.528	675.223	683.574	532.933	463.254	458.96	1021.67	778.938	794.13
gene19551	18.5652	19.5756	21.1381	7.83435	10.0307	11.1189	8.18438	9.92178	8.10968	5.52125	5.62833	7.55628	9.79123	10.362	10.772
gene19553	61.316	61.3407	61.5478	26.1972	38.3161	37.5606	30.9796	36.7071	34.4328	19.3512	18.9846	21.8471	41.8298	53.9139	51.2953
gene19557	4.67217	4.32401	4.14066	2.02818	2.61259	1.86347	2.0095	2.42569	1.96085	1.6628	1.4653	1.60721	1.98969	2.62915	2.30897
gene19560	16.0917	30.8022	35.6875	11.8316	5.24441	5.32877	4.19491	4.20892	3.65909	1.60171	2.45568	1.67162	6.48728	6.02578	8.51507
gene19599	54.1828	66.2817	68.3099	23.5548	30.2613	34.3248	33.0509	34.9088	36.9217	22.5775	30.2567	31.8963	29.7608	37.6898	38.9109
gene1960	1.08963	1.88039	1.95203	0.807765	1.21593	1.07181	0.808542	0.607006	0.915776	1.69087	0.91641	1.27523	1.46817	1.06799	0.81172
gene19628	15.8102	16.0729	17.1256	10.6442	10.0728	10.2785	9.19579	8.47488	4.58481	17.3733	13.8239	12.8187	3.11029	14.0381	9.59174
gene19639	2.60298	2.11454	2.93471	1.9791	2.07501	1.98432	1.02911	1.07372	1.14546	0.504479	1.30342	1.3245	2.38378	2.39959	2.12856
gene19657	45.1373	52.6286	53.2878	38.9022	37.9684	42.8051	21.5196	21.8679	21.4436	14.6354	18.7523	14.7178	41.9182	27.2691	25.4736
gene19671	34.5133	30.9835	39.9843	23.701	38.5341	31.5557	18.4187	13.3489	12.8863	2.95814	3.21002	2.83556	24.1977	29.4581	38.3458
gene19679	185.25	180.129	219.212	196.43	227.713	201.758	119.617	88.9291	86.4749	93.0671	76.1804	72.6852	200.713	175.753	164.526
gene19710	23.0748	15.4884	15.8101	10.3241	9.88263	10.9692	9.06817	10.9319	10.0032	6.20522	10.013	8.95741	11.3999	12.1917	12.2001
gene19730	25.665	23.6163	25.1174	14.5011	11.7935	13.4004	13.0141	14.7383	14.4571	11.8756	11.566	13.3918	10.5658	17.0418	19.7335
gene19754	57.6883	61.6739	65.2135	23.519	33.0287	32.0019	18.5426	21.8511	17.9977	11.5256	15.6221	20.4361	17.3987	14.9479	12.1962
gene19766	2.58748	3.85628	4.31994	2.17383	1.16488	1.49944	1.1853	1.47915	1.56909	7.51975	3.71445	4.1149	3.66988	2.67907	2.76737
gene19821	6.83815	4.58004	0.225656	6.34249	3.6697	0.553199	0.811906	0.802082	1.59714	2.26317	5.00039	2.00098	0.290806	2.80398	0.540716
gene19851	8.62947	6.26131	7.29166	7.64569	5.70927	6.80323	4.04153	3.47157	3.58889	0.160033	0.061023	0.343572	7.05256	8.06606	7.78624
gene1986	40.3006	37.6153	40.1178	22.0314	30.3338	29.2696	20.5306	20.8412	20.697	13.0781	13.7357	12.6211	24.0081	27.6424	26.7202
gene19861	3.80911	2.69598	2.02465	1.71858	1.05263	0.808418	0.672837	0.334971	0.209325	0.250752	0.160546	0.166368	0.309387	0.517833	0.303833
gene19870	109.67	106.421	104.33	75.1381	74.1161	74.8348	58.3001	59.0211	60.811	33.3093	29.3955	31.4741	64.9942	65.7874	65.9622
gene19905	3.36799	4.0342	3.58471	1.36517	1.89553	1.40383	1.33695	1.33086	0.94164	1.12647	1.03079	1.03006	1.74967	2.48639	1.7454
gene19907	19.3621	24.2795	24.4209	11.5842	10.8452	10.6704	8.9372	8.76985	7.81693	13.2502	12.6303	11.8818	11.149	12.6254	10.8235
gene19910	3.05969	15.2996	15.0407	13.0708	6.48548	7.80375	2.09091	1.58673	1.84327	0	0.154646	0	2.95488	3.48745	3.06665
gene19911	2.4573	4.6427	3.32081	5.19008	3.69139	4.14572	0.438512	0.23017	0.38644	0.03847	0.072513	0.073001	3.91102	1.01279	1.4842
gene19927	2.08567	2.86395	2.82902	4.19651	2.4274	3.13035	0.446067	0.204407	0.248673	0.050194	0.143139	0.16065	2.38793	0.957439	0.764674
gene19928	1.64201	2.39079	2.30115	2.44515	1.85391	1.5728	0.420613	0.166443	0.593461	0.249489	0.211863	0.068378	0.948901	2.64128	3.00092
gene19933	0.783836	1.54991	1.21102	1.49513	0.439036	0.218298	0.384463	0.615826	0.512616	0.598266	0.478812	0.501452	0.963362	1.39007	1.04076
gene19974	2.77852	2.31196	1.70199	0.845672	1.14906	1.09682	0.357801	0.252313	0.190133	0.030256	0.061956	0	0.813154	0.78843	0.611383
gene19975	36.6498	56.735	57.2591	21.1758	18.8693	20.2847	4.51341	3.89749	3.86917	0.050819	0.395607	0.334518	8.45478	19.0578	17.3101
gene19986	9.94357	5.3237	2.75617	5.38453	2.31898	7.29481	2.61516	2.51698	3.20794	2.7793	5.11752	5.36171	5.26591	6.5109	4.09183
gene19987	10.1194	8.43337	9.26712	10.665	9.37242	12.7754	7.3451	4.46514	3.55911	9.32395	10.3459	10.8023	9.23535	9.1508	8.12457
gene20001	78.9461	766.084	742.484	36.1087	11.7955	10.501	8.59499	5.89104	6.63751	233.846	258.287	4.21331	1073.96	38.3145	41.3186
gene20013	10.4434	9.37991	9.19936	7.63854	6.46601	6.51769	4.75769	5.35984	5.01798	7.15067	8.79348	9.23393	6.00032	5.63896	6.17188
gene20020	1.2774	1.22756	1.24845	0.883594	1.5112	1.8012	0.126129	0	0.031888	0	0.032649	0	0.147746	0.368993	0.611193
gene20022	2.37057	2.11341	2.28484	2.82514	0.387363	0.848225	0.407574	0.225428	0.264695	0.126502	0.232428	0.219247	0.55122	0.51232	0.462459
gene20023	2.24661	1.39021	0.984263	0.498546	0.512421	0.645065	0.575263	0.744437	0.450667	0.255771	0.921476	0.913136	1.03997	0.043291	0.061737
gene20052	10.3354	8.49321	8.26474	6.81246	10.1774	8.26906	4.60532	4.72815	5.74598	2.80196	3.23867	1.6414	6.7263	13.9448	14.1757
gene20058	1.57421	2.17444	2.63975	2.30477	2.08464	2.72952	1.27767	0.908376	1.24131	0.347047	0.417271	0.314316	0.721984	1.96977	1.47703
gene20062	1.95466	2.52834	1.98536	1.72147	0.01449	1.37088	0.947147	1.21639	0.804675	0.537932	0.769702	0.291431	1.95488	1.72584	2.16839
gene20067	53.4267	52.878	56.0055	32.7389	31.1346	30.8814	23.9921	23.7757	22.5218	9.94291	13.2847	14.5126	28.2686	28.5047	26.4904
gene2009	62.316	58.0224	60.3257	28.532	35.2859	33.6173	12.9466	13.0259	10.7985	5.64736	7.15173	8.89651	14.4669	15.494	15.7021
gene20094	12.9495	10.9553	10.1655	6.79479	7.30058	6.12475	3.71753	3.73045	4.16926	2.57676	3.63474	3.66505	8.91568	4.17903	8.01312
gene2011	1.2404	1.81325	2.33473	2.89139	1.706	1.50709	0.834863	0.974516	0.703434	0.456279	0.569054	0.608373	1.18627	0.837755	0.682888
gene20111	0.58384	0.83036	0.597789	0.268738	0	0.022294	0.067289	0.052231	0.168465	0	0	0.024135	0	0	0
gene20123	1.91405	1.22249	1.91531	0.530772	0.599137	0.793251	0.45123	0.449909	0.634259	0	0.496557	0.17624	0.330254	0.178307	0.298816
gene20127	593.37	498.703	497.849	196.476	265.792	267.094	105.69	108.513	105.572	49.8584	45.7623	46.5096	217.027	146.861	146.492
gene20131	51.7399	54.1325	50.5753	27.3309	48.1806	47.0278	15.6937	17.5727	15.5307	6.42138	16.0681	12.6934	26.7539	10.8994	18.5275
gene20141	35.0275	27.9251	30.6889	20.8935	23.0542	22.5022	13.166	13.283	12.5175	7.11353	8.84373	8.18506	24.6802	13.9343	13.639
gene20148	4.19049	7.31998	6.61604	3.80052	5.14595	3.70999	1.21625	2.76138	2.09959	2.3062	1.1443	1.0411	3.74643	3.32012	3.28278
gene20157	1.50446	3.30859	2.75393	0.63143	0.150264	0.043954	0.087806	0.204439	0.216782	0.067484	0	0	0.219602	0	0
gene20161	5.06133	7.16825	8.01815	3.06996	2.8835	3.11597	3.51702	2.7894	4.94182	2.01748	2.42624	1.48794	2.0148	1.58265	2.90803
gene20178	87.3682	84.4214	71.7653	55.804	51.6853	49.3983	41.7348	43.3504	35.359	26.4508	26.9963	26.5334	41.4172	55.2527	41.1275
gene20203	14.6247	17.2341	17.5531	12.5258	6.92578	6.17822	3.67985	3.56065	4.40572	0.649128	1.81035	1.52169	5.03063	12.1797	13.4389
gene20204	49.516	34.2081	34.5725	44.5447	28.2579	21.3704	19.8191	22.3888	22.2723	19.5988	17.8901	16.4091	18.8403	34.9004	35.5311
gene20222	68.6281	59.3004	61.8748	29.8501	29.8927	26.7099	26.3184	27.2725	28.7407	23.4281	27.5753	23.7054	25.0035	32.6458	33.1434
gene20223	1856.66	2159.65	2099.82	1178.55	1561.51	1548.24	610.293	601.353	564.381	74.4725	79.7352	75.1794	1485.05	1097.01	1049.74
gene20246	60.327	57.5272	63.8232	18.8824	18.0647	18.3495	34.5996	23.7771	31.0158	50.7362	52.0106	57.0508	16.1736	22.9297	15.3887
gene20261	11.8064	6.84389	7.89942	13.0007	10.3891	11.9747	2.19177	1.23925	1.38896	1.22452	5.20303	4.28167	9.10247	2.0596	1.33298
gene20263	4.22102	2.50451	2.04252	1.90966	2.29419	2.49645	0.965579	0.611579	1.19846	0.392552	0.758797	0.608671	1.11925	2.56794	1.35325
gene20265	2.6654	3.67613	3.76876	2.8157	0.45551	1.13558	1.34331	1.41792	0.895455	0.87453	1.20087	0.799319	0.775699	1.3983	2.41787
gene20278	1.64681	1.54348	1.12059	0.512676	0.786188	0.829142	0.636944	0.957397	0.683554	1.13033	0.730053	1.2059	0.484036	0.987115	0.728186
gene20296	3.75184	5.79965	6.45665	4.21729	4.4167	4.01303	1.3159	1.3864	0.39434	0.936964	1.85753	1.61464	2.70659	5.06926	4.26121
gene20303	60.9178	84.6209	79.9114	1.06886	1.60963	1.34304	2.9199	5.19989	6.26328	5.73241	6.59518	7.07956	1.29875	1.32802	0.982985
gene20304	85.9389	77.2707	79.6643	60.6591	67.8636	65.3252	52.2464	44.4505	45.4816	16.9307	16.9743	19.5109	61.8086	66.3731	67.408
gene20307	1.03077	0.916948	0.630095	0.53202	0.550724	0.395781	0.226337	0.413669	0.241655	0.0783	0.140577	0.176525	0.525976	0.281235	0.23128
gene20311	200.843	154.06	162.196	154.125	158.377	147.975	93.9466	77.9763	73.3372	35.1644	48.2054	43.6978	195.654	85.2246	97.0543
gene20312	195.471	296.938	301.23	235.649	160.884	156.557	108.277	111.355	113.007	18.7949	16.5889	16.108	251.871	112.397	116.059
gene20324	22.677	20.0735	20.5342	12.2682	12.6172	10.0409	11.5967	12.8647	13.2749	8.65711	6.77761	6.40686	11.8421	10.954	10.7635
gene20356	4.22117	6.50863	5.31989	4.89773	3.93043	4.73207	3.29472	2.82617	3.34834	1.88033	1.79231	2.56857	3.98331	4.36838	3.70415
gene20357	11.0063	16.237	32.8525	9.9431	10.9863	9.54661	8.89941	6.44664	6.19213	9.30468	9.60624	20.7511	22.8237	9.08603	9.47467
gene20358	121.053	124.255	132.259	95.8738	93.8868	64.9769	73.1938	91.7744	68.5077	62.4426	56.1139	57.2747	79.0959	81.9671	85.0042
gene20385	9.08348	9.11518	9.19898	6.53485	7.74188	7.1018	4.72843	3.5377	4.44341	3.33455	5.34374	5.99396	8.09972	6.44997	5.74856
gene20432	68.5082	36.6684	40.3281	3.79497	3.25906	3.8413	1.09596	0.243961	0.44093	0.3079	0.554147	0.957134	2.39833	7.54363	5.94527
gene20433	20.4367	17.7652	18.3373	10.325	9.87824	9.78731	10.2225	10.5123	9.32595	11.1668	11.1666	10.8755	10.6045	10.4556	9.38752
gene20435	9.81221	14.1766	13.2052	3.32828	5.43392	5.42049	4.56006	6.71246	6.33652	2.95637	3.05795	3.107	3.83888	12.0568	10.8845
gene20436	83.594	54.3563	57.6163	23.0934	26.6472	27.4679	39.9611	25.6185	37.2305	25.5047	34.0265	29.5421	23.9449	34.2318	30.283
gene20439	99.4727	72.5772	74.0886	37.1719	41.1011	37.4126	39.1656	42.0032	46.2485	39.9448	30.3356	37.367	46.3445	36.9389	39.1318
gene20498	6.03804	6.79066	6.94528	2.87274	3.20336	3.30089	3.78787	1.82606	2.04614	1.13607	3.31698	2.70069	3.2258	3.3455	3.14609
gene20510	26.6914	24.3332	21.0786	11.1782	12.6448	11.6588	3.82245	2.67137	4.3449	0.996587	1.11938	1.18114	11.4542	7.23755	6.74883
gene20527	8.09385	6.03412	5.57927	2.51878	3.63918	2.35979	1.59299	1.31927	2.08692	1.13069	0.570508	0.46588	3.77132	3.5641	2.98494
gene20551	118.496	100.648	102.729	47.997	44.7611	41.3412	42.1549	38.1094	39.4778	35.1152	41.4612	37.3247	56.8613	49.7004	57.8045
gene20556	25.1732	33.7403	56.7309	54.3729	28.4736	26.3294	24.4305	20.5767	16.5619	19.7489	24.1592	24.812	16.8786	24.0196	38.5408
gene20563	38.7168	12.7491	28.4864	16.5146	13.9293	14.9202	10.361	11.8205	10.7085	8.9482	8.12086	8.03813	13.2485	14.607	12.9971
gene20575	1.35809	1.63545	2.39685	1.58621	1.19213	0.991397	0.831887	0.547806	0.385319	0.106948	0.390169	0.384703	0.934357	1.16045	0.772353
gene20581	42.0386	50.921	30.5851	18.3643	13.9656	15.3255	11.4953	12.3638	11.9142	8.80286	8.11476	8.07353	14.5278	15.0256	14.3634
gene20594	24.9703	23.9873	25.4367	15.4357	16.9337	19.849	11.154	11.0863	12.1571	9.11671	9.94679	10.8469	12.2275	14.7329	15.118
gene2064	2.01076	3.26207	4.59972	1.23845	1.96313	1.91217	1.65757	1.22799	1.49861	0	0.181996	0.169142	1.69006	1.93986	1.23029
gene20679	0.34444	0.715596	1.02468	0.519442	0.420255	0.547312	0.310025	0.233875	0.134563	0.133806	0.236168	0.102668	0.073523	0.368429	0.398773
gene20704	147.355	140.354	147.35	98.7864	77.2865	77.2746	70.226	70.0206	69.9428	88.6863	88.1621	95.8153	78.5481	71.2098	78.5628
gene20712	3.63274	2.50019	2.32119	1.60246	1.83877	1.9416	1.03071	0.670271	0.536405	0.692124	0.292563	0.229016	1.5951	1.07564	1.09951
gene20714	3.99455	4.38576	3.96284	1.73268	2.48355	1.97351	2.48612	1.47776	1.7131	0.778728	1.04257	0.903268	1.73186	3.01935	2.54224
gene20720	0.654969	0.614967	0.58758	0.086277	0.098051	0.039795	0.169724	0.074273	0.15269	0	0.042974	0.050155	0.081195	0.104629	0.081124
gene20723	51.4568	52.112	50.7455	22.1067	23.1965	24.253	24.2143	24.4379	23.9313	18.9577	17.6262	17.4687	22.2622	25.139	25.6476
gene20753	8.63388	8.72138	9.49711	11.7995	15.0009	15.1517	5.11718	4.80848	3.75848	1.69184	1.64674	2.05024	13.8691	9.77376	11.0498
gene20754	10.8084	11.2397	12.4692	7.80041	5.85098	9.36374	6.07604	5.69164	7.67316	3.2086	3.55829	3.8668	9.58642	5.10633	6.49599
gene20758	60.6985	80.9572	85.458	70.819	69.5297	65.3018	27.6477	21.2839	22.4133	57.695	35.8858	29.7683	45.9893	17.7889	20.3645
gene20759	2.1761	4.45308	4.79788	6.10946	7.17432	8.07731	1.55984	1.08617	1.4587	0.959662	2.0072	1.69111	7.95622	4.30987	5.75883
gene20763	64.3293	46.937	49.5986	21.5918	30.2063	28.0205	23.1434	24.1973	21.9758	13.1837	8.42656	9.90579	32.4296	25.1139	24.741
gene20768	4.42481	4.3317	5.13585	3.17081	2.65473	3.21255	2.25101	2.00849	2.14705	1.21067	2.17326	2.2014	1.34441	4.1086	4.04344
gene20769	2.38837	2.08013	3.29536	2.1348	2.25318	2.05378	0.948414	0.906	1.27785	2.24376	0.820574	0.825295	2.54777	3.15178	2.28973
gene2077	2.54965	2.69094	2.98926	2.54262	2.63866	2.03862	1.58374	1.42827	1.38505	1.10163	0.875243	1.03253	2.05048	1.10029	1.44641
gene20772	82.7836	67.3092	69.1294	37.4969	40.1868	37.7312	43.612	43.3394	43.4345	55.089	55.2914	52.2708	44.9543	44.2575	42.8715
gene20781	76.9691	59.0028	58.2155	28.233	32.7331	33.2142	20.7487	22.3122	22.8749	17.3563	26.1703	24.1331	17.1171	19.0189	22.1518
gene20785	1.52738	1.28519	0.99249	0.618039	0.235395	0.566759	0.305106	0.259517	0.289475	0	0.059957	0	0.850861	0.795398	0.427073
gene20787	4.85675	2.98127	3.49031	3.23632	5.0072	4.83483	1.72487	1.50039	2.34917	0.269767	1.08307	1.011	1.54423	2.60067	2.02994
gene20791	38.982	27.8317	27.7691	129.263	102.869	101.429	3.22899	2.63336	3.73543	0.494278	2.66807	2.87815	27.1963	8.15354	7.79115
gene20797	7.5534	3.92162	2.9531	2.984	5.27038	4.12583	0.744511	0.622351	1.04416	1.34663	0	0	13.265	3.79371	4.12057
gene20806	20.2324	13.8424	15.2881	10.0501	10.2556	9.92811	4.50153	4.38855	4.64574	4.14016	3.14562	3.37428	16.3493	7.28146	7.5416
gene20816	15.3179	15.6476	13.7571	8.01284	6.54672	7.37215	5.39488	4.44291	3.86921	9.53092	5.17138	5.0225	7.5734	7.04291	5.49622
gene20817	9.13296	7.65189	8.30729	5.68696	4.44946	4.30486	3.93211	4.33678	3.87706	3.54415	2.15168	2.11485	5.09493	5.76818	5.62967
gene20828	71.551	38.476	60.2067	27.9426	6.49847	32.3563	17.0363	20.0322	25.9678	31.6115	15.4791	28.6551	34.4386	11.4051	42.3087
gene2083	13.1747	11.0127	10.2839	14.5562	15.2527	14.0445	7.17824	6.30429	6.7845	1.68692	5.09811	3.78177	18.5246	13.2018	12.7674
gene2086	28.8172	32.5004	32.72	20.0665	21.2015	22.8716	18.9648	19.0846	18.4211	13.7262	16.9172	15.1779	23.4806	23.0492	24.7261
gene20862	2.43461	4.05165	2.83281	5.29932	5.43485	6.14501	2.41698	1.82459	1.60986	0.318682	0.095047	0.113116	1.03674	6.90123	7.28887
gene2087	26.8268	40.6177	4.53489	9.54347	13.5803	16.8042	2.01322	3.37882	1.0648	0.949447	3.51348	2.55039	7.17856	5.2132	4.33711
gene2088	628.272	984.078	998.93	786.8	764.227	731.602	389.748	271.6	303.465	143.577	129.489	137.084	471.543	306.367	318.659
gene20881	2.29238	2.62318	2.71883	0.235543	0.320796	0.126816	0.638222	0.000286	0.349115	1.47898	1.12972	0.833121	4.77729	0.656882	0.331385
gene20888	19.7386	21.947	20.5008	7.00831	7.61745	7.48639	8.28047	9.5197	7.18798	6.65441	9.60806	9.86456	0.709428	8.00128	7.39038
gene20889	11.6384	29.4987	29.2406	16.418	14.0741	13.5273	2.19425	2.31765	2.07286	0.478638	0.991578	0.86731	2.44314	7.42609	7.47331
gene20894	38.6704	32.6708	32.5321	22.1772	22.0087	14.8879	9.31074	22.3904	22.6	17.4883	26.3574	23.6244	22.882	28.2258	32.4521
gene20906	117.416	66.5256	71.5432	26.0757	37.4434	35.1166	35.8485	47.6561	46.9424	87.8017	87.2335	85.7165	104.438	46.3884	45.4233
gene20911	10.6016	6.7859	6.15458	8.07157	8.70231	9.25362	4.66308	3.53355	2.85896	0.608098	1.87675	1.40667	19.1266	12.1145	10.8017
gene20912	79.3207	91.2838	102.112	68.3216	61.4141	58.7062	33.7141	27.3409	29.2003	16.3135	53.0169	48.2984	43.3178	53.5681	52.3272
gene20914	1.61479	1.16957	0.863707	0.900001	0.602007	0.892107	0.216225	0.448288	0.398529	0.082912	0.230134	0.179228	0.409042	0.31855	0.335503
gene20920	5999.99	5180.66	5286.43	3032.16	3139.99	3163.05	1307.49	1216.85	1264.9	591.33	521.373	529.912	2432.68	1938.28	2047.13
gene20922	4.98678	4.83009	5.02815	1.61797	1.29591	2.33252	0.423381	0.209933	0.377151	0	0.177569	0.13595	1.15082	0.887154	1.39353
gene20935	75.8699	118.886	115.474	89.9768	74.8585	80.7179	44.136	56.7649	53.8132	34.8723	29.2865	29.5363	39.6513	50.809	55.5694
gene20965	35.986	31.472	30.8659	47.8905	46.4938	47.3476	19.7683	17.3296	17.5073	4.69255	6.24495	4.65674	29.6571	30.5272	35.7984
gene20966	84.6198	89.1212	84.4453	49.9733	58.9925	62.8039	41.0177	43.6536	40.0975	37.7153	36.2234	36.9321	42.1297	51.3166	50.7589
gene20972	41.4946	39.0804	40.1143	26.6701	29.0269	28.9331	24.5868	22.2153	23.1909	23.0368	24.7766	24.1821	33.7477	19.8286	21.578
gene20973	14.9361	27.409	28.5019	13.4171	17.8999	20.7258	15.1218	15.5105	12.0745	15.7922	14.2928	12.6479	13.6276	17.1446	19.6411
gene20978	21.7	97.6405	44.3105	59.3971	41.8515	40.4217	21.8782	16.2398	21.0596	13.9018	8.80883	7.15789	30.2695	12.3456	15.8608
gene20979	7.19505	7.14672	7.17832	4.75431	3.80105	4.00103	2.53658	2.49095	2.40174	1.65016	1.75171	1.77305	4.96666	4.1601	3.57235
gene20982	163.924	221.349	185.828	91.0859	103.899	104.604	27.0578	26.9205	26.365	10.4703	11.7336	11.8454	57.3158	52.5408	53.2742
gene20983	4.57108	5.53885	8.87751	5.21913	4.06252	4.66203	2.58745	1.91333	1.87646	0.310657	0.411597	1.23135	3.38126	2.65178	2.34056
gene20989	34.3511	49.5419	53.6132	15.4965	19.1455	16.7733	13.8096	20.674	18.2641	16.011	24.0537	23.503	10.0522	16.0788	15.3089
gene20999	7.51734	6.23025	6.11246	5.91201	9.2933	7.82501	2.0406	1.68478	2.36535	0.740071	1.2839	1.26204	15.1103	3.34306	2.94212
gene21008	12.8456	15.0915	9.00867	5.44869	5.63461	5.39354	2.47228	2.68914	2.53003	1.88608	2.33301	1.91385	5.00499	3.82807	4.55965
gene21017	265.295	206.301	194.697	125.602	156.087	152.015	79.416	87.3008	83.134	54.7251	55.995	56.6145	118.421	101.708	98.148
gene21026	4.0434	3.44948	3.32222	0.595057	0.755825	0.486177	0.163263	0.09318	0.098081	0	0.071346	0.098126	0.203739	0.559657	0.594849
gene21035	45.3039	29.9307	31.6513	22.6705	20.6438	19.7306	12.1663	13.028	11.6283	10.2985	12.0744	13.501	12.6961	13.0084	13.2989
gene21037	5.83856	7.00598	6.97691	5.51096	5.98033	5.77209	1.85477	2.05595	1.72485	2.24233	2.97899	2.22191	4.68697	4.64064	4.81546
gene21039	8.70805	7.37266	8.12768	2.29344	0.16346	1.69198	5.02541	3.43762	3.53671	0.661561	1.20283	3.19231	4.14959	2.97081	3.76889
gene21048	48.164	41.913	41.8901	24.5313	23.7019	22.8589	18.5075	19.9718	17.8783	7.68303	8.00665	8.80008	18.173	27.3827	28.9883
gene21060	5.13713	2.5112	2.77763	2.00007	3.23047	2.9556	0.943995	2.13267	1.53021	2.80665	2.08356	2.54611	0.686219	1.48246	2.5485
gene21075	15.0088	15.0194	11.1221	9.34536	4.87092	7.62812	11.2866	6.39435	6.82293	9.1862	6.50634	6.2443	7.62557	6.99754	6.19745
gene21078	97.8217	117.305	1.37035	106.045	104.702	114.843	1.09394	1.16082	1.60466	1.23503	1.41836	1.39682	0.97829	1.33447	1.31659
gene21095	1.80346	2.22623	2.13945	3.12795	1.75761	1.60767	1.06498	0.770732	0.672306	0.459426	0.669048	0.024334	0.557058	1.00394	0.785134
gene21108	3.706	1.52534	1.91856	0.928361	1.04571	1.42921	0.296039	0.16078	0.282668	0	0.083188	0.146913	0.407887	0.749991	0.77956
gene2114	576.779	584.588	589.218	428.524	499.238	502.598	261.975	264.051	266.006	169.564	147.075	145.943	347.583	385.828	373.173
gene21140	30.9224	19.9716	23.0473	8.17995	9.2433	15.5874	10.6438	9.57928	11.1128	5.95459	9.58891	9.87267	14.3064	16.1925	15.8111
gene21143	12.5031	10.8937	12.3448	3.81176	3.96239	6.43072	6.01197	7.26912	6.2914	5.18647	4.15222	4.80527	5.01123	5.47468	4.91879
gene21161	8.84696	5.86415	5.25733	4.65194	1.71144	3.32238	3.75809	2.36999	2.43796	3.95312	0.141018	3.54005	5.65146	2.69282	3.86621
gene21167	7.61567	15.6972	14.0109	6.12934	7.00326	7.15985	5.4454	6.4206	7.06605	1.6649	3.65547	2.76323	7.97262	4.63544	5.21373
gene21236	17.2774	14.7851	18.6104	9.61633	11.065	11.6346	6.2801	7.81113	7.19083	3.60115	4.06681	4.23416	6.79047	10.4937	9.8425
gene21240	35.0315	30.6832	31.3182	21.8271	18.6379	17.2339	18.2034	17.7062	18.0749	26.7371	26.0345	21.7565	19.2272	21.9939	19.7071
gene21249	75.0447	87.4472	81.5746	53.144	53.6236	56.3963	40.5386	39.2645	32.6365	30.5549	32.8789	38.2249	39.5573	44.0893	40.7043
gene21250	55.9682	44.674	37.9204	25.9192	13.8976	12.853	30.4839	24.6666	23.8377	12.8889	21.2825	18.3385	19.6142	19.8982	21.4763
gene21259	2.94832	59.0139	59.7664	62.2096	55.813	63.2575	1.09417	0.516021	0.834215	1.66177	18.1175	18.0611	82.2869	0.371365	1.47805
gene2126	4.46747	2.78608	2.30533	3.22052	3.17239	3.25504	0.810764	0.300804	0.942808	0.217335	1.07653	0.458894	3.14591	1.81907	1.06833
gene2127	50.4765	58.9406	57.8281	22.5814	23.7429	22.4004	19.5218	22.1184	20.2188	15.39	18.8169	19.5032	25.3589	22.0575	20.9907
gene21287	4.41666	5.24121	5.24665	4.39756	4.45838	4.92468	0.496034	0.544663	0.371441	0.082605	0.200494	0.120764	0.564276	3.13428	2.99518
gene21288	0.627799	1.50559	1.46983	0.478747	0.451042	0.713079	0.135578	0.276097	0.204997	0.159046	0.469801	0.637698	0.243411	1.16712	1.16204
gene21297	1.49561	2.53822	0.347296	0.001755	0.002585	1.71821	0.04276	0.002792	0.002272	6.17637	0.001905	0.001262	1.33667	2.77621	0.00047
gene21298	210.465	203.859	203.946	108.743	149.79	154.185	106.801	115.82	113.968	86.0058	71.9385	72.0257	127.318	147.301	131.684
gene21306	48.7926	43.1375	34.5648	11.7032	13.3275	12.5719	12.418	10.2241	11.6888	8.24054	9.87183	7.8493	13.1278	11.6117	10.3991
gene2131	10.7752	13.125	12.3643	5.24124	7.15666	7.50471	7.20087	6.12761	5.36148	10.112	9.71937	11.138	6.14429	8.73649	9.01469
gene21318	4.83204	4.25818	4.4991	2.21321	1.83364	1.88692	2.59385	2.69231	2.34679	2.951	3.49791	2.93154	2.04513	3.35866	3.15498
gene21320	31.1896	29.3645	26.5217	21.7769	18.5046	20.5963	15.0354	16.9826	16.7172	27.3243	23.3954	23.6369	15.3586	13.7986	12.4615
gene21324	1.46589	4.48732	4.11321	2.21149	3.06672	3.14802	0.81776	0.799956	0.84497	0.644561	0.480074	0.817675	0.90001	0.511424	1.05873
gene2133	1406.14	1770.72	1609.7	4359.71	3880.76	4107.12	470.745	391.042	262.944	88.5672	98.8001	90.1288	1844.61	1006.98	1106.65
gene21334	4.85958	8.15319	8.91649	6.23879	3.56012	3.85076	1.65375	1.84544	2.46503	3.58318	2.87053	2.46037	1.68302	4.71726	4.12981
gene21340	3.50699	6.02641	5.07977	1.69361	1.4934	1.49744	1.98958	2.37956	2.69207	0.764504	1.17904	1.3811	1.61608	2.51277	2.20396
gene21341	3.04949	3.00614	4.52145	1.8328	1.96449	0.889466	1.65897	1.68818	1.40233	0.848857	1.70523	0.789746	1.23731	1.28123	1.33111
gene21342	6.41019	6.80182	7.56027	1.89078	2.46597	2.46965	2.73334	3.46653	3.3395	1.38478	2.1701	1.69827	3.69257	4.97065	5.21213
gene21351	11.8027	10.9619	11.0223	5.2934	8.09479	8.52682	5.3096	5.88748	4.90535	2.92734	2.92294	3.58541	7.71704	9.25887	6.96004
gene21356	3.90779	4.46361	8.42446	3.99712	6.76166	5.55905	2.08233	2.22211	3.04578	2.28142	0.793079	1.66317	2.4901	6.24937	6.56194
gene21367	7.774	4.88603	4.46886	21.0286	20.376	21.1828	1.56202	1.19348	1.48625	0.059539	0.220062	0.227317	4.13315	4.09989	3.47668
gene21371	7.77805	6.3484	6.65634	4.47421	2.86418	4.33798	3.05948	4.24309	3.62707	2.62148	3.1759	3.31936	5.76022	4.53259	3.67345
gene2138	18.2425	11.4803	12.5664	16.3018	22.0887	19.2967	5.37612	5.59473	4.88599	2.9605	1.94888	3.20527	11.1926	8.39462	9.14089
gene21382	9.76692	7.24365	6.23284	9.31639	8.50406	11.6535	2.04178	1.48609	2.10775	0.577442	0.875728	0.750347	4.66008	4.9971	5.67722
gene21420	4.27081	3.87259	5.20345	1.48832	0.766803	1.53353	1.71944	1.28272	1.01174	1.3413	1.02282	1.52518	0.896821	1.6909	1.6798
gene21446	23.9065	22.8796	23.5272	17.8496	16.6143	17.2753	10.0321	11.5769	12.1177	11.1294	11.6109	13.6423	11.1424	17.4126	15.8526
gene21456	6.64707	5.49308	4.90963	10.2976	10.8737	11.6311	2.46361	2.30752	2.81352	0.796368	1.42929	0.829704	8.74583	8.40516	7.20799
gene21471	6.18831	4.02672	3.04908	1.44091	1.63267	1.66407	0.908027	0.827422	0.916814	0.369848	0.818542	0.543275	0.886774	1.44128	0.950654
gene21476	35.496	23.8352	23.0232	14.5695	15.6737	15.1576	15.7209	15.6571	15.5652	6.79242	9.46598	9.33128	21.6859	16.9976	16.6552
gene21482	3.64963	2.88764	3.17833	1.04956	0.53757	0.483677	0.437183	0.780754	0.903169	0.060171	0.659051	0.439671	0.386177	0.153232	0.144894
gene21491	30.8439	15.1598	17.7876	4.00965	4.52653	4.42321	1.61725	1.60228	1.44813	0.589985	1.04884	1.36798	6.37165	1.82234	2.34925
gene21492	12.8152	15.5259	13.8109	9.66159	7.91303	8.51025	3.74485	2.86557	2.73225	1.51508	1.55928	0.871095	6.98086	3.62209	4.85163
gene21545	9.34755	6.32096	7.99988	10.4016	8.38236	11.3541	4.21441	3.40676	3.75899	1.53004	1.76289	2.14351	6.65999	7.33045	6.87513
gene21563	6.86802	4.45443	5.04761	5.8347	4.61033	4.18277	0.478337	0.403382	0.361543	0.20032	0.984216	0.748475	1.65103	2.3059	2.33192
gene21567	1.92076	1.51876	1.22506	0.742199	0.717915	0.381962	0.231642	0.42697	0.301776	0.227585	0.203637	0.386922	0.514993	0.507384	0.454222
gene21596	25.8543	21.9068	24.859	12.9074	13.958	12.9676	10.0905	14.3258	12.1139	10.8559	11.9833	12.227	14.6465	15.4038	13.814
gene21603	4.1102	3.33503	4.85058	4.29691	3.43283	3.28427	2.26888	2.20851	2.19819	1.31351	0.982852	1.3319	2.20507	4.14552	4.72757
gene21653	8.94569	19.4698	16.9806	4.06957	4.84346	5.47459	3.60781	3.62094	3.89343	4.44802	3.49688	4.20492	3.05641	10.0996	10.5811
gene21662	8.67093	6.87077	8.0027	5.08525	6.84932	7.20003	3.79803	4.09194	4.58329	3.55226	5.43801	7.23714	4.48808	7.5683	7.03996
gene21666	92.0447	98.4568	100.452	125.728	125.393	119.434	39.1888	39.0476	41.7747	16.7052	23.7878	22.2204	94.7796	79.671	83.8518
gene21672	31.7904	26.5534	25.7312	23.7331	26.1566	25.7551	10.942	14.2077	13.7702	6.24208	6.57359	7.71948	11.7647	9.65262	10.7281
gene21688	0.718297	0.720057	0.921301	0.282578	0.237038	0.206147	0.442361	0.225406	0.463565	0.142528	0.518629	0.649817	0.250817	0.546431	0.459977
gene2170	1.84532	1.6887	2.52802	0.755749	1.61526	1.64163	0.963291	0.983613	0.730763	0.165526	0.332179	0.368701	0.486855	1.03118	1.09146
gene21708	2.96984	3.33857	2.93783	1.22487	1.79009	2.37613	1.48816	1.60012	1.86846	1.22614	1.08592	0.866474	1.72457	2.32474	2.40263
gene21712	11.6142	20.4277	20.7712	15.7115	18.5293	17.7391	1.99863	1.91623	1.78155	0.26969	0.039654	0.14395	4.98021	9.43231	9.6001
gene21715	2.25422	1.5058	1.31205	1.95963	2.48225	2.27394	1.0147	0.88432	0.970595	0.426847	0.04471	0.337766	1.0894	2.04731	1.68029
gene21754	5.9726	4.32652	3.72039	2.39445	3.22597	4.11927	1.33223	2.86085	2.77737	2.1772	2.10023	1.45353	3.58155	3.11626	4.75665
gene21770	2.85781	3.33262	2.93455	1.29933	1.20295	1.56175	1.29562	1.01769	1.32703	1.02529	2.88223	2.7342	3.24319	4.88885	5.18112
gene21778	91.1815	82.3819	90.3316	76.5426	44.2693	45.6032	24.9198	24.822	28.8996	9.62147	8.35599	7.3397	34.9454	19.3176	22.9659
gene21780	40.9471	32.0005	31.2944	27.8319	38.3485	39.2269	13.5233	13.6972	12.0552	7.59666	6.59137	8.00311	29.9991	23.3427	23.9597
gene21787	179.569	145.721	150.408	129.128	94.6533	90.599	93.4688	88.1124	86.0003	95.7825	97.0993	89.2691	101.425	76.6146	81.9567
gene21808	3.93587	3.77781	3.79957	1.27406	0.790298	1.50165	1.00749	1.44956	1.26186	0.810192	1.04061	1.11792	1.8283	2.55151	2.29357
gene2181	10.951	7.36086	8.1316	14.157	14.5186	13.917	4.29252	5.56632	5.47941	2.31978	5.49724	5.1379	5.6275	7.39015	7.53661
gene21813	69.73	58.7737	58.9527	27.7482	20.0608	19.8554	17.0317	13.8733	14.8043	11.536	3.65666	4.49771	24.8097	15.8223	14.3231
gene21814	40.0736	34.2738	34.0123	18.699	22.3836	22.3538	16.1678	20.755	18.5011	14.4835	16.0673	15.4325	22.1252	23.726	22.3737
gene21836	68.5195	55.5125	61.1837	33.9498	37.4868	37.9378	6.87359	5.09426	3.71391	0.434496	0.77775	0.561206	32.8681	19.7709	19.7525
gene21837	6.34022	5.26498	5.57038	3.3135	2.81445	2.23479	2.94373	3.07769	1.80842	3.33005	2.82731	2.94177	3.5391	4.78299	3.56628
gene21849	427.719	397.225	396.926	274.267	280.221	287.943	234.162	216.675	213.109	239.212	219.548	219.61	241.424	192.922	217.628
gene21858	17.9274	21.2183	21.4336	7.28668	6.41741	6.11092	4.63772	4.89972	5.00971	3.76401	2.03658	2.0465	3.6442	5.20437	5.25977
gene21864	4.21765	3.63856	3.86375	1.21132	0.954005	0.657874	1.99022	2.05213	2.06305	4.52579	3.98508	3.78668	2.60252	2.12903	1.38457
gene21868	20.7349	21.7826	21.897	8.71567	11.8182	10.4441	13.2084	11.2724	8.45312	11.3852	12.6385	13.3946	11.679	13.5656	8.8099
gene21869	3.58481	5.32446	5.11567	4.60546	2.91037	3.20668	2.51644	2.16413	2.9829	0.669419	0.574968	0.638356	4.81488	3.29525	2.8894
gene21875	184.795	182.187	189.745	126.26	146.095	144.768	71.1986	73.8704	75.5076	18.5832	50.058	45.5815	106.234	155.305	162.199
gene21879	545.572	476.919	478.009	283.242	299.764	296.761	172.102	171.502	162.497	97.0846	93.5967	97.6688	266.076	250.059	279.916
gene21881	130.911	186.478	181.722	112.392	202.655	198.842	89.678	82.2585	84.1049	58.0797	58.0484	58.7019	152.86	137.351	132.077
gene21911	1.73175	1.23714	1.17997	1.44413	1.26845	1.66586	0.546073	0.803291	0.641805	0.302797	0.274998	1.05228	1.52162	1.1402	0.801532
gene21918	5.01899	4.61706	4.06339	3.96991	3.65616	4.02697	2.15625	2.5002	3.1167	0.746303	1.38185	0.964551	4.26951	5.37552	4.99577
gene21919	43.6202	67.6107	68.1213	50.4221	62.7822	60.2537	29.5549	33.0298	28.8843	6.46351	8.57516	6.56302	25.2381	49.152	53.2278
gene21926	0.937342	0.794969	0.637618	0.864461	1.21145	1.67229	0.188763	0.407594	0.478581	0.073589	0.246671	0.301234	0.703899	0.825086	0.665646
gene21931	7.62566	7.40877	7.42861	5.06736	6.52391	5.60154	3.64165	3.07128	2.87452	1.4258	1.95917	2.09943	6.02423	4.77413	4.40425
gene21938	2.18702	1.46163	1.94791	1.84089	1.91734	2.34959	0.730136	0.673167	0.161376	1.35748	1.22674	1.6772	0.688189	1.59571	1.36062
gene21949	1.32805	2.19356	2.18441	0.896609	0.548378	0.36495	0.875668	0.849265	0.548531	0.714097	0.734761	0.502015	0.97441	0.987742	0.908484
gene21958	313.39	365.495	354.814	338.665	208.688	185.419	185.501	83.6965	217.439	47.448	318.565	150.472	192.295	117.938	143.969
gene21959	94.8143	83.0669	84.2408	107.694	85.9661	88.1048	41.3962	47.6607	45.2365	23.0634	25.9403	24.2144	98.344	44.1842	45.6702
gene21964	15.138	18.0827	18.9311	12.2235	8.64676	7.66055	5.16411	3.92172	4.30093	1.01225	1.31661	2.23227	5.0833	7.93654	8.60759
gene21967	72.2002	55.2255	54.2254	27.1036	30.6287	28.5506	22.806	22.296	22.9211	16.7576	17.7855	17.6985	28.3872	26.8046	28.2267
gene21971	50.0263	45.0947	45.9726	27.194	33.3975	36.7787	19.2565	20.7853	19.8961	15.2576	14.3947	14.7207	27.3955	42.5351	42.4695
gene21983	3.37897	7.70209	6.5713	4.0684	3.93094	4.41116	2.81276	1.7288	2.50992	0.313689	0.152322	0.493366	1.03294	2.45512	1.46982
gene21988	1.08089	1.77774	1.52468	0.170513	0.148139	0.024729	0.110364	0.094593	0.074926	0.090875	0.258863	0.405041	0.552694	0.286907	0.408007
gene21996	16.393	11.0318	14.376	6.57644	4.3471	4.10639	1.16506	0.403349	0.573231	0.562337	0.874037	1.08845	1.8251	1.00231	0.839949
gene21997	12.3484	10.633	12.5853	5.86463	3.10693	3.42251	0.908376	0.417245	0.619884	1.05022	0.858048	0.700187	1.49277	1.57005	0.590137
gene21999	4.67251	4.41668	4.76197	2.93034	3.60855	3.14749	1.78536	2.35717	2.40537	2.6518	3.74866	2.63926	2.56732	3.96475	3.61488
[truncated: 3,848 more rows]

## Sheet: HR5 VS HR0.deg.fpkm
ID	HR-0-a	HR-0-b	HR-0-c	HR-1-a	HR-1-b	HR-1-c	HR-3-a	HR-3-b	HR-3-c	HR-5-a	HR-5-b	HR-5-c	HR-7-a	HR-7-b	HR-7-c
[truncated: 6,111 more rows]

## Sheet: HR7 VS HR0.deg.fpkm
ID	HR-0-a	HR-0-b	HR-0-c	HR-1-a	HR-1-b	HR-1-c	HR-3-a	HR-3-b	HR-3-c	HR-5-a	HR-5-b	HR-5-c	HR-7-a	HR-7-b	HR-7-c
[truncated: 3,080 more rows]
