# Supplementary material for: The transcriptomic response to heat stress of a jujube (Ziziphus jujuba Mill.) cultivar is featured with changed expression of long noncoding RNAs
Source: PLoS One. 2021 May 27;16(5):e0249663. doi: 10.1371/journal.pone.0249663 (PMC8158912; doi:10.1371/journal.pone.0249663)
Supplement: S5 Table — (XLSX) [file pone.0249663.s005.xlsx]

## Sheet: HR1 VS HR0.DElncRNA target gene
ID	HR-0-a	HR-0-b	HR-0-c	HR-1-a	HR-1-b	HR-1-c	HR-3-a	HR-3-b	HR-3-c	HR-5-a	HR-5-b	HR-5-c	HR-7-a	HR-7-b	HR-7-c	DEG	HR-0-a	HR-0-b	HR-0-c	HR-1-a	HR-1-b	HR-1-c	HR-3-a	HR-3-b	HR-3-c	HR-5-a	HR-5-b	HR-5-c	HR-7-a	HR-7-b	HR-7-c	GO_annotation	KEGG_annotation	KEGG_pathway_annotation	KOG_class	KOG_class_annotation	Pfam_annotation	Swiss_Prot_annotation	eggNOG_class	eggNOG_class_annotation	NR_annotation
MSTRG.33272.3	1.00215	0.061592	0.842355	0	0	0	0.115748	0	0.120987	0	0	0.198629	0	0	0	gene29106	5.77792	4.52301	4.62878	8.33952	7.83969	5.09271	12.2281	12.4379	10.3661	14.0396	14.2275	12.0689	7.47817	8.84729	9.58173	--	K19022|0|pmum:103332486|K19022 AP-5 complex subunit beta-1 | (RefSeq) uncharacterized LOC103332486	--	--	--	--	--	S	Function unknown	hypothetical protein L484_013045 [Morus notabilis]
MSTRG.33272.3	1.00215	0.061592	0.842355	0	0	0	0.115748	0	0.120987	0	0	0.198629	0	0	0	gene29102	0.060905	0.093184	0	0.872705	0.132162	0.484622	0.373079	0.326342	0.652428	1.02522	0.983665	0.433966	0.601851	0.415329	0.239558	--	--	--	[O]	Posttranslational modification, protein turnover, chaperones	Ring finger domain;; RING-H2 zinc finger;; Zinc finger, C3HC4 type (RING finger);; Zinc finger, C3HC4 type (RING finger);; Zinc finger, C3HC4 type (RING finger);; Anaphase-promoting complex subunit 11 RING-H2 finger	E3 ubiquitin-protein ligase RING1 GN=RING1 OS=Gossypium hirsutum (Upland cotton) PE=1 SV=1	O	Posttranslational modification, protein turnover, chaperones	hypothetical protein Csa_7G026750 [Cucumis sativus]
MSTRG.33272.3	1.00215	0.061592	0.842355	0	0	0	0.115748	0	0.120987	0	0	0.198629	0	0	0	gene29105	0	0.00013	0	0	0	0	0.211626	0	0.104601	0.027451	0.137188	0.062789	0	0	0.035452	--	--	--	[O]	Posttranslational modification, protein turnover, chaperones	Ring finger domain;; Zinc finger, C3HC4 type (RING finger);; RING-H2 zinc finger;; Zinc finger, C3HC4 type (RING finger);; Zinc finger, C3HC4 type (RING finger);; Anaphase-promoting complex subunit 11 RING-H2 finger	E3 ubiquitin-protein ligase RING1 GN=RING1 OS=Gossypium hirsutum (Upland cotton) PE=1 SV=1	O	Posttranslational modification, protein turnover, chaperones	PREDICTED: E3 ubiquitin-protein ligase RING1-like [Citrus sinensis]
MSTRG.15694.7	9.50129	7.5292	6.743	29.415	40.001	26.8539	41.7493	19.6418	37.8788	10.1815	66.6816	90.3821	38.9148	25.9884	25.4022	gene13781	1.80791	2.00252	1.58267	1.68668	3.95483	3.30936	3.86766	4.09374	3.64844	0.375849	0.893293	1.25401	3.19173	2.3272	3.09093	Molecular Function: iron ion binding (GO:0005506);; Biological Process: fatty acid biosynthetic process (GO:0006633);; Cellular Component: integral component of membrane (GO:0016021);; Molecular Function: oxidoreductase activity (GO:0016491);; Biological Process: oxidation-reduction process (GO:0055114);;	K15404|0|pper:PRUPE_ppa002893mg|K15404 aldehyde decarbonylase [EC:4.1.99.5] | (RefSeq) hypothetical protein	Cutin, suberine and wax biosynthesis (ko00073)	--	--	WAX2 C-terminal domain;; Fatty acid hydroxylase superfamily	Protein ECERIFERUM 1 GN=CER1 OS=Arabidopsis thaliana (Mouse-ear cress) PE=1 SV=1	I	Lipid transport and metabolism	hypothetical protein PRUPE_ppa002893mg [Prunus persica]
MSTRG.15694.7	9.50129	7.5292	6.743	29.415	40.001	26.8539	41.7493	19.6418	37.8788	10.1815	66.6816	90.3821	38.9148	25.9884	25.4022	gene13763	5.51221	8.27112	7.69757	3.51381	5.18455	5.46431	4.21296	3.93209	3.01209	1.99325	0.702282	0.584742	4.99581	5.03328	5.34657	--	K13457|1.08355e-96|mdm:103439623|K13457 disease resistance protein RPM1 | (RefSeq) disease resistance protein RPM1-like	Plant-pathogen interaction (ko04626)	[T]	Signal transduction mechanisms	Leucine Rich repeats (2 copies);; Leucine rich repeat;; Leucine Rich Repeat	Disease resistance protein RPM1 GN=F17A9.20 OS=Arabidopsis thaliana (Mouse-ear cress) PE=1 SV=1	T	Signal transduction mechanisms	Disease resistance protein RPM1 [Morus notabilis]
MSTRG.15694.7	9.50129	7.5292	6.743	29.415	40.001	26.8539	41.7493	19.6418	37.8788	10.1815	66.6816	90.3821	38.9148	25.9884	25.4022	gene13769	65.2442	62.4799	69.0137	79.9089	81.3827	82.7419	56.5474	61.1669	62.5604	27.2188	42.3801	44.6027	88.0569	78.2176	77.7967	Biological Process: glycerol ether metabolic process (GO:0006662);; Molecular Function: electron carrier activity (GO:0009055);; Cellular Component: chloroplast (GO:0009507);; Molecular Function: protein disulfide oxidoreductase activity (GO:0015035);; Molecular Function: isomerase activity (GO:0016853);; Biological Process: cell redox homeostasis (GO:0045454);;	--	--	[O]	Posttranslational modification, protein turnover, chaperones	Thioredoxin;; Thioredoxin-like domain;; Thioredoxin-like;; Thioredoxin-like;; Redoxin;; AhpC/TSA family	Thioredoxin Y1, chloroplastic (Precursor) GN=At1g76760 OS=Arabidopsis thaliana (Mouse-ear cress) PE=2 SV=1	O	Posttranslational modification, protein turnover, chaperones	PREDICTED: thioredoxin Y1, chloroplastic [Vitis vinifera]
MSTRG.15694.7	9.50129	7.5292	6.743	29.415	40.001	26.8539	41.7493	19.6418	37.8788	10.1815	66.6816	90.3821	38.9148	25.9884	25.4022	gene13764	0	0	0	0.02453	0.058048	0.077849	0	0	0	0	0	0	0	0	0	--	K13457|1.32983e-91|vvi:100852949|K13457 disease resistance protein RPM1 | (RefSeq) disease resistance protein RPM1	Plant-pathogen interaction (ko04626)	[T]	Signal transduction mechanisms	NB-ARC domain	Disease resistance protein RPP13 GN=RPP13 OS=Arabidopsis thaliana (Mouse-ear cress) PE=2 SV=2	T	Signal transduction mechanisms	Disease resistance protein RPM1 [Morus notabilis]
MSTRG.15694.7	9.50129	7.5292	6.743	29.415	40.001	26.8539	41.7493	19.6418	37.8788	10.1815	66.6816	90.3821	38.9148	25.9884	25.4022	gene13775	23.7518	18.3996	18.5695	10.7718	13.3497	12.6715	10.1709	12.2456	11.2622	12.8929	9.40282	9.99692	11.8735	9.4576	9.29351	Cellular Component: Golgi apparatus (GO:0005794);; Molecular Function: zinc ion binding (GO:0008270);; Biological Process: plant-type primary cell wall biogenesis (GO:0009833);; Biological Process: seed coat development (GO:0010214);; Cellular Component: integral component of membrane (GO:0016021);; Biological Process: cell growth (GO:0016049);; Molecular Function: cellulose synthase (UDP-forming…	K10999|0|pper:PRUPE_ppa000559mg|K10999 cellulose synthase A [EC:2.4.1.12] | (RefSeq) hypothetical protein	--	--	--	Cellulose synthase;; Zinc-binding RING-finger;; Glycosyltransferase like family 2;; Glycosyl transferase family group 2	Cellulose synthase A catalytic subunit 6 [UDP-forming] GN=MVP7.7 OS=Arabidopsis thaliana (Mouse-ear cress) PE=1 SV=2	O	Posttranslational modification, protein turnover, chaperones	hypothetical protein PRUPE_ppa000559mg [Prunus persica]
MSTRG.15694.7	9.50129	7.5292	6.743	29.415	40.001	26.8539	41.7493	19.6418	37.8788	10.1815	66.6816	90.3821	38.9148	25.9884	25.4022	gene13778	0	0	0	0	0	0	0	0	0	0	0	0	0	0	0
MSTRG.15694.7	9.50129	7.5292	6.743	29.415	40.001	26.8539	41.7493	19.6418	37.8788	10.1815	66.6816	90.3821	38.9148	25.9884	25.4022	gene13777	0	0	0	0	0	0	0	0	0	0	0	0	0	0	0	--	--	--	--	--	--	--	--	--	hypothetical protein PRUPE_ppa023826mg, partial [Prunus persica]
MSTRG.15694.7	9.50129	7.5292	6.743	29.415	40.001	26.8539	41.7493	19.6418	37.8788	10.1815	66.6816	90.3821	38.9148	25.9884	25.4022	gene13765	0.35529	0.409613	0.398718	0.311073	0.164919	0.211247	0.494017	0.515076	0.390432	0.811971	0.633223	0.509601	0.353091	0.368399	0.607559	Molecular Function: protein serine/threonine kinase activity (GO:0004674);; Molecular Function: ATP binding (GO:0005524);; Biological Process: protein phosphorylation (GO:0006468);; Molecular Function: carbohydrate binding (GO:0030246);;	--	--	[T]	Signal transduction mechanisms	Legume lectin domain;; Protein kinase domain;; Protein tyrosine kinase	L-type lectin-domain containing receptor kinase S.6 (Precursor) GN=LECRKS6 OS=Arabidopsis thaliana (Mouse-ear cress) PE=2 SV=1	T	Signal transduction mechanisms	PREDICTED: L-type lectin-domain containing receptor kinase S.6 [Prunus mume]
MSTRG.15694.7	9.50129	7.5292	6.743	29.415	40.001	26.8539	41.7493	19.6418	37.8788	10.1815	66.6816	90.3821	38.9148	25.9884	25.4022	gene13768	6.13905	5.32735	5.65725	5.07913	4.49155	4.44215	3.81558	3.75513	4.32409	2.42329	3.57613	3.91106	5.05684	5.11564	4.77595	Biological Process: RNA splicing, via endonucleolytic cleavage and ligation (GO:0000394);; Biological Process: methionine biosynthetic process (GO:0009086);; Cellular Component: plasmodesma (GO:0009506);;	--	--	[S]	Function unknown	PAP2 superfamily C-terminal	--	S	Function unknown	hypothetical protein L484_017853 [Morus notabilis]
MSTRG.15694.7	9.50129	7.5292	6.743	29.415	40.001	26.8539	41.7493	19.6418	37.8788	10.1815	66.6816	90.3821	38.9148	25.9884	25.4022	gene13776	0.425753	0.01352	0.078552	0.047895	0.029969	0.014767	0.029483	0.043042	0.064717	0.044196	0.024741	0.09338	0.052489	0.063602	0.104204	--	--	--	--	--	--	--	S	Function unknown	PREDICTED: uncharacterized protein LOC103336297 [Prunus mume]
MSTRG.15694.7	9.50129	7.5292	6.743	29.415	40.001	26.8539	41.7493	19.6418	37.8788	10.1815	66.6816	90.3821	38.9148	25.9884	25.4022	gene13773	2.4887	1.82497	1.76	5.91313	2.07195	3.40697	7.10251	3.77648	2.85194	0.643135	0.904923	1.17204	11.7098	1.24915	1.56886	--	--	--	--	--	ABA/WDS induced protein	Abscisic stress-ripening protein 3 GN=ASR3 OS=Solanum lycopersicum (Tomato) PE=4 SV=2	S	Function unknown	PREDICTED: abscisic stress-ripening protein 2-like [Solanum tuberosum]
MSTRG.15694.7	9.50129	7.5292	6.743	29.415	40.001	26.8539	41.7493	19.6418	37.8788	10.1815	66.6816	90.3821	38.9148	25.9884	25.4022	gene13762	5.1826	5.49484	5.3192	3.01347	5.28413	7.02219	5.08627	4.32843	3.09408	1.64018	0.409007	1.05173	4.37669	4.42997	4.84075	--	--	--	[T]	Signal transduction mechanisms	NB-ARC domain;; NACHT domain	Disease resistance protein RPM1 GN=F17A9.20 OS=Arabidopsis thaliana (Mouse-ear cress) PE=1 SV=1	T	Signal transduction mechanisms	Disease resistance protein RPM1 [Morus notabilis]
MSTRG.15694.7	9.50129	7.5292	6.743	29.415	40.001	26.8539	41.7493	19.6418	37.8788	10.1815	66.6816	90.3821	38.9148	25.9884	25.4022	gene13766	29.5232	24.5894	25.3525	39.1213	28.9673	29.5709	44.2264	41.9152	44.0028	46.6164	54.2754	51.5015	44.5164	40.097	43.5906	Biological Process: iron ion transport (GO:0006826);; Cellular Component: chloroplast envelope (GO:0009941);; Cellular Component: integral component of membrane (GO:0016021);;	--	--	[C]	Energy production and conversion	Mitochondrial carrier protein	Protein MITOFERRINLIKE 1, chloroplastic (Precursor) GN=MFL1 OS=Arabidopsis thaliana (Mouse-ear cress) PE=2 SV=1	C	Energy production and conversion	hypothetical protein JCGZ_25209 [Jatropha curcas]
MSTRG.15694.7	9.50129	7.5292	6.743	29.415	40.001	26.8539	41.7493	19.6418	37.8788	10.1815	66.6816	90.3821	38.9148	25.9884	25.4022	gene13774	0	0	0	0	0	0	0	0	0	0	0	0	0	0	0	--	--	--	--	--	Prolamin-like	Egg cell-secreted protein 1.1 (Precursor) GN=EC1.1 OS=Arabidopsis thaliana (Mouse-ear cress) PE=2 SV=1	R	General function prediction only	unnamed protein product [Coffea canephora]
MSTRG.15694.7	9.50129	7.5292	6.743	29.415	40.001	26.8539	41.7493	19.6418	37.8788	10.1815	66.6816	90.3821	38.9148	25.9884	25.4022	gene13767	2.3107	2.138	2.00721	3.38325	3.58814	3.14875	4.21486	4.75821	4.84395	1.4564	5.46798	4.14029	3.24219	4.14346	4.51839	Molecular Function: metal ion binding (GO:0046872);;	--	--	--	--	Regulator of chromosome condensation (RCC1) repeat;; Transcription factor regulating root and shoot growth via Pin3;; Regulator of chromosome condensation (RCC1) repeat;; Transcription factor BRX N-terminal domain;; FYVE zinc finger	Ultraviolet-B receptor UVR8 GN=UVR8 OS=Arabidopsis thaliana (Mouse-ear cress) PE=1 SV=1	S	Function unknown	PREDICTED: uncharacterized protein LOC100246114 [Vitis vinifera]
MSTRG.15694.7	9.50129	7.5292	6.743	29.415	40.001	26.8539	41.7493	19.6418	37.8788	10.1815	66.6816	90.3821	38.9148	25.9884	25.4022	gene13779	0	0	0	0	0	0	0	0	0	0	0	0	0	0	0
MSTRG.15694.7	9.50129	7.5292	6.743	29.415	40.001	26.8539	41.7493	19.6418	37.8788	10.1815	66.6816	90.3821	38.9148	25.9884	25.4022	gene13770	2.26133	2.83081	2.3367	5.19941	6.82297	6.70282	10.178	12.857	12.1037	13.3918	22.0622	20.4689	7.73881	12.8812	13.8106	--	K11426|0|mdm:103444310|K11426 SET and MYND domain-containing protein | (RefSeq) protein SET DOMAIN GROUP 41	--	--	--	SET domain	Protein SET DOMAIN GROUP 41 GN=F1I21 OS=Arabidopsis thaliana (Mouse-ear cress) PE=2 SV=1	R	General function prediction only	PREDICTED: LOW QUALITY PROTEIN: protein SET DOMAIN GROUP 41 [Malus domestica]
MSTRG.21219.2	0.027669	0.276978	0.147004	1.7019	2.55458	1.65982	14.0757	20.6938	19.0993	1.46547	0.868225	0.899122	0.760326	0.756649	0.829412	gene18792	25.4549	27.7807	27.9889	35.1742	32.0105	31.8969	59.8738	52.797	56.6812	48.4168	42.7517	49.6325	48.0343	49.2301	47.1361	Biological Process: embryo development ending in seed dormancy (GO:0009793);; Biological Process: thylakoid membrane organization (GO:0010027);; Biological Process: stomatal complex morphogenesis (GO:0010103);; Biological Process: vegetative to reproductive phase transition of meristem (GO:0010228);; Biological Process: iron-sulfur cluster assembly (GO:0016226);; Biological Process: positive regu…	K15032|0|fve:101310477|K15032 mTERF domain-containing protein, mitochondrial | (RefSeq) uncharacterized LOC101310477	--	[KR]	Transcription;; General function prediction only	mTERF	--	K	Transcription	hypothetical protein L484_013755 [Morus notabilis]
MSTRG.21219.2	0.027669	0.276978	0.147004	1.7019	2.55458	1.65982	14.0757	20.6938	19.0993	1.46547	0.868225	0.899122	0.760326	0.756649	0.829412	gene18791	0.621129	0.731366	0.797611	1.67067	1.47595	1.33721	2.5851	2.16948	2.38973	6.10948	5.33948	5.77286	1.91289	1.94911	2.84246	Molecular Function: nucleotide binding (GO:0000166);; Molecular Function: protein kinase activity (GO:0004672);; Biological Process: phosphorylation (GO:0016310);;	K04733|0|pper:PRUPE_ppa019724mg|K04733 interleukin-1 receptor-associated kinase 4 [EC:2.7.11.1] | (RefSeq) hypothetical protein	--	--	--	Legume lectin domain;; Protein tyrosine kinase;; Protein kinase domain	Probable L-type lectin-domain containing receptor kinase S.5 (Precursor) GN=LECRKS5 OS=Arabidopsis thaliana (Mouse-ear cress) PE=2 SV=1	T	Signal transduction mechanisms	hypothetical protein PRUPE_ppa019724mg [Prunus persica]
MSTRG.21219.2	0.027669	0.276978	0.147004	1.7019	2.55458	1.65982	14.0757	20.6938	19.0993	1.46547	0.868225	0.899122	0.760326	0.756649	0.829412	gene18797	51.2028	44.309	44.9265	26.5534	33.3662	33.9167	21.8865	22.709	21.744	18.2499	15.8607	17.7974	26.5962	28.9904	27.1194	Biological Process: maltose metabolic process (GO:0000023);; Molecular Function: phosphorelay sensor kinase activity (GO:0000155);; Biological Process: phosphorelay signal transduction system (GO:0000160);; Molecular Function: protein kinase C activity (GO:0004697);; Molecular Function: protein tyrosine kinase activity (GO:0004713);; Molecular Function: ATP binding (GO:0005524);; Cellular Compone…	K20715|0|pmum:103334647|K20715 phototropin [EC:2.7.11.1] | (RefSeq) phototropin-2	--	--	--	Protein kinase domain;; PAS domain;; Protein tyrosine kinase;; PAS fold;; PAS fold;; PAS fold	Phototropin-2 GN=K21L19.6 OS=Arabidopsis thaliana (Mouse-ear cress) PE=1 SV=2	T	Signal transduction mechanisms	Phototropin-2 -like protein [Gossypium arboreum]
MSTRG.21219.2	0.027669	0.276978	0.147004	1.7019	2.55458	1.65982	14.0757	20.6938	19.0993	1.46547	0.868225	0.899122	0.760326	0.756649	0.829412	gene18799	23.7211	13.9115	17.426	26.5759	15.5743	15.0425	15.7048	15.0594	14.4742	18.2529	18.0977	15.3251	12.4022	8.97599	11.1525	Molecular Function: kinase activity (GO:0016301);; Biological Process: phosphorylation (GO:0016310);;	--	--	[R]	General function prediction only	Leucine Rich repeats (2 copies);; Leucine Rich Repeat;; Leucine rich repeat;; Leucine Rich repeat;; Leucine rich repeat	Somatic embryogenesis receptor kinase 1 (Precursor) OS=Arabidopsis thaliana (Mouse-ear cress) PE=1 SV=2	R	General function prediction only	PREDICTED: somatic embryogenesis receptor kinase 1 [Vitis vinifera]
MSTRG.21219.2	0.027669	0.276978	0.147004	1.7019	2.55458	1.65982	14.0757	20.6938	19.0993	1.46547	0.868225	0.899122	0.760326	0.756649	0.829412	gene18795	14.2875	11.8392	11.0928	12.8589	13.2767	13.92	17.2729	19.6502	16.8718	16.7282	14.3907	13.6931	15.417	14.2351	15.9872	--	--	--	[R]	General function prediction only	PPR repeat family;; PPR repeat;; Pentatricopeptide repeat domain;; PPR repeat;; DYW family of nucleic acid deaminases	Pentatricopeptide repeat-containing protein At1g11290 GN=T28P6.20 OS=Arabidopsis thaliana (Mouse-ear cress) PE=2 SV=1	R	General function prediction only	hypothetical protein L484_025549 [Morus notabilis]
MSTRG.21219.2	0.027669	0.276978	0.147004	1.7019	2.55458	1.65982	14.0757	20.6938	19.0993	1.46547	0.868225	0.899122	0.760326	0.756649	0.829412	gene18788	11.8248	12.2573	11.5592	9.80127	12.2849	12.3262	16.1675	16.6604	15.1119	16.6651	17.0369	19.3674	13.8634	15.1677	14.5815	--	--	--	--	--	MULE transposase domain;; SWIM zinc finger	Protein FAR1-RELATED SEQUENCE 9 GN=FRS9 OS=Arabidopsis thaliana (Mouse-ear cress) PE=2 SV=2	S	Function unknown	hypothetical protein PRUPE_ppa003787mg [Prunus persica]
MSTRG.21219.2	0.027669	0.276978	0.147004	1.7019	2.55458	1.65982	14.0757	20.6938	19.0993	1.46547	0.868225	0.899122	0.760326	0.756649	0.829412	gene18796	2.83606	2.28307	2.28545	5.54729	4.49459	4.74008	8.117	8.25415	7.04795	7.03821	7.33809	8.57225	8.75592	7.42973	7.0728	Cellular Component: mitochondrion (GO:0005739);;	--	--	[R]	General function prediction only	PPR repeat;; PPR repeat family;; Pentatricopeptide repeat domain;; PPR repeat;; DYW family of nucleic acid deaminases	Putative pentatricopeptide repeat-containing protein At5g40405 GN=PCMP-H14 OS=Arabidopsis thaliana (Mouse-ear cress) PE=3 SV=1	R	General function prediction only	PREDICTED: putative pentatricopeptide repeat-containing protein At5g40405 [Prunus mume]
MSTRG.21219.2	0.027669	0.276978	0.147004	1.7019	2.55458	1.65982	14.0757	20.6938	19.0993	1.46547	0.868225	0.899122	0.760326	0.756649	0.829412	gene18798	0	0	0.041243	0.767694	0.016788	0	0	0	0	0	0.027609	0	0	0	0	Cellular Component: extracellular region (GO:0005576);;	--	--	[S]	Function unknown	Cysteine-rich secretory protein family	Basic form of pathogenesis-related protein 1 (Precursor) OS=Nicotiana tabacum (Common tobacco) PE=3 SV=1	S	Function unknown	PREDICTED: basic form of pathogenesis-related protein 1-like [Prunus mume]
MSTRG.21219.2	0.027669	0.276978	0.147004	1.7019	2.55458	1.65982	14.0757	20.6938	19.0993	1.46547	0.868225	0.899122	0.760326	0.756649	0.829412	gene18793	7.50476	6.63922	5.69543	7.28938	7.23671	6.33105	7.8509	8.50422	8.87292	6.63321	6.62173	5.85872	9.58025	8.323	7.24604	--	--	--	[R]	General function prediction only	PPR repeat family;; PPR repeat;; PPR repeat;; Pentatricopeptide repeat domain	Pentatricopeptide repeat-containing protein At4g38150 GN=At4g38150 OS=Arabidopsis thaliana (Mouse-ear cress) PE=2 SV=1	R	General function prediction only	PREDICTED: pentatricopeptide repeat-containing protein At4g38150 [Malus domestica]
MSTRG.21219.2	0.027669	0.276978	0.147004	1.7019	2.55458	1.65982	14.0757	20.6938	19.0993	1.46547	0.868225	0.899122	0.760326	0.756649	0.829412	gene18800	3.74389	2.97241	2.69424	7.52784	7.91141	7.12293	15.0239	12.2634	15.1095	10.5685	8.03352	7.55513	8.65729	7.70658	9.06502	--	--	--	--	--	Zinc-binding;; 4F5 protein family	Uncharacterized protein At2g23090 GN=At2g23090 OS=Arabidopsis thaliana (Mouse-ear cress) PE=1 SV=1	S	Function unknown	PREDICTED: uncharacterized protein At2g23090-like isoform X1 [Citrus sinensis]
MSTRG.21219.2	0.027669	0.276978	0.147004	1.7019	2.55458	1.65982	14.0757	20.6938	19.0993	1.46547	0.868225	0.899122	0.760326	0.756649	0.829412	gene18789	2.35332	6.5201	4.97104	2.43843	1.88794	1.39136	21.4996	20.3011	18.2177	29.306	39.7953	39.5359	6.56785	3.61786	2.9475	Biological Process: intracellular signal transduction (GO:0035556);; Molecular Function: metal ion binding (GO:0046872);; Molecular Function: protein-disulfide reductase activity (GO:0047134);; Biological Process: oxidation-reduction process (GO:0055114);;	--	--	--	--	C1-like domain;; C1 domain;; Zinc finger, ZZ type	--	S	Function unknown	PREDICTED: uncharacterized protein LOC103445306 [Malus domestica]
MSTRG.30417.17	0.089214	0.195564	0.022262	0	0	0	0.622173	0.565379	0.265996	0.502211	0	0	0.849112	0.608393	0.189962	gene26930	14.5384	17.8295	18.5876	19.4676	24.0028	22.0202	25.0016	25.2389	22.8918	27.2206	29.7158	30.5027	8.91791	27.1241	28.4354	--	--	--	--	--	--	--	--	--	--
MSTRG.30417.17	0.089214	0.195564	0.022262	0	0	0	0.622173	0.565379	0.265996	0.502211	0	0	0.849112	0.608393	0.189962	gene26939	7.30027	9.7254	9.4893	3.06713	0.284788	0.168038	14.7707	14.52	13.4039	12.4411	0.347008	0.498118	30.2122	11.9966	12.2598	--	--	--	--	--	Domain of unknown function (DUF3411)	--	S	Function unknown	hypothetical protein L484_024194 [Morus notabilis]
MSTRG.30417.17	0.089214	0.195564	0.022262	0	0	0	0.622173	0.565379	0.265996	0.502211	0	0	0.849112	0.608393	0.189962	gene26933	105.993	99.6132	80.7543	50.6885	57.5745	35.3632	62.7008	52.4201	48.3106	46.3151	58.5271	46.91	47.5427	75.6077	45.2579	--	K02133|0|tcc:TCM_009119|K02133 F-type H+-transporting ATPase subunit beta [EC:3.6.3.14] | (RefSeq) ATP synthase alpha/beta family protein isoform 1	Oxidative phosphorylation (ko00190)	[C]	Energy production and conversion	ATP synthase alpha/beta family, nucleotide-binding domain;; ATP synthase alpha/beta chain, C terminal domain;; ATP synthase alpha/beta family, beta-barrel domain;; ATP synthase F1 beta subunit	ATP synthase subunit beta, mitochondrial (Precursor) OS=Oryza sativa subsp. japonica (Rice) PE=1 SV=2	C	Energy production and conversion	ATP synthase alpha/beta family protein isoform 1 [Theobroma cacao]
MSTRG.30417.17	0.089214	0.195564	0.022262	0	0	0	0.622173	0.565379	0.265996	0.502211	0	0	0.849112	0.608393	0.189962	gene26929	43.4065	39.5679	40.4153	34.214	29.6932	31.3446	39.7879	43.6088	43.0238	51.9922	50.8343	49.7433	37.9733	40.303	41.0376	Cellular Component: cytosol (GO:0005829);; Cellular Component: plasmodesma (GO:0009506);;	K12200|0|pxb:103948307|K12200 programmed cell death 6-interacting protein | (RefSeq) ALG-2 interacting protein X-like	Endocytosis (ko04144)	[R]	General function prediction only	BRO1-like domain;; ALIX V-shaped domain binding to HIV	--	R	General function prediction only	PREDICTED: ALG-2 interacting protein X-like [Pyrus x bretschneideri]
MSTRG.30417.17	0.089214	0.195564	0.022262	0	0	0	0.622173	0.565379	0.265996	0.502211	0	0	0.849112	0.608393	0.189962	gene26934	0.248407	0	0	0	0	0	0.361295	0	0	0.71767	0	0	0.432617	0	0	Cellular Component: nucleus (GO:0005634);; Biological Process: chromatin assembly or disassembly (GO:0006333);;	K10753|2.02348e-119|cit:102621733|K10753 histone chaperone ASF1 | (RefSeq) histone chaperone ASF1B	--	[KB]	Transcription;; Chromatin structure and dynamics	ASF1 like histone chaperone	Histone chaperone ASF1B GN=F16F17.110 OS=Arabidopsis thaliana (Mouse-ear cress) PE=1 SV=1	BK	Chromatin structure and dynamics;; Transcription	hypothetical protein CICLE_v10016840mg [Citrus clementina]
MSTRG.30417.17	0.089214	0.195564	0.022262	0	0	0	0.622173	0.565379	0.265996	0.502211	0	0	0.849112	0.608393	0.189962	gene26928	3.56512	5.7191	6.37667	3.84555	1.23665	1.35069	3.47722	2.91555	2.44792	1.92467	0.154472	0.505457	6.13945	3.43174	3.03829	Molecular Function: binding (GO:0005488);; Molecular Function: oxidoreductase activity (GO:0016491);;	K20667|0|fve:101291788|K20667 beta-amyrin 28-monooxygenase [EC:1.14.13.201] | (RefSeq) beta-amyrin 28-oxidase-like	--	[QI]	Secondary metabolites biosynthesis, transport and catabolism;; Lipid transport and metabolism	Cytochrome P450	Beta-amyrin 28-oxidase OS=Panax ginseng (Korean ginseng) PE=2 SV=1	Q	Secondary metabolites biosynthesis, transport and catabolism	PREDICTED: cytochrome P450 716B2-like [Fragaria vesca subsp. vesca]
MSTRG.30417.17	0.089214	0.195564	0.022262	0	0	0	0.622173	0.565379	0.265996	0.502211	0	0	0.849112	0.608393	0.189962	gene26935	0	0	0	0	0	0	0	0	0	0	0	0	0	0	0
MSTRG.30417.17	0.089214	0.195564	0.022262	0	0	0	0.622173	0.565379	0.265996	0.502211	0	0	0.849112	0.608393	0.189962	gene26932	35.6078	31.2087	30.094	28.4232	24.6365	26.3251	36.0567	23.7681	28.6263	25.6009	28.5322	24.3462	35.8338	24.8593	30.3497	--	--	--	--	--	Oxidoreductase NAD-binding domain;; Oxidoreductase FAD-binding domain	Fruit protein pKIWI502 GN=pKIWI502 OS=Actinidia deliciosa (Kiwi) PE=2 SV=1	R	General function prediction only	hypothetical protein PRUPE_ppa009307mg [Prunus persica]
MSTRG.30417.17	0.089214	0.195564	0.022262	0	0	0	0.622173	0.565379	0.265996	0.502211	0	0	0.849112	0.608393	0.189962	gene26931	0	0	0	0.015221	0	0	0	0	0.066711	0	0	0	0	0	0	--	--	--	--	--	Pathogenesis-related protein Bet v I family;; Polyketide cyclase / dehydrase and lipid transport	MLP-like protein 43 GN=MLP43 OS=Arabidopsis thaliana (Mouse-ear cress) PE=1 SV=1	S	Function unknown	PREDICTED: MLP-like protein 28 [Pyrus x bretschneideri]
MSTRG.30417.17	0.089214	0.195564	0.022262	0	0	0	0.622173	0.565379	0.265996	0.502211	0	0	0.849112	0.608393	0.189962	gene26937	0.855131	1.90271	1.57617	0.427013	0.187095	0.153177	1.51455	2.86705	2.18366	2.23322	0.255677	0.312652	3.81961	1.02372	0.968145	--	K04730|3.05912e-16|pmum:103322129|K04730 interleukin-1 receptor-associated kinase 1 [EC:2.7.11.1] | (RefSeq) putative receptor-like protein kinase At1g72540	--	--	--	--	--	T	Signal transduction mechanisms	PREDICTED: putative receptor-like protein kinase At1g72540 [Prunus mume]
MSTRG.30417.17	0.089214	0.195564	0.022262	0	0	0	0.622173	0.565379	0.265996	0.502211	0	0	0.849112	0.608393	0.189962	gene26936	0	0.097649	0	0.002464	0	0	0	0	0	0.138426	0	0	0	0.096527	0	--	K04730|2.0259e-23|mdm:103452162|K04730 interleukin-1 receptor-associated kinase 1 [EC:2.7.11.1] | (RefSeq) protein kinase APK1B, chloroplastic-like	--	--	--	--	Leucine-rich repeat receptor-like protein kinase PEPR2 (Precursor) GN=PEPR2 OS=Arabidopsis thaliana (Mouse-ear cress) PE=1 SV=1	T	Signal transduction mechanisms	Serine/threonine-protein kinase BIK1 [Morus notabilis]
MSTRG.10341.76	0.218622	0.559648	0.233201	0	0	0	0	0	0	0	0	0	0	0.17206	0.191936	gene9239	6.10708	7.31712	9.08199	9.70441	11.0917	8.35368	15.3598	14.5548	13.9787	12.1177	15.4369	14.8658	13.3842	11.4326	13.5729	Cellular Component: mitochondrion (GO:0005739);; Biological Process: RNA splicing (GO:0008380);; Molecular Function: Ran GTPase binding (GO:0008536);; Biological Process: mitochondrial respiratory chain complex I assembly (GO:0032981);;	--	--	[S]	Function unknown	Regulator of chromosome condensation (RCC1) repeat;; Regulator of chromosome condensation (RCC1) repeat	Ultraviolet-B receptor UVR8 GN=UVR8 OS=Arabidopsis thaliana (Mouse-ear cress) PE=1 SV=1	S	Function unknown	PREDICTED: probable E3 ubiquitin-protein ligase HERC2 [Pyrus x bretschneideri]
MSTRG.10341.76	0.218622	0.559648	0.233201	0	0	0	0	0	0	0	0	0	0	0.17206	0.191936	gene9249	0	0	0	0	0	0	0	0	0	0	0	0	0	0	0
MSTRG.10341.76	0.218622	0.559648	0.233201	0	0	0	0	0	0	0	0	0	0	0.17206	0.191936	gene9253	0.125049	0.138186	0.123605	0.327174	0.101245	0	0.828715	0.048813	0.336451	0.341354	0.432358	0.336497	0	0.168057	0.208961	--	--	--	--	--	--	Protein TIC 20-IV, chloroplastic (Precursor) GN=TIC20-IV OS=Arabidopsis thaliana (Mouse-ear cress) PE=2 SV=1	U	Intracellular trafficking, secretion, and vesicular transport	PREDICTED: protein TIC 20-IV, chloroplastic-like [Malus domestica]
MSTRG.10341.76	0.218622	0.559648	0.233201	0	0	0	0	0	0	0	0	0	0	0.17206	0.191936	gene9238	0.317706	0.082925	0.039108	0.261844	0.397014	0.028382	0.217329	0.171349	0.321841	0.358317	0.293577	0.384435	0.563573	0.380767	0.440378	--	--	--	[T]	Signal transduction mechanisms	NB-ARC domain;; Leucine Rich repeats (2 copies);; Leucine rich repeat;; AAA domain;; Leucine Rich Repeat	Disease resistance protein RGA2 GN=RGA2 OS=Solanum bulbocastanum (Wild potato) PE=1 SV=1	T	Signal transduction mechanisms	PREDICTED: putative disease resistance protein RGA3 [Malus domestica]
MSTRG.10341.76	0.218622	0.559648	0.233201	0	0	0	0	0	0	0	0	0	0	0.17206	0.191936	gene9254	10.4093	8.18361	8.42121	11.6667	11.1037	10.6645	16.0301	15.2286	14.4875	12.8641	12.3366	13.0431	12.932	13.1873	12.1476	Molecular Function: transferase activity, transferring glycosyl groups (GO:0016757);;	K13648|0|tcc:TCM_007958|K13648 alpha-1,4-galacturonosyltransferase [EC:2.4.1.43] | (RefSeq) Galacturonosyltransferase 10	Starch and sucrose metabolism (ko00500);; Amino sugar and nucleotide sugar metabolism (ko00520)	--	--	Glycosyl transferase family 8	Probable galacturonosyltransferase 10 GN=F5H14.44 OS=Arabidopsis thaliana (Mouse-ear cress) PE=2 SV=2	G	Carbohydrate transport and metabolism	Galacturonosyltransferase 10 [Theobroma cacao]
MSTRG.10341.76	0.218622	0.559648	0.233201	0	0	0	0	0	0	0	0	0	0	0.17206	0.191936	gene9243	0.112333	0.101186	0.021485	0.018785	0	0.021977	0.057681	0.065946	0.106076	0.046128	0.054247	0	0.017679	0.120767	0.031685	Molecular Function: calcium ion binding (GO:0005509);; Molecular Function: oxidoreductase activity (GO:0016491);; Molecular Function: flavin adenine dinucleotide binding (GO:0050660);; Biological Process: oxidation-reduction process (GO:0055114);;	K17871|0|cmo:103490475|K17871 NADH:ubiquinone reductase (non-electrogenic) [EC:1.6.5.9] | (RefSeq) external alternative NAD(P)H-ubiquinone oxidoreductase B2, mitochondrial	--	[C]	Energy production and conversion	Pyridine nucleotide-disulphide oxidoreductase;; Pyridine nucleotide-disulphide oxidoreductase;; Pyridine nucleotide-disulphide oxidoreductase;; NAD(P)-binding Rossmann-like domain	External alternative NAD(P)H-ubiquinone oxidoreductase B3, mitochondrial (Precursor) GN=NDB3 OS=Arabidopsis thaliana (Mouse-ear cress) PE=2 SV=1	C	Energy production and conversion	PREDICTED: external alternative NAD(P)H-ubiquinone oxidoreductase B2, mitochondrial [Cucumis melo]
MSTRG.10341.76	0.218622	0.559648	0.233201	0	0	0	0	0	0	0	0	0	0	0.17206	0.191936	gene9240	35.187	25.7206	25.7301	21.7523	23.2857	23.0718	21.4286	25.6278	24.6544	30.0845	31.5889	32.7541	21.9947	23.8513	20.3188	Molecular Function: threonine-type endopeptidase activity (GO:0004298);; Cellular Component: nucleus (GO:0005634);; Cellular Component: vacuole (GO:0005773);; Biological Process: ubiquitin-dependent protein catabolic process (GO:0006511);; Cellular Component: proteasome core complex, alpha-subunit complex (GO:0019773);; Cellular Component: cytosolic ribosome (GO:0022626);; Biological Process: res…	K02728|5.21647e-170|tcc:TCM_005989|K02728 20S proteasome subunit alpha 3 [EC:3.4.25.1] | (RefSeq) 20S proteasome alpha subunit C1 isoform 1	Proteasome (ko03050)	[O]	Posttranslational modification, protein turnover, chaperones	Proteasome subunit;; Proteasome subunit A N-terminal signature	Proteasome subunit alpha type-4 GN=PAC1 OS=Spinacia oleracea (Spinach) PE=2 SV=1	O	Posttranslational modification, protein turnover, chaperones	Proteasome subunit alpha type-4 [Morus notabilis]
MSTRG.10341.76	0.218622	0.559648	0.233201	0	0	0	0	0	0	0	0	0	0	0.17206	0.191936	gene9244	27.9313	22.6168	22.9411	24.0105	24.9026	29.0703	23.7162	24.7779	25.0894	24.4472	25.4056	24.5747	28.8972	29.7645	30.0949	Molecular Function: NADH dehydrogenase activity (GO:0003954);; Molecular Function: calcium ion binding (GO:0005509);; Cellular Component: mitochondrial intermembrane space (GO:0005758);; Cellular Component: peroxisome (GO:0005777);; Molecular Function: disulfide oxidoreductase activity (GO:0015036);; Cellular Component: extrinsic component of mitochondrial inner membrane (GO:0031314);; Molecular …	K17871|0|tcc:TCM_007949|K17871 NADH:ubiquinone reductase (non-electrogenic) [EC:1.6.5.9] | (RefSeq) NAD(P)H dehydrogenase B1 isoform 3	--	[C]	Energy production and conversion	Pyridine nucleotide-disulphide oxidoreductase;; Pyridine nucleotide-disulphide oxidoreductase;; Pyridine nucleotide-disulphide oxidoreductase	External alternative NAD(P)H-ubiquinone oxidoreductase B1, mitochondrial (Precursor) GN=NDB1 OS=Solanum tuberosum (Potato) PE=3 SV=1	C	Energy production and conversion	NADH dehydrogenase, putative isoform 1 [Theobroma cacao]
MSTRG.10341.76	0.218622	0.559648	0.233201	0	0	0	0	0	0	0	0	0	0	0.17206	0.191936	gene9258	0.896134	0.651962	0.684678	0.228761	0.102684	0.054079	0.09443	0.044583	0.151386	0.028377	0.087454	0.040026	0.027702	0.177531	0.031858	--	--	--	--	--	--	--	S	Function unknown	hypothetical protein L484_022179 [Morus notabilis]
MSTRG.10341.76	0.218622	0.559648	0.233201	0	0	0	0	0	0	0	0	0	0	0.17206	0.191936	gene9257	46.841	34.3115	40.0947	22.6851	20.8508	21.6339	17.0968	22.6855	24.3222	15.5446	13.6654	21.0631	28.6784	27.6902	31.0561	--	--	--	--	--	--	--	S	Function unknown	hypothetical protein PRUPE_ppa013836mg [Prunus persica]
MSTRG.10341.76	0.218622	0.559648	0.233201	0	0	0	0	0	0	0	0	0	0	0.17206	0.191936	gene9259	12.8514	14.8903	13.1575	8.79442	12.9124	15.1703	11.6116	9.88333	14.7645	12.9683	19.0817	16.2936	9.26931	18.547	16.4008	Cellular Component: chloroplast (GO:0009507);;	--	--	--	--	Formiminotransferase domain, N-terminal subdomain;; Essential protein Yae1, N terminal	--	S	Function unknown	hypothetical protein PRUPE_ppa006201mg [Prunus persica]
MSTRG.10341.76	0.218622	0.559648	0.233201	0	0	0	0	0	0	0	0	0	0	0.17206	0.191936	gene9247	0.925706	2.09443	1.88894	4.44573	3.33272	3.6425	7.85449	7.9439	7.66378	6.34385	7.69698	6.89682	5.48717	5.96698	6.2296	--	--	--	[R]	General function prediction only	PPR repeat family;; PPR repeat;; Pentatricopeptide repeat domain;; PPR repeat;; Tetratricopeptide repeat;; Tetratricopeptide repeat;; Tetratricopeptide repeat	Putative pentatricopeptide repeat-containing protein At1g03510 GN=PCMP-E3 OS=Arabidopsis thaliana (Mouse-ear cress) PE=3 SV=1	R	General function prediction only	PREDICTED: putative pentatricopeptide repeat-containing protein At1g03510 [Pyrus x bretschneideri]
MSTRG.10341.76	0.218622	0.559648	0.233201	0	0	0	0	0	0	0	0	0	0	0.17206	0.191936	gene9250	0	0	0	0	0	0	0	0	0	0	0	0	0	0	0
MSTRG.10341.76	0.218622	0.559648	0.233201	0	0	0	0	0	0	0	0	0	0	0.17206	0.191936	gene9241	99.1399	106.322	107.256	86.2136	96.279	95.3298	9.88241	10.3514	8.84524	0.139761	1.06916	0.775589	49.4677	8.44784	8.30067	--	--	--	--	--	--	--	--	--	--
MSTRG.10341.76	0.218622	0.559648	0.233201	0	0	0	0	0	0	0	0	0	0	0.17206	0.191936	gene9256	0.239613	0.097478	0.156182	0.600347	0.367142	0.722185	1.54279	1.21811	1.75813	0.782994	1.10147	1.17183	0.836553	0.787058	1.32173	--	--	--	--	--	Family of unknown function (DUF566)	QWRF motif-containing protein 3 GN=QWRF3 OS=Arabidopsis thaliana (Mouse-ear cress) PE=2 SV=1	S	Function unknown	PREDICTED: QWRF motif-containing protein 3 [Prunus mume]
MSTRG.10341.76	0.218622	0.559648	0.233201	0	0	0	0	0	0	0	0	0	0	0.17206	0.191936	gene9242	2.21519	3.12834	3.41988	2.35869	2.1839	2.57449	1.07228	1.23185	1.06149	0.8155	0.676868	0.667293	1.93764	1.78141	2.28538	--	--	--	--	--	--	--	S	Function unknown	hypothetical protein L484_022194 [Morus notabilis]
MSTRG.10341.76	0.218622	0.559648	0.233201	0	0	0	0	0	0	0	0	0	0	0.17206	0.191936	gene9252	0	0	0	0	0	0	0	0	0	0	0	0	0	0	0
MSTRG.10341.76	0.218622	0.559648	0.233201	0	0	0	0	0	0	0	0	0	0	0.17206	0.191936	gene9248	0	0	0	0	0	0	0	0	0	0	0	0	0	0	0
MSTRG.10341.76	0.218622	0.559648	0.233201	0	0	0	0	0	0	0	0	0	0	0.17206	0.191936	gene9246	1e-06	8.4e-05	1.54117	0	0	0.005999	0	0	0.003325	0	0.807064	0.173664	0.004265	0.022783	0	--	--	--	--	--	--	--	S	Function unknown	hypothetical protein PRUPE_ppa008067mg [Prunus persica]
MSTRG.29044.1	0	0	0	1.93858	0.859413	1.763	0	0	0	0	0	0	0	0	0	gene25809	0	0.177411	0.075459	0	0	0	0	0.070725	0	0	0.081364	0	0	0	0	--	--	--	--	--	--	--	S	Function unknown	PREDICTED: uncharacterized protein LOC104599235 [Nelumbo nucifera]
MSTRG.29044.1	0	0	0	1.93858	0.859413	1.763	0	0	0	0	0	0	0	0	0	gene25806	71.2282	70.1288	73.8976	51.0887	48.6678	53.5971	34.1776	34.2148	38.8422	31.1455	28.8202	31.2415	36.8404	44.8335	45.5935	--	K11254|8.9079e-51|zma:100282268|K11254 histone H4 | (RefSeq) pco082380(357), GRMZM2G056350, GRMZM2G332838; uncharacterized LOC100282268	--	[B]	Chromatin structure and dynamics	Core histone H2A/H2B/H3/H4;; TATA box binding protein associated factor (TAF)	Histone H4 OS=Glycine max (Soybean) PE=3 SV=1	R	General function prediction only	hypothetical protein ZEAMMB73_313798 [Zea mays]
MSTRG.29044.1	0	0	0	1.93858	0.859413	1.763	0	0	0	0	0	0	0	0	0	gene25805	2.40377	1.66635	3.28379	1.55392	2.03441	2.58488	1.87382	2.66493	2.19786	1.93042	1.25295	2.28136	1.56243	2.7312	1.74236	--	K12819|1.43272e-07|pmum:103324093|K12819 pre-mRNA-processing factor SLU7 | (RefSeq) pre-mRNA-splicing factor SLU7-like	Spliceosome (ko03040)	[A]	RNA processing and modification	--	Pre-mRNA-splicing factor SLU7 OS=Oryza sativa subsp. japonica (Rice) PE=2 SV=1	--	--	PREDICTED: pre-mRNA-splicing factor SLU7-like [Prunus mume]
MSTRG.29044.1	0	0	0	1.93858	0.859413	1.763	0	0	0	0	0	0	0	0	0	gene25803	0.019721	0	0	0.059459	0.043009	0	0	0	0.021753	0	0	0	0	0	0.018432	--	--	--	--	--	Glycosyl hydrolases family 18	Chitinase 2 OS=Tulipa bakeri (Tulip) PE=1 SV=1	G	Carbohydrate transport and metabolism	hypothetical protein PRUPE_ppa009096mg [Prunus persica]
MSTRG.29044.1	0	0	0	1.93858	0.859413	1.763	0	0	0	0	0	0	0	0	0	gene25808	30.2732	24.7146	16.7476	20.2362	19.6949	19.2318	22.7774	20.9451	21.0819	37.0977	26.8984	29.2469	19.2167	19.0276	16.8198	--	K01537|0|tcc:TCM_041938|K01537 Ca2+-transporting ATPase [EC:3.6.3.8] | (RefSeq) Endoplasmic reticulum [ER]-type calcium ATPase isoform 1	--	[P]	Inorganic ion transport and metabolism	E1-E2 ATPase;; Cation transporting ATPase, C-terminus;; haloacid dehalogenase-like hydrolase;; Cation transporter/ATPase, N-terminus;; Putative hydrolase of sodium-potassium ATPase alpha subunit;; haloacid dehalogenase-like hydrolase;; haloacid dehalogenase-like hydrolase	Calcium-transporting ATPase 1, endoplasmic reticulum-type GN=F24B9.9 OS=Arabidopsis thaliana (Mouse-ear cress) PE=1 SV=2	P	Inorganic ion transport and metabolism	Calcium-transporting ATPase 1, endoplasmic reticulum-type [Morus notabilis]
MSTRG.29044.1	0	0	0	1.93858	0.859413	1.763	0	0	0	0	0	0	0	0	0	gene25807	16.8856	15.2025	29.7309	17.0828	17.4358	15.9472	14.2756	15.1962	16.5226	16.5796	16.6518	15.9449	21.9146	17.6847	21.8697	--	K01537|0|tcc:TCM_041938|K01537 Ca2+-transporting ATPase [EC:3.6.3.8] | (RefSeq) Endoplasmic reticulum [ER]-type calcium ATPase isoform 1	--	[P]	Inorganic ion transport and metabolism	E1-E2 ATPase;; haloacid dehalogenase-like hydrolase;; haloacid dehalogenase-like hydrolase;; Cation transporting ATPase, C-terminus;; Cation transporter/ATPase, N-terminus;; Putative hydrolase of sodium-potassium ATPase alpha subunit;; haloacid dehalogenase-like hydrolase;; Haloacid dehalogenase-like hydrolase	Calcium-transporting ATPase 1, endoplasmic reticulum-type GN=F24B9.9 OS=Arabidopsis thaliana (Mouse-ear cress) PE=1 SV=2	P	Inorganic ion transport and metabolism	Calcium-transporting ATPase 1, endoplasmic reticulum-type [Morus notabilis]
MSTRG.5211.4	0	0	0	0.45153	0.481387	0.62785	0.321927	0.387512	0.273426	0.048655	0.226221	0	1.20959	0.412201	1.07728	gene4604	34.8677	34.3229	36.8706	28.3515	29.6997	26.2948	38.2521	38.1264	38.5838	41.0064	37.4362	39.5406	40.4238	43.6828	40.2269	--	--	--	[E]	Amino acid transport and metabolism	Aminotransferase class-V	L-cysteine desulfhydrase GN=LCD OS=Arabidopsis thaliana (Mouse-ear cress) PE=2 SV=1	E	Amino acid transport and metabolism	PREDICTED: uncharacterized protein LOC103344507 [Prunus mume]
MSTRG.5211.4	0	0	0	0.45153	0.481387	0.62785	0.321927	0.387512	0.273426	0.048655	0.226221	0	1.20959	0.412201	1.07728	gene4603	0.669971	0.746998	0.521759	0.327934	0.323251	0.251327	0.398579	0.254495	0.178837	0.047767	0.04825	0	0.532638	0.180529	0.199815	--	--	--	[E]	Amino acid transport and metabolism	Aminotransferase class-V	L-cysteine desulfhydrase GN=LCD OS=Arabidopsis thaliana (Mouse-ear cress) PE=2 SV=1	E	Amino acid transport and metabolism	PREDICTED: uncharacterized protein LOC103344507 [Prunus mume]
MSTRG.5211.4	0	0	0	0.45153	0.481387	0.62785	0.321927	0.387512	0.273426	0.048655	0.226221	0	1.20959	0.412201	1.07728	gene4608	0	0.056427	0	0	0	0	0.245722	0.057587	0	0	0	0	0	0.038484	0.005307	--	--	--	[K]	Transcription	SRF-type transcription factor (DNA-binding and dimerisation domain)	Agamous-like MADS-box protein AGL80 GN=K15N18.16 OS=Arabidopsis thaliana (Mouse-ear cress) PE=1 SV=1	K	Transcription	PREDICTED: agamous-like MADS-box protein AGL80 [Vitis vinifera]
MSTRG.5211.4	0	0	0	0.45153	0.481387	0.62785	0.321927	0.387512	0.273426	0.048655	0.226221	0	1.20959	0.412201	1.07728	gene4605	3.59587	3.9323	3.65756	10.0231	9.45738	11.7845	21.7721	17.4167	15.0288	20.1078	15.5503	14	15.847	15.4743	12.7244	--	--	--	--	--	--	--	S	Function unknown	hypothetical protein CISIN_1g034386mg [Citrus sinensis]
MSTRG.5211.4	0	0	0	0.45153	0.481387	0.62785	0.321927	0.387512	0.273426	0.048655	0.226221	0	1.20959	0.412201	1.07728	gene4609	2.68092	3.1369	2.42598	3.63839	3.93661	5.2692	6.98809	7.85182	5.33705	3.80866	7.11149	6.82101	5.75544	7.77646	7.69822	--	--	--	[DO]	Cell cycle control, cell division, chromosome partitioning;; Posttranslational modification, protein turnover, chaperones	Anaphase-promoting complex subunit 11 RING-H2 finger;; RING-H2 zinc finger;; Ring finger domain	Anaphase-promoting complex subunit 11 GN=APC11 OS=Arabidopsis thaliana (Mouse-ear cress) PE=1 SV=2	DO	Cell cycle control, cell division, chromosome partitioning;; Posttranslational modification, protein turnover, chaperones	PREDICTED: E3 ubiquitin-protein ligase hrd-1-like, partial [Cucumis sativus]
MSTRG.5211.4	0	0	0	0.45153	0.481387	0.62785	0.321927	0.387512	0.273426	0.048655	0.226221	0	1.20959	0.412201	1.07728	gene4602	0	0	0	0	0	0	0.153048	0.216318	0.180486	0.064257	0.098686	0.092853	0.031365	0.048517	0.102094	--	--	--	[E]	Amino acid transport and metabolism	Aminotransferase class-V	L-cysteine desulfhydrase GN=LCD OS=Arabidopsis thaliana (Mouse-ear cress) PE=2 SV=1	E	Amino acid transport and metabolism	PREDICTED: uncharacterized protein LOC103344507 [Prunus mume]
MSTRG.5211.4	0	0	0	0.45153	0.481387	0.62785	0.321927	0.387512	0.273426	0.048655	0.226221	0	1.20959	0.412201	1.07728	gene4612	27.8906	31.9297	27.6801	18.9592	19.7977	18.1223	29.4882	29.9907	34.1597	26.3451	40.6527	29.8689	21.7064	27.8871	29.6772	--	K12126|0|pper:PRUPE_ppa001899mg|K12126 phytochrome-interacting factor 3 | (RefSeq) hypothetical protein	Plant hormone signal transduction (ko04075);; Circadian rhythm - plant (ko04712)	--	--	Helix-loop-helix DNA-binding domain	Transcription factor PIF3 GN=F14J9.19 OS=Arabidopsis thaliana (Mouse-ear cress) PE=1 SV=1	K	Transcription	hypothetical protein PRUPE_ppa001899mg [Prunus persica]
MSTRG.5211.4	0	0	0	0.45153	0.481387	0.62785	0.321927	0.387512	0.273426	0.048655	0.226221	0	1.20959	0.412201	1.07728	gene4601	17.7081	19.3483	20.6821	22.2445	25.2542	24.5929	33.9869	36.6983	33.6254	35.4835	34.1701	36.0246	24.8478	28.6635	27.3967	--	K17604|0|pmum:103344504|K17604 zinc finger SWIM domain-containing protein 3 | (RefSeq) uncharacterized LOC103344504	--	--	--	MuDR family transposase;; MULE transposase domain;; PB1 domain;; SWIM zinc finger;; Transposase, Mutator family	--	S	Function unknown	PREDICTED: uncharacterized protein LOC103344504 [Prunus mume]
MSTRG.5211.4	0	0	0	0.45153	0.481387	0.62785	0.321927	0.387512	0.273426	0.048655	0.226221	0	1.20959	0.412201	1.07728	gene4611	0.399479	0.431566	0.675972	0.927104	0.786386	1.06254	3.02477	2.20626	2.86729	2.84572	2.46052	2.16137	2.22824	2.12092	2.67003	--	--	--	[R]	General function prediction only	PPR repeat family;; PPR repeat;; PPR repeat;; Pentatricopeptide repeat domain;; DYW family of nucleic acid deaminases	Pentatricopeptide repeat-containing protein At1g11290 GN=T28P6.20 OS=Arabidopsis thaliana (Mouse-ear cress) PE=2 SV=1	R	General function prediction only	PREDICTED: putative pentatricopeptide repeat-containing protein At3g13770, mitochondrial [Nelumbo nucifera]
MSTRG.5211.4	0	0	0	0.45153	0.481387	0.62785	0.321927	0.387512	0.273426	0.048655	0.226221	0	1.20959	0.412201	1.07728	gene4624	12.9081	13.358	15.5824	7.75144	10.1502	6.6129	15.6065	14.3347	13.6906	13.0475	13.856	13.7	12.4302	14.2235	12.7034	Molecular Function: phosphorelay sensor kinase activity (GO:0000155);; Biological Process: phosphorelay signal transduction system (GO:0000160);; Molecular Function: ATP binding (GO:0005524);; Cellular Component: mitochondrion (GO:0005739);; Biological Process: regulation of transcription, DNA-templated (GO:0006355);; Biological Process: circadian rhythm (GO:0007623);; Molecular Function: G-prote…	K12120|0|pmum:103344525|K12120 phytochrome A | (RefSeq) phytochrome A	Circadian rhythm - plant (ko04712)	--	--	Phytochrome region;; PAS fold;; PAS fold;; GAF domain;; PAS domain;; Histidine kinase-, DNA gyrase B-, and HSP90-like ATPase;; His Kinase A (phospho-acceptor) domain;; PAS fold;; PAS domain	Phytochrome A GN=F14J9.23 OS=Arabidopsis thaliana (Mouse-ear cress) PE=1 SV=2	K	Transcription	Phytochrome type A [Morus notabilis]
MSTRG.5211.4	0	0	0	0.45153	0.481387	0.62785	0.321927	0.387512	0.273426	0.048655	0.226221	0	1.20959	0.412201	1.07728	gene4614	0.675012	0.723515	0.966091	0.756226	0.322796	0.557367	0.077658	0.171481	0.1634	0.190548	0.095087	0.006481	0.081045	0.742556	0.341408	--	K09422|1.36981e-51|pper:PRUPE_ppa019718mg|K09422 myb proto-oncogene protein, plant | (RefSeq) hypothetical protein	--	[K]	Transcription	--	Myb-related protein Hv33 GN=MYB2 OS=Hordeum vulgare (Barley) PE=2 SV=3	K	Transcription	hypothetical protein PRUPE_ppa019718mg [Prunus persica]
MSTRG.5211.4	0	0	0	0.45153	0.481387	0.62785	0.321927	0.387512	0.273426	0.048655	0.226221	0	1.20959	0.412201	1.07728	gene4616	0.408001	0.668849	0.313701	0.204165	0.198071	0.045586	0.126771	0.064008	0	0.02392	0	0.019941	0.022729	0.168512	0.075948	--	K14638|0|pmum:103344519|K14638 solute carrier family 15 (peptide/histidine transporter), member 3/4 | (RefSeq) protein NRT1/ PTR FAMILY 4.5-like	--	[E]	Amino acid transport and metabolism	POT family;; Major Facilitator Superfamily	Protein NRT1/ PTR FAMILY 4.5 GN=T7N9.10 OS=Arabidopsis thaliana (Mouse-ear cress) PE=2 SV=1	E	Amino acid transport and metabolism	PREDICTED: protein NRT1/ PTR FAMILY 4.5-like [Prunus mume]
MSTRG.5211.4	0	0	0	0.45153	0.481387	0.62785	0.321927	0.387512	0.273426	0.048655	0.226221	0	1.20959	0.412201	1.07728	gene4615	15.7036	7.06604	7.45482	3.18689	3.28177	2.81804	18.1284	20.1459	19.4533	30.2992	17.4773	17.838	4.19397	5.73247	5.89846	--	--	--	[M]	Cell wall/membrane/envelope biogenesis	Pectinacetylesterase	--	M	Cell wall/membrane/envelope biogenesis	PREDICTED: protein notum homolog isoform X2 [Prunus mume]
MSTRG.5211.4	0	0	0	0.45153	0.481387	0.62785	0.321927	0.387512	0.273426	0.048655	0.226221	0	1.20959	0.412201	1.07728	gene4598	0	0	0	0	0	0	0	0	0	0	0	0	0	0	0
MSTRG.5211.4	0	0	0	0.45153	0.481387	0.62785	0.321927	0.387512	0.273426	0.048655	0.226221	0	1.20959	0.412201	1.07728	gene4618	1.44488	1.20854	1.3684	4.415	4.46476	4.12545	7.0504	6.69819	6.12067	8.15937	7.16779	7.20621	6.64834	7.34263	6.72771	--	--	--	[R]	General function prediction only	PPR repeat family;; PPR repeat;; PPR repeat;; Pentatricopeptide repeat domain;; DYW family of nucleic acid deaminases	Pentatricopeptide repeat-containing protein At3g56550 GN=PCMP-H80 OS=Arabidopsis thaliana (Mouse-ear cress) PE=2 SV=1	R	General function prediction only	PREDICTED: pentatricopeptide repeat-containing protein At3g56550 [Prunus mume]
MSTRG.5211.4	0	0	0	0.45153	0.481387	0.62785	0.321927	0.387512	0.273426	0.048655	0.226221	0	1.20959	0.412201	1.07728	gene4617	4.23637	5.25913	6.31479	4.54332	6.01494	6.54975	13.2501	8.14901	9.35834	7.78741	11.3919	10.9192	9.76346	10.8764	8.84119	--	K04799|0|pmum:103344521|K04799 flap endonuclease-1 [EC:3.-.-.-] | (RefSeq) flap endonuclease 1	DNA replication (ko03030);; Base excision repair (ko03410);; Non-homologous end-joining (ko03450)	[L]	Replication, recombination and repair	XPG I-region;; XPG N-terminal domain	Flap endonuclease 1 {ECO:0000255|HAMAP-Rule:MF_03140} OS=Glycine max (Soybean) PE=2 SV=1	L	Replication, recombination and repair	PREDICTED: flap endonuclease 1 isoform X1 [Prunus mume]
MSTRG.5211.4	0	0	0	0.45153	0.481387	0.62785	0.321927	0.387512	0.273426	0.048655	0.226221	0	1.20959	0.412201	1.07728	gene4610	65.0268	81.3554	83.7361	120.981	110.772	71.4021	75.4933	96.0537	151.391	322.172	121.128	121.523	46.9316	48.7425	77.3398	--	--	--	[R]	General function prediction only	Proteolipid membrane potential modulator	Hydrophobic protein LTI6B GN=OSJNBa0069I13.6 OS=Oryza sativa subsp. japonica (Rice) PE=2 SV=1	R	General function prediction only	cold induced plasma membrane protein [Jatropha curcas]
MSTRG.5211.4	0	0	0	0.45153	0.481387	0.62785	0.321927	0.387512	0.273426	0.048655	0.226221	0	1.20959	0.412201	1.07728	gene4623	6.29912	7.10244	10.3832	6.21534	4.98876	5.30214	7.48398	7.22539	6.43573	8.32673	7.06783	6.49131	6.3917	7.29815	6.57064	Molecular Function: phosphorelay sensor kinase activity (GO:0000155);; Biological Process: phosphorelay signal transduction system (GO:0000160);; Molecular Function: ATP binding (GO:0005524);; Cellular Component: mitochondrion (GO:0005739);; Biological Process: regulation of transcription, DNA-templated (GO:0006355);; Biological Process: circadian rhythm (GO:0007623);; Molecular Function: G-prote…	K12120|7.71833e-76|pmum:103344525|K12120 phytochrome A | (RefSeq) phytochrome A	Circadian rhythm - plant (ko04712)	--	--	Histidine kinase-, DNA gyrase B-, and HSP90-like ATPase	Phytochrome A GN=F14J9.23 OS=Arabidopsis thaliana (Mouse-ear cress) PE=1 SV=2	K	Transcription	PREDICTED: phytochrome A [Prunus mume]
MSTRG.5211.4	0	0	0	0.45153	0.481387	0.62785	0.321927	0.387512	0.273426	0.048655	0.226221	0	1.20959	0.412201	1.07728	gene4597	1.06136	1.39701	1.64598	0.77713	0.151919	0.276413	0.279486	0.096018	0.240363	0.227241	0.277397	0.11577	0.035148	0.138814	0	Molecular Function: monooxygenase activity (GO:0004497);; Molecular Function: iron ion binding (GO:0005506);; Biological Process: lipid metabolic process (GO:0006629);; Molecular Function: electron carrier activity (GO:0009055);; Molecular Function: oxidoreductase activity, acting on paired donors, with incorporation or reduction of molecular oxygen (GO:0016705);; Molecular Function: hydrolase ac…	--	--	--	--	GDSL-like Lipase/Acylhydrolase	GDSL esterase/lipase At1g09390 (Precursor) GN=At1g09390 OS=Arabidopsis thaliana (Mouse-ear cress) PE=2 SV=1	I	Lipid transport and metabolism	GDSL-like Lipase/Acylhydrolase superfamily protein [Theobroma cacao]
MSTRG.5211.4	0	0	0	0.45153	0.481387	0.62785	0.321927	0.387512	0.273426	0.048655	0.226221	0	1.20959	0.412201	1.07728	gene4600	0	0.254443	0.311591	0	1.25561	0.352348	0.245349	0.418053	0.282064	1.10983	2.28593	1.94289	0.23294	0.288298	0.304989	--	--	--	[R]	General function prediction only	Reverse transcriptase-like;; RNase H	--	R	General function prediction only	PREDICTED: uncharacterized protein LOC103405619 [Malus domestica]
MSTRG.5211.4	0	0	0	0.45153	0.481387	0.62785	0.321927	0.387512	0.273426	0.048655	0.226221	0	1.20959	0.412201	1.07728	gene4613	3.77615	3.52434	4.44064	4.87863	4.03207	4.19286	5.76117	6.5246	6.36601	7.2742	6.78251	7.47557	3.51799	7.06232	7.52452	--	--	--	[S]	Function unknown	--	--	S	Function unknown	PREDICTED: probable serine/threonine-protein kinase kinX isoform X2 [Prunus mume]
MSTRG.5211.4	0	0	0	0.45153	0.481387	0.62785	0.321927	0.387512	0.273426	0.048655	0.226221	0	1.20959	0.412201	1.07728	gene4619	7.54901	11.3569	10.4373	5.96618	3.96883	3.76746	7.4547	7.61285	9.49178	5.31867	4.9812	5.17587	8.38843	7.9124	6.72679	--	--	--	--	--	Cupin;; Cupin domain	Germin-like protein 5-1 (Precursor) OS=Oryza sativa subsp. japonica (Rice) PE=2 SV=1	R	General function prediction only	hypothetical protein L484_022675 [Morus notabilis]
MSTRG.5211.4	0	0	0	0.45153	0.481387	0.62785	0.321927	0.387512	0.273426	0.048655	0.226221	0	1.20959	0.412201	1.07728	gene4596	0.992347	1.02364	1.08934	3.57996	2.76299	2.53943	5.86025	5.20349	5.3114	5.53491	4.88488	4.86291	4.30114	4.88152	4.9974	--	--	--	[R]	General function prediction only	PPR repeat;; PPR repeat family;; PPR repeat;; Pentatricopeptide repeat domain;; DYW family of nucleic acid deaminases;; Tetratricopeptide repeat;; Tetratricopeptide repeat	Pentatricopeptide repeat-containing protein At1g56690, mitochondrial (Precursor) GN=PCMP-H69 OS=Arabidopsis thaliana (Mouse-ear cress) PE=2 SV=1	R	General function prediction only	PREDICTED: pentatricopeptide repeat-containing protein At1g56690, mitochondrial-like [Prunus mume]
MSTRG.5211.4	0	0	0	0.45153	0.481387	0.62785	0.321927	0.387512	0.273426	0.048655	0.226221	0	1.20959	0.412201	1.07728	gene4620	8.24348	10.54	9.00341	0.01384	0.014826	0.0029	0.012581	0.000268	0.003892	0.002737	0.013602	18.3108	18.8925	20.1736	17.3737	Molecular Function: binding (GO:0005488);;	--	--	--	--	DnaJ domain	Chaperone protein dnaJ 49 OS=Arabidopsis thaliana (Mouse-ear cress) PE=2 SV=2	O	Posttranslational modification, protein turnover, chaperones	Protein HLJ1 [Morus notabilis]
MSTRG.5211.4	0	0	0	0.45153	0.481387	0.62785	0.321927	0.387512	0.273426	0.048655	0.226221	0	1.20959	0.412201	1.07728	gene4607	12.0262	14.373	14.0444	10.8058	13.3984	12.8469	17.5782	23.6616	25.1831	15.9616	20.6299	18.2127	8.98685	14.7965	14.295	--	--	--	--	--	G-patch domain;; DExH-box splicing factor binding site;; Zinc-finger double-stranded RNA-binding	Septin and tuftelin-interacting protein 1 homolog 2 GN=STIPL2 OS=Arabidopsis thaliana (Mouse-ear cress) PE=2 SV=1	A	RNA processing and modification	PREDICTED: G patch domain-containing protein 8 [Vitis vinifera]
MSTRG.5211.4	0	0	0	0.45153	0.481387	0.62785	0.321927	0.387512	0.273426	0.048655	0.226221	0	1.20959	0.412201	1.07728	gene4625	1.44573	1.75319	2.39178	3.02739	1.62047	0.001021	4.66099	5.82299	3.90842	4.06149	0.012947	2.86533	3.25927	4.71101	4.34339	--	--	--	--	--	--	--	S	Function unknown	PREDICTED: uncharacterized protein LOC103344526 [Prunus mume]
MSTRG.5211.4	0	0	0	0.45153	0.481387	0.62785	0.321927	0.387512	0.273426	0.048655	0.226221	0	1.20959	0.412201	1.07728	gene4599	11.0694	10.3842	10.5933	14.1083	9.05178	11.6813	15.48	16.1535	15.4504	14.7059	15.2963	13.2272	11.4301	12.7747	12.1477	--	--	--	--	--	--	--	R	General function prediction only	PREDICTED: uncharacterized protein LOC103492096 [Cucumis melo]
MSTRG.5211.4	0	0	0	0.45153	0.481387	0.62785	0.321927	0.387512	0.273426	0.048655	0.226221	0	1.20959	0.412201	1.07728	gene4622	25.5209	22.2564	22.6266	16.8021	14.9547	15.4486	19.0538	20.6301	18.9766	18.6087	18.3572	17.703	18.6968	19.9344	21.4336	Molecular Function: glutamate-tRNA ligase activity (GO:0004818);; Molecular Function: ATP binding (GO:0005524);; Cellular Component: cytosol (GO:0005829);; Biological Process: gluconeogenesis (GO:0006094);; Biological Process: glutamyl-tRNA aminoacylation (GO:0006424);; Biological Process: cytoskeleton organization (GO:0007010);; Biological Process: nucleotide biosynthetic process (GO:0009165);; …	K01885|0|cit:102616460|K01885 glutamyl-tRNA synthetase [EC:6.1.1.17] | (RefSeq) glutamate--tRNA ligase, cytoplasmic	Porphyrin and chlorophyll metabolism (ko00860);; Aminoacyl-tRNA biosynthesis (ko00970)	[J]	Translation, ribosomal structure and biogenesis	tRNA synthetases class I (E and Q), catalytic domain;; tRNA synthetases class I (E and Q), anti-codon binding domain;; Glutathione S-transferase, C-terminal domain	Glutamine--tRNA ligase OS=Lupinus luteus (European yellow lupin) PE=2 SV=2	J	Translation, ribosomal structure and biogenesis	putative glutamate--tRNA ligase [Morus notabilis]
MSTRG.5211.4	0	0	0	0.45153	0.481387	0.62785	0.321927	0.387512	0.273426	0.048655	0.226221	0	1.20959	0.412201	1.07728	gene4606	447.217	444.398	457.564	335.612	344.635	337.559	330.444	320.858	320.591	407.629	374.615	366.874	388.924	286.496	279.169	--	K08245|0|pmum:103344509|K08245 phytepsin [EC:3.4.23.40] | (RefSeq) aspartic proteinase-like	--	[O]	Posttranslational modification, protein turnover, chaperones	Eukaryotic aspartyl protease;; Saposin-like type B, region 2;; Saposin-like type B, region 1;; Xylanase inhibitor N-terminal	Aspartic proteinase (Precursor) GN=OJ1127_B08.13 OS=Oryza sativa subsp. japonica (Rice) PE=2 SV=2	O	Posttranslational modification, protein turnover, chaperones	preprofigain A [Ficus carica]
MSTRG.27276.4	0	0	0	2.01044	0.299609	3.19145	0	0	0	0	0	3.64083	0	1.79944	0	gene24322	3.35251	3.4927	4.25307	7.96401	4.22272	5.55763	5.51504	5.65546	5.61494	9.07555	5.90063	4.18389	3.05726	3.06763	3.23781	--	--	--	--	--	--	--	S	Function unknown	hypothetical protein L484_005241 [Morus notabilis]
MSTRG.27276.4	0	0	0	2.01044	0.299609	3.19145	0	0	0	0	0	3.64083	0	1.79944	0	gene24325	8.82494	7.4188	7.37204	8.93593	8.6806	8.95148	9.39108	9.00805	8.49495	4.58181	3.5913	3.60168	8.65465	9.83309	9.77669	--	--	--	--	--	Domain of unknown function (DUF3406);; AIG1 family;; 50S ribosome-binding GTPase	Translocase of chloroplast 159, chloroplastic GN=At4g02510 OS=Arabidopsis thaliana (Mouse-ear cress) PE=1 SV=1	R	General function prediction only	PREDICTED: translocase of chloroplast 159, chloroplastic-like [Nelumbo nucifera]
MSTRG.27276.4	0	0	0	2.01044	0.299609	3.19145	0	0	0	0	0	3.64083	0	1.79944	0	gene24319	2.82646	5.08808	4.94112	10.1118	8.93942	8.97858	15.7679	5.43411	13.1507	15.0154	15.5617	8.33744	5.90168	8.92169	5.62154	--	--	--	--	--	--	Uncharacterized protein At3g15000, mitochondrial GN=At3g15000 OS=Arabidopsis thaliana (Mouse-ear cress) PE=1 SV=1	S	Function unknown	PREDICTED: uncharacterized protein At3g15000, mitochondrial [Vitis vinifera]
MSTRG.27276.4	0	0	0	2.01044	0.299609	3.19145	0	0	0	0	0	3.64083	0	1.79944	0	gene24330	11.7642	8.96661	10.3589	16.4442	11.2644	12.6469	12.8959	14.247	13.2797	15.7911	12.7305	11.1749	10.3538	10.9496	10.1789	--	--	--	[GM]	Carbohydrate transport and metabolism;; Cell wall/membrane/envelope biogenesis	galactosyl transferase GMA12/MNN10 family	Xyloglucan 6-xylosyltransferase 2 OS=Arabidopsis thaliana (Mouse-ear cress) PE=1 SV=1	GM	Carbohydrate transport and metabolism;; Cell wall/membrane/envelope biogenesis	PREDICTED: putative glycosyltransferase 2 [Cucumis melo]
MSTRG.27276.4	0	0	0	2.01044	0.299609	3.19145	0	0	0	0	0	3.64083	0	1.79944	0	gene24328	23.2185	21.4455	20.3508	11.2127	11.3057	11.1307	16.3633	19.7855	18.2779	20.1108	15.2682	15.2965	16.33	19.1476	17.702	--	K05931|0|tcc:TCM_021208|K05931 type I protein arginine methyltransferase [EC:2.1.1.319] | (RefSeq) Arginine methyltransferase 4A isoform 1	--	[OK]	Posttranslational modification, protein turnover, chaperones;; Transcription	PRMT5 arginine-N-methyltransferase;; Methyltransferase domain;; Methyltransferase domain;; Ribosomal protein L11 methyltransferase (PrmA);; Methyltransferase small domain;; Met-10+ like-protein	Probable histone-arginine methyltransferase 1.4 GN=K19E20.17 OS=Arabidopsis thaliana (Mouse-ear cress) PE=1 SV=1	K	Transcription	putative histone-arginine methyltransferase 1.4 [Morus notabilis]
MSTRG.27276.4	0	0	0	2.01044	0.299609	3.19145	0	0	0	0	0	3.64083	0	1.79944	0	gene24323	120.801	96.4669	94.8045	103.837	84.4303	108.751	156.871	128.23	148.853	141.326	161.584	146.422	146.932	146.007	137.944	--	K02885|7.06513e-109|pmum:103323070|K02885 large subunit ribosomal protein L19e | (RefSeq) 60S ribosomal protein L19-2	Ribosome (ko03010)	[J]	Translation, ribosomal structure and biogenesis	Ribosomal protein L19e	60S ribosomal protein L19-1 GN=F22D16.23 OS=Arabidopsis thaliana (Mouse-ear cress) PE=2 SV=1	J	Translation, ribosomal structure and biogenesis	PREDICTED: 60S ribosomal protein L19-2 [Prunus mume]
MSTRG.27276.4	0	0	0	2.01044	0.299609	3.19145	0	0	0	0	0	3.64083	0	1.79944	0	gene24318	0	0	0	0	0	0	0	0	0	0	0	0	0	0	0
MSTRG.27276.4	0	0	0	2.01044	0.299609	3.19145	0	0	0	0	0	3.64083	0	1.79944	0	gene24317	0	0	0	0	0	0	0	0	0	0	0	0	0	0	0
MSTRG.27276.4	0	0	0	2.01044	0.299609	3.19145	0	0	0	0	0	3.64083	0	1.79944	0	gene24331	0	0	0.154115	0	0	0	0	0	0	0	0	0	0	0	0	--	--	--	--	--	TspO/MBR family	Translocator protein homolog GN=TSPO OS=Arabidopsis thaliana (Mouse-ear cress) PE=1 SV=1	S	Function unknown	Translocator-like protein [Morus notabilis]
MSTRG.27276.4	0	0	0	2.01044	0.299609	3.19145	0	0	0	0	0	3.64083	0	1.79944	0	gene24327	16.7309	11.9273	13.1549	17.492	9.4696	11.7877	21.3488	18.0615	25.3448	14.3048	12.3884	11.2915	16.8739	24.7275	25.5779	--	K07565|3.10273e-106|cic:CICLE_v10005994mg|K07565 60S ribosome subunit biogenesis protein NIP7 | (RefSeq) hypothetical protein	--	[J]	Translation, ribosomal structure and biogenesis	Uncharacterised protein family (UPF0113)	--	J	Translation, ribosomal structure and biogenesis	hypothetical protein CICLE_v10005994mg [Citrus clementina]
MSTRG.27276.4	0	0	0	2.01044	0.299609	3.19145	0	0	0	0	0	3.64083	0	1.79944	0	gene24332	0	0	0	0	0	0	0	0	0	0	0	0	0	0	0
MSTRG.27276.4	0	0	0	2.01044	0.299609	3.19145	0	0	0	0	0	3.64083	0	1.79944	0	gene24321	18.8421	27.1041	27.1532	13.613	10.2745	10.0163	26.2221	19.333	19.9622	6.51768	3.63114	5.78155	7.32381	21.2022	21.665	--	K09286|5.29693e-64|vvi:100249982|K09286 EREBP-like factor | (RefSeq) ethylene-responsive transcription factor RAP2-3	--	--	--	AP2 domain	Ethylene-responsive transcription factor RAP2-3 OS=Arabidopsis thaliana (Mouse-ear cress) PE=1 SV=2	K	Transcription	PREDICTED: ethylene-responsive transcription factor RAP2-3 [Vitis vinifera]
MSTRG.27276.4	0	0	0	2.01044	0.299609	3.19145	0	0	0	0	0	3.64083	0	1.79944	0	gene24334	60.2829	61.5374	61.4696	35.8998	32.5856	32.259	37.7916	34.088	38.7963	34.1005	36.5041	32.8645	57.2361	25.2547	28.8609	--	--	--	--	--	Rapid ALkalinization Factor (RALF)	Protein RALF-like 33 (Precursor) OS=Arabidopsis thaliana (Mouse-ear cress) PE=2 SV=1	R	General function prediction only	hypothetical protein L484_023536 [Morus notabilis]
MSTRG.27276.4	0	0	0	2.01044	0.299609	3.19145	0	0	0	0	0	3.64083	0	1.79944	0	gene24335	250.233	206.544	204.149	203.917	166.307	155.01	288.793	244.598	277.052	226.355	183.733	191.895	156.855	251.912	282.392	--	K02971|3.62985e-54|csv:101217283|K02971 small subunit ribosomal protein S21e | (RefSeq) 40S ribosomal protein S21-2	Ribosome (ko03010)	[J]	Translation, ribosomal structure and biogenesis	Ribosomal protein S21e	40S ribosomal protein S21-2 GN=RPS21C OS=Arabidopsis thaliana (Mouse-ear cress) PE=1 SV=2	J	Translation, ribosomal structure and biogenesis	40S ribosomal protein S21-2 [Morus notabilis]
MSTRG.27276.4	0	0	0	2.01044	0.299609	3.19145	0	0	0	0	0	3.64083	0	1.79944	0	gene24320	7.55865	7.46591	7.15076	7.17159	6.28609	6.51067	9.04419	8.03167	8.87394	8.2478	10.7776	9.7533	5.76086	7.06019	7.61191	--	--	--	--	--	TPR repeat;; Tetratricopeptide repeat;; Tetratricopeptide repeat;; Tetratricopeptide repeat	Peptidyl-prolyl cis-trans isomerase FKBP62 GN=MJL12.19 OS=Arabidopsis thaliana (Mouse-ear cress) PE=1 SV=2	R	General function prediction only	Chaperone binding protein, putative [Theobroma cacao]
MSTRG.27276.4	0	0	0	2.01044	0.299609	3.19145	0	0	0	0	0	3.64083	0	1.79944	0	gene24326	35.1152	29.892	31.8647	24.2275	23.7509	24.9044	41.2248	45.0515	43.0702	46.9608	33.1166	34.349	32.904	46.5559	44.5111	--	K01870|0|mdm:103452907|K01870 isoleucyl-tRNA synthetase [EC:6.1.1.5] | (RefSeq) isoleucine--tRNA ligase, chloroplastic/mitochondrial-like	Aminoacyl-tRNA biosynthesis (ko00970)	[J]	Translation, ribosomal structure and biogenesis	tRNA synthetases class I (I, L, M and V);; Anticodon-binding domain of tRNA;; tRNA synthetases class I (M);; Zinc finger found in FPG and IleRS;; tRNA synthetases class I (C) catalytic domain	Valine--tRNA ligase GN=VALRS OS=Arabidopsis thaliana (Mouse-ear cress) PE=2 SV=2	J	Translation, ribosomal structure and biogenesis	PREDICTED: isoleucine--tRNA ligase, mitochondrial-like [Malus domestica]
MSTRG.27276.4	0	0	0	2.01044	0.299609	3.19145	0	0	0	0	0	3.64083	0	1.79944	0	gene24324	8.22075	7.42281	6.40148	6.79292	5.42989	5.78561	8.61455	11.3676	8.49442	9.52336	9.56784	8.73272	7.2381	9.89679	8.85985	--	--	--	--	--	--	--	S	Function unknown	hypothetical protein PRUPE_ppa003596mg [Prunus persica]
MSTRG.7426.11	0.542602	0.583209	0.379168	0	0	0	0.395353	0	0	0.260554	0	0	0	0	0	gene6606	13.5111	12.1513	12.4238	6.12301	6.09535	5.43814	4.57171	4.34963	4.82063	3.62507	3.93843	4.22886	6.81572	7.1355	8.02671	--	--	--	--	--	--	--	S	Function unknown	PREDICTED: zonadhesin-like isoform X2 [Populus euphratica]
MSTRG.7426.11	0.542602	0.583209	0.379168	0	0	0	0.395353	0	0	0.260554	0	0	0	0	0	gene6611	103.57	106.294	117.011	55.862	71.1213	75.6318	41.9315	43.667	43.0017	32.777	36.9247	36.752	46.7272	48.8757	51.1366	--	K10802|1.63429e-45|pper:PRUPE_ppa012424mg|K10802 high mobility group protein B1 | (RefSeq) hypothetical protein	Base excision repair (ko03410)	[R]	General function prediction only	HMG (high mobility group) box;; HMG-box domain	High mobility group B protein 1 GN=At3g51880 OS=Arabidopsis thaliana (Mouse-ear cress) PE=1 SV=1	R	General function prediction only	hypothetical protein PRUPE_ppa012424mg [Prunus persica]
MSTRG.7426.11	0.542602	0.583209	0.379168	0	0	0	0.395353	0	0	0.260554	0	0	0	0	0	gene6612	219.177	263.405	266.713	138.963	127.301	127.37	147.885	154.557	152.722	223.785	116.1	122.879	87.0691	137.206	144.654	Molecular Function: monooxygenase activity (GO:0004497);; Molecular Function: iron ion binding (GO:0005506);; Molecular Function: electron carrier activity (GO:0009055);; Molecular Function: oxidoreductase activity, acting on paired donors, with incorporation or reduction of molecular oxygen (GO:0016705);; Molecular Function: heme binding (GO:0020037);; Biological Process: oxidation-reduction pro…	K09588|0|fve:101301332|K09588 cytochrome P450 family 90 subfamily A polypeptide 1 [EC:1.14.-.-] | (RefSeq) cytochrome P450 90A1	Brassinosteroid biosynthesis (ko00905)	[QI]	Secondary metabolites biosynthesis, transport and catabolism;; Lipid transport and metabolism	Cytochrome P450	Cytochrome P450 90A1 GN=MJJ3.9 OS=Arabidopsis thaliana (Mouse-ear cress) PE=2 SV=1	Q	Secondary metabolites biosynthesis, transport and catabolism	Cytochrome P450 90A1 [Morus notabilis]
MSTRG.7426.11	0.542602	0.583209	0.379168	0	0	0	0.395353	0	0	0.260554	0	0	0	0	0	gene6613	2.73909	2.69687	3.4314	3.41344	4.27842	2.83308	2.29985	5.97165	3.85699	3.99805	3.24758	2.88321	3.17465	6.49847	5.84506	Biological Process: microtubule cytoskeleton organization (GO:0000226);; Biological Process: cytokinesis by cell plate formation (GO:0000911);; Cellular Component: nuclear pore (GO:0005643);; Biological Process: protein export from nucleus (GO:0006611);; Biological Process: systemic acquired resistance (GO:0009627);;	K14318|0|tcc:TCM_042531|K14318 nuclear pore complex protein Nup88 | (RefSeq) Nuclear pore complex protein-related isoform 1	RNA transport (ko03013)	[YU]	Nuclear structure;; Intracellular trafficking, secretion, and vesicular transport	Nuclear pore component	Nuclear pore complex protein NUP88 {ECO:0000303|PubMed:21189294} OS=Arabidopsis thaliana (Mouse-ear cress) PE=1 SV=1	UY	Intracellular trafficking, secretion, and vesicular transport;; Nuclear structure	Nuclear pore complex protein-related isoform 1 [Theobroma cacao]
MSTRG.7426.11	0.542602	0.583209	0.379168	0	0	0	0.395353	0	0	0.260554	0	0	0	0	0	gene6610	0	0	0	0	0	0	0	0	0	0	0	0	0	0	0
MSTRG.7426.11	0.542602	0.583209	0.379168	0	0	0	0.395353	0	0	0.260554	0	0	0	0	0	gene6607	15.9498	19.7083	20.9644	23.8561	26.1016	27.9778	35.3221	34.7331	31.8615	38.8981	39.6871	37.6479	34.7782	38.3532	37.3172	Molecular Function: nucleotide binding (GO:0000166);; Molecular Function: transferase activity, transferring acyl groups (GO:0016746);; Biological Process: cellular protein metabolic process (GO:0044267);;	K00685|0|pper:PRUPE_ppa002749mg|K00685 arginine-tRNA-protein transferase [EC:2.3.2.8] | (RefSeq) hypothetical protein	--	[O]	Posttranslational modification, protein turnover, chaperones	Arginine-tRNA-protein transferase, C terminus;; Arginine-tRNA-protein transferase, N terminus	Arginyl-tRNA--protein transferase 1 GN=ATE1 OS=Arabidopsis thaliana (Mouse-ear cress) PE=2 SV=2	O	Posttranslational modification, protein turnover, chaperones	Arginyl-tRNA--protein transferase 1 [Morus notabilis]
MSTRG.7426.11	0.542602	0.583209	0.379168	0	0	0	0.395353	0	0	0.260554	0	0	0	0	0	gene6608	29.4629	28.6101	31.9077	22.5933	27.0638	29.7511	38.0273	46.7652	42.2263	53.8113	53.6804	67.3976	22.1806	30.0317	28.7673	--	--	--	[R]	General function prediction only	Yippee zinc-binding/DNA-binding /Mis18, centromere assembly	Protein yippee-like OS=Solanum tuberosum (Potato) PE=2 SV=1	R	General function prediction only	hypothetical protein L484_026408 [Morus notabilis]
MSTRG.7426.11	0.542602	0.583209	0.379168	0	0	0	0.395353	0	0	0.260554	0	0	0	0	0	gene6605	108.358	96.211	102.922	66.3396	63.3846	60.1272	60.3548	61.3479	59.1493	70.4645	68.0729	68.4409	66.4626	59.6727	57.9237	Molecular Function: structural molecule activity (GO:0005198);; Biological Process: intracellular protein transport (GO:0006886);; Biological Process: vesicle-mediated transport (GO:0016192);; Cellular Component: clathrin coat of trans-Golgi network vesicle (GO:0030130);; Cellular Component: clathrin coat of coated pit (GO:0030132);;	--	--	--	--	Clathrin light chain	Clathrin light chain 2 GN=CLC2 OS=Arabidopsis thaliana (Mouse-ear cress) PE=1 SV=1	U	Intracellular trafficking, secretion, and vesicular transport	hypothetical protein PRUPE_ppa009427mg [Prunus persica]
MSTRG.7426.11	0.542602	0.583209	0.379168	0	0	0	0.395353	0	0	0.260554	0	0	0	0	0	gene6609	234.443	172.466	175.105	267.383	240.262	246.069	167.474	133.912	152.38	93.8926	63.6862	64.7579	242.352	227.417	265.993	Biological Process: rRNA processing (GO:0006364);; Cellular Component: chloroplast thylakoid membrane (GO:0009535);; Biological Process: response to blue light (GO:0009637);; Biological Process: photosynthesis, light harvesting (GO:0009765);; Biological Process: response to red light (GO:0010114);; Biological Process: response to far red light (GO:0010218);; Molecular Function: chlorophyll bindin…	K08915|2.31687e-144|pmum:103332771|K08915 light-harvesting complex II chlorophyll a/b binding protein 4 | (RefSeq) chlorophyll a-b binding protein CP29.3, chloroplastic	Photosynthesis - antenna proteins (ko00196)	--	--	Chlorophyll A-B binding protein	Chlorophyll a-b binding protein CP29.3, chloroplastic (Precursor) GN=LHCB4.3 OS=Arabidopsis thaliana (Mouse-ear cress) PE=2 SV=1	G	Carbohydrate transport and metabolism	Chlorophyll a-b binding protein [Morus notabilis]
MSTRG.22244.6	0.373564	0.309142	0.406758	0	0	0	0	0	0	0	0	0	0	0	0	gene19727	4.48128	4.76649	6.40404	3.1792	4.44924	4.84482	5.07351	4.87423	6.45801	2.98145	4.92552	4.72368	6.12541	6.90276	5.02044	--	K10706|0|pmum:103327441|K10706 senataxin [EC:3.6.4.-] | (RefSeq) helicase SEN1	--	[A]	RNA processing and modification	AAA domain;; AAA domain;; Part of AAA domain;; AAA domain	Probable helicase MAGATAMA 3 GN=MAA3 OS=Arabidopsis thaliana (Mouse-ear cress) PE=2 SV=1	A	RNA processing and modification	PREDICTED: LOW QUALITY PROTEIN: uncharacterized protein LOC103327441 [Prunus mume]
MSTRG.22244.6	0.373564	0.309142	0.406758	0	0	0	0	0	0	0	0	0	0	0	0	gene19734	0.079683	0.412032	0.176843	0.808441	0.764329	0.572328	0.072824	0.069387	0.085608	0.068602	0.016768	0.122346	0.031761	0.028946	0.148338	Biological Process: nuclear division (GO:0000280);; Biological Process: cytokinesis by cell plate formation (GO:0000911);; Molecular Function: structural constituent of ribosome (GO:0003735);; Cellular Component: ribosome (GO:0005840);; Biological Process: acetyl-CoA metabolic process (GO:0006084);; Biological Process: translation (GO:0006412);; Biological Process: nucleolus organization (GO:0007…	--	--	--	--	Protein of unknown function (DUF1666)	--	S	Function unknown	conserved hypothetical protein [Ricinus communis]
MSTRG.22244.6	0.373564	0.309142	0.406758	0	0	0	0	0	0	0	0	0	0	0	0	gene19735	14.8958	10.9783	16.9487	12.8255	16.5261	15.5495	15.1151	18.0791	17.9831	14.521	19.3871	15.8297	17.2072	10.7425	17.4878	--	--	--	--	--	F-box domain;; F-box-like	--	R	General function prediction only	PREDICTED: uncharacterized protein LOC103443348 isoform X2 [Malus domestica]
MSTRG.22244.6	0.373564	0.309142	0.406758	0	0	0	0	0	0	0	0	0	0	0	0	gene19736	0.096406	0.377316	0.091775	0.064803	0.05977	0.030596	0	0	0	0.417313	0.115119	0.263192	0.062692	0.256382	0.209862	--	--	--	[T]	Signal transduction mechanisms	Leucine Rich repeats (2 copies)	Putative disease resistance RPP13-like protein 1 GN=RPPL1 OS=Arabidopsis thaliana (Mouse-ear cress) PE=3 SV=1	R	General function prediction only	PREDICTED: putative disease resistance RPP13-like protein 1 [Malus domestica]
MSTRG.22244.6	0.373564	0.309142	0.406758	0	0	0	0	0	0	0	0	0	0	0	0	gene19740	0	0	0	0	0	0	0	0	0	0	0	0	0	0	0	--	--	--	[T]	Signal transduction mechanisms	Leucine Rich repeats (2 copies);; Leucine rich repeat;; Leucine rich repeat;; Leucine Rich Repeat	Putative disease resistance RPP13-like protein 1 GN=RPPL1 OS=Arabidopsis thaliana (Mouse-ear cress) PE=3 SV=1	T	Signal transduction mechanisms	hypothetical protein JCGZ_24504 [Jatropha curcas]
MSTRG.22244.6	0.373564	0.309142	0.406758	0	0	0	0	0	0	0	0	0	0	0	0	gene19741	0	0	0	0	0	0	0.019279	0	0	0	0	0	0	0	0	--	--	--	[T]	Signal transduction mechanisms	NB-ARC domain	Putative disease resistance RPP13-like protein 1 GN=RPPL1 OS=Arabidopsis thaliana (Mouse-ear cress) PE=3 SV=1	Z	Cytoskeleton	hypothetical protein VITISV_037152 [Vitis vinifera]
MSTRG.22244.6	0.373564	0.309142	0.406758	0	0	0	0	0	0	0	0	0	0	0	0	gene19745	1.03746	3.13092	1.47042	1.82103	1.51087	1.37108	0.826773	2.31867	0.34811	2.12481	3.7616	4.71983	1.02642	1.48674	1.05755	Cellular Component: ESCRT I complex (GO:0000813);; Molecular Function: protein binding (GO:0005515);; Cellular Component: nucleus (GO:0005634);;	K12185|4.34254e-51|pop:POPTR_0006s12080g|K12185 ESCRT-I complex subunit VPS37 | (RefSeq) hypothetical protein	Endocytosis (ko04144)	[S]	Function unknown	Modifier of rudimentary (Mod(r)) protein	Vacuolar protein-sorting-associated protein 37 homolog 1 GN=VPS37-1 OS=Arabidopsis thaliana (Mouse-ear cress) PE=1 SV=1	S	Function unknown	hypothetical protein POPTR_0006s12080g [Populus trichocarpa]
MSTRG.22244.6	0.373564	0.309142	0.406758	0	0	0	0	0	0	0	0	0	0	0	0	gene19743	0	0	0	0	0	0	0	0.021331	0	0	0	0	0	0	0	--	--	--	[T]	Signal transduction mechanisms	NB-ARC domain	Putative disease resistance RPP13-like protein 1 GN=RPPL1 OS=Arabidopsis thaliana (Mouse-ear cress) PE=3 SV=1	T	Signal transduction mechanisms	LRR and NB-ARC domains-containing disease resistance protein, putative [Theobroma cacao]
MSTRG.22244.6	0.373564	0.309142	0.406758	0	0	0	0	0	0	0	0	0	0	0	0	gene19728	0.185746	0.202481	0.325088	0.221363	0.225666	0.222569	0.291058	0.228066	0.233074	0.258942	0.126901	0.410403	0.203032	0.463891	0.238328	--	K10706|0|pmum:103327441|K10706 senataxin [EC:3.6.4.-] | (RefSeq) helicase SEN1	--	[A]	RNA processing and modification	--	--	A	RNA processing and modification	PREDICTED: LOW QUALITY PROTEIN: uncharacterized protein LOC103327441 [Prunus mume]
MSTRG.22244.6	0.373564	0.309142	0.406758	0	0	0	0	0	0	0	0	0	0	0	0	gene19732	8.83823	8.47902	7.68657	7.3859	5.01482	6.12662	10.6765	9.08196	9.96161	7.01932	6.66039	6.84934	7.51675	8.6513	10.7729	--	--	--	[R]	General function prediction only	Reticulon	Reticulon-like protein B22 GN=RTNLB22 OS=Arabidopsis thaliana (Mouse-ear cress) PE=2 SV=1	S	Function unknown	hypothetical protein PRUPE_ppa012399mg [Prunus persica]
MSTRG.22244.6	0.373564	0.309142	0.406758	0	0	0	0	0	0	0	0	0	0	0	0	gene19730	25.665	23.6163	25.1174	14.5011	11.7935	13.4004	13.0141	14.7383	14.4571	11.8756	11.566	13.3918	10.5658	17.0418	19.7335	Molecular Function: transporter activity (GO:0005215);; Cellular Component: mitochondrial inner membrane (GO:0005743);; Biological Process: mitochondrial transport (GO:0006839);; Cellular Component: integral component of membrane (GO:0016021);; Biological Process: transmembrane transport (GO:0055085);;	K14684|0|pmum:103327440|K14684 solute carrier family 25 (mitochondrial phosphate transporter), member 23/24/25/41 | (RefSeq) probable mitochondrial adenine nucleotide transporter BTL1	--	[C]	Energy production and conversion	Mitochondrial carrier protein	Probable mitochondrial adenine nucleotide transporter BTL1 GN=At3g20240 OS=Arabidopsis thaliana (Mouse-ear cress) PE=2 SV=1	C	Energy production and conversion	PREDICTED: probable mitochondrial adenine nucleotide transporter BTL1 isoform X1 [Prunus mume]
MSTRG.22244.6	0.373564	0.309142	0.406758	0	0	0	0	0	0	0	0	0	0	0	0	gene19731	0.116342	0.061389	0	0	0.032433	0	0.066888	0.050683	0.065066	0.484798	0.157104	0.493899	0.197258	0.051106	0.165497	--	--	--	[T]	Signal transduction mechanisms	Protein kinase domain;; Protein tyrosine kinase	Mitogen-activated protein kinase kinase kinase 2 GN=ANP2 OS=Arabidopsis thaliana (Mouse-ear cress) PE=2 SV=1	T	Signal transduction mechanisms	PREDICTED: protein kinase byr2-like [Prunus mume]
MSTRG.22244.6	0.373564	0.309142	0.406758	0	0	0	0	0	0	0	0	0	0	0	0	gene19729	0.617612	0.765037	0.564007	0.500961	0.499124	0.546293	0.645369	0.318571	0.652848	1.33011	0.614921	0.80068	0.254278	0.61634	0.577829	--	K10706|0|pmum:103327441|K10706 senataxin [EC:3.6.4.-] | (RefSeq) helicase SEN1	--	[A]	RNA processing and modification	--	--	A	RNA processing and modification	PREDICTED: LOW QUALITY PROTEIN: uncharacterized protein LOC103327441 [Prunus mume]
MSTRG.22244.6	0.373564	0.309142	0.406758	0	0	0	0	0	0	0	0	0	0	0	0	gene19733	44.1409	42.7856	44.462	33.5505	33.1837	32.5838	51.1546	53.2406	50.6454	74.0365	69.3553	67.0357	40.8266	43.979	40.8068	--	K17943|0|pmum:103327438|K17943 pumilio RNA-binding family | (RefSeq) pumilio homolog 5	--	[J]	Translation, ribosomal structure and biogenesis	Pumilio-family RNA binding repeat	Pumilio homolog 5 GN=APUM5 OS=Arabidopsis thaliana (Mouse-ear cress) PE=1 SV=2	J	Translation, ribosomal structure and biogenesis	PREDICTED: pumilio homolog 5 [Prunus mume]
MSTRG.22244.6	0.373564	0.309142	0.406758	0	0	0	0	0	0	0	0	0	0	0	0	gene19742	1.3999	1.15874	1.02289	0.633105	1.06418	0.190305	0.910103	1.20972	0.823258	1.14148	1.85249	1.02891	1.18459	1.34286	0.97556	--	--	--	[T]	Signal transduction mechanisms	NB-ARC domain;; Leucine Rich repeats (2 copies);; Leucine rich repeat;; Leucine Rich Repeat;; Leucine rich repeat;; SLEI	Putative disease resistance RPP13-like protein 1 GN=RPPL1 OS=Arabidopsis thaliana (Mouse-ear cress) PE=3 SV=1	T	Signal transduction mechanisms	hypothetical protein JCGZ_21556 [Jatropha curcas]
MSTRG.22244.6	0.373564	0.309142	0.406758	0	0	0	0	0	0	0	0	0	0	0	0	gene19737	0.109822	0.145099	0.073183	0.065781	0.067997	0.060913	0.152726	0.085738	0.078857	0.127339	0.286002	0.072232	0.149391	0.107601	0.072526	--	--	--	[T]	Signal transduction mechanisms	NB-ARC domain;; Leucine Rich repeats (2 copies);; Leucine rich repeat;; Leucine Rich Repeat	Putative disease resistance RPP13-like protein 1 GN=RPPL1 OS=Arabidopsis thaliana (Mouse-ear cress) PE=3 SV=1	T	Signal transduction mechanisms	PREDICTED: putative disease resistance RPP13-like protein 1 [Vitis vinifera]
MSTRG.22244.6	0.373564	0.309142	0.406758	0	0	0	0	0	0	0	0	0	0	0	0	gene19744	0	0.316659	0	0	0.259615	0.270173	0	0.065524	0.119174	0	0.03846	0.139413	0	0	0.117675	--	--	--	[T]	Signal transduction mechanisms	NB-ARC domain	Putative disease resistance RPP13-like protein 1 GN=RPPL1 OS=Arabidopsis thaliana (Mouse-ear cress) PE=3 SV=1	T	Signal transduction mechanisms	PREDICTED: putative disease resistance RPP13-like protein 1 [Prunus mume]
MSTRG.22244.6	0.373564	0.309142	0.406758	0	0	0	0	0	0	0	0	0	0	0	0	gene19746	0	0	0	0.005615	0	0	0	0.011512	0.005914	0	0	0	0	0	0	--	--	--	[T]	Signal transduction mechanisms	NB-ARC domain;; Leucine rich repeat;; Leucine Rich repeats (2 copies);; Leucine rich repeat;; Leucine Rich Repeat	Putative disease resistance RPP13-like protein 1 GN=RPPL1 OS=Arabidopsis thaliana (Mouse-ear cress) PE=3 SV=1	S	Function unknown	LRR and NB-ARC domains-containing disease resistance protein, putative [Theobroma cacao]
MSTRG.22244.6	0.373564	0.309142	0.406758	0	0	0	0	0	0	0	0	0	0	0	0	gene19738	0.531502	0.609911	0.536761	0.680654	0.864249	0.806239	0.606961	0.647368	0.616447	0.469581	0.457964	0.522374	0.752568	0.57715	0.619145	--	--	--	[T]	Signal transduction mechanisms	NB-ARC domain;; Leucine Rich repeats (2 copies);; Leucine rich repeat	Putative disease resistance RPP13-like protein 1 GN=RPPL1 OS=Arabidopsis thaliana (Mouse-ear cress) PE=3 SV=1	T	Signal transduction mechanisms	PREDICTED: putative disease resistance RPP13-like protein 1 [Populus euphratica]
MSTRG.901.2	0	0	0	1.79641	0.944718	1.7324	0.232445	0	0	0.289586	0	0.128249	2.62342	0.328083	1.53797	gene868	10.3532	16.3679	12.7918	9.33912	13.2972	13.4952	20.7137	22.1447	20.403	27.6772	29.7553	28.724	14.7258	21.8218	15.3532	--	--	--	[R]	General function prediction only	Telomeric single stranded DNA binding POT1/CDC13	Protection of telomeres protein 1b GN=MHF15 OS=Arabidopsis thaliana (Mouse-ear cress) PE=1 SV=1	R	General function prediction only	Protection of telomeres protein 1 [Morus notabilis]
MSTRG.901.2	0	0	0	1.79641	0.944718	1.7324	0.232445	0	0	0.289586	0	0.128249	2.62342	0.328083	1.53797	gene876	0.573505	0.317207	0.927568	0.195731	1.28209	0.359029	1.086	1.44138	0.822755	1.12224	3.14927	2.99172	1.11543	0.804541	1.23867	Molecular Function: metal ion binding (GO:0046872);;	--	--	[O]	Posttranslational modification, protein turnover, chaperones	Ring finger domain	E3 ubiquitin-protein ligase At4g11680 GN=At4g11680 OS=Arabidopsis thaliana (Mouse-ear cress) PE=2 SV=1	O	Posttranslational modification, protein turnover, chaperones	ring finger protein, putative [Ricinus communis]
MSTRG.901.2	0	0	0	1.79641	0.944718	1.7324	0.232445	0	0	0.289586	0	0.128249	2.62342	0.328083	1.53797	gene855	10.5686	5.02434	15.8216	26.7648	29.0559	6.22331	7.52726	21.1722	21.6279	28.2915	16.4392	24.9403	6.96339	25.065	25.4723	--	K13216|1.56269e-165|csv:101210909|K13216 nuclear inhibitor of protein phosphatase 1 [EC:3.1.4.-] | (RefSeq) nuclear inhibitor of protein phosphatase 1	--	[R]	General function prediction only	FHA domain	FHA domain-containing protein DDL GN=DDL OS=Arabidopsis thaliana (Mouse-ear cress) PE=1 SV=1	R	General function prediction only	Nuclear inhibitor of protein phosphatase 1 [Morus notabilis]
MSTRG.901.2	0	0	0	1.79641	0.944718	1.7324	0.232445	0	0	0.289586	0	0.128249	2.62342	0.328083	1.53797	gene875	0	0	0	0	0	0	0	0	0	0	0	0	0	0	0	--	K13457|0|pxb:103963440|K13457 disease resistance protein RPM1 | (RefSeq) disease resistance protein RPM1-like	Plant-pathogen interaction (ko04626)	[T]	Signal transduction mechanisms	NB-ARC domain;; Leucine Rich repeats (2 copies);; AAA domain	Disease resistance protein RPM1 GN=F17A9.20 OS=Arabidopsis thaliana (Mouse-ear cress) PE=1 SV=1	T	Signal transduction mechanisms	Disease resistance protein RPM1 [Morus notabilis]
MSTRG.901.2	0	0	0	1.79641	0.944718	1.7324	0.232445	0	0	0.289586	0	0.128249	2.62342	0.328083	1.53797	gene857	22.7329	19.5654	19.7577	11.9856	13.1379	12.6987	20.4736	23.6026	22.0451	29.0411	32.5559	30.2036	14.1939	16.3891	17.1607	Molecular Function: calcium ion binding (GO:0005509);;	K06268|9.48323e-163|tcc:TCM_030465|K06268 serine/threonine-protein phosphatase 2B regulatory subunit | (RefSeq) Calcineurin B-like protein 2 isoform 1	--	[T]	Signal transduction mechanisms	EF hand;; EF-hand domain pair;; EF-hand domain pair;; EF hand;; EF-hand domain;; Secreted protein acidic and rich in cysteine Ca binding region;; Cytoskeletal-regulatory complex EF hand	Calcineurin B-like protein 3 OS=Oryza sativa subsp. japonica (Rice) PE=1 SV=1	T	Signal transduction mechanisms	Calcineurin B-like protein 2 isoform 1 [Theobroma cacao]
MSTRG.901.2	0	0	0	1.79641	0.944718	1.7324	0.232445	0	0	0.289586	0	0.128249	2.62342	0.328083	1.53797	gene863	24.1116	2.04051	1.90948	5.36564	5.28027	5.75468	1.33507	0.698557	2.61703	1.72138	0.75823	1.00263	4.84089	1.74291	0.985605	Biological Process: metal ion transport (GO:0030001);; Molecular Function: metal ion binding (GO:0046872);;	--	--	--	--	Heavy-metal-associated domain	--	S	Function unknown	hypothetical protein MTR_2g027600 [Medicago truncatula]
MSTRG.901.2	0	0	0	1.79641	0.944718	1.7324	0.232445	0	0	0.289586	0	0.128249	2.62342	0.328083	1.53797	gene851	26.0933	22.2771	21.0007	17.8675	18.4074	17.2382	14.9098	15.7945	13.7725	16.1316	16.4718	14.279	13.6455	14.4985	13.673	Molecular Function: phosphatase activity (GO:0003869);; Cellular Component: chloroplast (GO:0009507);; Biological Process: dephosphorylation (GO:0016311);;	K19269|3.24194e-170|fve:101304073|K19269 phosphoglycolate phosphatase [EC:3.1.3.18 3.1.3.48] | (RefSeq) phosphoglycolate phosphatase 2	Glyoxylate and dicarboxylate metabolism (ko00630);; Carbon metabolism (ko01200)	[P]	Inorganic ion transport and metabolism	Haloacid dehalogenase-like hydrolase;; HAD-hyrolase-like;; haloacid dehalogenase-like hydrolase;; Haloacid dehalogenase-like hydrolase	Phosphoglycolate phosphatase 2 GN=PGLP2 OS=Arabidopsis thaliana (Mouse-ear cress) PE=1 SV=1	P	Inorganic ion transport and metabolism	hypothetical protein L484_017939 [Morus notabilis]
MSTRG.901.2	0	0	0	1.79641	0.944718	1.7324	0.232445	0	0	0.289586	0	0.128249	2.62342	0.328083	1.53797	gene861	9.64808	11.2677	10.1151	18.264	16.8544	16.6652	60.5054	63.4306	58.8849	106.865	105.418	106.1	25.4433	33.4507	36.8751	Molecular Function: 6-phosphofructokinase activity (GO:0003872);; Molecular Function: ATP binding (GO:0005524);; Cellular Component: 6-phosphofructokinase complex (GO:0005945);; Biological Process: fructose 6-phosphate metabolic process (GO:0006002);; Biological Process: glycolytic process (GO:0006096);; Biological Process: phosphorylation (GO:0016310);;	K00850|0|pop:POPTR_0016s00450g|K00850 6-phosphofructokinase 1 [EC:2.7.1.11] | (RefSeq) hypothetical protein	Glycolysis / Gluconeogenesis (ko00010);; Pentose phosphate pathway (ko00030);; Fructose and mannose metabolism (ko00051);; Galactose metabolism (ko00052);; Carbon metabolism (ko01200);; Biosynthesis of amino acids (ko01230);; RNA degradation (ko03018)	[G]	Carbohydrate transport and metabolism	Phosphofructokinase;; ATP-NAD kinase	ATP-dependent 6-phosphofructokinase 2 {ECO:0000255|HAMAP-Rule:MF_03186} GN=At5g47810 OS=Arabidopsis thaliana (Mouse-ear cress) PE=1 SV=1	G	Carbohydrate transport and metabolism	6-phosphofructokinase 2 [Morus notabilis]
MSTRG.901.2	0	0	0	1.79641	0.944718	1.7324	0.232445	0	0	0.289586	0	0.128249	2.62342	0.328083	1.53797	gene856	6.37555	3.70846	3.87887	4.9549	8.09669	6.7606	7.18135	9.43137	8.47382	3.81438	7.18985	6.92416	6.82556	10.0987	9.73853	Biological Process: response to stimulus (GO:0050896);;	--	--	--	--	NPH3 family	BTB/POZ domain-containing protein At5g47800 GN=At5g47800 OS=Arabidopsis thaliana (Mouse-ear cress) PE=2 SV=1	R	General function prediction only	Root phototropism protein, putative [Ricinus communis]
MSTRG.901.2	0	0	0	1.79641	0.944718	1.7324	0.232445	0	0	0.289586	0	0.128249	2.62342	0.328083	1.53797	gene869	4.12196	4.54342	4.87751	4.43878	5.13586	4.69057	6.10864	5.19298	5.95571	8.13224	7.72567	7.56176	4.77359	6.56249	5.4724	--	--	--	[S]	Function unknown	Protein of unknown function (DUF812)	--	S	Function unknown	PREDICTED: coiled-coil domain-containing protein 22 isoform X1 [Prunus mume]
MSTRG.901.2	0	0	0	1.79641	0.944718	1.7324	0.232445	0	0	0.289586	0	0.128249	2.62342	0.328083	1.53797	gene877	4.92725	5.38514	5.2816	6.3784	6.09758	6.11096	10.3818	9.95036	10.7343	13.5687	11.5836	12.0926	6.75518	10.0511	10.1461	--	--	--	[T]	Signal transduction mechanisms	Protein phosphatase 2C	Protein phosphatase 2C 29 GN=PLL1 OS=Arabidopsis thaliana (Mouse-ear cress) PE=1 SV=2	T	Signal transduction mechanisms	PREDICTED: protein phosphatase 2C 29 [Prunus mume]
MSTRG.901.2	0	0	0	1.79641	0.944718	1.7324	0.232445	0	0	0.289586	0	0.128249	2.62342	0.328083	1.53797	gene867	0.334578	0.075809	0.579197	0.062534	0.274879	0.041417	0.207189	0.150347	0.372858	1.24918	1.15619	1.37236	0.040735	0.143449	0.135169	Cellular Component: integral component of membrane (GO:0016021);; Biological Process: transmembrane transport (GO:0055085);;	--	--	[GE]	Carbohydrate transport and metabolism;; Amino acid transport and metabolism	--	--	EG	Amino acid transport and metabolism;; Carbohydrate transport and metabolism	PREDICTED: uncharacterized membrane protein At1g06890 isoform X2 [Cucumis melo]
MSTRG.901.2	0	0	0	1.79641	0.944718	1.7324	0.232445	0	0	0.289586	0	0.128249	2.62342	0.328083	1.53797	gene860	9.89665	8.69727	8.51158	27.0741	22.0312	21.8334	79.1043	76.3034	73.6061	129.348	141.365	140.416	45.9104	48.464	44.8553	Biological Process: carbohydrate metabolic process (GO:0005975);; Molecular Function: glucan endo-1,3-beta-D-glucosidase activity (GO:0042973);;	--	--	--	--	Glycosyl hydrolases family 17;; X8 domain	Glucan endo-1,3-beta-glucosidase 5 (Precursor) GN=At4g31140 OS=Arabidopsis thaliana (Mouse-ear cress) PE=1 SV=1	R	General function prediction only	PREDICTED: glucan endo-1,3-beta-glucosidase 5 [Prunus mume]
MSTRG.901.2	0	0	0	1.79641	0.944718	1.7324	0.232445	0	0	0.289586	0	0.128249	2.62342	0.328083	1.53797	gene854	5.16779	4.08938	3.92259	4.19634	4.90082	4.58194	7.2881	9.20406	9.14877	17.3873	13.7793	14.8917	4.96223	5.79645	6.31319	--	--	--	[S]	Function unknown	C2 domain;; GRAM domain	C2 and GRAM domain-containing protein At1g03370 GN=At1g03370 OS=Arabidopsis thaliana (Mouse-ear cress) PE=2 SV=4	R	General function prediction only	C2 calcium/lipid-binding and GRAM domain containing protein [Theobroma cacao]
MSTRG.901.2	0	0	0	1.79641	0.944718	1.7324	0.232445	0	0	0.289586	0	0.128249	2.62342	0.328083	1.53797	gene850	1.02341	1.84848	2.30608	0.302417	0.635787	0.378587	0.36059	0.499813	0.649166	0.07802	0.120761	0.073695	1.00048	1.79146	1.26523	Biological Process: oligopeptide transport (GO:0006857);; Cellular Component: membrane (GO:0016020);; Biological Process: transmembrane transport (GO:0055085);;	--	--	[T]	Signal transduction mechanisms	OPT oligopeptide transporter protein	Oligopeptide transporter 1 GN=OPT1 OS=Arabidopsis thaliana (Mouse-ear cress) PE=2 SV=1	P	Inorganic ion transport and metabolism	Oligopeptide transporter 1 [Morus notabilis]
MSTRG.901.2	0	0	0	1.79641	0.944718	1.7324	0.232445	0	0	0.289586	0	0.128249	2.62342	0.328083	1.53797	gene858	22.6891	23.9513	24.3871	25.9779	25.8335	22.9727	55.7819	41.8381	40.9999	24.8921	35.0998	42.3567	30.5974	43.0074	37.9242	Molecular Function: nucleotide binding (GO:0000166);; Molecular Function: DNA-directed 5'-3' RNA polymerase activity (GO:0003899);; Biological Process: transcription, DNA-templated (GO:0006351);;	K03012|1.15792e-66|pmum:103324381|K03012 DNA-directed RNA polymerase II subunit RPB4 | (RefSeq) DNA-directed RNA polymerases IV and V subunit 4	Purine metabolism (ko00230);; Pyrimidine metabolism (ko00240);; RNA polymerase (ko03020)	[K]	Transcription	RNA polymerase Rpb4	DNA-directed RNA polymerases IV and V subunit 4 GN=dl4012w OS=Arabidopsis thaliana (Mouse-ear cress) PE=1 SV=2	K	Transcription	PREDICTED: DNA-directed RNA polymerases IV and V subunit 4 [Prunus mume]
MSTRG.901.2	0	0	0	1.79641	0.944718	1.7324	0.232445	0	0	0.289586	0	0.128249	2.62342	0.328083	1.53797	gene870	0.093765	0.148772	0	0.041186	0.053956	0	0.109609	0.064563	0.032572	0.047932	0.074366	0.1021	0.033039	0.142772	0.130125	Molecular Function: ATP binding (GO:0005524);; Cellular Component: plasma membrane (GO:0005886);; Biological Process: obsolete ATP catabolic process (GO:0006200);; Biological Process: pollen maturation (GO:0010152);; Biological Process: pollen exine formation (GO:0010584);; Molecular Function: ATPase-coupled molybdate transmembrane transporter activity (GO:0015412);;	--	--	[Q]	Secondary metabolites biosynthesis, transport and catabolism	ABC-2 type transporter;; ABC transporter	ABC transporter G family member 26 GN=MJG19.19 OS=Arabidopsis thaliana (Mouse-ear cress) PE=3 SV=2	Q	Secondary metabolites biosynthesis, transport and catabolism	ABC transporter G family member 26 [Morus notabilis]
MSTRG.901.2	0	0	0	1.79641	0.944718	1.7324	0.232445	0	0	0.289586	0	0.128249	2.62342	0.328083	1.53797	gene862	0	0	0	0	0	0	0	0	0	0	0	0	0	0	0
MSTRG.901.2	0	0	0	1.79641	0.944718	1.7324	0.232445	0	0	0.289586	0	0.128249	2.62342	0.328083	1.53797	gene872	64.5912	69.2176	72.8939	66.5724	61.8063	62.8713	86.4842	83.0787	84.6594	131.771	114.549	123.222	61.77	78.9414	81.4219	Biological Process: mRNA splicing, via spliceosome (GO:0000398);; Cellular Component: spliceosomal complex (GO:0005681);;	--	--	[S]	Function unknown	Cwf15/Cwc15 cell cycle control protein	--	S	Function unknown	Pre-mRNA-splicing factor cwc15, putative [Ricinus communis]
MSTRG.901.2	0	0	0	1.79641	0.944718	1.7324	0.232445	0	0	0.289586	0	0.128249	2.62342	0.328083	1.53797	gene865	0.07194	0.173538	0.137825	0.128254	0.039027	0.077385	0.039975	0	0	0	0	0	0.020467	0.052864	0.17989	Molecular Function: serine-type endopeptidase activity (GO:0004252);; Cellular Component: cell wall (GO:0005618);; Biological Process: proteolysis (GO:0006508);; Molecular Function: oxidoreductase activity (GO:0016491);;	--	--	--	--	Subtilase family;; Peptidase inhibitor I9;; PA domain	Subtilisin-like protease SBT5.4 {ECO:0000303|PubMed:16193095} (Precursor) GN=At5g59810 OS=Arabidopsis thaliana (Mouse-ear cress) PE=1 SV=1	O	Posttranslational modification, protein turnover, chaperones	PREDICTED: subtilisin-like protease [Prunus mume]
MSTRG.901.2	0	0	0	1.79641	0.944718	1.7324	0.232445	0	0	0.289586	0	0.128249	2.62342	0.328083	1.53797	gene871	8.63865	7.80609	7.92348	10.2529	7.9901	8.1829	11.0242	10.0346	10.6018	7.83018	7.31004	8.43372	8.46992	10.4344	10.9672	--	--	--	[S]	Function unknown	Domain of unknown function DUF20	--	S	Function unknown	hypothetical protein PRUPE_ppa002632mg [Prunus persica]
MSTRG.901.2	0	0	0	1.79641	0.944718	1.7324	0.232445	0	0	0.289586	0	0.128249	2.62342	0.328083	1.53797	gene852	14.5237	13.5161	13.8758	14.8751	11.8267	11.2382	12.1433	12.4827	12.5981	9.29707	9.75329	8.38351	13.2991	13.8321	12.0545	Molecular Function: dimethylallyltranstransferase activity (GO:0004161);; Molecular Function: geranyltranstransferase activity (GO:0004337);; Cellular Component: cytoplasm (GO:0005737);; Biological Process: cholesterol biosynthetic process (GO:0006695);; Biological Process: geranyl diphosphate biosynthetic process (GO:0033384);; Biological Process: farnesyl diphosphate biosynthetic process (GO:00…	K00787|0|pop:POPTR_0006s00530g|K00787 farnesyl diphosphate synthase [EC:2.5.1.1 2.5.1.10] | (RefSeq) POPTRDRAFT_560081; farnesyl-pyrophosphate synthetase fps2 family protein	Terpenoid backbone biosynthesis (ko00900)	[H]	Coenzyme transport and metabolism	Polyprenyl synthetase	Farnesyl pyrophosphate synthase 1 GN=FPS1 OS=Lupinus albus (White lupin) PE=2 SV=1	H	Coenzyme transport and metabolism	farnesyl-pyrophosphate synthetase fps2 family protein [Populus trichocarpa]
MSTRG.901.2	0	0	0	1.79641	0.944718	1.7324	0.232445	0	0	0.289586	0	0.128249	2.62342	0.328083	1.53797	gene866	61.3733	52.5882	50.7642	24.8671	37.0288	35.5972	15.4686	17.7873	13.8718	4.50378	5.94273	6.70595	33.9458	27.3824	25.8883	--	--	--	--	--	Raffinose synthase or seed imbibition protein Sip1	Probable galactinol--sucrose galactosyltransferase 2 GN=T8H10.120 OS=Arabidopsis thaliana (Mouse-ear cress) PE=2 SV=2	R	General function prediction only	hypothetical protein JCGZ_16422 [Jatropha curcas]
MSTRG.901.2	0	0	0	1.79641	0.944718	1.7324	0.232445	0	0	0.289586	0	0.128249	2.62342	0.328083	1.53797	gene874	3.4364	3.37944	4.07258	3.21217	3.62069	4.06725	8.49436	9.15391	10.1585	14.5668	15.6177	14.8282	5.10597	4.75381	6.59742	Molecular Function: zinc ion binding (GO:0008270);;	--	--	[O]	Posttranslational modification, protein turnover, chaperones	Ring finger domain	E3 ubiquitin-protein ligase At4g11680 GN=At4g11680 OS=Arabidopsis thaliana (Mouse-ear cress) PE=2 SV=1	O	Posttranslational modification, protein turnover, chaperones	RING/U-box domain-containing protein isoform 2 [Theobroma cacao]
MSTRG.901.2	0	0	0	1.79641	0.944718	1.7324	0.232445	0	0	0.289586	0	0.128249	2.62342	0.328083	1.53797	gene859	2.72052	1.44236	2.9465	1.82576	0.360092	1.7222	2.16905	3.11749	2.76109	0.988902	1.4142	3.57397	1.40459	2.81636	3.07946	--	K19307|4.78061e-117|pmum:103324384|K19307 25S rRNA (uracil2634-N3)-methyltransferase [EC:2.1.1.313] | (RefSeq) uncharacterized protein At4g26485-like	--	[S]	Function unknown	Domain of unknown function (DUF2431);; Herpes UL74 glycoproteins	Uncharacterized protein At4g26485 GN=At4g26485 OS=Arabidopsis thaliana (Mouse-ear cress) PE=4 SV=1	S	Function unknown	PREDICTED: uncharacterized protein At4g26485-like [Prunus mume]
MSTRG.24208.3	0	0	0	0.334304	0.071958	0.176382	0.465738	0.614632	0.267568	0.246469	0.878505	0.379653	0.144255	0.496163	0.258848	gene21415	5.50127	6.77464	7.09197	11.5678	12.8507	12.262	10.6971	15.1478	14.0125	13.0909	8.347	15.8658	12.281	16.0555	17.206	Biological Process: photosystem II assembly (GO:0010207);;	--	--	[YU]	Nuclear structure;; Intracellular trafficking, secretion, and vesicular transport	Protein of unknown function (DUF3593)	--	UY	Intracellular trafficking, secretion, and vesicular transport;; Nuclear structure	hypothetical protein PRUPE_ppa011910mg [Prunus persica]
MSTRG.24208.3	0	0	0	0.334304	0.071958	0.176382	0.465738	0.614632	0.267568	0.246469	0.878505	0.379653	0.144255	0.496163	0.258848	gene21402	0.335173	1.0273	0.604211	0.944999	2.24363	1.34222	1.1807	1.03185	1.28399	0.136984	0.165147	0.054419	2.05707	0.823131	1.2652	--	--	--	[T]	Signal transduction mechanisms	NB-ARC domain;; AAA domain;; Leucine Rich repeats (2 copies);; AAA domain;; AAA domain;; Archaeal ATPase;; ATPase family associated with various cellular activities (AAA)	Disease resistance protein At4g27190 GN=At4g27190 OS=Arabidopsis thaliana (Mouse-ear cress) PE=2 SV=1	T	Signal transduction mechanisms	PREDICTED: disease resistance protein At4g27190-like isoform X1 [Pyrus x bretschneideri]
MSTRG.24208.3	0	0	0	0.334304	0.071958	0.176382	0.465738	0.614632	0.267568	0.246469	0.878505	0.379653	0.144255	0.496163	0.258848	gene21417	3.50586	3.16824	2.62618	2.3923	2.26089	2.7605	3.03392	2.39163	2.83634	3.44472	4.45469	3.70091	2.55933	2.48856	2.42364	Biological Process: cell fate specification (GO:0001708);; Molecular Function: DNA binding (GO:0003677);; Molecular Function: chromatin binding (GO:0003682);; Molecular Function: transcription factor activity, sequence-specific DNA binding (GO:0003700);; Cellular Component: nucleus (GO:0005634);; Biological Process: regulation of transcription, DNA-templated (GO:0006355);; Biological Process: tri…	K09422|5.52576e-34|tcc:TCM_016428|K09422 myb proto-oncogene protein, plant | (RefSeq) Homeodomain-like superfamily protein	--	--	--	Myb-like DNA-binding domain	Transcription factor TRY GN=TRY OS=Arabidopsis thaliana (Mouse-ear cress) PE=1 SV=1	K	Transcription	Homeodomain-like superfamily protein [Theobroma cacao]
MSTRG.24208.3	0	0	0	0.334304	0.071958	0.176382	0.465738	0.614632	0.267568	0.246469	0.878505	0.379653	0.144255	0.496163	0.258848	gene21405	18.3728	14.8462	22.0179	18.8566	17.2012	19.3543	14.1072	11.2288	12.1732	2.66085	2.36504	3.26761	12.4195	19.6959	12.6562	Biological Process: metabolic process (GO:0008152);; Molecular Function: transferase activity, transferring hexosyl groups (GO:0016758);;	K08237|0|pop:POPTR_0003s13800g|K08237 hydroquinone glucosyltransferase [EC:2.4.1.218] | (RefSeq) POPTRDRAFT_554472; hypothetical protein	--	[GC]	Carbohydrate transport and metabolism;; Energy production and conversion	UDP-glucoronosyl and UDP-glucosyl transferase	Hydroquinone glucosyltransferase GN=AS OS=Rauvolfia serpentina (Serpentine wood) PE=1 SV=1	CG	Energy production and conversion;; Carbohydrate transport and metabolism	hypothetical protein POPTR_0003s13800g [Populus trichocarpa]
MSTRG.24208.3	0	0	0	0.334304	0.071958	0.176382	0.465738	0.614632	0.267568	0.246469	0.878505	0.379653	0.144255	0.496163	0.258848	gene21416	12.5951	6.21236	6.44269	117.04	116.655	114.897	18.9488	22.6009	21.925	7.63009	7.8043	7.47074	12.2911	22.488	21.0478	--	--	--	--	--	WRKY DNA -binding domain	Probable WRKY transcription factor 41 GN=WRKY41 OS=Arabidopsis thaliana (Mouse-ear cress) PE=2 SV=2	K	Transcription	putative WRKY transcription factor 41 [Morus notabilis]
MSTRG.24208.3	0	0	0	0.334304	0.071958	0.176382	0.465738	0.614632	0.267568	0.246469	0.878505	0.379653	0.144255	0.496163	0.258848	gene21409	49.1632	35.8085	30.5545	46.6461	83.773	80.1148	93.9344	97.6711	85.6512	193.519	159.071	163.67	69.4914	85.3098	83.7385	Molecular Function: 3-beta-hydroxy-delta5-steroid dehydrogenase activity (GO:0003854);; Biological Process: steroid biosynthetic process (GO:0006694);; Molecular Function: dihydrokaempferol 4-reductase activity (GO:0045552);; Biological Process: oxidation-reduction process (GO:0055114);;	--	--	[V]	Defense mechanisms	NAD dependent epimerase/dehydratase family;; 3-beta hydroxysteroid dehydrogenase/isomerase family;; NADH(P)-binding;; NmrA-like family;; Male sterility protein	Dihydroflavonol-4-reductase GN=DFRA OS=Petunia hybrida (Petunia) PE=2 SV=2	V	Defense mechanisms	PREDICTED: anthocyanidin reductase-like [Pyrus x bretschneideri]
MSTRG.24208.3	0	0	0	0.334304	0.071958	0.176382	0.465738	0.614632	0.267568	0.246469	0.878505	0.379653	0.144255	0.496163	0.258848	gene21408	12.6006	10.6402	11.2895	8.81873	9.44359	8.49849	19.4936	17.2417	19.3609	15.5583	13.9662	14.3258	13.5823	18.7246	17.8131	Biological Process: metabolic process (GO:0008152);; Molecular Function: transferase activity, transferring hexosyl groups (GO:0016758);;	--	--	[GC]	Carbohydrate transport and metabolism;; Energy production and conversion	UDP-glucoronosyl and UDP-glucosyl transferase;; WD domain, G-beta repeat	Hydroquinone glucosyltransferase GN=AS OS=Rauvolfia serpentina (Serpentine wood) PE=1 SV=1	CG	Energy production and conversion;; Carbohydrate transport and metabolism	PREDICTED: hydroquinone glucosyltransferase [Vitis vinifera]
MSTRG.24208.3	0	0	0	0.334304	0.071958	0.176382	0.465738	0.614632	0.267568	0.246469	0.878505	0.379653	0.144255	0.496163	0.258848	gene21413	0.004632	0.033075	0.121985	0.371758	0.454392	0.358043	0.296381	1.80752	1.28951	2.1294	1.28065	0.723896	1.04448	1.49769	0.835935	Molecular Function: binding (GO:0005488);;	--	--	[R]	General function prediction only	--	--	S	Function unknown	hypothetical protein VITISV_009802 [Vitis vinifera]
MSTRG.24208.3	0	0	0	0.334304	0.071958	0.176382	0.465738	0.614632	0.267568	0.246469	0.878505	0.379653	0.144255	0.496163	0.258848	gene21412	11.5412	7.28764	7.80412	21.512	29.5301	29.2823	24.5816	21.7042	25.0731	96.4323	110.008	120.076	31.9865	38.915	36.7768	Molecular Function: catalytic activity (GO:0003824);; Biological Process: cellular metabolic process (GO:0044237);; Molecular Function: coenzyme binding (GO:0050662);;	--	--	[V]	Defense mechanisms	NAD dependent epimerase/dehydratase family;; NADH(P)-binding;; 3-beta hydroxysteroid dehydrogenase/isomerase family;; NmrA-like family;; Male sterility protein	Dihydroflavonol-4-reductase GN=DFRA OS=Petunia hybrida (Petunia) PE=2 SV=2	V	Defense mechanisms	hypothetical protein L484_012053 [Morus notabilis]
MSTRG.10005.1	3.59187	1.92996	3.18506	0.463232	0.147009	0.350093	0.487931	0.128792	0.299685	0.479047	0.053338	0.123882	1.58853	0	0.03707	gene8962	56.7666	41.0011	47.7055	76.6664	67.7552	66.9165	40.1071	36.3844	32.2357	10.7053	11.7435	11.7261	21.0598	42.7768	38.8031	--	--	--	[T]	Signal transduction mechanisms	Carbohydrate-binding protein of the ER;; Di-glucose binding within endoplasmic reticulum	Receptor-like protein kinase FERONIA (Precursor) GN=F26O13.190 OS=Arabidopsis thaliana (Mouse-ear cress) PE=1 SV=1	T	Signal transduction mechanisms	Malectin/receptor-like protein kinase family protein, putative [Theobroma cacao]
MSTRG.10005.1	3.59187	1.92996	3.18506	0.463232	0.147009	0.350093	0.487931	0.128792	0.299685	0.479047	0.053338	0.123882	1.58853	0	0.03707	gene8968	10.4105	7.91343	5.76494	5.23485	3.89743	4.41529	3.35685	2.5836	2.70609	0.844884	0.927167	0.71638	0.851525	2.64898	2.2591	--	--	--	[T]	Signal transduction mechanisms	Carbohydrate-binding protein of the ER;; Protein tyrosine kinase;; Protein kinase domain;; Di-glucose binding within endoplasmic reticulum	Receptor-like protein kinase FERONIA (Precursor) GN=F26O13.190 OS=Arabidopsis thaliana (Mouse-ear cress) PE=1 SV=1	T	Signal transduction mechanisms	Receptor-like protein kinase FERONIA [Morus notabilis]
MSTRG.10005.1	3.59187	1.92996	3.18506	0.463232	0.147009	0.350093	0.487931	0.128792	0.299685	0.479047	0.053338	0.123882	1.58853	0	0.03707	gene8960	0.088489	0.054564	0.037592	0.041769	0.048061	0.043197	0.037347	0.045206	0.030925	0.028832	0.045549	0.044645	0.061943	0.036197	0.063224	--	--	--	[T]	Signal transduction mechanisms	Carbohydrate-binding protein of the ER;; Protein tyrosine kinase;; Protein kinase domain;; Di-glucose binding within endoplasmic reticulum	Receptor-like protein kinase FERONIA (Precursor) GN=F26O13.190 OS=Arabidopsis thaliana (Mouse-ear cress) PE=1 SV=1	T	Signal transduction mechanisms	Malectin/receptor-like protein kinase family protein, putative [Theobroma cacao]
MSTRG.10005.1	3.59187	1.92996	3.18506	0.463232	0.147009	0.350093	0.487931	0.128792	0.299685	0.479047	0.053338	0.123882	1.58853	0	0.03707	gene8959	4.58971	0.401757	0.453877	0.456903	0.387542	8.40648	2.32909	0.052135	0.196417	0.070036	0.026557	0.039083	0.16096	0.444104	0	--	--	--	[T]	Signal transduction mechanisms	Carbohydrate-binding protein of the ER;; Di-glucose binding within endoplasmic reticulum	Receptor-like protein kinase FERONIA (Precursor) GN=F26O13.190 OS=Arabidopsis thaliana (Mouse-ear cress) PE=1 SV=1	T	Signal transduction mechanisms	hypothetical protein L484_018194 [Morus notabilis]
MSTRG.10005.1	3.59187	1.92996	3.18506	0.463232	0.147009	0.350093	0.487931	0.128792	0.299685	0.479047	0.053338	0.123882	1.58853	0	0.03707	gene8956	0.458251	0.323265	0.134803	0.335182	0.438669	0.58182	0.810974	0.594569	0.423115	0.037991	0.477648	0.834064	0.493431	0.910237	0.792503	--	--	--	[L]	Replication, recombination and repair	DDE superfamily endonuclease;; Plant transposon protein;; Transposase DDE domain	--	L	Replication, recombination and repair	PREDICTED: uncharacterized protein LOC104879062 [Vitis vinifera]
MSTRG.10005.1	3.59187	1.92996	3.18506	0.463232	0.147009	0.350093	0.487931	0.128792	0.299685	0.479047	0.053338	0.123882	1.58853	0	0.03707	gene8961	7.36497	5.11575	4.91114	5.74583	5.3104	6.38574	4.26211	5.11404	3.96858	4.29519	4.68427	5.25897	5.4431	6.49349	6.45812	--	--	--	[T]	Signal transduction mechanisms	Carbohydrate-binding protein of the ER;; Protein tyrosine kinase;; Protein kinase domain;; Di-glucose binding within endoplasmic reticulum	Receptor-like protein kinase FERONIA (Precursor) GN=F26O13.190 OS=Arabidopsis thaliana (Mouse-ear cress) PE=1 SV=1	T	Signal transduction mechanisms	Malectin/receptor-like protein kinase family protein, putative [Theobroma cacao]
MSTRG.10005.1	3.59187	1.92996	3.18506	0.463232	0.147009	0.350093	0.487931	0.128792	0.299685	0.479047	0.053338	0.123882	1.58853	0	0.03707	gene8966	0.553529	0.441238	0.583617	0.982523	0.517476	1.28428	0.156824	0.087901	0.178401	0.244839	0.077324	0.159699	0.246698	0.448064	0.431076	Molecular Function: protein serine/threonine kinase activity (GO:0004674);; Molecular Function: ATP binding (GO:0005524);; Biological Process: protein phosphorylation (GO:0006468);;	--	--	[T]	Signal transduction mechanisms	Protein tyrosine kinase;; Protein kinase domain	Receptor-like protein kinase FERONIA (Precursor) GN=F26O13.190 OS=Arabidopsis thaliana (Mouse-ear cress) PE=1 SV=1	T	Signal transduction mechanisms	Receptor-like protein kinase FERONIA [Morus notabilis]
MSTRG.10005.1	3.59187	1.92996	3.18506	0.463232	0.147009	0.350093	0.487931	0.128792	0.299685	0.479047	0.053338	0.123882	1.58853	0	0.03707	gene8957	0	0.021875	0	0.007308	0.083769	0	0.123941	0.039917	0.098696	0	0	0.031409	0	0.137485	0.152438	--	--	--	--	--	Myb/SANT-like DNA-binding domain;; Ribosomal L40e family	Uncharacterized protein At2g29880 GN=At2g29880 OS=Arabidopsis thaliana (Mouse-ear cress) PE=2 SV=1	S	Function unknown	PREDICTED: uncharacterized protein LOC104882713 [Vitis vinifera]
MSTRG.901.6	1.83327	2.0277	0.725735	9.65382	10.2015	12.0004	2.92254	3.09387	3.36561	2.01092	2.86716	2.7362	4.85428	5.15004	5.10119	gene850	1.02341	1.84848	2.30608	0.302417	0.635787	0.378587	0.36059	0.499813	0.649166	0.07802	0.120761	0.073695	1.00048	1.79146	1.26523	Biological Process: oligopeptide transport (GO:0006857);; Cellular Component: membrane (GO:0016020);; Biological Process: transmembrane transport (GO:0055085);;	--	--	[T]	Signal transduction mechanisms	OPT oligopeptide transporter protein	Oligopeptide transporter 1 GN=OPT1 OS=Arabidopsis thaliana (Mouse-ear cress) PE=2 SV=1	P	Inorganic ion transport and metabolism	Oligopeptide transporter 1 [Morus notabilis]
MSTRG.901.6	1.83327	2.0277	0.725735	9.65382	10.2015	12.0004	2.92254	3.09387	3.36561	2.01092	2.86716	2.7362	4.85428	5.15004	5.10119	gene860	9.89665	8.69727	8.51158	27.0741	22.0312	21.8334	79.1043	76.3034	73.6061	129.348	141.365	140.416	45.9104	48.464	44.8553	Biological Process: carbohydrate metabolic process (GO:0005975);; Molecular Function: glucan endo-1,3-beta-D-glucosidase activity (GO:0042973);;	--	--	--	--	Glycosyl hydrolases family 17;; X8 domain	Glucan endo-1,3-beta-glucosidase 5 (Precursor) GN=At4g31140 OS=Arabidopsis thaliana (Mouse-ear cress) PE=1 SV=1	R	General function prediction only	PREDICTED: glucan endo-1,3-beta-glucosidase 5 [Prunus mume]
MSTRG.901.6	1.83327	2.0277	0.725735	9.65382	10.2015	12.0004	2.92254	3.09387	3.36561	2.01092	2.86716	2.7362	4.85428	5.15004	5.10119	gene854	5.16779	4.08938	3.92259	4.19634	4.90082	4.58194	7.2881	9.20406	9.14877	17.3873	13.7793	14.8917	4.96223	5.79645	6.31319	--	--	--	[S]	Function unknown	C2 domain;; GRAM domain	C2 and GRAM domain-containing protein At1g03370 GN=At1g03370 OS=Arabidopsis thaliana (Mouse-ear cress) PE=2 SV=4	R	General function prediction only	C2 calcium/lipid-binding and GRAM domain containing protein [Theobroma cacao]
MSTRG.901.6	1.83327	2.0277	0.725735	9.65382	10.2015	12.0004	2.92254	3.09387	3.36561	2.01092	2.86716	2.7362	4.85428	5.15004	5.10119	gene858	22.6891	23.9513	24.3871	25.9779	25.8335	22.9727	55.7819	41.8381	40.9999	24.8921	35.0998	42.3567	30.5974	43.0074	37.9242	Molecular Function: nucleotide binding (GO:0000166);; Molecular Function: DNA-directed 5'-3' RNA polymerase activity (GO:0003899);; Biological Process: transcription, DNA-templated (GO:0006351);;	K03012|1.15792e-66|pmum:103324381|K03012 DNA-directed RNA polymerase II subunit RPB4 | (RefSeq) DNA-directed RNA polymerases IV and V subunit 4	Purine metabolism (ko00230);; Pyrimidine metabolism (ko00240);; RNA polymerase (ko03020)	[K]	Transcription	RNA polymerase Rpb4	DNA-directed RNA polymerases IV and V subunit 4 GN=dl4012w OS=Arabidopsis thaliana (Mouse-ear cress) PE=1 SV=2	K	Transcription	PREDICTED: DNA-directed RNA polymerases IV and V subunit 4 [Prunus mume]
MSTRG.901.6	1.83327	2.0277	0.725735	9.65382	10.2015	12.0004	2.92254	3.09387	3.36561	2.01092	2.86716	2.7362	4.85428	5.15004	5.10119	gene870	0.093765	0.148772	0	0.041186	0.053956	0	0.109609	0.064563	0.032572	0.047932	0.074366	0.1021	0.033039	0.142772	0.130125	Molecular Function: ATP binding (GO:0005524);; Cellular Component: plasma membrane (GO:0005886);; Biological Process: obsolete ATP catabolic process (GO:0006200);; Biological Process: pollen maturation (GO:0010152);; Biological Process: pollen exine formation (GO:0010584);; Molecular Function: ATPase-coupled molybdate transmembrane transporter activity (GO:0015412);;	--	--	[Q]	Secondary metabolites biosynthesis, transport and catabolism	ABC-2 type transporter;; ABC transporter	ABC transporter G family member 26 GN=MJG19.19 OS=Arabidopsis thaliana (Mouse-ear cress) PE=3 SV=2	Q	Secondary metabolites biosynthesis, transport and catabolism	ABC transporter G family member 26 [Morus notabilis]
MSTRG.901.6	1.83327	2.0277	0.725735	9.65382	10.2015	12.0004	2.92254	3.09387	3.36561	2.01092	2.86716	2.7362	4.85428	5.15004	5.10119	gene862	0	0	0	0	0	0	0	0	0	0	0	0	0	0	0
MSTRG.901.6	1.83327	2.0277	0.725735	9.65382	10.2015	12.0004	2.92254	3.09387	3.36561	2.01092	2.86716	2.7362	4.85428	5.15004	5.10119	gene865	0.07194	0.173538	0.137825	0.128254	0.039027	0.077385	0.039975	0	0	0	0	0	0.020467	0.052864	0.17989	Molecular Function: serine-type endopeptidase activity (GO:0004252);; Cellular Component: cell wall (GO:0005618);; Biological Process: proteolysis (GO:0006508);; Molecular Function: oxidoreductase activity (GO:0016491);;	--	--	--	--	Subtilase family;; Peptidase inhibitor I9;; PA domain	Subtilisin-like protease SBT5.4 {ECO:0000303|PubMed:16193095} (Precursor) GN=At5g59810 OS=Arabidopsis thaliana (Mouse-ear cress) PE=1 SV=1	O	Posttranslational modification, protein turnover, chaperones	PREDICTED: subtilisin-like protease [Prunus mume]
MSTRG.901.6	1.83327	2.0277	0.725735	9.65382	10.2015	12.0004	2.92254	3.09387	3.36561	2.01092	2.86716	2.7362	4.85428	5.15004	5.10119	gene872	64.5912	69.2176	72.8939	66.5724	61.8063	62.8713	86.4842	83.0787	84.6594	131.771	114.549	123.222	61.77	78.9414	81.4219	Biological Process: mRNA splicing, via spliceosome (GO:0000398);; Cellular Component: spliceosomal complex (GO:0005681);;	--	--	[S]	Function unknown	Cwf15/Cwc15 cell cycle control protein	--	S	Function unknown	Pre-mRNA-splicing factor cwc15, putative [Ricinus communis]
MSTRG.901.6	1.83327	2.0277	0.725735	9.65382	10.2015	12.0004	2.92254	3.09387	3.36561	2.01092	2.86716	2.7362	4.85428	5.15004	5.10119	gene852	14.5237	13.5161	13.8758	14.8751	11.8267	11.2382	12.1433	12.4827	12.5981	9.29707	9.75329	8.38351	13.2991	13.8321	12.0545	Molecular Function: dimethylallyltranstransferase activity (GO:0004161);; Molecular Function: geranyltranstransferase activity (GO:0004337);; Cellular Component: cytoplasm (GO:0005737);; Biological Process: cholesterol biosynthetic process (GO:0006695);; Biological Process: geranyl diphosphate biosynthetic process (GO:0033384);; Biological Process: farnesyl diphosphate biosynthetic process (GO:00…	K00787|0|pop:POPTR_0006s00530g|K00787 farnesyl diphosphate synthase [EC:2.5.1.1 2.5.1.10] | (RefSeq) POPTRDRAFT_560081; farnesyl-pyrophosphate synthetase fps2 family protein	Terpenoid backbone biosynthesis (ko00900)	[H]	Coenzyme transport and metabolism	Polyprenyl synthetase	Farnesyl pyrophosphate synthase 1 GN=FPS1 OS=Lupinus albus (White lupin) PE=2 SV=1	H	Coenzyme transport and metabolism	farnesyl-pyrophosphate synthetase fps2 family protein [Populus trichocarpa]
MSTRG.901.6	1.83327	2.0277	0.725735	9.65382	10.2015	12.0004	2.92254	3.09387	3.36561	2.01092	2.86716	2.7362	4.85428	5.15004	5.10119	gene871	8.63865	7.80609	7.92348	10.2529	7.9901	8.1829	11.0242	10.0346	10.6018	7.83018	7.31004	8.43372	8.46992	10.4344	10.9672	--	--	--	[S]	Function unknown	Domain of unknown function DUF20	--	S	Function unknown	hypothetical protein PRUPE_ppa002632mg [Prunus persica]
MSTRG.901.6	1.83327	2.0277	0.725735	9.65382	10.2015	12.0004	2.92254	3.09387	3.36561	2.01092	2.86716	2.7362	4.85428	5.15004	5.10119	gene866	61.3733	52.5882	50.7642	24.8671	37.0288	35.5972	15.4686	17.7873	13.8718	4.50378	5.94273	6.70595	33.9458	27.3824	25.8883	--	--	--	--	--	Raffinose synthase or seed imbibition protein Sip1	Probable galactinol--sucrose galactosyltransferase 2 GN=T8H10.120 OS=Arabidopsis thaliana (Mouse-ear cress) PE=2 SV=2	R	General function prediction only	hypothetical protein JCGZ_16422 [Jatropha curcas]
MSTRG.901.6	1.83327	2.0277	0.725735	9.65382	10.2015	12.0004	2.92254	3.09387	3.36561	2.01092	2.86716	2.7362	4.85428	5.15004	5.10119	gene859	2.72052	1.44236	2.9465	1.82576	0.360092	1.7222	2.16905	3.11749	2.76109	0.988902	1.4142	3.57397	1.40459	2.81636	3.07946	--	K19307|4.78061e-117|pmum:103324384|K19307 25S rRNA (uracil2634-N3)-methyltransferase [EC:2.1.1.313] | (RefSeq) uncharacterized protein At4g26485-like	--	[S]	Function unknown	Domain of unknown function (DUF2431);; Herpes UL74 glycoproteins	Uncharacterized protein At4g26485 GN=At4g26485 OS=Arabidopsis thaliana (Mouse-ear cress) PE=4 SV=1	S	Function unknown	PREDICTED: uncharacterized protein At4g26485-like [Prunus mume]
MSTRG.901.6	1.83327	2.0277	0.725735	9.65382	10.2015	12.0004	2.92254	3.09387	3.36561	2.01092	2.86716	2.7362	4.85428	5.15004	5.10119	gene874	3.4364	3.37944	4.07258	3.21217	3.62069	4.06725	8.49436	9.15391	10.1585	14.5668	15.6177	14.8282	5.10597	4.75381	6.59742	Molecular Function: zinc ion binding (GO:0008270);;	--	--	[O]	Posttranslational modification, protein turnover, chaperones	Ring finger domain	E3 ubiquitin-protein ligase At4g11680 GN=At4g11680 OS=Arabidopsis thaliana (Mouse-ear cress) PE=2 SV=1	O	Posttranslational modification, protein turnover, chaperones	RING/U-box domain-containing protein isoform 2 [Theobroma cacao]
MSTRG.901.6	1.83327	2.0277	0.725735	9.65382	10.2015	12.0004	2.92254	3.09387	3.36561	2.01092	2.86716	2.7362	4.85428	5.15004	5.10119	gene868	10.3532	16.3679	12.7918	9.33912	13.2972	13.4952	20.7137	22.1447	20.403	27.6772	29.7553	28.724	14.7258	21.8218	15.3532	--	--	--	[R]	General function prediction only	Telomeric single stranded DNA binding POT1/CDC13	Protection of telomeres protein 1b GN=MHF15 OS=Arabidopsis thaliana (Mouse-ear cress) PE=1 SV=1	R	General function prediction only	Protection of telomeres protein 1 [Morus notabilis]
MSTRG.901.6	1.83327	2.0277	0.725735	9.65382	10.2015	12.0004	2.92254	3.09387	3.36561	2.01092	2.86716	2.7362	4.85428	5.15004	5.10119	gene855	10.5686	5.02434	15.8216	26.7648	29.0559	6.22331	7.52726	21.1722	21.6279	28.2915	16.4392	24.9403	6.96339	25.065	25.4723	--	K13216|1.56269e-165|csv:101210909|K13216 nuclear inhibitor of protein phosphatase 1 [EC:3.1.4.-] | (RefSeq) nuclear inhibitor of protein phosphatase 1	--	[R]	General function prediction only	FHA domain	FHA domain-containing protein DDL GN=DDL OS=Arabidopsis thaliana (Mouse-ear cress) PE=1 SV=1	R	General function prediction only	Nuclear inhibitor of protein phosphatase 1 [Morus notabilis]
MSTRG.901.6	1.83327	2.0277	0.725735	9.65382	10.2015	12.0004	2.92254	3.09387	3.36561	2.01092	2.86716	2.7362	4.85428	5.15004	5.10119	gene876	0.573505	0.317207	0.927568	0.195731	1.28209	0.359029	1.086	1.44138	0.822755	1.12224	3.14927	2.99172	1.11543	0.804541	1.23867	Molecular Function: metal ion binding (GO:0046872);;	--	--	[O]	Posttranslational modification, protein turnover, chaperones	Ring finger domain	E3 ubiquitin-protein ligase At4g11680 GN=At4g11680 OS=Arabidopsis thaliana (Mouse-ear cress) PE=2 SV=1	O	Posttranslational modification, protein turnover, chaperones	ring finger protein, putative [Ricinus communis]
MSTRG.901.6	1.83327	2.0277	0.725735	9.65382	10.2015	12.0004	2.92254	3.09387	3.36561	2.01092	2.86716	2.7362	4.85428	5.15004	5.10119	gene857	22.7329	19.5654	19.7577	11.9856	13.1379	12.6987	20.4736	23.6026	22.0451	29.0411	32.5559	30.2036	14.1939	16.3891	17.1607	Molecular Function: calcium ion binding (GO:0005509);;	K06268|9.48323e-163|tcc:TCM_030465|K06268 serine/threonine-protein phosphatase 2B regulatory subunit | (RefSeq) Calcineurin B-like protein 2 isoform 1	--	[T]	Signal transduction mechanisms	EF hand;; EF-hand domain pair;; EF-hand domain pair;; EF hand;; EF-hand domain;; Secreted protein acidic and rich in cysteine Ca binding region;; Cytoskeletal-regulatory complex EF hand	Calcineurin B-like protein 3 OS=Oryza sativa subsp. japonica (Rice) PE=1 SV=1	T	Signal transduction mechanisms	Calcineurin B-like protein 2 isoform 1 [Theobroma cacao]
MSTRG.901.6	1.83327	2.0277	0.725735	9.65382	10.2015	12.0004	2.92254	3.09387	3.36561	2.01092	2.86716	2.7362	4.85428	5.15004	5.10119	gene863	24.1116	2.04051	1.90948	5.36564	5.28027	5.75468	1.33507	0.698557	2.61703	1.72138	0.75823	1.00263	4.84089	1.74291	0.985605	Biological Process: metal ion transport (GO:0030001);; Molecular Function: metal ion binding (GO:0046872);;	--	--	--	--	Heavy-metal-associated domain	--	S	Function unknown	hypothetical protein MTR_2g027600 [Medicago truncatula]
MSTRG.901.6	1.83327	2.0277	0.725735	9.65382	10.2015	12.0004	2.92254	3.09387	3.36561	2.01092	2.86716	2.7362	4.85428	5.15004	5.10119	gene875	0	0	0	0	0	0	0	0	0	0	0	0	0	0	0	--	K13457|0|pxb:103963440|K13457 disease resistance protein RPM1 | (RefSeq) disease resistance protein RPM1-like	Plant-pathogen interaction (ko04626)	[T]	Signal transduction mechanisms	NB-ARC domain;; Leucine Rich repeats (2 copies);; AAA domain	Disease resistance protein RPM1 GN=F17A9.20 OS=Arabidopsis thaliana (Mouse-ear cress) PE=1 SV=1	T	Signal transduction mechanisms	Disease resistance protein RPM1 [Morus notabilis]
MSTRG.901.6	1.83327	2.0277	0.725735	9.65382	10.2015	12.0004	2.92254	3.09387	3.36561	2.01092	2.86716	2.7362	4.85428	5.15004	5.10119	gene861	9.64808	11.2677	10.1151	18.264	16.8544	16.6652	60.5054	63.4306	58.8849	106.865	105.418	106.1	25.4433	33.4507	36.8751	Molecular Function: 6-phosphofructokinase activity (GO:0003872);; Molecular Function: ATP binding (GO:0005524);; Cellular Component: 6-phosphofructokinase complex (GO:0005945);; Biological Process: fructose 6-phosphate metabolic process (GO:0006002);; Biological Process: glycolytic process (GO:0006096);; Biological Process: phosphorylation (GO:0016310);;	K00850|0|pop:POPTR_0016s00450g|K00850 6-phosphofructokinase 1 [EC:2.7.1.11] | (RefSeq) hypothetical protein	Glycolysis / Gluconeogenesis (ko00010);; Pentose phosphate pathway (ko00030);; Fructose and mannose metabolism (ko00051);; Galactose metabolism (ko00052);; Carbon metabolism (ko01200);; Biosynthesis of amino acids (ko01230);; RNA degradation (ko03018)	[G]	Carbohydrate transport and metabolism	Phosphofructokinase;; ATP-NAD kinase	ATP-dependent 6-phosphofructokinase 2 {ECO:0000255|HAMAP-Rule:MF_03186} GN=At5g47810 OS=Arabidopsis thaliana (Mouse-ear cress) PE=1 SV=1	G	Carbohydrate transport and metabolism	6-phosphofructokinase 2 [Morus notabilis]
MSTRG.901.6	1.83327	2.0277	0.725735	9.65382	10.2015	12.0004	2.92254	3.09387	3.36561	2.01092	2.86716	2.7362	4.85428	5.15004	5.10119	gene851	26.0933	22.2771	21.0007	17.8675	18.4074	17.2382	14.9098	15.7945	13.7725	16.1316	16.4718	14.279	13.6455	14.4985	13.673	Molecular Function: phosphatase activity (GO:0003869);; Cellular Component: chloroplast (GO:0009507);; Biological Process: dephosphorylation (GO:0016311);;	K19269|3.24194e-170|fve:101304073|K19269 phosphoglycolate phosphatase [EC:3.1.3.18 3.1.3.48] | (RefSeq) phosphoglycolate phosphatase 2	Glyoxylate and dicarboxylate metabolism (ko00630);; Carbon metabolism (ko01200)	[P]	Inorganic ion transport and metabolism	Haloacid dehalogenase-like hydrolase;; HAD-hyrolase-like;; haloacid dehalogenase-like hydrolase;; Haloacid dehalogenase-like hydrolase	Phosphoglycolate phosphatase 2 GN=PGLP2 OS=Arabidopsis thaliana (Mouse-ear cress) PE=1 SV=1	P	Inorganic ion transport and metabolism	hypothetical protein L484_017939 [Morus notabilis]
MSTRG.901.6	1.83327	2.0277	0.725735	9.65382	10.2015	12.0004	2.92254	3.09387	3.36561	2.01092	2.86716	2.7362	4.85428	5.15004	5.10119	gene869	4.12196	4.54342	4.87751	4.43878	5.13586	4.69057	6.10864	5.19298	5.95571	8.13224	7.72567	7.56176	4.77359	6.56249	5.4724	--	--	--	[S]	Function unknown	Protein of unknown function (DUF812)	--	S	Function unknown	PREDICTED: coiled-coil domain-containing protein 22 isoform X1 [Prunus mume]
MSTRG.901.6	1.83327	2.0277	0.725735	9.65382	10.2015	12.0004	2.92254	3.09387	3.36561	2.01092	2.86716	2.7362	4.85428	5.15004	5.10119	gene856	6.37555	3.70846	3.87887	4.9549	8.09669	6.7606	7.18135	9.43137	8.47382	3.81438	7.18985	6.92416	6.82556	10.0987	9.73853	Biological Process: response to stimulus (GO:0050896);;	--	--	--	--	NPH3 family	BTB/POZ domain-containing protein At5g47800 GN=At5g47800 OS=Arabidopsis thaliana (Mouse-ear cress) PE=2 SV=1	R	General function prediction only	Root phototropism protein, putative [Ricinus communis]
MSTRG.901.6	1.83327	2.0277	0.725735	9.65382	10.2015	12.0004	2.92254	3.09387	3.36561	2.01092	2.86716	2.7362	4.85428	5.15004	5.10119	gene877	4.92725	5.38514	5.2816	6.3784	6.09758	6.11096	10.3818	9.95036	10.7343	13.5687	11.5836	12.0926	6.75518	10.0511	10.1461	--	--	--	[T]	Signal transduction mechanisms	Protein phosphatase 2C	Protein phosphatase 2C 29 GN=PLL1 OS=Arabidopsis thaliana (Mouse-ear cress) PE=1 SV=2	T	Signal transduction mechanisms	PREDICTED: protein phosphatase 2C 29 [Prunus mume]
MSTRG.901.6	1.83327	2.0277	0.725735	9.65382	10.2015	12.0004	2.92254	3.09387	3.36561	2.01092	2.86716	2.7362	4.85428	5.15004	5.10119	gene867	0.334578	0.075809	0.579197	0.062534	0.274879	0.041417	0.207189	0.150347	0.372858	1.24918	1.15619	1.37236	0.040735	0.143449	0.135169	Cellular Component: integral component of membrane (GO:0016021);; Biological Process: transmembrane transport (GO:0055085);;	--	--	[GE]	Carbohydrate transport and metabolism;; Amino acid transport and metabolism	--	--	EG	Amino acid transport and metabolism;; Carbohydrate transport and metabolism	PREDICTED: uncharacterized membrane protein At1g06890 isoform X2 [Cucumis melo]
MSTRG.15292.28	0	0	0	0.097197	0.111461	0.113616	0.291846	0.141194	0.167717	0.186668	0.187259	0.145658	0.138858	0.154565	0.129151	gene13459	32.9623	27.9444	27.8796	36.3455	34.6673	32.0591	46.9893	40.9783	40.8476	73.3324	58.0396	56.6202	38.793	30.5065	33.8599	Molecular Function: electron carrier activity (GO:0009055);; Biological Process: abscisic acid biosynthetic process (GO:0009688);; Molecular Function: metal ion binding (GO:0046872);; Molecular Function: iron-sulfur cluster binding (GO:0051536);;	--	--	--	--	2Fe-2S iron-sulfur cluster binding domain	--	R	General function prediction only	PREDICTED: uncharacterized protein LOC100250753 [Vitis vinifera]
MSTRG.15292.28	0	0	0	0.097197	0.111461	0.113616	0.291846	0.141194	0.167717	0.186668	0.187259	0.145658	0.138858	0.154565	0.129151	gene13455	35.1689	7.53561	24.436	29.6428	30.8499	5.03791	43.5721	12.2107	41.8067	31.6342	30.7185	29.4049	32.3848	39.5822	36.4996	Cellular Component: membrane (GO:0016020);;	--	--	[R]	General function prediction only	PPR repeat family;; PPR repeat;; PPR repeat;; Pentatricopeptide repeat domain;; Mitochondrial 28S ribosomal protein S27;; Tetratricopeptide repeat;; Evolutionarily conserved signalling intermediate in Toll pathway;; Tetratricopeptide repeat;; Mitochondrial ATPase expression	Pentatricopeptide repeat-containing protein At1g09900 GN=At1g09900 OS=Arabidopsis thaliana (Mouse-ear cress) PE=2 SV=1	R	General function prediction only	hypothetical protein L484_025557 [Morus notabilis]
MSTRG.15292.28	0	0	0	0.097197	0.111461	0.113616	0.291846	0.141194	0.167717	0.186668	0.187259	0.145658	0.138858	0.154565	0.129151	gene13454	0	0	0	0	0	0.02096	0.022257	0	0.021943	0	0	0	0.018429	0	0	Cellular Component: plasma membrane (GO:0005886);; Biological Process: oligopeptide transport (GO:0006857);; Molecular Function: oligopeptide transporter activity (GO:0015198);; Biological Process: transmembrane transport (GO:0055085);;	--	--	[T]	Signal transduction mechanisms	OPT oligopeptide transporter protein	Oligopeptide transporter 2 GN=OPT2 OS=Arabidopsis thaliana (Mouse-ear cress) PE=2 SV=2	P	Inorganic ion transport and metabolism	PREDICTED: oligopeptide transporter 2-like [Pyrus x bretschneideri]
MSTRG.15292.28	0	0	0	0.097197	0.111461	0.113616	0.291846	0.141194	0.167717	0.186668	0.187259	0.145658	0.138858	0.154565	0.129151	gene13458	20.0076	18.84	17.7144	6.81406	10.8068	11.0561	5.03198	5.5965	6.03398	1.86437	1.75766	1.89293	5.62622	5.53552	6.50442	Biological Process: activation of MAPKK activity (GO:0000186);; Molecular Function: MAP kinase kinase kinase activity (GO:0004709);; Molecular Function: ATP binding (GO:0005524);;	--	--	[T]	Signal transduction mechanisms	Ethylene-responsive protein kinase Le-CTR1;; Protein tyrosine kinase;; Protein kinase domain	Serine/threonine-protein kinase CTR1 GN=CTR1 OS=Arabidopsis thaliana (Mouse-ear cress) PE=1 SV=1	T	Signal transduction mechanisms	Serine/threonine-protein kinase [Morus notabilis]
MSTRG.4052.1	5.86142	15.8499	22.5538	113.441	88.9273	92.9057	139.351	114.154	136.025	12.8509	165.407	157.062	27.7269	128.723	150.032	gene3608	9.68925	10.193	11.1654	16.2521	16.9934	17.2779	20.7103	20.5303	20.6146	23.0507	27.5243	29.0931	21.3343	21.5475	21.1076	Molecular Function: phosphoglycerate mutase activity (GO:0004619);; Biological Process: metabolic process (GO:0008152);;	K15634|4.39804e-120|cmo:103497447|K15634 probable phosphoglycerate mutase [EC:5.4.2.12] | (RefSeq) phosphoglycerate mutase-like protein 4	Glycolysis / Gluconeogenesis (ko00010);; Glycine, serine and threonine metabolism (ko00260);; Carbon metabolism (ko01200);; Biosynthesis of amino acids (ko01230)	[G]	Carbohydrate transport and metabolism	Histidine phosphatase superfamily (branch 1)	Phosphoglycerate mutase-like protein 4 {ECO:0000305} OS=Arabidopsis thaliana (Mouse-ear cress) PE=2 SV=1	G	Carbohydrate transport and metabolism	PREDICTED: probable phosphatase C1687.21 [Cucumis melo]
MSTRG.4052.1	5.86142	15.8499	22.5538	113.441	88.9273	92.9057	139.351	114.154	136.025	12.8509	165.407	157.062	27.7269	128.723	150.032	gene3619	10.3723	8.25063	8.29838	2.84053	3.20837	4.15754	7.59672	7.22032	6.20676	9.51902	8.51174	9.01683	4.52265	7.15608	4.98559	--	--	--	--	--	Putative methyltransferase;; Methyltransferase small domain	--	R	General function prediction only	PREDICTED: protein N-lysine methyltransferase METTL21A [Prunus mume]
MSTRG.4052.1	5.86142	15.8499	22.5538	113.441	88.9273	92.9057	139.351	114.154	136.025	12.8509	165.407	157.062	27.7269	128.723	150.032	gene3613	0.045304	0.119007	0	0.034015	0	0	0	0	0	0	0.031625	0	0	0	0	--	K09419|2.22686e-108|vvi:100249553|K09419 heat shock transcription factor, other eukaryote | (RefSeq) heat stress transcription factor B-4b	--	[K]	Transcription	HSF-type DNA-binding	Heat stress transcription factor B-4 GN=F2G19.8 OS=Arabidopsis thaliana (Mouse-ear cress) PE=2 SV=1	K	Transcription	PREDICTED: heat stress transcription factor B-4b [Vitis vinifera]
MSTRG.4052.1	5.86142	15.8499	22.5538	113.441	88.9273	92.9057	139.351	114.154	136.025	12.8509	165.407	157.062	27.7269	128.723	150.032	gene3620	8.55363	8.79123	9.47579	7.95401	11.2083	10.1788	9.33041	11.9572	7.65498	14.1743	17.7466	16.9535	16.2655	8.35988	8.14867	Molecular Function: hydroxymethylglutaryl-CoA lyase activity (GO:0004419);; Cellular Component: mitochondrion (GO:0005739);; Biological Process: leucine metabolic process (GO:0006551);;	K01640|0|pmum:103327146|K01640 hydroxymethylglutaryl-CoA lyase [EC:4.1.3.4] | (RefSeq) hydroxymethylglutaryl-CoA lyase, mitochondrial	Synthesis and degradation of ketone bodies (ko00072);; Valine, leucine and isoleucine degradation (ko00280);; Butanoate metabolism (ko00650);; Peroxisome (ko04146)	[CE]	Energy production and conversion;; Amino acid transport and metabolism	HMGL-like	Hydroxymethylglutaryl-CoA lyase, mitochondrial GN=HMGCL OS=Arabidopsis thaliana (Mouse-ear cress) PE=1 SV=2	CE	Energy production and conversion;; Amino acid transport and metabolism	Hydroxymethylglutaryl-CoA lyase [Morus notabilis]
MSTRG.4052.1	5.86142	15.8499	22.5538	113.441	88.9273	92.9057	139.351	114.154	136.025	12.8509	165.407	157.062	27.7269	128.723	150.032	gene3605	82.3107	104.491	108.429	33.6498	49.7798	46.8688	34.3054	40.0654	38.7453	24.5115	26.8656	29.3212	24.5822	47.053	43.1001	Molecular Function: oxidoreductase activity (GO:0016491);; Biological Process: oxidation-reduction process (GO:0055114);;	--	--	[I]	Lipid transport and metabolism	--	--	Q	Secondary metabolites biosynthesis, transport and catabolism	NAD(P)-binding Rossmann-fold superfamily protein [Theobroma cacao]
MSTRG.4052.1	5.86142	15.8499	22.5538	113.441	88.9273	92.9057	139.351	114.154	136.025	12.8509	165.407	157.062	27.7269	128.723	150.032	gene3601	38.6975	33.8692	41.4044	25.1854	27.3309	23.8742	33.7689	34.975	37.677	36.4661	35.2387	37.8984	32.5783	45.21	43.4215	--	--	--	--	--	Coatomer WD associated region	--	R	General function prediction only	PREDICTED: uncharacterized protein LOC103339937 [Prunus mume]
MSTRG.4052.1	5.86142	15.8499	22.5538	113.441	88.9273	92.9057	139.351	114.154	136.025	12.8509	165.407	157.062	27.7269	128.723	150.032	gene3610	0	0	0	0	0	0	0.173664	0	0	0	0	0	0	0	0	Biological Process: lipid metabolic process (GO:0006629);; Molecular Function: hydrolase activity (GO:0016787);;	--	--	[I]	Lipid transport and metabolism	Patatin-like phospholipase	Patatin-like protein 2 GN=PLP2 OS=Arabidopsis thaliana (Mouse-ear cress) PE=1 SV=1	R	General function prediction only	unnamed protein product [Vitis vinifera]
MSTRG.4052.1	5.86142	15.8499	22.5538	113.441	88.9273	92.9057	139.351	114.154	136.025	12.8509	165.407	157.062	27.7269	128.723	150.032	gene3614	22.0735	19.665	16.8829	15.2755	16.1105	15.9145	16.0435	15.7671	16.5141	9.02713	9.67222	13.144	20.8384	19.0949	18.9567	--	--	--	--	--	F-box domain	F-box protein At2g26850 GN=At2g26850 OS=Arabidopsis thaliana (Mouse-ear cress) PE=2 SV=1	R	General function prediction only	PREDICTED: F-box protein At2g26850-like [Prunus mume]
MSTRG.4052.1	5.86142	15.8499	22.5538	113.441	88.9273	92.9057	139.351	114.154	136.025	12.8509	165.407	157.062	27.7269	128.723	150.032	gene3606	3.05112	3.79325	3.49916	3.11461	4.49984	3.92739	6.58111	6.01832	6.21752	5.69818	5.36917	5.11989	4.22499	5.79677	5.84324	Molecular Function: nucleic acid binding (GO:0003676);;	--	--	--	--	--	Zinc finger CCCH domain-containing protein 62 OS=Oryza sativa subsp. japonica (Rice) PE=3 SV=2	R	General function prediction only	PREDICTED: zinc finger CCCH domain-containing protein 62-like isoform X2 [Pyrus x bretschneideri]
MSTRG.4052.1	5.86142	15.8499	22.5538	113.441	88.9273	92.9057	139.351	114.154	136.025	12.8509	165.407	157.062	27.7269	128.723	150.032	gene3617	0.154099	0.150171	0.039516	0.036744	0.07987	0.047699	0.10131	0.121455	0.060494	0.474263	0.908189	0.500177	0.041887	0.293311	0.118803	--	--	--	--	--	Protein of unknown function (DUF1645)	--	S	Function unknown	Uncharacterized protein TCM_040878 [Theobroma cacao]
MSTRG.4052.1	5.86142	15.8499	22.5538	113.441	88.9273	92.9057	139.351	114.154	136.025	12.8509	165.407	157.062	27.7269	128.723	150.032	gene3604	4.82623	2.55855	4.26596	2.42275	0.584316	3.96181	0.845615	0	0	0.027148	6.05375	4.93289	1.41111	0	0	--	--	--	[R]	General function prediction only	PPR repeat family;; PPR repeat;; Pentatricopeptide repeat domain;; PPR repeat;; Tetratricopeptide repeat	Pentatricopeptide repeat-containing protein At4g16390, chloroplastic (Precursor) GN=P67 OS=Arabidopsis thaliana (Mouse-ear cress) PE=1 SV=3	R	General function prediction only	PREDICTED: pentatricopeptide repeat-containing protein At4g16390, chloroplastic [Prunus mume]
MSTRG.4052.1	5.86142	15.8499	22.5538	113.441	88.9273	92.9057	139.351	114.154	136.025	12.8509	165.407	157.062	27.7269	128.723	150.032	gene3618	5.67303	5.75182	6.47602	5.83836	6.4726	6.98147	9.51031	9.43565	9.28028	5.53901	8.49815	9.87397	6.93961	7.46166	8.04537	--	--	--	--	--	--	--	S	Function unknown	PREDICTED: uncharacterized protein LOC103327132 [Prunus mume]
MSTRG.4052.1	5.86142	15.8499	22.5538	113.441	88.9273	92.9057	139.351	114.154	136.025	12.8509	165.407	157.062	27.7269	128.723	150.032	gene3602	0.025402	0	0	0.045008	0	0.005734	0.017163	0.392359	0.265175	0.007585	0	0.020239	0	0.132973	0.483333	--	--	--	--	--	WD domain, G-beta repeat	--	R	General function prediction only	PREDICTED: uncharacterized protein LOC103339937 [Prunus mume]
MSTRG.4052.1	5.86142	15.8499	22.5538	113.441	88.9273	92.9057	139.351	114.154	136.025	12.8509	165.407	157.062	27.7269	128.723	150.032	gene3607	12.2911	8.96743	12.8407	20.8191	17.2928	18.7376	32.2452	29.3006	24.2872	40.0148	33.974	35.9716	26.566	28.4185	27.0824	Molecular Function: protein serine/threonine kinase activity (GO:0004674);; Molecular Function: calcium ion binding (GO:0005509);; Molecular Function: ATP binding (GO:0005524);; Cellular Component: plasma membrane (GO:0005886);; Biological Process: protein phosphorylation (GO:0006468);;	--	--	[T]	Signal transduction mechanisms	Protein kinase domain;; Protein tyrosine kinase	CDPK-related kinase 5 GN=T20E23.130 OS=Arabidopsis thaliana (Mouse-ear cress) PE=2 SV=1	T	Signal transduction mechanisms	PREDICTED: CDPK-related kinase 5 [Vitis vinifera]
MSTRG.4052.1	5.86142	15.8499	22.5538	113.441	88.9273	92.9057	139.351	114.154	136.025	12.8509	165.407	157.062	27.7269	128.723	150.032	gene3609	0	0	0	0	0	0	0	0	0	0	0	0	0	0	0
MSTRG.4052.1	5.86142	15.8499	22.5538	113.441	88.9273	92.9057	139.351	114.154	136.025	12.8509	165.407	157.062	27.7269	128.723	150.032	gene3611	13.0153	10.9307	10.6344	10.5103	9.60333	7.47204	13.7467	14.0868	17.2545	12.3063	14.6416	16.4649	11.4266	11.9637	14.0818	Molecular Function: biotin carboxylase activity (GO:0004075);; Molecular Function: methylcrotonoyl-CoA carboxylase activity (GO:0004485);; Cellular Component: mitochondrial matrix (GO:0005759);; Biological Process: leucine catabolic process (GO:0006552);; Molecular Function: zinc ion binding (GO:0008270);; Biological Process: virus induced gene silencing (GO:0009616);; Biological Process: vegetat…	K01969|0|pop:POPTR_0009s10380g|K01969 3-methylcrotonyl-CoA carboxylase beta subunit [EC:6.4.1.4] | (RefSeq) POPTRDRAFT_557395; Methylcrotonyl-CoA carboxylase beta chain family protein	Valine, leucine and isoleucine degradation (ko00280)	[EI]	Amino acid transport and metabolism;; Lipid transport and metabolism	Carboxyl transferase domain;; Malonate decarboxylase gamma subunit (MdcE)	Methylcrotonoyl-CoA carboxylase beta chain, mitochondrial (Precursor) OS=Arabidopsis thaliana (Mouse-ear cress) PE=2 SV=1	EI	Amino acid transport and metabolism;; Lipid transport and metabolism	PREDICTED: methylcrotonoyl-CoA carboxylase beta chain, mitochondrial [Eucalyptus grandis]
MSTRG.15292.39	0	0	0	0.111684	0.100852	0.144962	0.211785	0.181694	0.214671	0	0.15848	0	0	0.172729	0	gene13459	32.9623	27.9444	27.8796	36.3455	34.6673	32.0591	46.9893	40.9783	40.8476	73.3324	58.0396	56.6202	38.793	30.5065	33.8599	Molecular Function: electron carrier activity (GO:0009055);; Biological Process: abscisic acid biosynthetic process (GO:0009688);; Molecular Function: metal ion binding (GO:0046872);; Molecular Function: iron-sulfur cluster binding (GO:0051536);;	--	--	--	--	2Fe-2S iron-sulfur cluster binding domain	--	R	General function prediction only	PREDICTED: uncharacterized protein LOC100250753 [Vitis vinifera]
MSTRG.15292.39	0	0	0	0.111684	0.100852	0.144962	0.211785	0.181694	0.214671	0	0.15848	0	0	0.172729	0	gene13455	35.1689	7.53561	24.436	29.6428	30.8499	5.03791	43.5721	12.2107	41.8067	31.6342	30.7185	29.4049	32.3848	39.5822	36.4996	Cellular Component: membrane (GO:0016020);;	--	--	[R]	General function prediction only	PPR repeat family;; PPR repeat;; PPR repeat;; Pentatricopeptide repeat domain;; Mitochondrial 28S ribosomal protein S27;; Tetratricopeptide repeat;; Evolutionarily conserved signalling intermediate in Toll pathway;; Tetratricopeptide repeat;; Mitochondrial ATPase expression	Pentatricopeptide repeat-containing protein At1g09900 GN=At1g09900 OS=Arabidopsis thaliana (Mouse-ear cress) PE=2 SV=1	R	General function prediction only	hypothetical protein L484_025557 [Morus notabilis]
MSTRG.15292.39	0	0	0	0.111684	0.100852	0.144962	0.211785	0.181694	0.214671	0	0.15848	0	0	0.172729	0	gene13458	20.0076	18.84	17.7144	6.81406	10.8068	11.0561	5.03198	5.5965	6.03398	1.86437	1.75766	1.89293	5.62622	5.53552	6.50442	Biological Process: activation of MAPKK activity (GO:0000186);; Molecular Function: MAP kinase kinase kinase activity (GO:0004709);; Molecular Function: ATP binding (GO:0005524);;	--	--	[T]	Signal transduction mechanisms	Ethylene-responsive protein kinase Le-CTR1;; Protein tyrosine kinase;; Protein kinase domain	Serine/threonine-protein kinase CTR1 GN=CTR1 OS=Arabidopsis thaliana (Mouse-ear cress) PE=1 SV=1	T	Signal transduction mechanisms	Serine/threonine-protein kinase [Morus notabilis]
MSTRG.15292.39	0	0	0	0.111684	0.100852	0.144962	0.211785	0.181694	0.214671	0	0.15848	0	0	0.172729	0	gene13454	0	0	0	0	0	0.02096	0.022257	0	0.021943	0	0	0	0.018429	0	0	Cellular Component: plasma membrane (GO:0005886);; Biological Process: oligopeptide transport (GO:0006857);; Molecular Function: oligopeptide transporter activity (GO:0015198);; Biological Process: transmembrane transport (GO:0055085);;	--	--	[T]	Signal transduction mechanisms	OPT oligopeptide transporter protein	Oligopeptide transporter 2 GN=OPT2 OS=Arabidopsis thaliana (Mouse-ear cress) PE=2 SV=2	P	Inorganic ion transport and metabolism	PREDICTED: oligopeptide transporter 2-like [Pyrus x bretschneideri]
MSTRG.5699.3	0	0	0	1.07156	1.20765	0.978299	2.1294	0	1.47129	1.29575	1.54024	0	0.200683	0.158566	0	gene5066	0.474674	0.482414	0.333504	0.982787	0.803529	0.787687	1.68527	1.52523	1.36088	0.611617	1.01381	0.882833	1.39146	0.829879	1.13351	--	--	--	[R]	General function prediction only	PPR repeat;; PPR repeat family;; PPR repeat;; Pentatricopeptide repeat domain	Pentatricopeptide repeat-containing protein At3g18970 GN=PCMP-E93 OS=Arabidopsis thaliana (Mouse-ear cress) PE=2 SV=1	R	General function prediction only	hypothetical protein L484_004418 [Morus notabilis]
MSTRG.5699.3	0	0	0	1.07156	1.20765	0.978299	2.1294	0	1.47129	1.29575	1.54024	0	0.200683	0.158566	0	gene5060	0	0	0	0	0	0	0	0	0	0	0	0	0	0	0	--	--	--	[T]	Signal transduction mechanisms	EF hand;; EF-hand domain pair;; EF-hand domain pair;; EF-hand domain;; EF hand;; EF-hand domain;; Secreted protein acidic and rich in cysteine Ca binding region;; Cytoskeletal-regulatory complex EF hand	Calmodulin-like protein 11 GN=CML11 OS=Arabidopsis thaliana (Mouse-ear cress) PE=2 SV=1	T	Signal transduction mechanisms	PREDICTED: calmodulin-like [Malus domestica]
MSTRG.5699.3	0	0	0	1.07156	1.20765	0.978299	2.1294	0	1.47129	1.29575	1.54024	0	0.200683	0.158566	0	gene5056	0	0	0	0	0	0	0	0	0	0	0	0	0	0	0
MSTRG.5699.3	0	0	0	1.07156	1.20765	0.978299	2.1294	0	1.47129	1.29575	1.54024	0	0.200683	0.158566	0	gene5059	0.135463	0.248676	0.178948	1.1212	0.906399	1.05	2.92829	3.25432	3.21955	2.76427	4.60071	3.69968	2.22556	3.19933	3.83931	--	--	--	[C]	Energy production and conversion	Aldo/keto reductase family	Probable aldo-keto reductase 1 GN=AKR1 OS=Glycine max (Soybean) PE=2 SV=1	C	Energy production and conversion	PREDICTED: probable aldo-keto reductase 1-like [Glycine max]
MSTRG.5699.3	0	0	0	1.07156	1.20765	0.978299	2.1294	0	1.47129	1.29575	1.54024	0	0.200683	0.158566	0	gene5065	39.6165	46.6029	49.5268	41.0117	38.4382	38.5497	51.4598	47.2141	54.6031	77.3979	60.987	57.676	31.5576	47.6307	48.5629	--	--	--	--	--	Basic leucine-zipper C terminal;; bZIP transcription factor;; Basic region leucine zipper	Light-inducible protein CPRF2 GN=CPRF2 OS=Petroselinum crispum (Parsley) PE=2 SV=2	S	Function unknown	PREDICTED: light-inducible protein CPRF2 [Prunus mume]
MSTRG.5699.3	0	0	0	1.07156	1.20765	0.978299	2.1294	0	1.47129	1.29575	1.54024	0	0.200683	0.158566	0	gene5050	0.094298	0	0	0	0.00493	0.012258	0.489066	0	0	0.07021	0.595873	0	0	0	0	--	K01456|8.34192e-45|cit:102606837|K01456 peptide-N4-(N-acetyl-beta-glucosaminyl)asparagine amidase [EC:3.5.1.52] | (RefSeq) peptide-N(4)-(N-acetyl-beta-glucosaminyl)asparagine amidase	Protein processing in endoplasmic reticulum (ko04141)	[O]	Posttranslational modification, protein turnover, chaperones	--	Peptide-N(4)-(N-acetyl-beta-glucosaminyl)asparagine amidase GN=PNG1 OS=Arabidopsis thaliana (Mouse-ear cress) PE=2 SV=1	O	Posttranslational modification, protein turnover, chaperones	Peptide-N(4)-(N-acetyl-beta-glucosaminyl)asparagine amidase [Morus notabilis]
MSTRG.5699.3	0	0	0	1.07156	1.20765	0.978299	2.1294	0	1.47129	1.29575	1.54024	0	0.200683	0.158566	0	gene5053	9.81453	13.8739	16.993	14.4903	12.9931	11.3299	8.12935	7.70669	6.50367	11.1296	10.3409	11.4942	12.8274	21.9772	17.5185	--	--	--	[C]	Energy production and conversion	Aldo/keto reductase family	Probable aldo-keto reductase 1 GN=AKR1 OS=Glycine max (Soybean) PE=2 SV=1	C	Energy production and conversion	NAD(P)-linked oxidoreductase superfamily protein [Theobroma cacao]
MSTRG.5699.3	0	0	0	1.07156	1.20765	0.978299	2.1294	0	1.47129	1.29575	1.54024	0	0.200683	0.158566	0	gene5042	15.1132	10.8482	11.7551	8.04383	10.3459	8.54593	37.3484	56.1198	55.3525	164.636	142.244	134.66	15.2744	21.6137	19.9455	--	--	--	--	--	--	--	R	General function prediction only	hypothetical protein PRUPE_ppa011581mg [Prunus persica]
MSTRG.5699.3	0	0	0	1.07156	1.20765	0.978299	2.1294	0	1.47129	1.29575	1.54024	0	0.200683	0.158566	0	gene5046	13.3993	12.4226	15.097	11.6416	11.5232	12.6334	14.1513	13.6075	15.3455	19.5008	15.683	19.2072	14.3193	16.0624	19.7249	--	K01456|0|pxb:103954417|K01456 peptide-N4-(N-acetyl-beta-glucosaminyl)asparagine amidase [EC:3.5.1.52] | (RefSeq) peptide-N(4)-(N-acetyl-beta-glucosaminyl)asparagine amidase	Protein processing in endoplasmic reticulum (ko04141)	[O]	Posttranslational modification, protein turnover, chaperones	Rad4 transglutaminase-like domain;; Transglutaminase-like superfamily	Peptide-N(4)-(N-acetyl-beta-glucosaminyl)asparagine amidase GN=PNG1 OS=Arabidopsis thaliana (Mouse-ear cress) PE=2 SV=1	O	Posttranslational modification, protein turnover, chaperones	Peptide-N(4)-(N-acetyl-beta-glucosaminyl)asparagine amidase [Morus notabilis]
MSTRG.5699.3	0	0	0	1.07156	1.20765	0.978299	2.1294	0	1.47129	1.29575	1.54024	0	0.200683	0.158566	0	gene5052	6.10489	4.0628	4.07432	10.2809	9.92093	9.33925	2.47224	3.07752	3.06003	1.58958	2.26187	2.24902	5.46865	5.44049	5.26607	--	--	--	--	--	Transferase family	Shikimate O-hydroxycinnamoyltransferase GN=HST OS=Nicotiana tabacum (Common tobacco) PE=1 SV=1	S	Function unknown	Hydroxycinnamoyl-Coenzyme A shikimate/quinate hydroxycinnamoyltransferase [Morus notabilis]
MSTRG.5699.3	0	0	0	1.07156	1.20765	0.978299	2.1294	0	1.47129	1.29575	1.54024	0	0.200683	0.158566	0	gene5068	16.0094	14.5776	14.929	7.03902	7.22774	6.70652	4.81808	4.03129	4.28643	3.82663	3.28666	3.88201	4.949	6.15515	6.37394	--	--	--	--	--	Helix-loop-helix DNA-binding domain	Transcription factor UNE12 GN=T10P11.13 OS=Arabidopsis thaliana (Mouse-ear cress) PE=2 SV=2	K	Transcription	hypothetical protein PRUPE_ppa008172mg [Prunus persica]
MSTRG.5699.3	0	0	0	1.07156	1.20765	0.978299	2.1294	0	1.47129	1.29575	1.54024	0	0.200683	0.158566	0	gene5047	8.18915	6.96111	7.54029	9.90861	8.46529	9.4695	7.09707	7.12226	6.67681	8.06713	6.42655	6.80076	5.17003	10.9093	11.5556	--	--	--	[C]	Energy production and conversion	Aldo/keto reductase family	Probable aldo-keto reductase 1 GN=AKR1 OS=Glycine max (Soybean) PE=2 SV=1	R	General function prediction only	PREDICTED: probable aldo-keto reductase 1-like [Fragaria vesca subsp. vesca]
MSTRG.5699.3	0	0	0	1.07156	1.20765	0.978299	2.1294	0	1.47129	1.29575	1.54024	0	0.200683	0.158566	0	gene5072	15.7845	24.7517	29.3906	8.35519	4.88171	3.7252	2.59865	1.88137	1.71287	0.627244	1.67239	1.7887	2.19071	2.93355	2.39316	Cellular Component: nucleus (GO:0005634);; Biological Process: regulation of transcription, DNA-templated (GO:0006355);; Biological Process: regulation of translation (GO:0006417);; Cellular Component: plastid (GO:0009536);; Biological Process: auxin-activated signaling pathway (GO:0009734);; Molecular Function: protein dimerization activity (GO:0046983);;	K14484|1.26539e-99|tcc:TCM_026344|K14484 auxin-responsive protein IAA | (RefSeq) AUX/IAA transcriptional regulator family protein isoform 1	Plant hormone signal transduction (ko04075)	--	--	AUX/IAA family	Auxin-induced protein 22D GN=AUX22D OS=Vigna radiata var. radiata (Mung bean) PE=2 SV=1	K	Transcription	AUX/IAA transcriptional regulator family protein isoform 1 [Theobroma cacao]
MSTRG.5699.3	0	0	0	1.07156	1.20765	0.978299	2.1294	0	1.47129	1.29575	1.54024	0	0.200683	0.158566	0	gene5063	32.4595	28.9859	29.4282	9.23418	8.4202	8.62477	7.30685	7.85682	8.39274	3.31611	3.10627	3.27229	12.231	8.82145	7.08675	--	K10046|0|tcc:TCM_026351|K10046 GDP-D-mannose 3', 5'-epimerase [EC:5.1.3.18 5.1.3.-] | (RefSeq) GDP-mannose 3,5-epimerase 1	Ascorbate and aldarate metabolism (ko00053);; Amino sugar and nucleotide sugar metabolism (ko00520)	[GM]	Carbohydrate transport and metabolism;; Cell wall/membrane/envelope biogenesis	NAD dependent epimerase/dehydratase family;; 3-beta hydroxysteroid dehydrogenase/isomerase family;; Male sterility protein;; NADH(P)-binding;; Polysaccharide biosynthesis protein	GDP-mannose 3,5-epimerase 1 GN=OsI_032456 OS=Oryza sativa subsp. indica (Rice) PE=2 SV=1	G	Carbohydrate transport and metabolism	GDP-mannose 3,5-epimerase 1 [Morus notabilis]
MSTRG.5699.3	0	0	0	1.07156	1.20765	0.978299	2.1294	0	1.47129	1.29575	1.54024	0	0.200683	0.158566	0	gene5064	181.716	147.224	161.235	74.7766	78.0554	73.4433	61.7266	60.6131	58.2708	38.6253	43.8857	48.1765	68.4142	71.8982	54.4352	--	K02151|4.71148e-85|tcc:TCM_026350|K02151 V-type H+-transporting ATPase subunit F | (RefSeq) Vacuolar ATPase subunit F family protein	Oxidative phosphorylation (ko00190);; Phagosome (ko04145)	[C]	Energy production and conversion	ATP synthase (F/14-kDa) subunit	V-type proton ATPase subunit F GN=T10P11.25 OS=Arabidopsis thaliana (Mouse-ear cress) PE=1 SV=1	C	Energy production and conversion	Vacuolar ATPase subunit F family protein [Theobroma cacao]
MSTRG.5699.3	0	0	0	1.07156	1.20765	0.978299	2.1294	0	1.47129	1.29575	1.54024	0	0.200683	0.158566	0	gene5075	0	0.078884	0	0	0	0	0	0	0	0.090155	0	0	0	0	0.0718	Cellular Component: extracellular region (GO:0005576);; Cellular Component: cell wall (GO:0005618);; Biological Process: defense response to bacterium (GO:0042742);; Biological Process: defense response to fungus (GO:0050832);;	--	--	[R]	General function prediction only	Barwin family	Pathogenesis-related protein PR-4B (Precursor) OS=Nicotiana tabacum (Common tobacco) PE=2 SV=1	R	General function prediction only	hypothetical protein PRUPE_ppa012991mg [Prunus persica]
MSTRG.5699.3	0	0	0	1.07156	1.20765	0.978299	2.1294	0	1.47129	1.29575	1.54024	0	0.200683	0.158566	0	gene5069	0.439228	0.40473	0.228444	0.701927	0.80459	0.760963	1.15973	1.43229	1.06831	0.867758	1.16833	0.960806	1.12177	1.02086	0.733423	--	--	--	[R]	General function prediction only	PPR repeat family;; PPR repeat;; PPR repeat;; Pentatricopeptide repeat domain	Pentatricopeptide repeat-containing protein At3g04750, mitochondrial (Precursor) GN=PCMP-E81 OS=Arabidopsis thaliana (Mouse-ear cress) PE=2 SV=1	R	General function prediction only	PREDICTED: pentatricopeptide repeat-containing protein At3g04750, mitochondrial [Prunus mume]
MSTRG.5699.3	0	0	0	1.07156	1.20765	0.978299	2.1294	0	1.47129	1.29575	1.54024	0	0.200683	0.158566	0	gene5043	95.043	82.3208	92.9592	97.4312	96.4514	89.3272	89.5746	88.8655	84.9477	70.4181	60.9389	67.084	106.549	88.5094	101.495	--	K01807|2.02726e-161|cmo:103495934|K01807 ribose 5-phosphate isomerase A [EC:5.3.1.6] | (RefSeq) probable ribose-5-phosphate isomerase 3, chloroplastic	Pentose phosphate pathway (ko00030);; Carbon fixation in photosynthetic organisms (ko00710);; Carbon metabolism (ko01200);; Biosynthesis of amino acids (ko01230)	[G]	Carbohydrate transport and metabolism	Ribose 5-phosphate isomerase A (phosphoriboisomerase A)	Probable ribose-5-phosphate isomerase 3, chloroplastic (Precursor) OS=Arabidopsis thaliana (Mouse-ear cress) PE=1 SV=1	G	Carbohydrate transport and metabolism	PREDICTED: probable ribose-5-phosphate isomerase 3, chloroplastic [Cucumis melo]
MSTRG.5699.3	0	0	0	1.07156	1.20765	0.978299	2.1294	0	1.47129	1.29575	1.54024	0	0.200683	0.158566	0	gene5062	5.81391	6.15787	7.11055	5.34311	4.32471	5.1239	2.5319	2.04482	1.80886	2.51737	2.25798	1.69216	3.31809	2.95757	2.53007	--	--	--	--	--	--	--	R	General function prediction only	PREDICTED: uncharacterized protein LOC103318633 [Prunus mume]
MSTRG.5699.3	0	0	0	1.07156	1.20765	0.978299	2.1294	0	1.47129	1.29575	1.54024	0	0.200683	0.158566	0	gene5078	5.88841	0.298005	0.030563	4.99202	0.624412	5.42291	6.57676	2.17332	4.4197	3.06446	2.22902	2.76379	3.14297	0.342255	4.45244	Molecular Function: ribonuclease activity (GO:0004540);; Cellular Component: extracellular region (GO:0005576);; Cellular Component: cell wall (GO:0005618);; Molecular Function: chitin binding (GO:0008061);; Biological Process: defense response to fungus, incompatible interaction (GO:0009817);; Biological Process: response to nitrate (GO:0010167);; Biological Process: nitrate transport (GO:001570…	--	--	[R]	General function prediction only	Barwin family	Wound-induced protein WIN1 (Precursor) GN=WIN1 OS=Solanum tuberosum (Potato) PE=2 SV=1	R	General function prediction only	PREDICTED: pathogenesis-related protein PR-4-like [Cucumis melo]
MSTRG.5699.3	0	0	0	1.07156	1.20765	0.978299	2.1294	0	1.47129	1.29575	1.54024	0	0.200683	0.158566	0	gene5054	19.359	23.2581	28.5056	14.1929	19.9742	20.4725	26.8318	22.4603	24.5879	33.1682	25.7507	27.0416	32.8767	25.9271	27.3094	--	--	--	[C]	Energy production and conversion	Aldo/keto reductase family	Probable aldo-keto reductase 1 GN=AKR1 OS=Glycine max (Soybean) PE=2 SV=1	C	Energy production and conversion	PREDICTED: probable aldo-keto reductase 1 [Prunus mume]
MSTRG.5699.3	0	0	0	1.07156	1.20765	0.978299	2.1294	0	1.47129	1.29575	1.54024	0	0.200683	0.158566	0	gene5070	22.7822	27.6214	26.4171	33.8872	28.7826	28.6721	38.4907	35.3681	32.9034	48.4146	45.9826	48.5851	36.9008	39.2379	37.9546	--	K15156|0|pmum:103318641|K15156 mediator of RNA polymerase II transcription subunit 14 | (RefSeq) mediator of RNA polymerase II transcription subunit 14	--	[K]	Transcription	Mediator complex subunit MED14	Mediator of RNA polymerase II transcription subunit 14 GN=F7O18.23 OS=Arabidopsis thaliana (Mouse-ear cress) PE=1 SV=1	K	Transcription	GDP-mannose 3,5-epimerase 1 [Morus notabilis]
MSTRG.5699.3	0	0	0	1.07156	1.20765	0.978299	2.1294	0	1.47129	1.29575	1.54024	0	0.200683	0.158566	0	gene5044	5.30694	12.7617	12.6093	4.9982	4.14341	4.3981	2.80429	2.74383	3.90821	0	1.62764	0	3.43102	5.35487	3.73027	--	--	--	--	--	OPT oligopeptide transporter protein	Probable metal-nicotianamine transporter YSL5 GN=YSL5 OS=Arabidopsis thaliana (Mouse-ear cress) PE=1 SV=1	P	Inorganic ion transport and metabolism	putative metal-nicotianamine transporter YSL5 [Morus notabilis]
MSTRG.5699.3	0	0	0	1.07156	1.20765	0.978299	2.1294	0	1.47129	1.29575	1.54024	0	0.200683	0.158566	0	gene5073	104.77	111.085	107.633	91.5664	94.4155	91.7879	38.1832	62.3107	63.7138	76.0741	80.9984	78.8382	102.454	105.258	97.4368	Molecular Function: transcription factor activity, sequence-specific DNA binding (GO:0003700);; Cellular Component: nucleus (GO:0005634);; Biological Process: regulation of transcription, DNA-templated (GO:0006355);; Biological Process: regulation of translation (GO:0006417);; Biological Process: response to osmotic stress (GO:0006970);; Biological Process: response to light stimulus (GO:0009416)…	K14484|1.01253e-124|pop:POPTR_0013s03870g|K14484 auxin-responsive protein IAA | (RefSeq) POPTRDRAFT_814326; hypothetical protein	Plant hormone signal transduction (ko04075)	--	--	AUX/IAA family	Auxin-responsive protein IAA16 GN=IAA16 OS=Arabidopsis thaliana (Mouse-ear cress) PE=1 SV=1	K	Transcription	PREDICTED: auxin-responsive protein IAA16-like [Populus euphratica]
MSTRG.5699.3	0	0	0	1.07156	1.20765	0.978299	2.1294	0	1.47129	1.29575	1.54024	0	0.200683	0.158566	0	gene5041	14.5531	15.1686	13.6816	15.071	17.9117	11.375	21.0384	23.5	19.1426	27.1235	30.9043	33.1701	24.4633	22.8419	21.37	--	--	--	--	--	--	--	S	Function unknown	PREDICTED: uncharacterized protein LOC104590280 [Nelumbo nucifera]
MSTRG.5699.3	0	0	0	1.07156	1.20765	0.978299	2.1294	0	1.47129	1.29575	1.54024	0	0.200683	0.158566	0	gene5045	37.9934	31.9442	30.1638	18.1393	15.5861	18.5356	20.5971	19.3026	21.0925	26.4324	23.2169	24.9452	21.0559	20.6469	21.5937	--	--	--	[O]	Posttranslational modification, protein turnover, chaperones	PITH domain	PITH domain-containing protein At3g04780 GN=At3g04780 OS=Arabidopsis thaliana (Mouse-ear cress) PE=1 SV=2	O	Posttranslational modification, protein turnover, chaperones	PITH domain-containing protein [Morus notabilis]
MSTRG.5699.3	0	0	0	1.07156	1.20765	0.978299	2.1294	0	1.47129	1.29575	1.54024	0	0.200683	0.158566	0	gene5051	16.6775	21.4367	17.7289	15.9341	18.0605	17.3872	17.2836	19.8388	17.6796	27.8744	29.7152	28.8761	13.6543	21.9665	23.0724	--	K01456|0|pxb:103954417|K01456 peptide-N4-(N-acetyl-beta-glucosaminyl)asparagine amidase [EC:3.5.1.52] | (RefSeq) peptide-N(4)-(N-acetyl-beta-glucosaminyl)asparagine amidase	Protein processing in endoplasmic reticulum (ko04141)	[O]	Posttranslational modification, protein turnover, chaperones	Rad4 transglutaminase-like domain;; Transglutaminase-like superfamily	Peptide-N(4)-(N-acetyl-beta-glucosaminyl)asparagine amidase GN=PNG1 OS=Arabidopsis thaliana (Mouse-ear cress) PE=2 SV=1	O	Posttranslational modification, protein turnover, chaperones	Peptide-N(4)-(N-acetyl-beta-glucosaminyl)asparagine amidase [Morus notabilis]
MSTRG.5699.3	0	0	0	1.07156	1.20765	0.978299	2.1294	0	1.47129	1.29575	1.54024	0	0.200683	0.158566	0	gene5074	256.285	590.857	612.521	544.968	403.267	388.631	313.121	233.698	220.719	127.572	114.19	108.012	221.005	409.663	426.405	Molecular Function: chitin binding (GO:0008061);; Biological Process: response to virus (GO:0009615);; Biological Process: systemic acquired resistance (GO:0009627);; Biological Process: response to salt stress (GO:0009651);; Biological Process: response to ethylene (GO:0009723);; Biological Process: defense response to fungus, incompatible interaction (GO:0009817);; Biological Process: defense r…	--	--	[R]	General function prediction only	Barwin family;; Chitin recognition protein	Wound-induced protein WIN2 (Precursor) GN=WIN2 OS=Solanum tuberosum (Potato) PE=2 SV=1	R	General function prediction only	PREDICTED: pro-hevein [Glycine max]
MSTRG.5699.3	0	0	0	1.07156	1.20765	0.978299	2.1294	0	1.47129	1.29575	1.54024	0	0.200683	0.158566	0	gene5061	0	0	0	0	0	0	0	0	0	0	0	0	0	0	0
MSTRG.5699.3	0	0	0	1.07156	1.20765	0.978299	2.1294	0	1.47129	1.29575	1.54024	0	0.200683	0.158566	0	gene5067	63.4617	72.2299	72.1225	79.4891	66.7226	65.0594	93.3537	86.9965	93.774	71.2683	70.0336	67.1568	97.9783	76.2017	84.2793	--	--	--	--	--	mttA/Hcf106 family	Sec-independent protein translocase protein TATA, chloroplastic (Precursor) GN=TATA OS=Pisum sativum (Garden pea) PE=1 SV=1	U	Intracellular trafficking, secretion, and vesicular transport	conserved hypothetical protein [Ricinus communis]
MSTRG.34282.5	0	0	0	1.34328	1.08315	1.25363	0	6.82555	2.84696	4.58365	6.95435	0.708938	1.61265	3.712	0	gene29883	1.01483	1.04919	0.630425	1.12789	1.4783	0.672322	2.10288	2.20722	3.42113	1.81772	2.13663	2.5325	1.80692	1.97237	1.42074	--	K17560|1.43982e-35|mdm:103444448|K17560 unconventional prefoldin RPB5 interactor 1 | (RefSeq) RNA polymerase II subunit 5-mediating protein homolog	--	--	--	--	--	S	Function unknown	RNA polymerase II subunit 5-mediating-like protein [Morus notabilis]
MSTRG.34282.5	0	0	0	1.34328	1.08315	1.25363	0	6.82555	2.84696	4.58365	6.95435	0.708938	1.61265	3.712	0	gene29882	0.350015	1.6338	1.19206	0.948767	1.41306	1.68221	2.86721	3.68289	2.67489	1.06418	1.5267	1.4462	3.80755	0.980212	1.31808	Molecular Function: DNA binding (GO:0003677);; Molecular Function: transcription factor activity, sequence-specific DNA binding (GO:0003700);; Cellular Component: nucleus (GO:0005634);; Biological Process: regulation of transcription, DNA-templated (GO:0006355);;	--	--	--	--	AP2 domain	Dehydration-responsive element-binding protein 2A GN=K18I23.22 OS=Arabidopsis thaliana (Mouse-ear cress) PE=1 SV=1	K	Transcription	PREDICTED: putative dehydration-responsive element-binding protein 2H [Malus domestica]
MSTRG.10382.5	0.850342	0.607155	0.853837	0	0	0	0	0.178828	0	0	0	0.015609	0.080656	0.057938	0.516579	gene9276	0.688208	0.338969	0.35059	1.41108	0.86928	0.685366	0.74552	1.34199	0.869764	0.326056	0.366887	0.217387	1.30302	0.35281	0.985676	--	--	--	[GC]	Carbohydrate transport and metabolism;; Energy production and conversion	UDP-glucoronosyl and UDP-glucosyl transferase	7-deoxyloganetin glucosyltransferase GN=UGT85A24 OS=Gardenia jasminoides (Cape jasmine) PE=1 SV=1	G	Carbohydrate transport and metabolism	PREDICTED: UDP-glycosyltransferase 85A5-like [Prunus mume]
MSTRG.10382.5	0.850342	0.607155	0.853837	0	0	0	0	0.178828	0	0	0	0.015609	0.080656	0.057938	0.516579	gene9272	0	0	0	0	0.16315	0	0	0	0	0	0	0	0	0	0	--	--	--	[R]	General function prediction only	PPR repeat family;; PPR repeat;; PPR repeat;; Pentatricopeptide repeat domain;; Anaphase-promoting complex, cyclosome, subunit 3;; Tetratricopeptide repeat;; Tetratricopeptide repeat;; Tetratricopeptide repeat;; Region in Clathrin and VPS	Pentatricopeptide repeat-containing protein At1g03560, mitochondrial (Precursor) GN=At1g03560 OS=Arabidopsis thaliana (Mouse-ear cress) PE=2 SV=1	R	General function prediction only	hypothetical protein PRUPE_ppa002596mg [Prunus persica]
MSTRG.10382.5	0.850342	0.607155	0.853837	0	0	0	0	0.178828	0	0	0	0.015609	0.080656	0.057938	0.516579	gene9287	0	0	0	0	0	0	0	0	0	0	0	0	0	0	0	--	--	--	[GC]	Carbohydrate transport and metabolism;; Energy production and conversion	UDP-glucoronosyl and UDP-glucosyl transferase	7-deoxyloganetin glucosyltransferase GN=UGT85A24 OS=Gardenia jasminoides (Cape jasmine) PE=1 SV=1	G	Carbohydrate transport and metabolism	PREDICTED: UDP-glycosyltransferase 85A2-like [Prunus mume]
MSTRG.10382.5	0.850342	0.607155	0.853837	0	0	0	0	0.178828	0	0	0	0.015609	0.080656	0.057938	0.516579	gene9277	1.55517	0.865359	1.07148	3.2251	2.11907	2.07533	1.63558	1.72347	2.06043	0.098121	0.756871	0.787513	4.35802	2.27242	1.57118	--	--	--	[GC]	Carbohydrate transport and metabolism;; Energy production and conversion	UDP-glucoronosyl and UDP-glucosyl transferase	7-deoxyloganetin glucosyltransferase GN=UGT85A23 OS=Catharanthus roseus (Madagascar periwinkle) PE=1 SV=1	CG	Energy production and conversion;; Carbohydrate transport and metabolism	PREDICTED: UDP-glycosyltransferase 85A5-like [Prunus mume]
MSTRG.10382.5	0.850342	0.607155	0.853837	0	0	0	0	0.178828	0	0	0	0.015609	0.080656	0.057938	0.516579	gene9286	0	0	0	0	0	0	0	0	0	0	0	0	0.030331	0	0	--	--	--	[GC]	Carbohydrate transport and metabolism;; Energy production and conversion	UDP-glucoronosyl and UDP-glucosyl transferase	7-deoxyloganetin glucosyltransferase GN=UGT85A24 OS=Gardenia jasminoides (Cape jasmine) PE=1 SV=1	G	Carbohydrate transport and metabolism	PREDICTED: UDP-glycosyltransferase 85A2-like [Prunus mume]
MSTRG.10382.5	0.850342	0.607155	0.853837	0	0	0	0	0.178828	0	0	0	0.015609	0.080656	0.057938	0.516579	gene9274	15.6295	18.4385	1.33065	9.72515	4.95005	6.19506	9.85134	10.8796	1.02526	4.84238	2.18379	3.85481	11.8995	9.38491	7.41691	--	--	--	[GC]	Carbohydrate transport and metabolism;; Energy production and conversion	--	7-deoxyloganetin glucosyltransferase GN=UGT85A24 OS=Gardenia jasminoides (Cape jasmine) PE=1 SV=1	CG	Energy production and conversion;; Carbohydrate transport and metabolism	PREDICTED: UDP-glycosyltransferase 85A5-like [Prunus mume]
MSTRG.10382.5	0.850342	0.607155	0.853837	0	0	0	0	0.178828	0	0	0	0.015609	0.080656	0.057938	0.516579	gene9271	27.4567	14.7783	14.5978	6.79787	11.306	6.83746	14.0542	14.8289	14.8351	3.175	6.13169	7.00761	13.7335	6.41867	6.84312	Biological Process: response to light stimulus (GO:0009416);; Cellular Component: chloroplast (GO:0009507);;	K14487|6.81974e-85|mdm:103404893|K14487 auxin responsive GH3 gene family | (RefSeq) jasmonic acid-amido synthetase JAR1-like	Plant hormone signal transduction (ko04075)	--	--	GH3 auxin-responsive promoter	Probable indole-3-acetic acid-amido synthetase GH3.3 GN=P0483F08.33-1 OS=Oryza sativa subsp. japonica (Rice) PE=2 SV=2	R	General function prediction only	PREDICTED: probable indole-3-acetic acid-amido synthetase GH3.5 [Malus domestica]
MSTRG.10382.5	0.850342	0.607155	0.853837	0	0	0	0	0.178828	0	0	0	0.015609	0.080656	0.057938	0.516579	gene9273	19.3804	19.3648	19.4082	13.9704	16.9293	17.9272	16.7896	16.6339	16.8497	21.0143	16.3473	17.7862	11.6832	11.0647	10.6939	--	K13348|3.81317e-133|pper:PRUPE_ppa007825mg|K13348 protein Mpv17 | (RefSeq) hypothetical protein	Peroxisome (ko04146)	[R]	General function prediction only	--	--	R	General function prediction only	PREDICTED: uncharacterized protein LOC103329543 isoform X3 [Prunus mume]
MSTRG.10382.5	0.850342	0.607155	0.853837	0	0	0	0	0.178828	0	0	0	0.015609	0.080656	0.057938	0.516579	gene9275	9.65587	9.3878	10.5568	5.55612	7.71514	9.26782	6.35659	8.16399	5.4857	0	2.39447	2.13424	5.52403	6.50624	5.66748	--	--	--	[GC]	Carbohydrate transport and metabolism;; Energy production and conversion	UDP-glucoronosyl and UDP-glucosyl transferase	7-deoxyloganetin glucosyltransferase GN=UGT85A24 OS=Gardenia jasminoides (Cape jasmine) PE=1 SV=1	G	Carbohydrate transport and metabolism	PREDICTED: UDP-glycosyltransferase 85A5-like [Prunus mume]
MSTRG.10382.5	0.850342	0.607155	0.853837	0	0	0	0	0.178828	0	0	0	0.015609	0.080656	0.057938	0.516579	gene9288	0	0	0	0	0	0	0	0	0	0	0	0	0	0	0
MSTRG.10382.5	0.850342	0.607155	0.853837	0	0	0	0	0.178828	0	0	0	0.015609	0.080656	0.057938	0.516579	gene9270	0	0	0	0	0	0	0.045305	0.063652	0.110625	0	0.144503	0	0.022268	0	0	--	--	--	[R]	General function prediction only	Kelch motif;; Kelch motif;; Kelch motif;; Galactose oxidase, central domain;; Galactose oxidase, central domain;; Kelch motif	F-box/kelch-repeat protein At1g16250 GN=At1g16250 OS=Arabidopsis thaliana (Mouse-ear cress) PE=2 SV=1	R	General function prediction only	hypothetical protein JCGZ_25829 [Jatropha curcas]
MSTRG.10382.5	0.850342	0.607155	0.853837	0	0	0	0	0.178828	0	0	0	0.015609	0.080656	0.057938	0.516579	gene9281	0	0	0	0.711321	0	0	0	0	0	0	0	0.19141	0	0	0.627464	--	--	--	[GC]	Carbohydrate transport and metabolism;; Energy production and conversion	UDP-glucoronosyl and UDP-glucosyl transferase	7-deoxyloganetin glucosyltransferase GN=UGT85A24 OS=Gardenia jasminoides (Cape jasmine) PE=1 SV=1	G	Carbohydrate transport and metabolism	PREDICTED: UDP-glycosyltransferase 85A2-like [Prunus mume]
MSTRG.10382.5	0.850342	0.607155	0.853837	0	0	0	0	0.178828	0	0	0	0.015609	0.080656	0.057938	0.516579	gene9280	11.7692	14.0313	15.4283	8.21891	8.95181	8.93419	13.6346	10.4657	9.61988	11.4733	9.5644	10.5197	8.53537	8.66646	12.6591	--	--	--	[GC]	Carbohydrate transport and metabolism;; Energy production and conversion	UDP-glucoronosyl and UDP-glucosyl transferase	7-deoxyloganetin glucosyltransferase GN=UGT85A23 OS=Catharanthus roseus (Madagascar periwinkle) PE=1 SV=1	G	Carbohydrate transport and metabolism	PREDICTED: UDP-glycosyltransferase 85A2-like [Prunus mume]
MSTRG.10382.5	0.850342	0.607155	0.853837	0	0	0	0	0.178828	0	0	0	0.015609	0.080656	0.057938	0.516579	gene9285	0	0	0	0	0	0	0	0	0	0	0	0.030075	0	0	0	--	--	--	[GC]	Carbohydrate transport and metabolism;; Energy production and conversion	UDP-glucoronosyl and UDP-glucosyl transferase	7-deoxyloganetin glucosyltransferase GN=UGT85A24 OS=Gardenia jasminoides (Cape jasmine) PE=1 SV=1	G	Carbohydrate transport and metabolism	PREDICTED: UDP-glycosyltransferase 85A2-like [Prunus mume]
MSTRG.5211.5	0	0	0	0.634344	0.828937	0.491722	0.82124	0.462608	0.240615	0	0	0	1.25567	2.00348	1.25561	gene4610	65.0268	81.3554	83.7361	120.981	110.772	71.4021	75.4933	96.0537	151.391	322.172	121.128	121.523	46.9316	48.7425	77.3398	--	--	--	[R]	General function prediction only	Proteolipid membrane potential modulator	Hydrophobic protein LTI6B GN=OSJNBa0069I13.6 OS=Oryza sativa subsp. japonica (Rice) PE=2 SV=1	R	General function prediction only	cold induced plasma membrane protein [Jatropha curcas]
MSTRG.5211.5	0	0	0	0.634344	0.828937	0.491722	0.82124	0.462608	0.240615	0	0	0	1.25567	2.00348	1.25561	gene4623	6.29912	7.10244	10.3832	6.21534	4.98876	5.30214	7.48398	7.22539	6.43573	8.32673	7.06783	6.49131	6.3917	7.29815	6.57064	Molecular Function: phosphorelay sensor kinase activity (GO:0000155);; Biological Process: phosphorelay signal transduction system (GO:0000160);; Molecular Function: ATP binding (GO:0005524);; Cellular Component: mitochondrion (GO:0005739);; Biological Process: regulation of transcription, DNA-templated (GO:0006355);; Biological Process: circadian rhythm (GO:0007623);; Molecular Function: G-prote…	K12120|7.71833e-76|pmum:103344525|K12120 phytochrome A | (RefSeq) phytochrome A	Circadian rhythm - plant (ko04712)	--	--	Histidine kinase-, DNA gyrase B-, and HSP90-like ATPase	Phytochrome A GN=F14J9.23 OS=Arabidopsis thaliana (Mouse-ear cress) PE=1 SV=2	K	Transcription	PREDICTED: phytochrome A [Prunus mume]
MSTRG.5211.5	0	0	0	0.634344	0.828937	0.491722	0.82124	0.462608	0.240615	0	0	0	1.25567	2.00348	1.25561	gene4597	1.06136	1.39701	1.64598	0.77713	0.151919	0.276413	0.279486	0.096018	0.240363	0.227241	0.277397	0.11577	0.035148	0.138814	0	Molecular Function: monooxygenase activity (GO:0004497);; Molecular Function: iron ion binding (GO:0005506);; Biological Process: lipid metabolic process (GO:0006629);; Molecular Function: electron carrier activity (GO:0009055);; Molecular Function: oxidoreductase activity, acting on paired donors, with incorporation or reduction of molecular oxygen (GO:0016705);; Molecular Function: hydrolase ac…	--	--	--	--	GDSL-like Lipase/Acylhydrolase	GDSL esterase/lipase At1g09390 (Precursor) GN=At1g09390 OS=Arabidopsis thaliana (Mouse-ear cress) PE=2 SV=1	I	Lipid transport and metabolism	GDSL-like Lipase/Acylhydrolase superfamily protein [Theobroma cacao]
MSTRG.5211.5	0	0	0	0.634344	0.828937	0.491722	0.82124	0.462608	0.240615	0	0	0	1.25567	2.00348	1.25561	gene4619	7.54901	11.3569	10.4373	5.96618	3.96883	3.76746	7.4547	7.61285	9.49178	5.31867	4.9812	5.17587	8.38843	7.9124	6.72679	--	--	--	--	--	Cupin;; Cupin domain	Germin-like protein 5-1 (Precursor) OS=Oryza sativa subsp. japonica (Rice) PE=2 SV=1	R	General function prediction only	hypothetical protein L484_022675 [Morus notabilis]
MSTRG.5211.5	0	0	0	0.634344	0.828937	0.491722	0.82124	0.462608	0.240615	0	0	0	1.25567	2.00348	1.25561	gene4613	3.77615	3.52434	4.44064	4.87863	4.03207	4.19286	5.76117	6.5246	6.36601	7.2742	6.78251	7.47557	3.51799	7.06232	7.52452	--	--	--	[S]	Function unknown	--	--	S	Function unknown	PREDICTED: probable serine/threonine-protein kinase kinX isoform X2 [Prunus mume]
MSTRG.5211.5	0	0	0	0.634344	0.828937	0.491722	0.82124	0.462608	0.240615	0	0	0	1.25567	2.00348	1.25561	gene4600	0	0.254443	0.311591	0	1.25561	0.352348	0.245349	0.418053	0.282064	1.10983	2.28593	1.94289	0.23294	0.288298	0.304989	--	--	--	[R]	General function prediction only	Reverse transcriptase-like;; RNase H	--	R	General function prediction only	PREDICTED: uncharacterized protein LOC103405619 [Malus domestica]
MSTRG.5211.5	0	0	0	0.634344	0.828937	0.491722	0.82124	0.462608	0.240615	0	0	0	1.25567	2.00348	1.25561	gene4596	0.992347	1.02364	1.08934	3.57996	2.76299	2.53943	5.86025	5.20349	5.3114	5.53491	4.88488	4.86291	4.30114	4.88152	4.9974	--	--	--	[R]	General function prediction only	PPR repeat;; PPR repeat family;; PPR repeat;; Pentatricopeptide repeat domain;; DYW family of nucleic acid deaminases;; Tetratricopeptide repeat;; Tetratricopeptide repeat	Pentatricopeptide repeat-containing protein At1g56690, mitochondrial (Precursor) GN=PCMP-H69 OS=Arabidopsis thaliana (Mouse-ear cress) PE=2 SV=1	R	General function prediction only	PREDICTED: pentatricopeptide repeat-containing protein At1g56690, mitochondrial-like [Prunus mume]
MSTRG.5211.5	0	0	0	0.634344	0.828937	0.491722	0.82124	0.462608	0.240615	0	0	0	1.25567	2.00348	1.25561	gene4620	8.24348	10.54	9.00341	0.01384	0.014826	0.0029	0.012581	0.000268	0.003892	0.002737	0.013602	18.3108	18.8925	20.1736	17.3737	Molecular Function: binding (GO:0005488);;	--	--	--	--	DnaJ domain	Chaperone protein dnaJ 49 OS=Arabidopsis thaliana (Mouse-ear cress) PE=2 SV=2	O	Posttranslational modification, protein turnover, chaperones	Protein HLJ1 [Morus notabilis]
MSTRG.5211.5	0	0	0	0.634344	0.828937	0.491722	0.82124	0.462608	0.240615	0	0	0	1.25567	2.00348	1.25561	gene4607	12.0262	14.373	14.0444	10.8058	13.3984	12.8469	17.5782	23.6616	25.1831	15.9616	20.6299	18.2127	8.98685	14.7965	14.295	--	--	--	--	--	G-patch domain;; DExH-box splicing factor binding site;; Zinc-finger double-stranded RNA-binding	Septin and tuftelin-interacting protein 1 homolog 2 GN=STIPL2 OS=Arabidopsis thaliana (Mouse-ear cress) PE=2 SV=1	A	RNA processing and modification	PREDICTED: G patch domain-containing protein 8 [Vitis vinifera]
MSTRG.5211.5	0	0	0	0.634344	0.828937	0.491722	0.82124	0.462608	0.240615	0	0	0	1.25567	2.00348	1.25561	gene4625	1.44573	1.75319	2.39178	3.02739	1.62047	0.001021	4.66099	5.82299	3.90842	4.06149	0.012947	2.86533	3.25927	4.71101	4.34339	--	--	--	--	--	--	--	S	Function unknown	PREDICTED: uncharacterized protein LOC103344526 [Prunus mume]
MSTRG.5211.5	0	0	0	0.634344	0.828937	0.491722	0.82124	0.462608	0.240615	0	0	0	1.25567	2.00348	1.25561	gene4606	447.217	444.398	457.564	335.612	344.635	337.559	330.444	320.858	320.591	407.629	374.615	366.874	388.924	286.496	279.169	--	K08245|0|pmum:103344509|K08245 phytepsin [EC:3.4.23.40] | (RefSeq) aspartic proteinase-like	--	[O]	Posttranslational modification, protein turnover, chaperones	Eukaryotic aspartyl protease;; Saposin-like type B, region 2;; Saposin-like type B, region 1;; Xylanase inhibitor N-terminal	Aspartic proteinase (Precursor) GN=OJ1127_B08.13 OS=Oryza sativa subsp. japonica (Rice) PE=2 SV=2	O	Posttranslational modification, protein turnover, chaperones	preprofigain A [Ficus carica]
MSTRG.5211.5	0	0	0	0.634344	0.828937	0.491722	0.82124	0.462608	0.240615	0	0	0	1.25567	2.00348	1.25561	gene4599	11.0694	10.3842	10.5933	14.1083	9.05178	11.6813	15.48	16.1535	15.4504	14.7059	15.2963	13.2272	11.4301	12.7747	12.1477	--	--	--	--	--	--	--	R	General function prediction only	PREDICTED: uncharacterized protein LOC103492096 [Cucumis melo]
MSTRG.5211.5	0	0	0	0.634344	0.828937	0.491722	0.82124	0.462608	0.240615	0	0	0	1.25567	2.00348	1.25561	gene4622	25.5209	22.2564	22.6266	16.8021	14.9547	15.4486	19.0538	20.6301	18.9766	18.6087	18.3572	17.703	18.6968	19.9344	21.4336	Molecular Function: glutamate-tRNA ligase activity (GO:0004818);; Molecular Function: ATP binding (GO:0005524);; Cellular Component: cytosol (GO:0005829);; Biological Process: gluconeogenesis (GO:0006094);; Biological Process: glutamyl-tRNA aminoacylation (GO:0006424);; Biological Process: cytoskeleton organization (GO:0007010);; Biological Process: nucleotide biosynthetic process (GO:0009165);; …	K01885|0|cit:102616460|K01885 glutamyl-tRNA synthetase [EC:6.1.1.17] | (RefSeq) glutamate--tRNA ligase, cytoplasmic	Porphyrin and chlorophyll metabolism (ko00860);; Aminoacyl-tRNA biosynthesis (ko00970)	[J]	Translation, ribosomal structure and biogenesis	tRNA synthetases class I (E and Q), catalytic domain;; tRNA synthetases class I (E and Q), anti-codon binding domain;; Glutathione S-transferase, C-terminal domain	Glutamine--tRNA ligase OS=Lupinus luteus (European yellow lupin) PE=2 SV=2	J	Translation, ribosomal structure and biogenesis	putative glutamate--tRNA ligase [Morus notabilis]
MSTRG.5211.5	0	0	0	0.634344	0.828937	0.491722	0.82124	0.462608	0.240615	0	0	0	1.25567	2.00348	1.25561	gene4604	34.8677	34.3229	36.8706	28.3515	29.6997	26.2948	38.2521	38.1264	38.5838	41.0064	37.4362	39.5406	40.4238	43.6828	40.2269	--	--	--	[E]	Amino acid transport and metabolism	Aminotransferase class-V	L-cysteine desulfhydrase GN=LCD OS=Arabidopsis thaliana (Mouse-ear cress) PE=2 SV=1	E	Amino acid transport and metabolism	PREDICTED: uncharacterized protein LOC103344507 [Prunus mume]
MSTRG.5211.5	0	0	0	0.634344	0.828937	0.491722	0.82124	0.462608	0.240615	0	0	0	1.25567	2.00348	1.25561	gene4603	0.669971	0.746998	0.521759	0.327934	0.323251	0.251327	0.398579	0.254495	0.178837	0.047767	0.04825	0	0.532638	0.180529	0.199815	--	--	--	[E]	Amino acid transport and metabolism	Aminotransferase class-V	L-cysteine desulfhydrase GN=LCD OS=Arabidopsis thaliana (Mouse-ear cress) PE=2 SV=1	E	Amino acid transport and metabolism	PREDICTED: uncharacterized protein LOC103344507 [Prunus mume]
MSTRG.5211.5	0	0	0	0.634344	0.828937	0.491722	0.82124	0.462608	0.240615	0	0	0	1.25567	2.00348	1.25561	gene4605	3.59587	3.9323	3.65756	10.0231	9.45738	11.7845	21.7721	17.4167	15.0288	20.1078	15.5503	14	15.847	15.4743	12.7244	--	--	--	--	--	--	--	S	Function unknown	hypothetical protein CISIN_1g034386mg [Citrus sinensis]
MSTRG.5211.5	0	0	0	0.634344	0.828937	0.491722	0.82124	0.462608	0.240615	0	0	0	1.25567	2.00348	1.25561	gene4608	0	0.056427	0	0	0	0	0.245722	0.057587	0	0	0	0	0	0.038484	0.005307	--	--	--	[K]	Transcription	SRF-type transcription factor (DNA-binding and dimerisation domain)	Agamous-like MADS-box protein AGL80 GN=K15N18.16 OS=Arabidopsis thaliana (Mouse-ear cress) PE=1 SV=1	K	Transcription	PREDICTED: agamous-like MADS-box protein AGL80 [Vitis vinifera]
MSTRG.5211.5	0	0	0	0.634344	0.828937	0.491722	0.82124	0.462608	0.240615	0	0	0	1.25567	2.00348	1.25561	gene4609	2.68092	3.1369	2.42598	3.63839	3.93661	5.2692	6.98809	7.85182	5.33705	3.80866	7.11149	6.82101	5.75544	7.77646	7.69822	--	--	--	[DO]	Cell cycle control, cell division, chromosome partitioning;; Posttranslational modification, protein turnover, chaperones	Anaphase-promoting complex subunit 11 RING-H2 finger;; RING-H2 zinc finger;; Ring finger domain	Anaphase-promoting complex subunit 11 GN=APC11 OS=Arabidopsis thaliana (Mouse-ear cress) PE=1 SV=2	DO	Cell cycle control, cell division, chromosome partitioning;; Posttranslational modification, protein turnover, chaperones	PREDICTED: E3 ubiquitin-protein ligase hrd-1-like, partial [Cucumis sativus]
MSTRG.5211.5	0	0	0	0.634344	0.828937	0.491722	0.82124	0.462608	0.240615	0	0	0	1.25567	2.00348	1.25561	gene4612	27.8906	31.9297	27.6801	18.9592	19.7977	18.1223	29.4882	29.9907	34.1597	26.3451	40.6527	29.8689	21.7064	27.8871	29.6772	--	K12126|0|pper:PRUPE_ppa001899mg|K12126 phytochrome-interacting factor 3 | (RefSeq) hypothetical protein	Plant hormone signal transduction (ko04075);; Circadian rhythm - plant (ko04712)	--	--	Helix-loop-helix DNA-binding domain	Transcription factor PIF3 GN=F14J9.19 OS=Arabidopsis thaliana (Mouse-ear cress) PE=1 SV=1	K	Transcription	hypothetical protein PRUPE_ppa001899mg [Prunus persica]
MSTRG.5211.5	0	0	0	0.634344	0.828937	0.491722	0.82124	0.462608	0.240615	0	0	0	1.25567	2.00348	1.25561	gene4601	17.7081	19.3483	20.6821	22.2445	25.2542	24.5929	33.9869	36.6983	33.6254	35.4835	34.1701	36.0246	24.8478	28.6635	27.3967	--	K17604|0|pmum:103344504|K17604 zinc finger SWIM domain-containing protein 3 | (RefSeq) uncharacterized LOC103344504	--	--	--	MuDR family transposase;; MULE transposase domain;; PB1 domain;; SWIM zinc finger;; Transposase, Mutator family	--	S	Function unknown	PREDICTED: uncharacterized protein LOC103344504 [Prunus mume]
MSTRG.5211.5	0	0	0	0.634344	0.828937	0.491722	0.82124	0.462608	0.240615	0	0	0	1.25567	2.00348	1.25561	gene4602	0	0	0	0	0	0	0.153048	0.216318	0.180486	0.064257	0.098686	0.092853	0.031365	0.048517	0.102094	--	--	--	[E]	Amino acid transport and metabolism	Aminotransferase class-V	L-cysteine desulfhydrase GN=LCD OS=Arabidopsis thaliana (Mouse-ear cress) PE=2 SV=1	E	Amino acid transport and metabolism	PREDICTED: uncharacterized protein LOC103344507 [Prunus mume]
MSTRG.5211.5	0	0	0	0.634344	0.828937	0.491722	0.82124	0.462608	0.240615	0	0	0	1.25567	2.00348	1.25561	gene4624	12.9081	13.358	15.5824	7.75144	10.1502	6.6129	15.6065	14.3347	13.6906	13.0475	13.856	13.7	12.4302	14.2235	12.7034	Molecular Function: phosphorelay sensor kinase activity (GO:0000155);; Biological Process: phosphorelay signal transduction system (GO:0000160);; Molecular Function: ATP binding (GO:0005524);; Cellular Component: mitochondrion (GO:0005739);; Biological Process: regulation of transcription, DNA-templated (GO:0006355);; Biological Process: circadian rhythm (GO:0007623);; Molecular Function: G-prote…	K12120|0|pmum:103344525|K12120 phytochrome A | (RefSeq) phytochrome A	Circadian rhythm - plant (ko04712)	--	--	Phytochrome region;; PAS fold;; PAS fold;; GAF domain;; PAS domain;; Histidine kinase-, DNA gyrase B-, and HSP90-like ATPase;; His Kinase A (phospho-acceptor) domain;; PAS fold;; PAS domain	Phytochrome A GN=F14J9.23 OS=Arabidopsis thaliana (Mouse-ear cress) PE=1 SV=2	K	Transcription	Phytochrome type A [Morus notabilis]
MSTRG.5211.5	0	0	0	0.634344	0.828937	0.491722	0.82124	0.462608	0.240615	0	0	0	1.25567	2.00348	1.25561	gene4614	0.675012	0.723515	0.966091	0.756226	0.322796	0.557367	0.077658	0.171481	0.1634	0.190548	0.095087	0.006481	0.081045	0.742556	0.341408	--	K09422|1.36981e-51|pper:PRUPE_ppa019718mg|K09422 myb proto-oncogene protein, plant | (RefSeq) hypothetical protein	--	[K]	Transcription	--	Myb-related protein Hv33 GN=MYB2 OS=Hordeum vulgare (Barley) PE=2 SV=3	K	Transcription	hypothetical protein PRUPE_ppa019718mg [Prunus persica]
MSTRG.5211.5	0	0	0	0.634344	0.828937	0.491722	0.82124	0.462608	0.240615	0	0	0	1.25567	2.00348	1.25561	gene4611	0.399479	0.431566	0.675972	0.927104	0.786386	1.06254	3.02477	2.20626	2.86729	2.84572	2.46052	2.16137	2.22824	2.12092	2.67003	--	--	--	[R]	General function prediction only	PPR repeat family;; PPR repeat;; PPR repeat;; Pentatricopeptide repeat domain;; DYW family of nucleic acid deaminases	Pentatricopeptide repeat-containing protein At1g11290 GN=T28P6.20 OS=Arabidopsis thaliana (Mouse-ear cress) PE=2 SV=1	R	General function prediction only	PREDICTED: putative pentatricopeptide repeat-containing protein At3g13770, mitochondrial [Nelumbo nucifera]
MSTRG.5211.5	0	0	0	0.634344	0.828937	0.491722	0.82124	0.462608	0.240615	0	0	0	1.25567	2.00348	1.25561	gene4615	15.7036	7.06604	7.45482	3.18689	3.28177	2.81804	18.1284	20.1459	19.4533	30.2992	17.4773	17.838	4.19397	5.73247	5.89846	--	--	--	[M]	Cell wall/membrane/envelope biogenesis	Pectinacetylesterase	--	M	Cell wall/membrane/envelope biogenesis	PREDICTED: protein notum homolog isoform X2 [Prunus mume]
MSTRG.5211.5	0	0	0	0.634344	0.828937	0.491722	0.82124	0.462608	0.240615	0	0	0	1.25567	2.00348	1.25561	gene4616	0.408001	0.668849	0.313701	0.204165	0.198071	0.045586	0.126771	0.064008	0	0.02392	0	0.019941	0.022729	0.168512	0.075948	--	K14638|0|pmum:103344519|K14638 solute carrier family 15 (peptide/histidine transporter), member 3/4 | (RefSeq) protein NRT1/ PTR FAMILY 4.5-like	--	[E]	Amino acid transport and metabolism	POT family;; Major Facilitator Superfamily	Protein NRT1/ PTR FAMILY 4.5 GN=T7N9.10 OS=Arabidopsis thaliana (Mouse-ear cress) PE=2 SV=1	E	Amino acid transport and metabolism	PREDICTED: protein NRT1/ PTR FAMILY 4.5-like [Prunus mume]
MSTRG.5211.5	0	0	0	0.634344	0.828937	0.491722	0.82124	0.462608	0.240615	0	0	0	1.25567	2.00348	1.25561	gene4598	0	0	0	0	0	0	0	0	0	0	0	0	0	0	0
MSTRG.5211.5	0	0	0	0.634344	0.828937	0.491722	0.82124	0.462608	0.240615	0	0	0	1.25567	2.00348	1.25561	gene4618	1.44488	1.20854	1.3684	4.415	4.46476	4.12545	7.0504	6.69819	6.12067	8.15937	7.16779	7.20621	6.64834	7.34263	6.72771	--	--	--	[R]	General function prediction only	PPR repeat family;; PPR repeat;; PPR repeat;; Pentatricopeptide repeat domain;; DYW family of nucleic acid deaminases	Pentatricopeptide repeat-containing protein At3g56550 GN=PCMP-H80 OS=Arabidopsis thaliana (Mouse-ear cress) PE=2 SV=1	R	General function prediction only	PREDICTED: pentatricopeptide repeat-containing protein At3g56550 [Prunus mume]
MSTRG.5211.5	0	0	0	0.634344	0.828937	0.491722	0.82124	0.462608	0.240615	0	0	0	1.25567	2.00348	1.25561	gene4617	4.23637	5.25913	6.31479	4.54332	6.01494	6.54975	13.2501	8.14901	9.35834	7.78741	11.3919	10.9192	9.76346	10.8764	8.84119	--	K04799|0|pmum:103344521|K04799 flap endonuclease-1 [EC:3.-.-.-] | (RefSeq) flap endonuclease 1	DNA replication (ko03030);; Base excision repair (ko03410);; Non-homologous end-joining (ko03450)	[L]	Replication, recombination and repair	XPG I-region;; XPG N-terminal domain	Flap endonuclease 1 {ECO:0000255|HAMAP-Rule:MF_03140} OS=Glycine max (Soybean) PE=2 SV=1	L	Replication, recombination and repair	PREDICTED: flap endonuclease 1 isoform X1 [Prunus mume]
MSTRG.19039.9	0	0	0.031298	0.497442	0.238979	0.751795	0.326315	0.098781	0.172591	0.002405	0.064962	0.269579	0	0.239653	0.278735	gene16914	0	0	0	0	0	0	0.179214	0.169028	0.035338	0.30303	0.057933	0.075947	0	0	0.024094	Molecular Function: protein serine/threonine kinase activity (GO:0004674);; Molecular Function: transmembrane receptor protein tyrosine kinase activity (GO:0004714);; Molecular Function: ATP binding (GO:0005524);; Biological Process: protein phosphorylation (GO:0006468);; Molecular Function: carbohydrate binding (GO:0030246);;	--	--	--	--	Legume lectin domain;; Protein tyrosine kinase;; Protein kinase domain	L-type lectin-domain containing receptor kinase IX.1 (Precursor) GN=LECRK91 OS=Arabidopsis thaliana (Mouse-ear cress) PE=2 SV=1	T	Signal transduction mechanisms	PREDICTED: L-type lectin-domain containing receptor kinase IX.1-like [Cicer arietinum]
MSTRG.19039.9	0	0	0.031298	0.497442	0.238979	0.751795	0.326315	0.098781	0.172591	0.002405	0.064962	0.269579	0	0.239653	0.278735	gene16912	0	0	0	0	0	0	0	0	0	0	0	0	0	0	0
MSTRG.19039.9	0	0	0.031298	0.497442	0.238979	0.751795	0.326315	0.098781	0.172591	0.002405	0.064962	0.269579	0	0.239653	0.278735	gene16919	1.19291	1.58988	1.64056	3.00327	2.79534	1.97974	3.87403	2.94023	3.46316	2.37917	1.63634	1.78614	2.81495	3.37843	3.50048	Molecular Function: nucleotide binding (GO:0000166);; Molecular Function: protein kinase activity (GO:0004672);; Biological Process: phosphorylation (GO:0016310);;	--	--	--	--	Legume lectin domain;; Protein kinase domain;; Protein tyrosine kinase	L-type lectin-domain containing receptor kinase IX.1 (Precursor) GN=LECRK91 OS=Arabidopsis thaliana (Mouse-ear cress) PE=2 SV=1	T	Signal transduction mechanisms	PREDICTED: L-type lectin-domain containing receptor kinase IX.1 [Pyrus x bretschneideri]
MSTRG.19039.9	0	0	0.031298	0.497442	0.238979	0.751795	0.326315	0.098781	0.172591	0.002405	0.064962	0.269579	0	0.239653	0.278735	gene16922	0	0	0	0	0	0	0	0	0	0	0	0	0	0	0
MSTRG.19039.9	0	0	0.031298	0.497442	0.238979	0.751795	0.326315	0.098781	0.172591	0.002405	0.064962	0.269579	0	0.239653	0.278735	gene16925	0	0	0	0	0	0	0	0	0	0	0	0	0	0	0
MSTRG.19039.9	0	0	0.031298	0.497442	0.238979	0.751795	0.326315	0.098781	0.172591	0.002405	0.064962	0.269579	0	0.239653	0.278735	gene16923	6.40858	3.18772	3.11102	5.57132	6.14814	7.42087	6.11265	4.80812	5.00502	1.91169	4.02726	2.54746	4.25965	5.72638	6.95063	Molecular Function: nucleotide binding (GO:0000166);; Molecular Function: zinc ion binding (GO:0008270);; Molecular Function: oxidoreductase activity (GO:0016491);; Biological Process: oxidation-reduction process (GO:0055114);;	K00083|0|pper:PRUPE_ppa007605mg|K00083 cinnamyl-alcohol dehydrogenase [EC:1.1.1.195] | (RefSeq) hypothetical protein	Phenylpropanoid biosynthesis (ko00940)	[Q]	Secondary metabolites biosynthesis, transport and catabolism	Alcohol dehydrogenase GroES-like domain;; Zinc-binding dehydrogenase;; D-isomer specific 2-hydroxyacid dehydrogenase, NAD binding domain	Probable mannitol dehydrogenase GN=CAD OS=Fragaria ananassa (Strawberry) PE=2 SV=1	Q	Secondary metabolites biosynthesis, transport and catabolism	hypothetical protein PRUPE_ppa007605mg [Prunus persica]
MSTRG.19039.9	0	0	0.031298	0.497442	0.238979	0.751795	0.326315	0.098781	0.172591	0.002405	0.064962	0.269579	0	0.239653	0.278735	gene16926	0	0	0	0	0	0	0	0	0	0	0	0	0	0	0
MSTRG.19039.9	0	0	0.031298	0.497442	0.238979	0.751795	0.326315	0.098781	0.172591	0.002405	0.064962	0.269579	0	0.239653	0.278735	gene16927	0	0	0	0	0	0	0	0	0	0	0	0	0	0	0
MSTRG.19039.9	0	0	0.031298	0.497442	0.238979	0.751795	0.326315	0.098781	0.172591	0.002405	0.064962	0.269579	0	0.239653	0.278735	gene16921	0.04055	0	0.022518	0.049251	0.241242	0.022446	0.089679	0.042069	0.021919	0	0.114115	0.261248	0.045992	0.069527	0.028109	Biological Process: carbohydrate metabolic process (GO:0005975);; Molecular Function: lyase activity (GO:0016829);; Molecular Function: carbohydrate binding (GO:0030246);;	K18195|0|pmum:103335338|K18195 rhamnogalacturonan endolyase [EC:4.2.2.23] | (RefSeq) probable rhamnogalacturonate lyase B	--	--	--	Rhamnogalacturonate lyase family;; Polysaccharide lyase family 4, domain III;; Polysaccharide lyase family 4, domain II	--	R	General function prediction only	PREDICTED: probable rhamnogalacturonate lyase B [Prunus mume]
MSTRG.7213.1	0	0	0	2.25427	0.901429	0.83281	0	0	0	4.41254	1.98723	3.05794	2.22495	0	0	gene6438	7.23178	6.77401	6.97152	4.05711	4.30338	4.77182	5.83449	7.01959	5.57004	3.3124	4.94548	5.60114	5.82063	5.38164	5.90332	Molecular Function: serine-type carboxypeptidase activity (GO:0004185);; Cellular Component: vacuole (GO:0005773);; Biological Process: proteolysis (GO:0006508);; Biological Process: microtubule nucleation (GO:0007020);;	K16297|0|vvi:100251399|K16297 serine carboxypeptidase-like clade II [EC:3.4.16.-] | (RefSeq) serine carboxypeptidase-like 27	--	[OE]	Posttranslational modification, protein turnover, chaperones;; Amino acid transport and metabolism	Serine carboxypeptidase	Serine carboxypeptidase-like 27 (Precursor) GN=SCPL27 OS=Arabidopsis thaliana (Mouse-ear cress) PE=2 SV=1	O	Posttranslational modification, protein turnover, chaperones	PREDICTED: serine carboxypeptidase-like 27 [Vitis vinifera]
MSTRG.7213.1	0	0	0	2.25427	0.901429	0.83281	0	0	0	4.41254	1.98723	3.05794	2.22495	0	0	gene6440	72.0412	103.793	109.35	27.8055	26.849	26.2702	18.9136	22.7304	20.4971	21.6229	28.9492	26.0614	13.4898	28.2523	26.5835	Biological Process: respiratory burst involved in defense response (GO:0002679);; Molecular Function: calmodulin binding (GO:0005516);; Cellular Component: plasma membrane (GO:0005886);; Biological Process: oligopeptide transport (GO:0006857);; Biological Process: cell death (GO:0008219);; Biological Process: toxin catabolic process (GO:0009407);; Biological Process: defense response to fungus, i…	K08472|0|tcc:TCM_043107|K08472 mlo protein | (RefSeq) Seven transmembrane MLO family protein	--	--	--	Mlo family	MLO-like protein 12 GN=MLO12 OS=Arabidopsis thaliana (Mouse-ear cress) PE=2 SV=2	S	Function unknown	PREDICTED: MLO-like protein 6 [Tarenaya hassleriana]
MSTRG.7213.1	0	0	0	2.25427	0.901429	0.83281	0	0	0	4.41254	1.98723	3.05794	2.22495	0	0	gene6446	38.6065	34.7957	36.2645	35.8656	41.3477	41.9703	53.5424	57.8272	53.1412	44.4822	49.9438	59.4469	50.9205	62.8435	60.7604	Molecular Function: protein kinase activity (GO:0004672);; Molecular Function: transporter activity (GO:0005215);; Molecular Function: ATP binding (GO:0005524);; Biological Process: protein phosphorylation (GO:0006468);; Biological Process: transport (GO:0006810);;	--	--	[R]	General function prediction only	ABC1 family;; Phosphotransferase enzyme family	Uncharacterized aarF domain-containing protein kinase At4g31390, chloroplastic (Precursor) GN=At4g31390 OS=Arabidopsis thaliana (Mouse-ear cress) PE=2 SV=1	R	General function prediction only	Ubiquinone biosynthesis protein coq-8, putative [Ricinus communis]
MSTRG.7213.1	0	0	0	2.25427	0.901429	0.83281	0	0	0	4.41254	1.98723	3.05794	2.22495	0	0	gene6442	9.97368	9.93713	10.4	9.45801	9.66515	7.8144	12.9282	14.1268	12.6769	20.0937	21.6999	21.3223	10.466	10.6035	10.6603	Molecular Function: zinc ion binding (GO:0008270);;	--	--	[O]	Posttranslational modification, protein turnover, chaperones	Ring finger domain;; RING-H2 zinc finger;; Zinc finger, C3HC4 type (RING finger);; Zinc finger, C3HC4 type (RING finger);; Zinc finger, C3HC4 type (RING finger);; zinc-RING finger domain	Probable E3 ubiquitin-protein ligase HIP1 OS=Oryza sativa subsp. japonica (Rice) PE=1 SV=2	O	Posttranslational modification, protein turnover, chaperones	PREDICTED: uncharacterized protein LOC100249661 [Vitis vinifera]
MSTRG.7213.1	0	0	0	2.25427	0.901429	0.83281	0	0	0	4.41254	1.98723	3.05794	2.22495	0	0	gene6437	31.0261	20.9621	21.8476	18.5336	16.1673	26.1108	19.5848	23.6626	19.2512	18.6142	35.799	14.0124	27.5957	17.8349	28.1323	Molecular Function: binding (GO:0005488);;	K04650|0|pper:PRUPE_ppa000126mg|K04650 nuclear receptor co-repressor 1 | (RefSeq) hypothetical protein	--	[K]	Transcription	--	--	K	Transcription	hypothetical protein PRUPE_ppa000126mg [Prunus persica]
MSTRG.7213.1	0	0	0	2.25427	0.901429	0.83281	0	0	0	4.41254	1.98723	3.05794	2.22495	0	0	gene6439	3.14173	4.10443	2.31399	2.26858	2.21339	2.23623	2.60569	1.66986	1.86701	1.96968	1.61932	2.28378	1.74215	2.13053	2.85418	Cellular Component: integral component of membrane (GO:0016021);;	--	--	--	--	Tetraspanin family	Tetraspanin-6 GN=TET6 OS=Arabidopsis thaliana (Mouse-ear cress) PE=2 SV=1	S	Function unknown	PREDICTED: tetraspanin-6-like [Populus euphratica]
MSTRG.7213.1	0	0	0	2.25427	0.901429	0.83281	0	0	0	4.41254	1.98723	3.05794	2.22495	0	0	gene6449	27.9513	26.6738	29.0004	33.3141	31.0979	31.0728	44.9867	44.9281	44.5492	43.5031	43.7595	45.1305	38.1231	42.4918	39.9589	--	--	--	--	--	PWWP domain	Serine/threonine-protein kinase ATM GN=ATM OS=Arabidopsis thaliana (Mouse-ear cress) PE=2 SV=1	S	Function unknown	hypothetical protein L484_014115 [Morus notabilis]
MSTRG.7213.1	0	0	0	2.25427	0.901429	0.83281	0	0	0	4.41254	1.98723	3.05794	2.22495	0	0	gene6444	0.019022	0.000998	0.026441	0.000655	0.00264	0.002433	0.007112	0.038612	0.016611	0.08088	0.002275	0.078008	0.002807	0.000753	0.001177	Molecular Function: serine-type endopeptidase activity (GO:0004252);; Cellular Component: integral component of membrane (GO:0016021);;	--	--	[S]	Function unknown	--	--	S	Function unknown	Transmembrane protein, putative [Ricinus communis]
MSTRG.7213.1	0	0	0	2.25427	0.901429	0.83281	0	0	0	4.41254	1.98723	3.05794	2.22495	0	0	gene6448	0.121222	0.164197	0.271194	0.080994	0.044087	0.190361	0.263246	0.252087	0.158194	0.112837	0.079678	0.127907	0.045933	0.047615	0.102169	--	--	--	--	--	--	--	S	Function unknown	PREDICTED: probable GPI-anchored adhesin-like protein PGA55 [Prunus mume]
MSTRG.7213.1	0	0	0	2.25427	0.901429	0.83281	0	0	0	4.41254	1.98723	3.05794	2.22495	0	0	gene6445	10.0792	16.7458	15.3427	14.0528	13.634	13.6391	13.2568	14.7539	16.5706	13.5644	17.2036	12.7268	14.799	14.6094	16.1766	Molecular Function: serine-type endopeptidase activity (GO:0004252);; Cellular Component: integral component of membrane (GO:0016021);;	--	--	[S]	Function unknown	Eukaryotic integral membrane protein (DUF1751);; Rhomboid family	--	S	Function unknown	hypothetical protein PRUPE_ppa009062mg [Prunus persica]
MSTRG.7213.1	0	0	0	2.25427	0.901429	0.83281	0	0	0	4.41254	1.98723	3.05794	2.22495	0	0	gene6447	9.57759	8.56049	8.70329	9.30967	7.64251	8.77266	9.61372	8.45375	10.2155	7.86491	8.19077	8.84918	7.84893	8.79794	8.58342	Biological Process: polar nucleus fusion (GO:0010197);; Biological Process: cell division (GO:0051301);;	--	--	[S]	Function unknown	D123	--	S	Function unknown	Temperature sensing protein-related [Theobroma cacao]
MSTRG.17685.5	0	0	0	0.117241	0.167859	0.134839	0.198437	0.187039	0.184358	0.212605	0.249627	0.225129	0.193833	0.203975	0.17262	gene15581	13.3712	9.31991	10.2682	38.5488	60.7002	57.3188	328.013	346.292	347.804	720.4	530.055	529.39	90.0915	82.8399	84.746	Molecular Function: transcription regulatory region sequence-specific DNA binding (GO:0000976);; Molecular Function: transcription factor activity, sequence-specific DNA binding (GO:0003700);; Cellular Component: nucleus (GO:0005634);; Biological Process: regulation of transcription, DNA-templated (GO:0006355);;	K09338|3.35402e-92|pop:POPTR_0014s09860g|K09338 homeobox-leucine zipper protein | (RefSeq) POPTRDRAFT_572441; homeobox leucine zipper family protein	--	[K]	Transcription	Homeobox domain;; Homeobox associated leucine zipper	Homeobox-leucine zipper protein ATHB-7 GN=ATHB-7 OS=Arabidopsis thaliana (Mouse-ear cress) PE=2 SV=2	K	Transcription	homeobox leucine zipper family protein [Populus trichocarpa]
MSTRG.17685.5	0	0	0	0.117241	0.167859	0.134839	0.198437	0.187039	0.184358	0.212605	0.249627	0.225129	0.193833	0.203975	0.17262	gene15571	5.44089	5.45646	5.52563	7.2634	6.77946	7.47833	10.2543	10.653	10.0956	5.42627	8.23425	9.41891	8.14266	8.1281	11.3619	Molecular Function: binding (GO:0005488);;	K03019|1.26002e-50|gmx:100815164|K03019 DNA-directed RNA polymerase III subunit RPC11 | (RefSeq) DNA-directed RNA polymerase III subunit RPC10-like	Purine metabolism (ko00230);; Pyrimidine metabolism (ko00240);; RNA polymerase (ko03020)	[K]	Transcription	Transcription factor S-II (TFIIS)	--	K	Transcription	DNA-directed RNA polymerase subunit M [Morus notabilis]
MSTRG.17685.5	0	0	0	0.117241	0.167859	0.134839	0.198437	0.187039	0.184358	0.212605	0.249627	0.225129	0.193833	0.203975	0.17262	gene15582	1.79287	34.8532	39.2932	35.7339	33.6723	38.2459	1.91378	26.7653	25.3462	19.1868	22.218	1.15366	41.4735	34.227	2.94829	Biological Process: calcium ion transport (GO:0006816);; Biological Process: response to auxin (GO:0009733);;	K14488|4.75948e-53|tcc:TCM_005070|K14488 SAUR family protein | (RefSeq) SAUR-like auxin-responsive protein family	Plant hormone signal transduction (ko04075)	--	--	Auxin responsive protein	Indole-3-acetic acid-induced protein ARG7 GN=ARG7 OS=Vigna radiata var. radiata (Mung bean) PE=2 SV=1	S	Function unknown	SAUR-like auxin-responsive protein family [Theobroma cacao]
MSTRG.17685.5	0	0	0	0.117241	0.167859	0.134839	0.198437	0.187039	0.184358	0.212605	0.249627	0.225129	0.193833	0.203975	0.17262	gene15585	1.78321	0.96673	1.11328	0.906471	0.761568	0.733869	2.00725	1.79615	1.43509	1.11399	0.821157	1.05852	1.11281	1.49511	1.92272	--	--	--	--	--	AP2 domain	Ethylene-responsive transcription factor CRF4 GN=T13J8.60 OS=Arabidopsis thaliana (Mouse-ear cress) PE=1 SV=2	K	Transcription	AP2/ERF domain-containing transcription factor, putative [Theobroma cacao]
MSTRG.17685.5	0	0	0	0.117241	0.167859	0.134839	0.198437	0.187039	0.184358	0.212605	0.249627	0.225129	0.193833	0.203975	0.17262	gene15573	19.7975	14.8968	16.6709	19.7181	15.8997	14.766	14.3304	12.4084	13.4068	8.60782	13.6866	13.7478	16.228	11.0534	12.0912	Molecular Function: calcium ion binding (GO:0005509);;	K16465|1.69442e-63|pmum:103332172|K16465 centrin-1 | (RefSeq) calcium-binding protein KIC	--	[ZD]	Cytoskeleton;; Cell cycle control, cell division, chromosome partitioning	EF-hand domain pair	Calcium-binding protein KIC GN=KIC OS=Arabidopsis thaliana (Mouse-ear cress) PE=1 SV=2	DZ	Cell cycle control, cell division, chromosome partitioning;; Cytoskeleton	hypothetical protein L484_023469 [Morus notabilis]
MSTRG.17685.5	0	0	0	0.117241	0.167859	0.134839	0.198437	0.187039	0.184358	0.212605	0.249627	0.225129	0.193833	0.203975	0.17262	gene15567	4.58993	5.15714	0.474832	4.97761	4.28529	3.63578	3.42108	3.9654	3.65217	4.07216	3.47441	3.95933	4.68418	3.42315	3.01379	--	--	--	--	--	Lecithin retinol acyltransferase	--	S	Function unknown	NC domain-containing protein-related [Theobroma cacao]
MSTRG.17685.5	0	0	0	0.117241	0.167859	0.134839	0.198437	0.187039	0.184358	0.212605	0.249627	0.225129	0.193833	0.203975	0.17262	gene15575	13.0914	10.3886	10.9876	9.20584	9.9344	8.83604	13.0097	13.9378	13.9857	16.0956	16.0407	16.4703	9.92379	9.50063	9.50283	Molecular Function: calcium-transporting ATPase activity (GO:0005388);; Molecular Function: ATP binding (GO:0005524);; Cellular Component: endoplasmic reticulum (GO:0005783);; Biological Process: ATP biosynthetic process (GO:0006754);; Biological Process: calcium ion transport (GO:0006816);; Cellular Component: integral component of membrane (GO:0016021);; Molecular Function: metal ion binding (G…	K01537|0|vvi:100253574|K01537 Ca2+-transporting ATPase [EC:3.6.3.8] | (RefSeq) calcium-transporting ATPase, endoplasmic reticulum-type	--	[P]	Inorganic ion transport and metabolism	E1-E2 ATPase;; Cation transporting ATPase, C-terminus;; haloacid dehalogenase-like hydrolase;; Cation transporter/ATPase, N-terminus;; Putative hydrolase of sodium-potassium ATPase alpha subunit;; haloacid dehalogenase-like hydrolase;; haloacid dehalogenase-like hydrolase	Calcium-transporting ATPase, endoplasmic reticulum-type OS=Solanum lycopersicum (Tomato) PE=2 SV=1	P	Inorganic ion transport and metabolism	Calcium-transporting ATPase, endoplasmic reticulum-type [Morus notabilis]
MSTRG.17685.5	0	0	0	0.117241	0.167859	0.134839	0.198437	0.187039	0.184358	0.212605	0.249627	0.225129	0.193833	0.203975	0.17262	gene15566	36.2782	36.5026	38.922	44.7299	42.1499	40.1728	54.2511	52.4254	48.4809	59.5614	56.0994	57.5305	45.4821	44.7748	44.5406	Cellular Component: integral component of membrane (GO:0016021);;	--	--	[S]	Function unknown	ORMDL family	--	S	Function unknown	ORMDL family protein [Theobroma cacao]
MSTRG.17685.5	0	0	0	0.117241	0.167859	0.134839	0.198437	0.187039	0.184358	0.212605	0.249627	0.225129	0.193833	0.203975	0.17262	gene15565	1.6319	1.7747	1.8424	2.06302	1.11785	1.69233	1.59862	1.80677	1.38192	1.72427	1.62355	1.29174	1.54907	1.00317	0.686401	--	--	--	--	--	Dof domain, zinc finger	Dof zinc finger protein DOF3.7 GN=F21F14.20 OS=Arabidopsis thaliana (Mouse-ear cress) PE=1 SV=2	K	Transcription	PREDICTED: dof zinc finger protein DOF3.7-like isoform 1 [Fragaria vesca subsp. vesca]
MSTRG.17685.5	0	0	0	0.117241	0.167859	0.134839	0.198437	0.187039	0.184358	0.212605	0.249627	0.225129	0.193833	0.203975	0.17262	gene15587	1.97083	2.43994	2.87687	5.6449	4.52836	4.00788	4.30805	5.11305	4.72276	3.68293	4.02894	3.75937	6.27695	6.10501	5.52233	--	--	--	--	--	Late embryogenesis abundant protein	--	S	Function unknown	PREDICTED: protein YLS9-like [Eucalyptus grandis]
MSTRG.17685.5	0	0	0	0.117241	0.167859	0.134839	0.198437	0.187039	0.184358	0.212605	0.249627	0.225129	0.193833	0.203975	0.17262	gene15572	1.2324	0.972339	0.845178	0.16864	0.50559	0.211608	0.068671	0.109865	0.235792	0.148796	0.023736	0.029817	0	0.291527	0.059549	--	--	--	[R]	General function prediction only	Yippee zinc-binding/DNA-binding /Mis18, centromere assembly	Protein yippee-like At4g27745 GN=At4g27745 OS=Arabidopsis thaliana (Mouse-ear cress) PE=3 SV=2	R	General function prediction only	hypothetical protein L484_023470 [Morus notabilis]
MSTRG.17685.5	0	0	0	0.117241	0.167859	0.134839	0.198437	0.187039	0.184358	0.212605	0.249627	0.225129	0.193833	0.203975	0.17262	gene15586	75.7828	68.6754	72.3616	80.276	82.0465	79.9914	63.9492	58.8783	59.4816	37.8939	37.4164	39.0918	54.8878	84.4359	79.9158	Molecular Function: ubiquitin-protein transferase activity (GO:0004842);; Biological Process: protein ubiquitination (GO:0016567);;	K06689|1.41897e-106|vvi:100232965|K06689 ubiquitin-conjugating enzyme E2 D [EC:2.3.2.23] | (RefSeq) ubiquitin-conjugating enzyme E2-17 kDa	Ubiquitin mediated proteolysis (ko04120);; Protein processing in endoplasmic reticulum (ko04141)	[O]	Posttranslational modification, protein turnover, chaperones	Ubiquitin-conjugating enzyme;; RWD domain	Ubiquitin-conjugating enzyme E2-17 kDa OS=Solanum lycopersicum (Tomato) PE=2 SV=1	O	Posttranslational modification, protein turnover, chaperones	PREDICTED: ubiquitin-conjugating enzyme E2-17 kDa [Vitis vinifera]
MSTRG.17685.5	0	0	0	0.117241	0.167859	0.134839	0.198437	0.187039	0.184358	0.212605	0.249627	0.225129	0.193833	0.203975	0.17262	gene15574	44.619	52.2424	56.3415	48.6102	61.1196	65.0042	75.8514	78.6639	69.928	59.8711	68.0699	71.5291	53.1735	67.9351	67.762	Molecular Function: nucleotide binding (GO:0000166);; Molecular Function: nucleic acid binding (GO:0003676);;	K12893|1.79686e-135|pmum:103332171|K12893 splicing factor, arginine/serine-rich 4/5/6 | (RefSeq) serine/arginine-rich splicing factor RS31	Spliceosome (ko03040)	[A]	RNA processing and modification	RNA recognition motif. (a.k.a. RRM, RBD, or RNP domain);; RNA recognition motif (a.k.a. RRM, RBD, or RNP domain);; RNA recognition motif. (a.k.a. RRM, RBD, or RNP domain);; Nup53/35/40-type RNA recognition motif;; RNA binding motif	Serine/arginine-rich splicing factor RS31 GN=F21F14.30 OS=Arabidopsis thaliana (Mouse-ear cress) PE=1 SV=2	A	RNA processing and modification	PREDICTED: arginine/serine-rich-splicing factor RSP31 [Prunus mume]
MSTRG.17685.5	0	0	0	0.117241	0.167859	0.134839	0.198437	0.187039	0.184358	0.212605	0.249627	0.225129	0.193833	0.203975	0.17262	gene15588	10.9317	15.1539	15.6059	9.30265	10.6843	10.9923	9.34267	8.69669	10.6663	10.7024	13.7687	14.207	12.3789	10.2431	9.21712	Molecular Function: 3'-5'-exoribonuclease activity (GO:0000175);; Molecular Function: RNA binding (GO:0003723);; Cellular Component: cytosol (GO:0005829);; Biological Process: RNA processing (GO:0006396);; Molecular Function: tRNA nucleotidyltransferase activity (GO:0009022);;	K11600|6.20871e-169|vvi:100265488|K11600 exosome complex component RRP41 | (RefSeq) exosome complex component RRP41 homolog	RNA degradation (ko03018)	[J]	Translation, ribosomal structure and biogenesis	3' exoribonuclease family, domain 1;; 3' exoribonuclease family, domain 2	Exosome complex exonuclease RRP46 homolog GN=RRP46 OS=Oryza sativa subsp. japonica (Rice) PE=1 SV=2	J	Translation, ribosomal structure and biogenesis	PREDICTED: exosome complex component RRP41 [Vitis vinifera]
MSTRG.17685.5	0	0	0	0.117241	0.167859	0.134839	0.198437	0.187039	0.184358	0.212605	0.249627	0.225129	0.193833	0.203975	0.17262	gene15570	2.26619	2.59943	3.15284	3.88167	6.78191	6.16917	7.18708	8.32507	6.66663	6.00652	5.32238	6.53645	5.94549	6.42353	6.16092	Biological Process: MAPK cascade (GO:0000165);; Molecular Function: protein serine/threonine kinase activity (GO:0004674);; Biological Process: protein phosphorylation (GO:0006468);;	K08867|0|cit:102607695|K08867 WNK lysine deficient protein kinase [EC:2.7.11.1] | (RefSeq) probable serine/threonine-protein kinase WNK10	--	[R]	General function prediction only	Protein kinase domain;; Protein tyrosine kinase;; Protein of unknown function, DUF486	Probable serine/threonine-protein kinase WNK6 GN=WNK6 OS=Arabidopsis thaliana (Mouse-ear cress) PE=2 SV=1	T	Signal transduction mechanisms	hypothetical protein CICLE_v10019052mg [Citrus clementina]
MSTRG.17685.5	0	0	0	0.117241	0.167859	0.134839	0.198437	0.187039	0.184358	0.212605	0.249627	0.225129	0.193833	0.203975	0.17262	gene15580	0.159971	0.189756	0.119145	0.175233	0.478945	0.408062	1.12867	1.44724	1.66941	4.27885	4.01597	4.85816	0.487644	0.258971	0.407727	--	--	--	--	--	--	Uncharacterized membrane protein At1g16860 GN=At1g16860 OS=Arabidopsis thaliana (Mouse-ear cress) PE=1 SV=1	S	Function unknown	hypothetical protein JCGZ_14208 [Jatropha curcas]
MSTRG.17685.5	0	0	0	0.117241	0.167859	0.134839	0.198437	0.187039	0.184358	0.212605	0.249627	0.225129	0.193833	0.203975	0.17262	gene15577	4.64745	5.52959	5.59574	2.83559	4.11958	3.12934	3.34108	2.11995	1.78887	1.73103	2.26826	2.98703	3.37646	4.31857	4.405	--	K03978|9.5283e-78|pxb:103957486|K03978 GTP-binding protein | (RefSeq) GTP-binding protein At2g22870	--	[R]	General function prediction only	50S ribosome-binding GTPase	GTP-binding protein At2g22870 GN=EMB2001 OS=Arabidopsis thaliana (Mouse-ear cress) PE=2 SV=2	R	General function prediction only	PREDICTED: LOW QUALITY PROTEIN: GTP-binding protein At2g22870 [Pyrus x bretschneideri]
MSTRG.17685.5	0	0	0	0.117241	0.167859	0.134839	0.198437	0.187039	0.184358	0.212605	0.249627	0.225129	0.193833	0.203975	0.17262	gene15591	11.3461	11.4244	11.4546	23.8231	41.3222	39.0541	53.5129	56.4517	56.9877	197.948	191.616	191.164	36.5339	31.973	32.4537	Molecular Function: DNA binding (GO:0003677);; Biological Process: transcription, DNA-templated (GO:0006351);;	K09060|0|pper:PRUPE_ppa006173mg|K09060 plant G-box-binding factor | (RefSeq) hypothetical protein	--	--	--	G-box binding protein MFMR;; bZIP transcription factor;; Basic region leucine zipper	Common plant regulatory factor 1 GN=CPRF1 OS=Petroselinum crispum (Parsley) PE=2 SV=1	K	Transcription	hypothetical protein PRUPE_ppa006173mg [Prunus persica]
MSTRG.17685.5	0	0	0	0.117241	0.167859	0.134839	0.198437	0.187039	0.184358	0.212605	0.249627	0.225129	0.193833	0.203975	0.17262	gene15568	11.2576	12.8005	12.1926	9.35367	9.99938	9.31036	14.6359	16.4878	15.1455	14.8307	14.6834	15.05	11.4853	14.0003	14.9334	Molecular Function: galactokinase activity (GO:0004335);; Molecular Function: ATP binding (GO:0005524);; Cellular Component: cytoplasm (GO:0005737);; Biological Process: phosphorylation (GO:0016310);; Biological Process: cellulose biosynthetic process (GO:0030244);; Biological Process: GDP-L-fucose salvage (GO:0042352);; Molecular Function: fucose-1-phosphate guanylyltransferase activity (GO:0047…	K05305|0|pxb:103927198|K05305 fucokinase [EC:2.7.1.52] | (RefSeq) bifunctional fucokinase/fucose pyrophosphorylase	Fructose and mannose metabolism (ko00051);; Amino sugar and nucleotide sugar metabolism (ko00520)	[G]	Carbohydrate transport and metabolism	L-fucokinase;; GHMP kinases N terminal domain;; GHMP kinases C terminal	Fucose-1-phosphate guanylyltransferase GN=FKGP OS=Arabidopsis thaliana (Mouse-ear cress) PE=1 SV=2	G	Carbohydrate transport and metabolism	Bifunctional fucokinase/fucose pyrophosphorylase [Morus notabilis]
MSTRG.17685.5	0	0	0	0.117241	0.167859	0.134839	0.198437	0.187039	0.184358	0.212605	0.249627	0.225129	0.193833	0.203975	0.17262	gene15583	9.46525	9.35012	8.3378	9.4462	9.1591	9.30156	9.59083	9.91671	11.2179	11.8729	12.9012	11.2859	10.2992	11.2851	11.0675	Molecular Function: calmodulin-dependent protein kinase activity (GO:0004683);; Molecular Function: calcium-dependent protein serine/threonine phosphatase activity (GO:0004723);; Molecular Function: calcium ion binding (GO:0005509);; Molecular Function: calmodulin binding (GO:0005516);; Molecular Function: ATP binding (GO:0005524);; Biological Process: protein autophosphorylation (GO:0046777);;	--	--	[T]	Signal transduction mechanisms	Protein kinase domain;; Protein tyrosine kinase;; Lipopolysaccharide kinase (Kdo/WaaP) family	CDPK-related kinase 3 GN=T3A4.8 OS=Arabidopsis thaliana (Mouse-ear cress) PE=1 SV=1	T	Signal transduction mechanisms	PREDICTED: CDPK-related kinase 3 isoform X1 [Prunus mume]
MSTRG.17685.5	0	0	0	0.117241	0.167859	0.134839	0.198437	0.187039	0.184358	0.212605	0.249627	0.225129	0.193833	0.203975	0.17262	gene15590	6.77791	6.80375	6.88879	5.90989	5.20477	6.18216	3.38167	4.12251	5.09298	3.31255	4.56878	4.72872	5.61218	5.23508	5.86247	Molecular Function: aldose 1-epimerase activity (GO:0004034);; Biological Process: galactose metabolic process (GO:0006012);; Molecular Function: carbohydrate binding (GO:0030246);;	K01792|1.60425e-154|pper:PRUPE_ppa008964mg|K01792 glucose-6-phosphate 1-epimerase [EC:5.1.3.15] | (RefSeq) hypothetical protein	Glycolysis / Gluconeogenesis (ko00010)	[G]	Carbohydrate transport and metabolism	Aldose 1-epimerase	Putative glucose-6-phosphate 1-epimerase OS=Cenchrus ciliaris (Buffelgrass) PE=2 SV=1	G	Carbohydrate transport and metabolism	hypothetical protein PRUPE_ppa008964mg [Prunus persica]
MSTRG.17685.5	0	0	0	0.117241	0.167859	0.134839	0.198437	0.187039	0.184358	0.212605	0.249627	0.225129	0.193833	0.203975	0.17262	gene15579	0.453195	0.500134	0.507752	4.1956	1.72911	1.48012	1.50496	1.23434	1.57023	1.36621	1.4032	2.34534	2.04659	1.99686	2.17448	Molecular Function: monooxygenase activity (GO:0004497);; Molecular Function: iron ion binding (GO:0005506);; Molecular Function: electron carrier activity (GO:0009055);; Biological Process: fruit development (GO:0010154);; Molecular Function: oxidoreductase activity, acting on paired donors, with incorporation or reduction of molecular oxygen (GO:0016705);; Molecular Function: heme binding (GO:0…	--	--	[Q]	Secondary metabolites biosynthesis, transport and catabolism	Cytochrome P450	Cytochrome P450 78A3 GN=CYP78A3 OS=Glycine max (Soybean) PE=2 SV=1	Q	Secondary metabolites biosynthesis, transport and catabolism	PREDICTED: cytochrome P450 78A3-like [Fragaria vesca subsp. vesca]
MSTRG.17685.5	0	0	0	0.117241	0.167859	0.134839	0.198437	0.187039	0.184358	0.212605	0.249627	0.225129	0.193833	0.203975	0.17262	gene15578	62.2339	49.9163	51.1265	26.989	21.7208	23.0236	27.062	26.1597	25.7611	17.1964	21.9079	20.4506	25.0857	20.1674	23.9146	Molecular Function: binding (GO:0005488);;	--	--	[C]	Energy production and conversion	Cytochrome b5-like Heme/Steroid binding domain	Cytochrome b5 OS=Nicotiana tabacum (Common tobacco) PE=2 SV=1	CI	Energy production and conversion;; Lipid transport and metabolism	hypothetical protein CICLE_v10022828mg [Citrus clementina]
MSTRG.14105.3	0.327268	0.51988	0.588023	1.07396	1.55928	1.79619	2.05138	1.07932	1.39962	1.92737	0.924812	1.48167	2.3804	3.43507	1.36059	gene12504	0	0.088106	0	0.221054	0	0	0	0	0	0	0	0	0	0	0	--	--	--	[S]	Function unknown	Armadillo/beta-catenin-like repeat	U-box domain-containing protein 13 GN=PUB13 OS=Arabidopsis thaliana (Mouse-ear cress) PE=1 SV=1	S	Function unknown	PREDICTED: U-box domain-containing protein 7-like [Prunus mume]
MSTRG.14105.3	0.327268	0.51988	0.588023	1.07396	1.55928	1.79619	2.05138	1.07932	1.39962	1.92737	0.924812	1.48167	2.3804	3.43507	1.36059	gene12491	3.27531	6.35489	6.61542	6.63111	3.26697	3.99108	1.91866	1.57086	1.61624	1.06355	1.31163	1.57954	3.38959	2.25346	1.44237	Molecular Function: monooxygenase activity (GO:0004497);; Molecular Function: oxidoreductase activity, acting on paired donors, with incorporation or reduction of molecular oxygen (GO:0016705);; Molecular Function: metal ion binding (GO:0046872);;	--	--	[Q]	Secondary metabolites biosynthesis, transport and catabolism	Cytochrome P450	Cytochrome P450 82A3 GN=CYP82A3 OS=Glycine max (Soybean) PE=2 SV=1	Q	Secondary metabolites biosynthesis, transport and catabolism	Cytochrome P450 82A3 [Morus notabilis]
MSTRG.14105.3	0.327268	0.51988	0.588023	1.07396	1.55928	1.79619	2.05138	1.07932	1.39962	1.92737	0.924812	1.48167	2.3804	3.43507	1.36059	gene12497	0.715298	0.78007	0.870224	1.75974	1.21842	0.870355	2.02374	1.7439	2.3252	4.15178	4.59666	3.77054	1.48324	1.85101	2.02812	--	--	--	[Q]	Secondary metabolites biosynthesis, transport and catabolism	Cytochrome P450	Cytochrome P450 82C4 GN=CYP82C4 OS=Arabidopsis thaliana (Mouse-ear cress) PE=2 SV=1	Q	Secondary metabolites biosynthesis, transport and catabolism	PREDICTED: cytochrome P450 CYP82D47-like [Prunus mume]
MSTRG.14105.3	0.327268	0.51988	0.588023	1.07396	1.55928	1.79619	2.05138	1.07932	1.39962	1.92737	0.924812	1.48167	2.3804	3.43507	1.36059	gene12494	8.51305	8.78261	9.13275	4.19571	5.35171	5.72577	2.8648	3.54004	2.79309	1.37076	1.65775	1.12133	5.83849	5.33909	4.90943	--	--	--	[Q]	Secondary metabolites biosynthesis, transport and catabolism	Cytochrome P450	Cytochrome P450 82A3 GN=CYP82A3 OS=Glycine max (Soybean) PE=2 SV=1	Q	Secondary metabolites biosynthesis, transport and catabolism	Cytochrome P450 82A3 [Morus notabilis]
MSTRG.14105.3	0.327268	0.51988	0.588023	1.07396	1.55928	1.79619	2.05138	1.07932	1.39962	1.92737	0.924812	1.48167	2.3804	3.43507	1.36059	gene12498	0.598105	0.13874	0.102785	1.79548	1.79668	1.36065	0.43326	0.560235	0.428659	0.196003	0.657695	0.282016	0.240664	0.316104	0.485569	--	--	--	--	--	WRKY DNA -binding domain	WRKY transcription factor 18 GN=WRKY18 OS=Arabidopsis thaliana (Mouse-ear cress) PE=1 SV=2	K	Transcription	PREDICTED: probable WRKY transcription factor 40 isoform X3 [Pyrus x bretschneideri]
MSTRG.14105.3	0.327268	0.51988	0.588023	1.07396	1.55928	1.79619	2.05138	1.07932	1.39962	1.92737	0.924812	1.48167	2.3804	3.43507	1.36059	gene12492	0	0	0	0	0	0	0	0	0	0	0	0	0	0	0
MSTRG.14105.3	0.327268	0.51988	0.588023	1.07396	1.55928	1.79619	2.05138	1.07932	1.39962	1.92737	0.924812	1.48167	2.3804	3.43507	1.36059	gene12490	0	0	0	0	0	0	0	0	0	0	0	0	0	0	0
MSTRG.14105.3	0.327268	0.51988	0.588023	1.07396	1.55928	1.79619	2.05138	1.07932	1.39962	1.92737	0.924812	1.48167	2.3804	3.43507	1.36059	gene12506	0	0	0	0	0	0	0	0	0	0	0	0	0	0	0
MSTRG.14105.3	0.327268	0.51988	0.588023	1.07396	1.55928	1.79619	2.05138	1.07932	1.39962	1.92737	0.924812	1.48167	2.3804	3.43507	1.36059	gene12493	0	0	0	0.02552	0	0	0	0	0	0	0.03041	0	0	0	0	--	--	--	--	--	Myb/SANT-like DNA-binding domain	Uncharacterized protein At2g29880 GN=At2g29880 OS=Arabidopsis thaliana (Mouse-ear cress) PE=2 SV=1	R	General function prediction only	hypothetical protein PRUPE_ppa017204mg, partial [Prunus persica]
MSTRG.14105.3	0.327268	0.51988	0.588023	1.07396	1.55928	1.79619	2.05138	1.07932	1.39962	1.92737	0.924812	1.48167	2.3804	3.43507	1.36059	gene12495	0	0	0	0	0	0	0	0	0	0	0	0	0	0	0
MSTRG.14105.3	0.327268	0.51988	0.588023	1.07396	1.55928	1.79619	2.05138	1.07932	1.39962	1.92737	0.924812	1.48167	2.3804	3.43507	1.36059	gene12496	0	0	0	0	0	0.05019	0	0	0	0	0	0	0.02571	0.022061	0.041948	--	--	--	[Q]	Secondary metabolites biosynthesis, transport and catabolism	Cytochrome P450	Cytochrome P450 82A3 GN=CYP82A3 OS=Glycine max (Soybean) PE=2 SV=1	Q	Secondary metabolites biosynthesis, transport and catabolism	Cytochrome P450 82A3, putative isoform 2 [Theobroma cacao]
MSTRG.14105.3	0.327268	0.51988	0.588023	1.07396	1.55928	1.79619	2.05138	1.07932	1.39962	1.92737	0.924812	1.48167	2.3804	3.43507	1.36059	gene12505	3.92576	4.20717	4.54826	13.1601	12.371	12.1334	16.5803	19.6041	19.869	15.6947	16.933	16.3832	13.8523	11.8348	14.334	--	K03695|0|pmum:103320749|K03695 ATP-dependent Clp protease ATP-binding subunit ClpB | (RefSeq) chaperone protein ClpB4, mitochondrial	--	[O]	Posttranslational modification, protein turnover, chaperones	AAA domain (Cdc48 subfamily);; ATPase family associated with various cellular activities (AAA);; Clp amino terminal domain;; AAA domain (dynein-related subfamily);; AAA ATPase domain;; Sigma-54 interaction domain;; AAA domain;; AAA domain;; IstB-like ATP binding protein;; AAA domain;; AAA domain;; Zeta toxin;; Magnesium chelatase, subunit ChlI;; Archaeal ATPase;; RNA helicase;; Holliday junction …	Chaperone protein ClpB4, mitochondrial (Precursor) GN=F13D4.100 OS=Arabidopsis thaliana (Mouse-ear cress) PE=2 SV=1	O	Posttranslational modification, protein turnover, chaperones	Chaperone protein [Morus notabilis]
MSTRG.14105.3	0.327268	0.51988	0.588023	1.07396	1.55928	1.79619	2.05138	1.07932	1.39962	1.92737	0.924812	1.48167	2.3804	3.43507	1.36059	gene12503	16.9013	18.6543	19.6501	27.4004	18.9169	6.45143	29.2415	0.008974	12.3393	2.07937	27.0659	0.002529	26.938	16.216	0.900698	--	--	--	[R]	General function prediction only	MIR domain	Stromal cell-derived factor 2-like protein (Precursor) GN=SDF2 OS=Arabidopsis thaliana (Mouse-ear cress) PE=1 SV=1	R	General function prediction only	PREDICTED: stromal cell-derived factor 2-like protein [Prunus mume]
MSTRG.14105.3	0.327268	0.51988	0.588023	1.07396	1.55928	1.79619	2.05138	1.07932	1.39962	1.92737	0.924812	1.48167	2.3804	3.43507	1.36059	gene12500	96.9602	93.1049	92.3801	91.7639	98.0471	94.844	123.915	131.611	128.062	169.912	164.161	157.35	110.961	119.849	116.431	--	--	--	[D]	Cell cycle control, cell division, chromosome partitioning	--	DNA mismatch repair protein MSH6 GN=T10M13.8 OS=Arabidopsis thaliana (Mouse-ear cress) PE=1 SV=2	D	Cell cycle control, cell division, chromosome partitioning	PREDICTED: dentin sialophosphoprotein [Prunus mume]
MSTRG.14105.3	0.327268	0.51988	0.588023	1.07396	1.55928	1.79619	2.05138	1.07932	1.39962	1.92737	0.924812	1.48167	2.3804	3.43507	1.36059	gene12502	0	0	0	0	0	0	0	0	0	0	0	0	0	0	0
MSTRG.14105.3	0.327268	0.51988	0.588023	1.07396	1.55928	1.79619	2.05138	1.07932	1.39962	1.92737	0.924812	1.48167	2.3804	3.43507	1.36059	gene12501	17.9294	18.5405	18.5194	14.7407	16.1539	15.5827	23.9067	29.3514	29.9468	28.3	25.676	26.6575	25.3975	24.5673	25.5789	Molecular Function: glyceraldehyde-3-phosphate dehydrogenase (NADP+) (non-phosphorylating) activity (GO:0008886);; Biological Process: oxidation-reduction process (GO:0055114);;	--	--	[C]	Energy production and conversion	Aldehyde dehydrogenase family;; Acyl-CoA reductase (LuxC)	NADP-dependent glyceraldehyde-3-phosphate dehydrogenase GN=GAPN OS=Pisum sativum (Garden pea) PE=1 SV=1	C	Energy production and conversion	NADP-dependent glyceraldehyde-3-phosphate dehydrogenase [Morus notabilis]
MSTRG.14105.3	0.327268	0.51988	0.588023	1.07396	1.55928	1.79619	2.05138	1.07932	1.39962	1.92737	0.924812	1.48167	2.3804	3.43507	1.36059	gene12488	0	0.153716	0.250975	0.321169	0	0	0.047165	0.084644	0.093583	0	0	0.036445	0.312784	0.29304	0.299438	Molecular Function: nucleotide binding (GO:0000166);; Molecular Function: nucleic acid binding (GO:0003676);; Molecular Function: protein kinase activity (GO:0004672);; Biological Process: DNA metabolic process (GO:0006259);; Biological Process: cellular macromolecule biosynthetic process (GO:0034645);; Molecular Function: ion binding (GO:0043167);; Cellular Component: intracellular organelle (GO…	--	--	[R]	General function prediction only	--	--	R	General function prediction only	hypothetical protein VITISV_035857 [Vitis vinifera]
MSTRG.10022.1	3.70992	10.988	9.72979	43.2273	75.6235	59.2078	12.2703	6.42729	6.08558	13.4255	3.64906	3.80076	64.5473	21.8502	15.7699	gene8983	8.42953	13.9571	14.2267	80.1898	68.5269	70.0381	20.6128	11.6927	11.1852	27.1286	9.02756	8.33058	62.2794	27.4725	24.1614	--	--	--	--	--	--	--	S	Function unknown	hypothetical protein glysoja_038046 [Glycine soja]
MSTRG.10022.1	3.70992	10.988	9.72979	43.2273	75.6235	59.2078	12.2703	6.42729	6.08558	13.4255	3.64906	3.80076	64.5473	21.8502	15.7699	gene8980	0	0	0	0.081321	0	0	0	0	0	0	0.092348	0.044648	0	0	0	--	--	--	[WV]	Extracellular structures;; Defense mechanisms	--	--	S	Function unknown	hypothetical protein EMIHUDRAFT_456179 [Emiliania huxleyi CCMP1516]
MSTRG.10022.1	3.70992	10.988	9.72979	43.2273	75.6235	59.2078	12.2703	6.42729	6.08558	13.4255	3.64906	3.80076	64.5473	21.8502	15.7699	gene8990	0.204747	0.13284	0.090393	0.544169	0.220354	0.282684	0.068814	0.212843	0.04523	0	0	0	0	0	0	Molecular Function: hydrolase activity (GO:0016787);;	--	--	[OW]	Posttranslational modification, protein turnover, chaperones;; Extracellular structures	Matrixin;; Putative peptidoglycan binding domain	Metalloendoproteinase 1 (Precursor) OS=Glycine max (Soybean) PE=1 SV=2	OW	Posttranslational modification, protein turnover, chaperones;; Extracellular structures	PREDICTED: metalloendoproteinase 1-like [Populus euphratica]
MSTRG.10022.1	3.70992	10.988	9.72979	43.2273	75.6235	59.2078	12.2703	6.42729	6.08558	13.4255	3.64906	3.80076	64.5473	21.8502	15.7699	gene8989	0	0	0	0	0	0	0	0	0	0	0	0	0	0	0
MSTRG.10022.1	3.70992	10.988	9.72979	43.2273	75.6235	59.2078	12.2703	6.42729	6.08558	13.4255	3.64906	3.80076	64.5473	21.8502	15.7699	gene8988	34.0086	24.1301	26.3689	76.1932	41.5713	44.3031	170.564	122.141	117.392	295.425	293.544	289.756	114.304	133.317	129.015	--	--	--	--	--	--	--	--	--	--
MSTRG.10022.1	3.70992	10.988	9.72979	43.2273	75.6235	59.2078	12.2703	6.42729	6.08558	13.4255	3.64906	3.80076	64.5473	21.8502	15.7699	gene8979	16.1073	17.5424	17.3202	22.0403	20.7942	20.9154	25.7693	21.5391	21.4256	7.56776	11.9568	12.3232	12.3992	15.8741	19.1286	--	--	--	[T]	Signal transduction mechanisms	Protein tyrosine kinase;; Protein kinase domain;; Carbohydrate-binding protein of the ER;; Di-glucose binding within endoplasmic reticulum;; Carbohydrate-binding protein of the ER	Receptor-like protein kinase FERONIA (Precursor) GN=F26O13.190 OS=Arabidopsis thaliana (Mouse-ear cress) PE=1 SV=1	T	Signal transduction mechanisms	Receptor-like protein kinase FERONIA [Morus notabilis]
MSTRG.11146.15	0	0	0	0.230829	0.542697	0.562071	0.389245	0.868209	0.767949	0	0	0	0	0	0	gene9900	0.443279	0.199655	0.429907	0.398978	0.606744	0.463528	1.25999	1.69754	2.12097	1.59758	0.401472	0.670817	1.40331	0.073944	0.079357	--	--	--	[T]	Signal transduction mechanisms	NB-ARC domain	Putative disease resistance RPP13-like protein 1 GN=RPPL1 OS=Arabidopsis thaliana (Mouse-ear cress) PE=3 SV=1	T	Signal transduction mechanisms	PREDICTED: putative disease resistance protein At3g14460 isoform X1 [Pyrus x bretschneideri]
MSTRG.11146.15	0	0	0	0.230829	0.542697	0.562071	0.389245	0.868209	0.767949	0	0	0	0	0	0	gene9911	0	0	0	0	0	0	0	0	0	0	0.094366	0	0.136163	0	0	Molecular Function: lactoylglutathione lyase activity (GO:0004462);; Biological Process: carbohydrate metabolic process (GO:0005975);; Biological Process: seed germination (GO:0009845);; Biological Process: terpenoid biosynthetic process (GO:0016114);; Biological Process: lipid storage (GO:0019915);; Biological Process: response to freezing (GO:0050826);;	--	--	--	--	Glyoxalase-like domain;; Glyoxalase/Bleomycin resistance protein/Dioxygenase superfamily;; Glyoxalase/Bleomycin resistance protein/Dioxygenase superfamily	--	R	General function prediction only	PREDICTED: uncharacterized protein LOC104894542 [Beta vulgaris subsp. vulgaris]
MSTRG.11146.15	0	0	0	0.230829	0.542697	0.562071	0.389245	0.868209	0.767949	0	0	0	0	0	0	gene9910	55.0717	54.4423	54.8038	36.8311	37.8856	40.0762	42.7478	44.4318	45.4169	49.426	46.987	49.1275	39.9827	50.2118	47.3076	--	K14005|0|pmum:103330707|K14005 protein transport protein SEC31 | (RefSeq) protein transport protein SEC31 homolog B	Protein processing in endoplasmic reticulum (ko04141)	[U]	Intracellular trafficking, secretion, and vesicular transport	WD domain, G-beta repeat;; Sec23-binding domain of Sec16;; Steroid receptor RNA activator (SRA1)	Protein transport protein SEC31 homolog B {ECO:0000305} OS=Arabidopsis thaliana (Mouse-ear cress) PE=1 SV=1	U	Intracellular trafficking, secretion, and vesicular transport	PREDICTED: protein transport protein SEC31 [Prunus mume]
MSTRG.11146.15	0	0	0	0.230829	0.542697	0.562071	0.389245	0.868209	0.767949	0	0	0	0	0	0	gene9898	0.370972	0.139984	0.435233	0.653571	0.335388	0.59008	0.405563	0.321071	0.528009	0.587791	0.316967	0.487007	0.294642	0.398881	0.562166	Molecular Function: nuclease activity (GO:0004518);; Cellular Component: intracellular (GO:0005622);; Biological Process: DNA repair (GO:0006281);; Biological Process: nucleic acid phosphodiester bond hydrolysis (GO:0090305);;	K15078|3.79359e-65|gmx:100805152|K15078 structure-specific endonuclease subunit SLX1 [EC:3.6.1.-] | (RefSeq) structure-specific endonuclease subunit slx1	--	[R]	General function prediction only	GIY-YIG catalytic domain	--	S	Function unknown	PREDICTED: structure-specific endonuclease subunit slx1-like isoform X1 [Glycine max]
MSTRG.11146.15	0	0	0	0.230829	0.542697	0.562071	0.389245	0.868209	0.767949	0	0	0	0	0	0	gene9897	22.2043	20.6737	23.5562	40.4356	44.0631	45.0043	78.3106	95.2083	97.1766	131.391	99.7227	99.9404	48.6273	39.2218	39.9895	Biological Process: chlorophyll catabolic process (GO:0015996);; Molecular Function: pheophytinase activity (GO:0080124);;	--	--	[R]	General function prediction only	Alpha/beta hydrolase family;; Alpha/beta hydrolase family;; alpha/beta hydrolase fold	Pheophytinase, chloroplastic (Precursor) GN=MAC12.25 OS=Arabidopsis thaliana (Mouse-ear cress) PE=1 SV=1	R	General function prediction only	hypothetical protein L484_001438 [Morus notabilis]
MSTRG.11146.15	0	0	0	0.230829	0.542697	0.562071	0.389245	0.868209	0.767949	0	0	0	0	0	0	gene9907	0.435462	0.752538	0.82185	0.714494	0.419473	0.666504	0.774519	0.881802	0.887242	0.084725	0.157367	0.297904	0.466179	0.235903	0.497192	--	--	--	--	--	Membrane bound O-acyl transferase family;; MBOAT, membrane-bound O-acyltransferase family	Acyl-CoA--sterol O-acyltransferase 1 GN=ASAT1 OS=Arabidopsis thaliana (Mouse-ear cress) PE=1 SV=1	S	Function unknown	PREDICTED: acyl-CoA--sterol O-acyltransferase 1-like [Malus domestica]
MSTRG.11146.15	0	0	0	0.230829	0.542697	0.562071	0.389245	0.868209	0.767949	0	0	0	0	0	0	gene9913	0	0	0	0	0	0	0	0	0	0	0	0	0	0	0	Molecular Function: DNA binding (GO:0003677);; Molecular Function: transcription factor activity, sequence-specific DNA binding (GO:0003700);; Cellular Component: nucleus (GO:0005634);; Biological Process: regulation of transcription, DNA-templated (GO:0006355);; Molecular Function: protein dimerization activity (GO:0046983);;	K09264|1.87118e-131|pmum:103330718|K09264 MADS-box transcription factor, plant | (RefSeq) agamous-like MADS-box protein AGL15	--	[K]	Transcription	SRF-type transcription factor (DNA-binding and dimerisation domain);; K-box region	Agamous-like MADS-box protein AGL15 GN=AGL15 OS=Arabidopsis thaliana (Mouse-ear cress) PE=1 SV=1	K	Transcription	PREDICTED: agamous-like MADS-box protein AGL15 [Prunus mume]
MSTRG.11146.15	0	0	0	0.230829	0.542697	0.562071	0.389245	0.868209	0.767949	0	0	0	0	0	0	gene9906	1.17674	0.77009	0.563047	0.827424	0.742939	0.800547	0.720727	1.10064	0.649492	1.06304	0.56992	1.30576	1.27295	0.648046	0.876588	--	K15078|3.79359e-65|gmx:100805152|K15078 structure-specific endonuclease subunit SLX1 [EC:3.6.1.-] | (RefSeq) structure-specific endonuclease subunit slx1	--	[R]	General function prediction only	GIY-YIG catalytic domain	--	S	Function unknown	PREDICTED: structure-specific endonuclease subunit slx1-like isoform X1 [Glycine max]
MSTRG.11146.15	0	0	0	0.230829	0.542697	0.562071	0.389245	0.868209	0.767949	0	0	0	0	0	0	gene9899	0.722003	0.990411	1.07611	1.28465	0.767102	0.903128	0.813098	0.98683	1.09684	0.095171	0.275769	0.388732	0.366818	0.412604	0.233802	--	--	--	--	--	Membrane bound O-acyl transferase family;; MBOAT, membrane-bound O-acyltransferase family	Acyl-CoA--sterol O-acyltransferase 1 GN=ASAT1 OS=Arabidopsis thaliana (Mouse-ear cress) PE=1 SV=1	S	Function unknown	PREDICTED: acyl-CoA--sterol O-acyltransferase 1 [Malus domestica]
MSTRG.11146.15	0	0	0	0.230829	0.542697	0.562071	0.389245	0.868209	0.767949	0	0	0	0	0	0	gene9902	0	0	0	0	0	0	0	0	0	0	0	0	0	0	0
MSTRG.11146.15	0	0	0	0.230829	0.542697	0.562071	0.389245	0.868209	0.767949	0	0	0	0	0	0	gene9915	4.6205	4.21961	5.47212	1.22308	0.864973	0.689518	0.94412	0.684355	0.864632	0.394174	0.287875	0.410178	1.67707	0.392881	0.238854	Molecular Function: serine-type carboxypeptidase activity (GO:0004185);; Biological Process: proteolysis (GO:0006508);;	K16297|0|fve:101308591|K16297 serine carboxypeptidase-like clade II [EC:3.4.16.-] | (RefSeq) serine carboxypeptidase-like 40	--	[OE]	Posttranslational modification, protein turnover, chaperones;; Amino acid transport and metabolism	Serine carboxypeptidase	Serine carboxypeptidase-like 40 (Precursor) GN=SCPL40 OS=Arabidopsis thaliana (Mouse-ear cress) PE=2 SV=2	O	Posttranslational modification, protein turnover, chaperones	hypothetical protein PRUPE_ppa004618mg [Prunus persica]
MSTRG.11146.15	0	0	0	0.230829	0.542697	0.562071	0.389245	0.868209	0.767949	0	0	0	0	0	0	gene9894	0	0	0	0	0	0	0	0	0	0	0	0	0	0	0
MSTRG.11146.15	0	0	0	0.230829	0.542697	0.562071	0.389245	0.868209	0.767949	0	0	0	0	0	0	gene9905	0.308615	1.11158	0.686355	1.62951	2.09133	0.399411	2.15257	1.52671	1.26791	1.27097	3.55595	2.03979	1.47522	0.799688	0.146185	--	K15078|0|tcc:TCM_005809|K15078 structure-specific endonuclease subunit SLX1 [EC:3.6.1.-] | (RefSeq) LRR and NB-ARC domains-containing disease resistance protein, putative isoform 1	--	[T]	Signal transduction mechanisms	NB-ARC domain;; Leucine Rich repeats (2 copies);; Leucine rich repeat;; Leucine Rich Repeat	Putative disease resistance protein RGA1 GN=RGA1 OS=Solanum bulbocastanum (Wild potato) PE=2 SV=2	T	Signal transduction mechanisms	LRR and NB-ARC domains-containing disease resistance protein, putative isoform 2 [Theobroma cacao]
MSTRG.11146.15	0	0	0	0.230829	0.542697	0.562071	0.389245	0.868209	0.767949	0	0	0	0	0	0	gene9912	7.83105	7.94633	9.30533	14.2963	14.0293	14.5168	20.9183	23.5765	18.7764	22.4155	25.7734	26.5716	19.24	18.8696	17.3494	Molecular Function: methyltransferase activity (GO:0008168);; Biological Process: methylation (GO:0032259);;	--	--	[E]	Amino acid transport and metabolism	Methyltransferase domain;; Methyltransferase domain;; Methyltransferase domain;; Methyltransferase domain;; Thiopurine S-methyltransferase (TPMT);; Methyltransferase domain	--	E	Amino acid transport and metabolism	PREDICTED: methyltransferase-like protein 13 [Vitis vinifera]
MSTRG.11146.15	0	0	0	0.230829	0.542697	0.562071	0.389245	0.868209	0.767949	0	0	0	0	0	0	gene9908	0.403678	0.522036	0.276734	0.743587	0.840968	0.716302	0.593886	0.552592	0.787577	0.190143	0.334867	0.536358	0.600339	0.582019	1.00087	--	--	--	--	--	Membrane bound O-acyl transferase family	Acyl-CoA--sterol O-acyltransferase 1 GN=ASAT1 OS=Arabidopsis thaliana (Mouse-ear cress) PE=1 SV=1	S	Function unknown	PREDICTED: acyl-CoA--sterol O-acyltransferase 1-like [Prunus mume]
MSTRG.11146.15	0	0	0	0.230829	0.542697	0.562071	0.389245	0.868209	0.767949	0	0	0	0	0	0	gene9904	10.015	12.069	8.95918	16.2975	17.2594	13.2481	50.0624	47.7296	47.5128	61.3441	26.2724	32.179	31.8832	15.2881	10.5794	--	--	--	[R]	General function prediction only	Alpha/beta hydrolase family;; Alpha/beta hydrolase family;; alpha/beta hydrolase fold	Pheophytinase, chloroplastic (Precursor) GN=MAC12.25 OS=Arabidopsis thaliana (Mouse-ear cress) PE=1 SV=1	R	General function prediction only	hypothetical protein L484_001438 [Morus notabilis]
MSTRG.11146.15	0	0	0	0.230829	0.542697	0.562071	0.389245	0.868209	0.767949	0	0	0	0	0	0	gene9909	12.2764	9.94989	9.15249	14.5132	15.5207	15.0466	11.1264	9.83443	10.0949	7.27852	8.1541	7.23876	13.8684	12.7551	11.9174	--	K04733|0|pmum:103330706|K04733 interleukin-1 receptor-associated kinase 4 [EC:2.7.11.1] | (RefSeq) serine/threonine-protein kinase-like protein At3g51990	--	[T]	Signal transduction mechanisms	Protein kinase domain;; Protein tyrosine kinase	Serine/threonine-protein kinase-like protein At3g51990 (Precursor) GN=At3g51990 OS=Arabidopsis thaliana (Mouse-ear cress) PE=2 SV=1	T	Signal transduction mechanisms	PREDICTED: serine/threonine-protein kinase-like protein At3g51990 [Prunus mume]
MSTRG.11146.15	0	0	0	0.230829	0.542697	0.562071	0.389245	0.868209	0.767949	0	0	0	0	0	0	gene9914	5.01411	5.35855	4.72419	6.54807	7.52341	8.36983	23.1088	23.6645	27.708	31.7145	33.1198	32.0914	5.59564	5.15806	8.87201	--	--	--	--	--	Protein of unknown function (DUF793)	--	S	Function unknown	hypothetical protein CICLE_v10032181mg [Citrus clementina]
MSTRG.26559.2	0	0	0	19.1435	0.000217	0.535236	0	0	0	0	0	0	0.000861	26.1441	0.000755	gene23658	0.230665	0.087436	0	0.216224	0.08166	0.085378	0.065693	0.089232	0.223647	0.390745	0.325419	0.131556	0.318567	0	0.026329	--	K05350|3.64994e-49|vvi:100267558|K05350 beta-glucosidase [EC:3.2.1.21] | (RefSeq) beta-glucosidase 18	Cyanoamino acid metabolism (ko00460);; Starch and sucrose metabolism (ko00500);; Phenylpropanoid biosynthesis (ko00940)	[G]	Carbohydrate transport and metabolism	Glycosyl hydrolase family 1	Beta-glucosidase 18 (Precursor) OS=Oryza sativa subsp. japonica (Rice) PE=3 SV=2	G	Carbohydrate transport and metabolism	putative inactive beta-glucosidase 14 [Morus notabilis]
MSTRG.26559.2	0	0	0	19.1435	0.000217	0.535236	0	0	0	0	0	0	0.000861	26.1441	0.000755	gene23664	12.1367	11.6273	5.28802	10.0906	10.1714	10.4121	10.8724	4.95759	10.3921	11.5321	12.099	11.8897	8.89063	12.0827	11.8764	--	K20241|0|pmum:103326236|K20241 WD repeat-containing protein 44 | (RefSeq) WD repeat-containing protein 44	--	[S]	Function unknown	WD domain, G-beta repeat	Guanine nucleotide-binding protein subunit beta GN=GB1 OS=Zea mays (Maize) PE=2 SV=1	R	General function prediction only	WD repeat-containing protein 44 [Morus notabilis]
MSTRG.26559.2	0	0	0	19.1435	0.000217	0.535236	0	0	0	0	0	0	0.000861	26.1441	0.000755	gene23662	11.9844	15.905	11.6447	11.0179	10.7132	12.7647	12.4002	13.9954	13.5594	10.8948	9.70549	10.7071	12.8773	13.0508	11.9158	--	--	--	--	--	--	--	S	Function unknown	hypothetical protein L484_025673 [Morus notabilis]
MSTRG.26559.2	0	0	0	19.1435	0.000217	0.535236	0	0	0	0	0	0	0.000861	26.1441	0.000755	gene23674	6.24388	7.50577	9.22778	5.43927	7.67883	8.83238	10.81	21.4234	15.6197	14.6614	14.5892	13.3273	7.65144	8.17512	8.81493	--	K15203|2.2209e-43|tcc:TCM_031384|K15203 general transcription factor 3C polypeptide 6 | (RefSeq) Transcription factor TFIIIC, putative isoform 1	--	--	--	TFIIIC subunit	--	S	Function unknown	hypothetical protein L484_025663 [Morus notabilis]
MSTRG.26559.2	0	0	0	19.1435	0.000217	0.535236	0	0	0	0	0	0	0.000861	26.1441	0.000755	gene23660	2.59997	3.37553	3.0954	0	2.41275	1.83465	0.374845	0.160865	0.184885	0.489754	0	0.400214	0.946289	2.2853	2.75428	--	K05350|1.41125e-103|pmum:103326244|K05350 beta-glucosidase [EC:3.2.1.21] | (RefSeq) beta-glucosidase 18-like	Cyanoamino acid metabolism (ko00460);; Starch and sucrose metabolism (ko00500);; Phenylpropanoid biosynthesis (ko00940)	[G]	Carbohydrate transport and metabolism	Glycosyl hydrolase family 1	Beta-glucosidase 18 (Precursor) OS=Oryza sativa subsp. japonica (Rice) PE=3 SV=2	G	Carbohydrate transport and metabolism	PREDICTED: beta-glucosidase 18-like isoform X1 [Prunus mume]
MSTRG.26559.2	0	0	0	19.1435	0.000217	0.535236	0	0	0	0	0	0	0.000861	26.1441	0.000755	gene23677	37.3986	28.211	28.7625	29.5769	28.0072	28.2108	35.2157	35.3049	34.0883	40.7958	45.218	47.7123	38.2847	42.4676	38.5519	Molecular Function: GTPase activity (GO:0003924);; Molecular Function: GTP binding (GO:0005525);; Cellular Component: nucleolus (GO:0005730);; Biological Process: obsolete GTP catabolic process (GO:0006184);; Biological Process: ribosome biogenesis (GO:0042254);;	K14537|0|vvi:100246891|K14537 nuclear GTP-binding protein | (RefSeq) nuclear/nucleolar GTPase 2	Ribosome biogenesis in eukaryotes (ko03008)	[R]	General function prediction only	NGP1NT (NUC091) domain;; 50S ribosome-binding GTPase;; Ferrous iron transport protein B	Guanine nucleotide-binding protein-like NSN1 {ECO:0000305} OS=Arabidopsis thaliana (Mouse-ear cress) PE=2 SV=1	R	General function prediction only	PREDICTED: nucleolar GTP-binding protein 2 [Populus euphratica]
MSTRG.26559.2	0	0	0	19.1435	0.000217	0.535236	0	0	0	0	0	0	0.000861	26.1441	0.000755	gene23661	0	0	0	0	0	0	0	0	0	0	0	0	0	0	0
MSTRG.26559.2	0	0	0	19.1435	0.000217	0.535236	0	0	0	0	0	0	0.000861	26.1441	0.000755	gene23666	7.28988	3.72871	2.85304	9.64769	9.6805	9.67861	8.29067	6.29922	5.86897	11.2518	14.1533	13.2264	9.09598	8.57851	8.2234	Molecular Function: catalytic activity (GO:0003824);; Cellular Component: plasma membrane (GO:0005886);; Biological Process: metabolic process (GO:0008152);; Biological Process: regulation of abscisic acid-activated signaling pathway (GO:0009787);; Biological Process: maintenance of seed dormancy (GO:0010231);; Molecular Function: abscisic acid binding (GO:0010427);; Cellular Component: extrinsic…	--	--	[V]	Defense mechanisms	Lanthionine synthetase C-like protein	LanC-like protein GCR2 GN=F14G24.19 OS=Arabidopsis thaliana (Mouse-ear cress) PE=1 SV=1	V	Defense mechanisms	hypothetical protein L484_025669 [Morus notabilis]
MSTRG.26559.2	0	0	0	19.1435	0.000217	0.535236	0	0	0	0	0	0	0.000861	26.1441	0.000755	gene23668	0.363355	0.029359	0	0.027626	0	0	0.073503	0.187244	0.282548	0.189591	0	0.013335	0.174761	0.090054	0.008019	--	K14820|3.13103e-159|cmo:103492188|K14820 ribosome biogenesis protein BRX1 | (RefSeq) ribosome biogenesis protein BRX1-like	--	[J]	Translation, ribosomal structure and biogenesis	Brix domain	--	J	Translation, ribosomal structure and biogenesis	PREDICTED: ribosome biogenesis protein BRX1-like [Cucumis melo]
MSTRG.26559.2	0	0	0	19.1435	0.000217	0.535236	0	0	0	0	0	0	0.000861	26.1441	0.000755	gene23670	13.1665	0	0	0	2.85293	0	1.39746	0.393566	5.11733	0	0	0	0.853373	0.655671	0	--	K14820|3.57719e-75|cic:CICLE_v10008977mg|K14820 ribosome biogenesis protein BRX1 | (RefSeq) hypothetical protein	--	[J]	Translation, ribosomal structure and biogenesis	Brix domain	--	J	Translation, ribosomal structure and biogenesis	hypothetical protein CISIN_1g020495mg [Citrus sinensis]
MSTRG.26559.2	0	0	0	19.1435	0.000217	0.535236	0	0	0	0	0	0	0.000861	26.1441	0.000755	gene23657	0.291237	1.00313	0.176552	0.013225	0.103485	0.059949	0.635118	1.28435	0.170105	0.233028	0.188463	0.044237	0.029146	0.412845	0.314659	--	K05350|3.69245e-52|vvi:100267558|K05350 beta-glucosidase [EC:3.2.1.21] | (RefSeq) beta-glucosidase 18	Cyanoamino acid metabolism (ko00460);; Starch and sucrose metabolism (ko00500);; Phenylpropanoid biosynthesis (ko00940)	[G]	Carbohydrate transport and metabolism	Glycosyl hydrolase family 1	Beta-glucosidase 18 (Precursor) OS=Oryza sativa subsp. japonica (Rice) PE=3 SV=2	G	Carbohydrate transport and metabolism	putative inactive beta-glucosidase 14 [Morus notabilis]
MSTRG.26559.2	0	0	0	19.1435	0.000217	0.535236	0	0	0	0	0	0	0.000861	26.1441	0.000755	gene23673	12.5624	11.1057	13.2171	15.3451	11.754	16.7391	19.7863	15.5921	14.4085	16.7773	23.7037	18.4532	10.9255	17.2562	16.4132	Biological Process: protein glycosylation (GO:0006486);; Molecular Function: Ran GTPase binding (GO:0008536);;	--	--	[S]	Function unknown	Regulator of chromosome condensation (RCC1) repeat;; Regulator of chromosome condensation (RCC1) repeat	Ultraviolet-B receptor UVR8 GN=UVR8 OS=Arabidopsis thaliana (Mouse-ear cress) PE=1 SV=1	S	Function unknown	PREDICTED: ultraviolet-B receptor UVR8 isoform X1 [Prunus mume]
MSTRG.26559.2	0	0	0	19.1435	0.000217	0.535236	0	0	0	0	0	0	0.000861	26.1441	0.000755	gene23676	2.3881	1.99646	2.29841	1.03836	0.875585	0.710077	1.24854	0.848775	1.59693	1.02502	0.743932	1.33798	1.78907	2.05578	1.93398	Biological Process: signal transduction (GO:0007165);;	--	--	[S]	Function unknown	Leucine Rich repeats (2 copies);; Leucine rich repeat;; Leucine Rich Repeat;; Leucine rich repeat;; Leucine Rich repeat	Plant intracellular Ras-group-related LRR protein 6 GN=P0452F04.20 OS=Oryza sativa subsp. japonica (Rice) PE=2 SV=1	S	Function unknown	PREDICTED: plant intracellular Ras-group-related LRR protein 6 isoform X1 [Pyrus x bretschneideri]
MSTRG.26559.2	0	0	0	19.1435	0.000217	0.535236	0	0	0	0	0	0	0.000861	26.1441	0.000755	gene23671	4.69406	15.013	12.7582	11.9534	9.21187	8.09238	13.1566	11.9019	12.074	13.9642	18.6569	15.6726	5.71913	10.99	9.71412	--	--	--	--	--	Aluminium induced protein;; Glutamine amidotransferase domain	Stem-specific protein TSJT1 GN=TSJT1 OS=Nicotiana tabacum (Common tobacco) PE=2 SV=1	S	Function unknown	PREDICTED: stem-specific protein TSJT1-like [Cucumis sativus]
MSTRG.26559.2	0	0	0	19.1435	0.000217	0.535236	0	0	0	0	0	0	0.000861	26.1441	0.000755	gene23659	7.81372	8.77269	8.8603	4.61985	5.60353	5.51572	3.46716	5.26956	3.26158	0.551716	0.846954	1.55397	5.18025	6.12754	6.01436	--	K05350|0|pmum:103326244|K05350 beta-glucosidase [EC:3.2.1.21] | (RefSeq) beta-glucosidase 18-like	Cyanoamino acid metabolism (ko00460);; Starch and sucrose metabolism (ko00500);; Phenylpropanoid biosynthesis (ko00940)	[G]	Carbohydrate transport and metabolism	Glycosyl hydrolase family 1	Beta-glucosidase 18 (Precursor) OS=Oryza sativa subsp. japonica (Rice) PE=3 SV=2	G	Carbohydrate transport and metabolism	PREDICTED: beta-glucosidase 18-like isoform X2 [Prunus mume]
MSTRG.26559.2	0	0	0	19.1435	0.000217	0.535236	0	0	0	0	0	0	0.000861	26.1441	0.000755	gene23675	2.8069	3.01774	1.80499	3.55773	3.28372	2.10222	2.17622	1.32963	3.1389	6.5484	4.76108	8.49896	2.99979	3.6868	3.45847	Molecular Function: voltage-gated potassium channel activity (GO:0005249);; Biological Process: potassium ion transport (GO:0006813);; Cellular Component: voltage-gated potassium channel complex (GO:0008076);; Biological Process: protein homooligomerization (GO:0051260);;	--	--	[R]	General function prediction only	BTB/POZ domain	BTB/POZ domain-containing protein At3g09030 GN=At3g09030 OS=Arabidopsis thaliana (Mouse-ear cress) PE=2 SV=1	R	General function prediction only	PREDICTED: BTB/POZ domain-containing protein At3g09030-like [Malus domestica]
MSTRG.26559.2	0	0	0	19.1435	0.000217	0.535236	0	0	0	0	0	0	0.000861	26.1441	0.000755	gene23669	10.3238	17.9852	16.9	20.87	19.9523	21.1528	9.91277	5.44803	5.93782	15.005	19.9021	19.4485	5.74527	5.91873	6.26689	--	--	--	--	--	Aluminium induced protein;; Glutamine amidotransferase domain	Stem-specific protein TSJT1 GN=TSJT1 OS=Nicotiana tabacum (Common tobacco) PE=2 SV=1	S	Function unknown	PREDICTED: stem-specific protein TSJT1-like [Cucumis sativus]
MSTRG.26559.2	0	0	0	19.1435	0.000217	0.535236	0	0	0	0	0	0	0.000861	26.1441	0.000755	gene23672	9.1303	6.77775	6.79043	5.30862	5.08532	6.08774	4.7624	6.1455	5.94109	16.9884	14.6747	14.6296	3.12568	2.75581	2.83687	Molecular Function: adenyl nucleotide binding (GO:0030554);;	--	--	--	--	CBS domain	CBS domain-containing protein CBSX5 GN=CBSX5 OS=Arabidopsis thaliana (Mouse-ear cress) PE=2 SV=2	S	Function unknown	Cystathionine beta-synthase family protein isoform 1 [Theobroma cacao]
MSTRG.26559.2	0	0	0	19.1435	0.000217	0.535236	0	0	0	0	0	0	0.000861	26.1441	0.000755	gene23663	62.3329	66.6863	73.3811	30.3056	30.6132	27.997	32.6699	34.0768	33.8287	31.6498	29.2503	28.2287	30.7782	34.9892	36.6709	Cellular Component: plasma membrane (GO:0005886);;	--	--	--	--	Protein of unknown function (DUF1218)	--	R	General function prediction only	hypothetical protein JCGZ_20958 [Jatropha curcas]
MSTRG.26559.2	0	0	0	19.1435	0.000217	0.535236	0	0	0	0	0	0	0.000861	26.1441	0.000755	gene23667	19.0078	34.2825	27.5484	21.4177	20.4169	18.9188	27.2683	37.5149	30.7683	25.1361	33.2839	34.3402	40.7276	31.5507	30.6864	--	K14820|6.42299e-176|cmo:103492188|K14820 ribosome biogenesis protein BRX1 | (RefSeq) ribosome biogenesis protein BRX1-like	--	[J]	Translation, ribosomal structure and biogenesis	Brix domain	--	J	Translation, ribosomal structure and biogenesis	Ribosome biogenesis BRX1 [Gossypium arboreum]
MSTRG.9766.1	3.93025	9.46914	9.06577	46.9875	43.1488	50.6326	16.4662	17.962	15.1021	15.4475	8.53146	8.05567	36.3869	0.97077	9.16372	gene8756	24.8402	24.2171	24.6003	22.5209	19.6136	19.9108	31.4627	30.8626	29.3914	32.0067	34.7346	35.5677	15.6901	26.0163	23.3747	--	K12864|0|pper:PRUPE_ppa004128mg|K12864 beta-catenin-like protein 1 | (RefSeq) hypothetical protein	Spliceosome (ko03040)	[S]	Function unknown	Catenin-beta-like, Arm-motif containing nuclear	--	S	Function unknown	hypothetical protein CISIN_1g045086mg [Citrus sinensis]
MSTRG.9766.1	3.93025	9.46914	9.06577	46.9875	43.1488	50.6326	16.4662	17.962	15.1021	15.4475	8.53146	8.05567	36.3869	0.97077	9.16372	gene8755	1.49278	2.00937	1.66164	1.44362	1.21574	1.32915	3.07452	2.47888	2.38869	1.60113	3.22717	2.34129	1.75338	2.00708	1.93037	--	--	--	--	--	X8 domain	PLASMODESMATA CALLOSE-BINDING PROTEIN 5 (Precursor) GN=PDCB5 OS=Arabidopsis thaliana (Mouse-ear cress) PE=1 SV=2	R	General function prediction only	hypothetical protein L484_021388 [Morus notabilis]
MSTRG.9766.1	3.93025	9.46914	9.06577	46.9875	43.1488	50.6326	16.4662	17.962	15.1021	15.4475	8.53146	8.05567	36.3869	0.97077	9.16372	gene8764	8.65319	0.03414	3.36762	0.743399	0	0	1.1125	0	0	0	0.047048	0	20.9002	0.188168	0	--	--	--	--	--	--	--	S	Function unknown	PREDICTED: uncharacterized protein LOC103487192 [Cucumis melo]
MSTRG.9766.1	3.93025	9.46914	9.06577	46.9875	43.1488	50.6326	16.4662	17.962	15.1021	15.4475	8.53146	8.05567	36.3869	0.97077	9.16372	gene8754	0.63113	0.304869	0.415059	0.019351	0.201335	0	0.086168	0	0.063149	0	0.046425	0	0.173235	0.169786	0.071862	--	--	--	--	--	Peptidase of plants and bacteria	--	S	Function unknown	hypothetical protein L484_021389 [Morus notabilis]
MSTRG.9766.1	3.93025	9.46914	9.06577	46.9875	43.1488	50.6326	16.4662	17.962	15.1021	15.4475	8.53146	8.05567	36.3869	0.97077	9.16372	gene8758	0.671532	0.66542	0.413153	0.103349	0.112323	0.103362	0.533462	0.17745	0.390771	0	0	0	0.471253	0.398627	0.461177	Cellular Component: spindle (GO:0005819);; Cellular Component: microtubule (GO:0005874);; Biological Process: mitotic cell cycle (GO:0007067);;	--	--	--	--	Targeting protein for Xklp2 (TPX2)	Protein TPX2 GN=TPX2 OS=Arabidopsis thaliana (Mouse-ear cress) PE=1 SV=1	S	Function unknown	conserved hypothetical protein [Ricinus communis]
MSTRG.9766.1	3.93025	9.46914	9.06577	46.9875	43.1488	50.6326	16.4662	17.962	15.1021	15.4475	8.53146	8.05567	36.3869	0.97077	9.16372	gene8757	10.5905	12.547	11.6485	10.7221	14.2342	15.8068	19.8469	16.7972	18.2061	19.4316	21.5955	18.8906	16.587	13.8731	17.6553	Biological Process: nuclear-transcribed mRNA catabolic process (GO:0000956);; Biological Process: RNA processing (GO:0006396);; Biological Process: response to salt stress (GO:0009651);;	K12850|6.18653e-158|vvi:100267328|K12850 pre-mRNA-splicing factor 38B | (RefSeq) pre-mRNA-splicing factor 38B	Spliceosome (ko03040)	[R]	General function prediction only	PRP38 family;; Pre-mRNA-splicing factor 38-associated hydrophilic C-term	--	S	Function unknown	PREDICTED: pre-mRNA-splicing factor 38B [Vitis vinifera]
MSTRG.9766.1	3.93025	9.46914	9.06577	46.9875	43.1488	50.6326	16.4662	17.962	15.1021	15.4475	8.53146	8.05567	36.3869	0.97077	9.16372	gene8751	0	0	0	0	0	0	0	0	0	0	0	0	0	0	0.009638	--	--	--	[T]	Signal transduction mechanisms	NB-ARC domain	Putative disease resistance RPP13-like protein 1 GN=RPPL1 OS=Arabidopsis thaliana (Mouse-ear cress) PE=3 SV=1	T	Signal transduction mechanisms	PREDICTED: putative disease resistance protein At3g14460 isoform X1 [Pyrus x bretschneideri]
MSTRG.9766.1	3.93025	9.46914	9.06577	46.9875	43.1488	50.6326	16.4662	17.962	15.1021	15.4475	8.53146	8.05567	36.3869	0.97077	9.16372	gene8752	16.8422	16.5093	15.3962	11.9735	14.4408	11.1253	22.112	24.2163	21.33	22.1907	24.3846	23.0655	20.8279	22.9875	22.5237	Molecular Function: magnesium ion binding (GO:0000287);; Molecular Function: ribose phosphate diphosphokinase activity (GO:0004749);; Molecular Function: ATP binding (GO:0005524);; Cellular Component: cytosol (GO:0005829);; Cellular Component: plasma membrane (GO:0005886);; Biological Process: heme biosynthetic process (GO:0006783);; Biological Process: nucleoside metabolic process (GO:0009116);;…	--	--	[FE]	Nucleotide transport and metabolism;; Amino acid transport and metabolism	N-terminal domain of ribose phosphate pyrophosphokinase;; Phosphoribosyl transferase domain	Ribose-phosphate pyrophosphokinase 4 GN=PRS4 OS=Spinacia oleracea (Spinach) PE=2 SV=1	EF	Amino acid transport and metabolism;; Nucleotide transport and metabolism	PREDICTED: ribose-phosphate pyrophosphokinase 4 [Malus domestica]
MSTRG.9766.1	3.93025	9.46914	9.06577	46.9875	43.1488	50.6326	16.4662	17.962	15.1021	15.4475	8.53146	8.05567	36.3869	0.97077	9.16372	gene8759	0	0	0	0	0	0	0	0	0	0	0	0	1.14153	0	0	--	--	--	--	--	--	23 kDa jasmonate-induced protein OS=Hordeum vulgare (Barley) PE=2 SV=1	S	Function unknown	PREDICTED: 23 kDa jasmonate-induced protein-like [Elaeis guineensis]
MSTRG.9766.1	3.93025	9.46914	9.06577	46.9875	43.1488	50.6326	16.4662	17.962	15.1021	15.4475	8.53146	8.05567	36.3869	0.97077	9.16372	gene8760	0	0	0	0	0	0	0	0	0	0	0	0	0	0	0
MSTRG.9766.1	3.93025	9.46914	9.06577	46.9875	43.1488	50.6326	16.4662	17.962	15.1021	15.4475	8.53146	8.05567	36.3869	0.97077	9.16372	gene8753	0	0	0	0.025736	0	0	0	0	0	0	0	0	0	0	0	Molecular Function: glycerol-3-phosphate O-acyltransferase activity (GO:0004366);; Biological Process: metabolic process (GO:0008152);;	K13508|0|tcc:TCM_001873|K13508 glycerol-3-phosphate acyltransferase [EC:2.3.1.15] | (RefSeq) Glycerol-3-phosphate acyltransferase 1	Glycerolipid metabolism (ko00561);; Glycerophospholipid metabolism (ko00564)	--	--	Acyltransferase	Glycerol-3-phosphate acyltransferase 1 GN=GPAT1 OS=Arabidopsis thaliana (Mouse-ear cress) PE=1 SV=1	I	Lipid transport and metabolism	Glycerol-3-phosphate acyltransferase 1 [Theobroma cacao]
MSTRG.4589.4	4.34062	7.65454	5.17941	0.720389	1.00509	1.31322	2.10359	3.55873	2.32109	1.94877	1.5521	2.89506	2.95374	2.75239	1.66766	gene4103	11.5151	15.0629	14.57	10.802	12.9478	12.1467	17.8248	18.7446	18.8606	18.4562	19.6524	20.0706	14.9282	20.8044	18.7635	Molecular Function: DNA binding (GO:0003677);; Molecular Function: DNA-directed 5'-3' RNA polymerase activity (GO:0003899);; Cellular Component: nucleus (GO:0005634);; Biological Process: transcription, DNA-templated (GO:0006351);; Molecular Function: zinc ion binding (GO:0008270);; Molecular Function: ribonucleoside binding (GO:0032549);;	K03018|0|pmum:103322422|K03018 DNA-directed RNA polymerase III subunit RPC1 [EC:2.7.7.6] | (RefSeq) DNA-directed RNA polymerase III subunit 1	Purine metabolism (ko00230);; Pyrimidine metabolism (ko00240);; RNA polymerase (ko03020)	[K]	Transcription	RNA polymerase Rpb1, domain 5;; RNA polymerase Rpb1, domain 1;; RNA polymerase Rpb1, domain 2;; RNA polymerase Rpb1, domain 3;; RNA polymerase Rpb1, domain 4	DNA-directed RNA polymerase II subunit 1 GN=F4B14.70 OS=Arabidopsis thaliana (Mouse-ear cress) PE=1 SV=3	K	Transcription	PREDICTED: DNA-directed RNA polymerase III subunit rpc1 [Prunus mume]
MSTRG.4589.4	4.34062	7.65454	5.17941	0.720389	1.00509	1.31322	2.10359	3.55873	2.32109	1.94877	1.5521	2.89506	2.95374	2.75239	1.66766	gene4097	165.242	202.957	194.267	80.4807	96.6599	98.1497	40.6468	38.6168	42.4421	25.048	29.9568	33.2238	65.2255	79.5795	75.3072	Molecular Function: phosphorelay sensor kinase activity (GO:0000155);; Biological Process: phosphorelay signal transduction system (GO:0000160);; Molecular Function: protein serine/threonine kinase activity (GO:0004674);; Molecular Function: ATP binding (GO:0005524);; Cellular Component: vacuole (GO:0005773);; Biological Process: regulation of transcription, DNA-templated (GO:0006355);; Biologica…	K20715|0|vvi:100262213|K20715 phototropin [EC:2.7.11.1] | (RefSeq) phototropin-1	--	--	--	PAS domain;; Protein kinase domain;; PAS fold;; Protein tyrosine kinase;; PAS fold;; PAS fold	Phototropin-1 GN=T6D9_110 OS=Arabidopsis thaliana (Mouse-ear cress) PE=1 SV=1	T	Signal transduction mechanisms	PREDICTED: phototropin-1 [Vitis vinifera]
MSTRG.4589.4	4.34062	7.65454	5.17941	0.720389	1.00509	1.31322	2.10359	3.55873	2.32109	1.94877	1.5521	2.89506	2.95374	2.75239	1.66766	gene4099	4.61965	4.68851	5.59812	5.24355	6.53503	8.47911	5.56585	6.50403	6.15004	6.57539	7.82398	8.97419	4.79523	6.67184	5.55502	Molecular Function: protein kinase activity (GO:0004672);;	--	--	[T]	Signal transduction mechanisms	--	Probable serine/threonine-protein kinase RLCKVII GN=At1g07870 OS=Arabidopsis thaliana (Mouse-ear cress) PE=2 SV=1	T	Signal transduction mechanisms	PREDICTED: probable serine/threonine-protein kinase RLCKVII [Cucumis melo]
MSTRG.4589.4	4.34062	7.65454	5.17941	0.720389	1.00509	1.31322	2.10359	3.55873	2.32109	1.94877	1.5521	2.89506	2.95374	2.75239	1.66766	gene4098	0	0	0	0	0	0	0	0	0	0.063303	0.214788	0	0	0	0	--	--	--	[G]	Carbohydrate transport and metabolism	Protein of unknown function, DUF604;; Fringe-like	--	G	Carbohydrate transport and metabolism	PREDICTED: uncharacterized protein LOC103322387 isoform X2 [Prunus mume]
MSTRG.4589.4	4.34062	7.65454	5.17941	0.720389	1.00509	1.31322	2.10359	3.55873	2.32109	1.94877	1.5521	2.89506	2.95374	2.75239	1.66766	gene4101	0	0	0	0	0	0	0	0	0	0	0	0	0	0	0
MSTRG.4589.4	4.34062	7.65454	5.17941	0.720389	1.00509	1.31322	2.10359	3.55873	2.32109	1.94877	1.5521	2.89506	2.95374	2.75239	1.66766	gene4102	14.4552	17.3196	14.9311	14.0745	16.5764	14.7099	22.1803	23.244	20.6173	19.5236	22.9503	24.9058	17.8878	18.8425	16.5014	Molecular Function: copper ion binding (GO:0005507);; Molecular Function: ATP binding (GO:0005524);; Cellular Component: nucleus (GO:0005634);; Molecular Function: zinc ion binding (GO:0008270);; Cellular Component: chloroplast (GO:0009507);; Molecular Function: transferase activity, transferring acyl groups other than amino-acyl groups (GO:0016747);; Molecular Function: trans-2-enoyl-CoA reducta…	K07512|0|pmum:103322361|K07512 mitochondrial trans-2-enoyl-CoA reductase [EC:1.3.1.38] | (RefSeq) probable trans-2-enoyl-CoA reductase, mitochondrial	Fatty acid elongation (ko00062);; Fatty acid metabolism (ko01212)	[KC]	Transcription;; Energy production and conversion	Zinc-binding dehydrogenase;; Alcohol dehydrogenase GroES-like domain	Probable trans-2-enoyl-CoA reductase, mitochondrial (Precursor) GN=At3g45770 OS=Arabidopsis thaliana (Mouse-ear cress) PE=2 SV=1	Q	Secondary metabolites biosynthesis, transport and catabolism	PREDICTED: probable trans-2-enoyl-CoA reductase, mitochondrial isoform X1 [Prunus mume]
MSTRG.22665.1	3.79218	3.56622	4.82042	8.03767	13.3317	12.2999	15.5408	15.404	14.8193	16.5671	18.5574	18.9061	12.0669	5.01536	4.56414	gene20131	51.7399	54.1325	50.5753	27.3309	48.1806	47.0278	15.6937	17.5727	15.5307	6.42138	16.0681	12.6934	26.7539	10.8994	18.5275	--	K03327|0|mdm:103452037|K03327 multidrug resistance protein, MATE family | (RefSeq) protein DETOXIFICATION 29-like	--	[R]	General function prediction only	MatE	Protein TRANSPARENT TESTA 12 GN=F17J16_80 OS=Arabidopsis thaliana (Mouse-ear cress) PE=2 SV=1	S	Function unknown	PREDICTED: protein TRANSPARENT TESTA 12-like [Malus domestica]
MSTRG.22665.1	3.79218	3.56622	4.82042	8.03767	13.3317	12.2999	15.5408	15.404	14.8193	16.5671	18.5574	18.9061	12.0669	5.01536	4.56414	gene20124	10.2284	11.0436	12.0462	10.265	9.5197	12.9111	14.4183	16.8546	19.0862	11.1067	12.2665	12.1547	13.4026	18.247	19.8998	--	--	--	--	--	Glycosyl transferase family, helical bundle domain	--	S	Function unknown	anthranilate phosphoribosyltransferase, putative [Ricinus communis]
MSTRG.22665.1	3.79218	3.56622	4.82042	8.03767	13.3317	12.2999	15.5408	15.404	14.8193	16.5671	18.5574	18.9061	12.0669	5.01536	4.56414	gene20143	58.645	88.2286	93.4879	113.754	85.5392	117.203	64.1458	60.2295	56.5244	17.2663	15.7999	16.367	52.2139	58.2826	71.6603	--	--	--	--	--	PB1 domain	--	S	Function unknown	Octicosapeptide/Phox/Bem1p family protein isoform 1 [Theobroma cacao]
MSTRG.22665.1	3.79218	3.56622	4.82042	8.03767	13.3317	12.2999	15.5408	15.404	14.8193	16.5671	18.5574	18.9061	12.0669	5.01536	4.56414	gene20127	593.37	498.703	497.849	196.476	265.792	267.094	105.69	108.513	105.572	49.8584	45.7623	46.5096	217.027	146.861	146.492	--	K14272|0|cit:102611899|K14272 glutamate--glyoxylate aminotransferase [EC:2.6.1.4 2.6.1.2 2.6.1.44] | (RefSeq) glutamate--glyoxylate aminotransferase 2	Arginine biosynthesis (ko00220);; Alanine, aspartate and glutamate metabolism (ko00250);; Glycine, serine and threonine metabolism (ko00260);; Glyoxylate and dicarboxylate metabolism (ko00630);; Carbon fixation in photosynthetic organisms (ko00710);; Carbon metabolism (ko01200);; 2-Oxocarboxylic acid metabolism (ko01210);; Biosynthesis of amino acids (ko01230)	[E]	Amino acid transport and metabolism	Aminotransferase class I and II	Glutamate--glyoxylate aminotransferase 2 OS=Arabidopsis thaliana (Mouse-ear cress) PE=1 SV=1	E	Amino acid transport and metabolism	Glutamate--glyoxylate aminotransferase 2 [Morus notabilis]
MSTRG.22665.1	3.79218	3.56622	4.82042	8.03767	13.3317	12.2999	15.5408	15.404	14.8193	16.5671	18.5574	18.9061	12.0669	5.01536	4.56414	gene20126	0	0	0	0	0	0	0	0	0	0	0	0	0	0	0
MSTRG.22665.1	3.79218	3.56622	4.82042	8.03767	13.3317	12.2999	15.5408	15.404	14.8193	16.5671	18.5574	18.9061	12.0669	5.01536	4.56414	gene20139	0.169264	0.739963	0.497178	0.042192	0.045626	0	0.043881	0.241179	0.110885	0.408338	0.377639	0.594857	0.24708	0.124437	0.019553	--	K20892|0|mdm:103452384|K20892 beta-arabinofuranosyltransferase [EC:2.4.2.-] | (RefSeq) uncharacterized LOC103452384	--	--	--	Nucleotide-diphospho-sugar transferase	UDP-D-xylose:L-fucose alpha-1,3-D-xylosyltransferase MGP4 GN=MGP4 OS=Arabidopsis thaliana (Mouse-ear cress) PE=2 SV=1	S	Function unknown	UDP-galactose:fucoside alpha-3-galactosyltransferase [Morus notabilis]
MSTRG.22665.1	3.79218	3.56622	4.82042	8.03767	13.3317	12.2999	15.5408	15.404	14.8193	16.5671	18.5574	18.9061	12.0669	5.01536	4.56414	gene20130	6.79751	7.14244	8.23872	2.63658	2.59613	3.3692	7.26955	7.74021	7.37477	5.52193	7.07891	6.71439	4.24807	6.72779	6.0187	--	K00276|0|pmum:103321853|K00276 primary-amine oxidase [EC:1.4.3.21] | (RefSeq) copper methylamine oxidase-like	Glycine, serine and threonine metabolism (ko00260);; Tyrosine metabolism (ko00350);; Phenylalanine metabolism (ko00360);; beta-Alanine metabolism (ko00410);; Isoquinoline alkaloid biosynthesis (ko00950);; Tropane, piperidine and pyridine alkaloid biosynthesis (ko00960)	[Q]	Secondary metabolites biosynthesis, transport and catabolism	Copper amine oxidase, enzyme domain;; Copper amine oxidase, N3 domain;; Copper amine oxidase, N2 domain	Primary amine oxidase (Precursor) GN=At1g62810 OS=Arabidopsis thaliana (Mouse-ear cress) PE=2 SV=1	Q	Secondary metabolites biosynthesis, transport and catabolism	PREDICTED: copper amine oxidase 1-like [Prunus mume]
MSTRG.22665.1	3.79218	3.56622	4.82042	8.03767	13.3317	12.2999	15.5408	15.404	14.8193	16.5671	18.5574	18.9061	12.0669	5.01536	4.56414	gene20120	39.1076	36.3528	34.9884	26.1659	24.6389	23.8682	39.4261	38.6069	37.9977	45.9158	43.9028	41.9044	30.3918	39.8755	37.537	--	K12393|0|pper:PRUPE_ppa006083mg|K12393 AP-1 complex subunit mu | (RefSeq) hypothetical protein	--	[U]	Intracellular trafficking, secretion, and vesicular transport	Adaptor complexes medium subunit family;; Clathrin adaptor complex small chain	AP-1 complex subunit mu-2 GN=F8A5.29 OS=Arabidopsis thaliana (Mouse-ear cress) PE=1 SV=1	U	Intracellular trafficking, secretion, and vesicular transport	hypothetical protein PRUPE_ppa006083mg [Prunus persica]
MSTRG.22665.1	3.79218	3.56622	4.82042	8.03767	13.3317	12.2999	15.5408	15.404	14.8193	16.5671	18.5574	18.9061	12.0669	5.01536	4.56414	gene20123	1.91405	1.22249	1.91531	0.530772	0.599137	0.793251	0.45123	0.449909	0.634259	0	0.496557	0.17624	0.330254	0.178307	0.298816	--	--	--	--	--	--	--	S	Function unknown	hypothetical protein PRUPE_ppa022200mg [Prunus persica]
MSTRG.22665.1	3.79218	3.56622	4.82042	8.03767	13.3317	12.2999	15.5408	15.404	14.8193	16.5671	18.5574	18.9061	12.0669	5.01536	4.56414	gene20128	4.37078	4.02528	1.45731	3.61622	3.55706	1.19675	2.174	3.20941	1.80724	1.42834	2.05997	2.67227	1.77022	1.83636	1.2521	--	--	--	--	--	--	--	S	Function unknown	hypothetical protein PRUPE_ppa013598mg [Prunus persica]
MSTRG.22665.1	3.79218	3.56622	4.82042	8.03767	13.3317	12.2999	15.5408	15.404	14.8193	16.5671	18.5574	18.9061	12.0669	5.01536	4.56414	gene20121	0	0	0	0	0	0	0	0	0	0	0	0	0	0	0
MSTRG.22665.1	3.79218	3.56622	4.82042	8.03767	13.3317	12.2999	15.5408	15.404	14.8193	16.5671	18.5574	18.9061	12.0669	5.01536	4.56414	gene20129	14.458	12.6886	12.7695	15.3759	13.5795	13.3921	12.8466	11.0408	12.192	11.8929	9.96159	10.3607	13.1553	13.0183	14.1286	--	--	--	[MOT]	Cell wall/membrane/envelope biogenesis;; Posttranslational modification, protein turnover, chaperones;; Signal transduction mechanisms	Sel1 repeat;; F-box domain	F-box protein At1g70590 GN=At1g70590 OS=Arabidopsis thaliana (Mouse-ear cress) PE=2 SV=1	MOT	Cell wall/membrane/envelope biogenesis;; Posttranslational modification, protein turnover, chaperones;; Signal transduction mechanisms	F-box protein [Morus notabilis]
MSTRG.22665.1	3.79218	3.56622	4.82042	8.03767	13.3317	12.2999	15.5408	15.404	14.8193	16.5671	18.5574	18.9061	12.0669	5.01536	4.56414	gene20136	4.20446	3.82152	4.26737	4.04997	3.94139	3.54285	5.20773	4.94342	5.07822	5.24869	3.93538	4.07364	3.83227	4.22541	4.11359	--	--	--	--	--	Armadillo/beta-catenin-like repeat;; HEAT repeats	U-box domain-containing protein 11 GN=PUB11 OS=Arabidopsis thaliana (Mouse-ear cress) PE=2 SV=2	S	Function unknown	hypothetical protein PRUPE_ppa002891mg [Prunus persica]
MSTRG.22665.1	3.79218	3.56622	4.82042	8.03767	13.3317	12.2999	15.5408	15.404	14.8193	16.5671	18.5574	18.9061	12.0669	5.01536	4.56414	gene20119	0	0	0	0	0	0	0	0	0	0	0	0	0	0	0
MSTRG.22665.1	3.79218	3.56622	4.82042	8.03767	13.3317	12.2999	15.5408	15.404	14.8193	16.5671	18.5574	18.9061	12.0669	5.01536	4.56414	gene20146	0	0	0	0	0	0	0	0	0	0	0	0	0	0	0
MSTRG.22665.1	3.79218	3.56622	4.82042	8.03767	13.3317	12.2999	15.5408	15.404	14.8193	16.5671	18.5574	18.9061	12.0669	5.01536	4.56414	gene20148	4.19049	7.31998	6.61604	3.80052	5.14595	3.70999	1.21625	2.76138	2.09959	2.3062	1.1443	1.0411	3.74643	3.32012	3.28278	--	--	--	[QR]	Secondary metabolites biosynthesis, transport and catabolism;; General function prediction only	2OG-Fe(II) oxygenase superfamily;; non-haem dioxygenase in morphine synthesis N-terminal	Flavonol synthase/flavanone 3-hydroxylase GN=FLS OS=Citrus unshiu (Satsuma mandarin) PE=1 SV=1	R	General function prediction only	PREDICTED: flavonol synthase/flavanone 3-hydroxylase-like [Fragaria vesca subsp. vesca]
MSTRG.22665.1	3.79218	3.56622	4.82042	8.03767	13.3317	12.2999	15.5408	15.404	14.8193	16.5671	18.5574	18.9061	12.0669	5.01536	4.56414	gene20135	28.0745	23.0074	22.961	12.9096	13.2765	12.9928	17.6859	24.931	18.9552	33.2294	23.2518	22.7732	19.6401	26.348	24.6073	--	--	--	[U]	Intracellular trafficking, secretion, and vesicular transport	ABC transporter;; ABC transporter transmembrane region;; AAA domain	ABC transporter B family member 26, chloroplastic (Precursor) OS=Arabidopsis thaliana (Mouse-ear cress) PE=2 SV=1	V	Defense mechanisms	ABC transporter B family member 26, chloroplastic [Glycine soja]
MSTRG.22665.1	3.79218	3.56622	4.82042	8.03767	13.3317	12.2999	15.5408	15.404	14.8193	16.5671	18.5574	18.9061	12.0669	5.01536	4.56414	gene20147	0.116252	0.018577	0	0.055319	0.24007	0.079632	0.03273	0.300513	0.136505	0.266971	0	0.155046	0.010143	0.089603	0.080406	--	--	--	[R]	General function prediction only	--	Putative ribonuclease H protein At1g65750 GN=At1g65750 OS=Arabidopsis thaliana (Mouse-ear cress) PE=3 SV=1	R	General function prediction only	PREDICTED: uncharacterized protein LOC101297422 [Fragaria vesca subsp. vesca]
MSTRG.22665.1	3.79218	3.56622	4.82042	8.03767	13.3317	12.2999	15.5408	15.404	14.8193	16.5671	18.5574	18.9061	12.0669	5.01536	4.56414	gene20140	0.6056	0.266478	0.57741	0.058781	0.093461	0.103678	0.15608	0.269909	0.223174	0.076265	0.541896	0.725532	0.307985	0.804459	0.660226	--	--	--	--	--	Domain of unknown function (DUF4228)	--	S	Function unknown	PREDICTED: uncharacterized protein LOC103949825 [Pyrus x bretschneideri]
MSTRG.22665.1	3.79218	3.56622	4.82042	8.03767	13.3317	12.2999	15.5408	15.404	14.8193	16.5671	18.5574	18.9061	12.0669	5.01536	4.56414	gene20122	0.019173	0.052383	0	0	0	0	0.051748	0	0.039202	0.027539	0.061501	0.056297	0	0.050318	0.056897	--	K00430|6.6684e-59|pmum:103321824|K00430 peroxidase [EC:1.11.1.7] | (RefSeq) peroxidase 44-like	Phenylpropanoid biosynthesis (ko00940)	--	--	Peroxidase	Peroxidase 16 (Precursor) GN=F19F24.18 OS=Arabidopsis thaliana (Mouse-ear cress) PE=1 SV=2	R	General function prediction only	PREDICTED: peroxidase 44-like [Prunus mume]
MSTRG.22665.1	3.79218	3.56622	4.82042	8.03767	13.3317	12.2999	15.5408	15.404	14.8193	16.5671	18.5574	18.9061	12.0669	5.01536	4.56414	gene20145	9.72236	11.52	10.5564	9.90598	6.63532	10.7157	16.2393	14.4188	16.5784	13.2758	17.6549	17.1365	13.057	16.9346	14.6993	--	K14831|2.25249e-41|vvi:100854778|K14831 protein MAK16 | (RefSeq) protein MAK16 homolog	--	[A]	RNA processing and modification	Mak16 protein C-terminal region	--	A	RNA processing and modification	PREDICTED: protein MAK16 homolog A [Nelumbo nucifera]
MSTRG.22665.1	3.79218	3.56622	4.82042	8.03767	13.3317	12.2999	15.5408	15.404	14.8193	16.5671	18.5574	18.9061	12.0669	5.01536	4.56414	gene20125	7.80938	6.93995	8.06969	14.5289	12.7209	14.9535	22.6606	18.2659	16.1401	19.0238	20.1381	21.5759	23.2198	19.3235	19.2984	--	--	--	[FE]	Nucleotide transport and metabolism;; Amino acid transport and metabolism	Phosphoribosyl transferase domain;; Phosphoribosyl synthetase-associated domain;; N-terminal domain of ribose phosphate pyrophosphokinase	Ribose-phosphate pyrophosphokinase 3, mitochondrial (Precursor) GN=PRS3 OS=Spinacia oleracea (Spinach) PE=2 SV=1	EF	Amino acid transport and metabolism;; Nucleotide transport and metabolism	hypothetical protein L484_027695 [Morus notabilis]
MSTRG.22665.1	3.79218	3.56622	4.82042	8.03767	13.3317	12.2999	15.5408	15.404	14.8193	16.5671	18.5574	18.9061	12.0669	5.01536	4.56414	gene20138	0.920629	0.225271	0.204318	0.913749	0.231724	0.777023	0.700406	0.624161	0.840357	0.295082	0.258515	0.291089	0.214669	0.225423	0.258282	--	--	--	--	--	--	--	S	Function unknown	hypothetical protein PRUPE_ppa017760mg [Prunus persica]
MSTRG.22665.1	3.79218	3.56622	4.82042	8.03767	13.3317	12.2999	15.5408	15.404	14.8193	16.5671	18.5574	18.9061	12.0669	5.01536	4.56414	gene20116	2.80049	2.05087	2.82093	1.59826	1.96872	1.77091	2.6385	1.77752	2.52458	1.83184	2.26893	3.20227	2.33474	3.07078	3.86673	--	--	--	--	--	Domain of unknown function (DUF239);; Domain of unknown function (DUF4409)	--	R	General function prediction only	PREDICTED: uncharacterized protein LOC100246465 [Vitis vinifera]
MSTRG.22665.1	3.79218	3.56622	4.82042	8.03767	13.3317	12.2999	15.5408	15.404	14.8193	16.5671	18.5574	18.9061	12.0669	5.01536	4.56414	gene20142	17.6048	26.0382	20.9384	22.8111	30.3907	23.0774	12.3662	12.8086	11.1339	4.25056	5.00843	5.29258	15.4899	15.6955	15.4084	--	--	--	--	--	PB1 domain	--	S	Function unknown	Octicosapeptide/Phox/Bem1p family protein isoform 1 [Theobroma cacao]
MSTRG.22665.1	3.79218	3.56622	4.82042	8.03767	13.3317	12.2999	15.5408	15.404	14.8193	16.5671	18.5574	18.9061	12.0669	5.01536	4.56414	gene20137	10.1247	7.83012	8.58518	8.11827	13.4164	13.6955	10.1622	11.9497	13.5901	14.981	19.4494	28.9162	11.5546	14.6672	12.5551	--	K20892|0|pmum:103321921|K20892 beta-arabinofuranosyltransferase [EC:2.4.2.-] | (RefSeq) uncharacterized LOC103321921	--	--	--	--	--	S	Function unknown	PREDICTED: uncharacterized protein LOC103321921 [Prunus mume]
MSTRG.22665.1	3.79218	3.56622	4.82042	8.03767	13.3317	12.2999	15.5408	15.404	14.8193	16.5671	18.5574	18.9061	12.0669	5.01536	4.56414	gene20117	0	0	0	0	0	0	0	0	0	0	0	0	0	0	0
MSTRG.22665.1	3.79218	3.56622	4.82042	8.03767	13.3317	12.2999	15.5408	15.404	14.8193	16.5671	18.5574	18.9061	12.0669	5.01536	4.56414	gene20141	35.0275	27.9251	30.6889	20.8935	23.0542	22.5022	13.166	13.283	12.5175	7.11353	8.84373	8.18506	24.6802	13.9343	13.639	--	K14640|0|pop:POPTR_0010s05630g|K14640 solute carrier family 20 (sodium-dependent phosphate transporter) | (RefSeq) POPTRDRAFT_230519; hypothetical protein	--	[P]	Inorganic ion transport and metabolism	Phosphate transporter family	Inorganic phosphate transporter 2-1, chloroplastic (Precursor) GN=MFE16.10 OS=Arabidopsis thaliana (Mouse-ear cress) PE=1 SV=1	P	Inorganic ion transport and metabolism	Inorganic phosphate transporter 2-1 [Morus notabilis]
MSTRG.22665.1	3.79218	3.56622	4.82042	8.03767	13.3317	12.2999	15.5408	15.404	14.8193	16.5671	18.5574	18.9061	12.0669	5.01536	4.56414	gene20118	4.36516	4.58885	4.61025	6.53486	3.81376	3.66355	5.93183	5.45632	6.33369	5.64968	5.33357	5.56667	6.21589	7.46155	8.05957	--	--	--	[R]	General function prediction only	PPR repeat;; PPR repeat family;; Pentatricopeptide repeat domain;; Tetratricopeptide repeat;; PPR repeat	Pentatricopeptide repeat-containing protein At1g60770 GN=At1g60770 OS=Arabidopsis thaliana (Mouse-ear cress) PE=2 SV=1	R	General function prediction only	PREDICTED: pentatricopeptide repeat-containing protein At1g60770-like [Malus domestica]
MSTRG.22973.1	0.792559	1.37799	1.37848	0	0	0	0.875701	0.636379	0.775705	0	0	0	0.741487	0	0.470827	gene20369	34.2646	37.5361	38.1566	28.5497	35.2363	31.9163	54.6104	61.675	60.565	70.7406	56.059	57.3971	32.4143	39.6254	37.4279	Molecular Function: alpha-amylase activity (GO:0004556);; Molecular Function: calcium ion binding (GO:0005509);; Biological Process: carbohydrate metabolic process (GO:0005975);; Molecular Function: glucan 1,4-alpha-maltotetraohydrolase activity (GO:0033910);;	--	--	[G]	Carbohydrate transport and metabolism	Alpha amylase, catalytic domain;; Alpha-amylase C-terminal beta-sheet domain	Alpha-amylase 3, chloroplastic (Precursor) GN=AMY3 OS=Arabidopsis thaliana (Mouse-ear cress) PE=1 SV=1	G	Carbohydrate transport and metabolism	PREDICTED: alpha-amylase 3, chloroplastic [Prunus mume]
MSTRG.22973.1	0.792559	1.37799	1.37848	0	0	0	0.875701	0.636379	0.775705	0	0	0	0.741487	0	0.470827	gene20367	40.78	42.7303	43.2018	41.3197	42.5213	43.2462	57.372	58.6651	60.8638	64.4208	66.6756	64.3491	39.8094	48.2336	51.4698	--	--	--	--	--	Protein of unknown function (DUF1664)	--	S	Function unknown	hypothetical protein L484_021094 [Morus notabilis]
MSTRG.22973.1	0.792559	1.37799	1.37848	0	0	0	0.875701	0.636379	0.775705	0	0	0	0.741487	0	0.470827	gene20373	11.0895	11.4924	11.1254	9.2331	11.0629	10.9393	13.1181	14.0166	13.4147	20.694	17.2628	23.9013	12.8147	16.8361	19.3616	--	--	--	--	--	--	--	S	Function unknown	hypothetical protein L484_021086 [Morus notabilis]
MSTRG.22973.1	0.792559	1.37799	1.37848	0	0	0	0.875701	0.636379	0.775705	0	0	0	0.741487	0	0.470827	gene20368	0	0	0	0	0	0	0	0	0	0	0	0	0	0	0
MSTRG.22973.1	0.792559	1.37799	1.37848	0	0	0	0.875701	0.636379	0.775705	0	0	0	0.741487	0	0.470827	gene20372	35.3216	31.0276	34.7055	35.0209	21.5046	29.7612	46.9015	41.9316	41.7245	27.4972	41.238	36.1508	22.0889	26.7389	26.5586	Biological Process: activation of MAPKK activity (GO:0000186);; Molecular Function: MAP kinase kinase kinase activity (GO:0004709);; Molecular Function: ATP binding (GO:0005524);;	K04733|0|pper:PRUPE_ppa004933mg|K04733 interleukin-1 receptor-associated kinase 4 [EC:2.7.11.1] | (RefSeq) hypothetical protein	--	[T]	Signal transduction mechanisms	Protein kinase domain;; Protein tyrosine kinase	Probable receptor-like protein kinase At5g15080 GN=At5g15080 OS=Arabidopsis thaliana (Mouse-ear cress) PE=2 SV=1	T	Signal transduction mechanisms	hypothetical protein PRUPE_ppa004933mg [Prunus persica]
MSTRG.22973.1	0.792559	1.37799	1.37848	0	0	0	0.875701	0.636379	0.775705	0	0	0	0.741487	0	0.470827	gene20370	89.2442	88.6869	95.4483	58.4778	55.5167	57.3525	58.4517	61.8004	60.8905	89.6583	82.7079	82.3418	49.9444	47.5016	47.7287	Cellular Component: vacuolar membrane (GO:0005774);; Cellular Component: plasma membrane (GO:0005886);; Cellular Component: plasmodesma (GO:0009506);; Cellular Component: chloroplast (GO:0009507);; Molecular Function: protein histidine kinase binding (GO:0043424);;	--	--	[C]	Energy production and conversion	SPFH domain / Band 7 family	Hypersensitive-induced response protein 2 GN=HIR2 OS=Arabidopsis thaliana (Mouse-ear cress) PE=1 SV=1	O	Posttranslational modification, protein turnover, chaperones	hypothetical protein PRUPE_ppa009573mg [Prunus persica]
MSTRG.22973.1	0.792559	1.37799	1.37848	0	0	0	0.875701	0.636379	0.775705	0	0	0	0.741487	0	0.470827	gene20371	18.5799	19.922	17.9622	36.796	43.5385	43.7202	79.6018	89.7906	82.7023	231.079	173.15	182.186	43.1153	42.5495	46.6043	--	--	--	--	--	Domain of unknown function (DUF1338)	--	S	Function unknown	hypothetical protein PRUPE_ppa006928mg [Prunus persica]
MSTRG.7196.2	0	0	0.01214	0.642478	0.68082	0.159548	0	0	0	0	0	0	0	0.17134	0	gene6420	0	0	0	0	0	0	0	0	0	0	0	0	0	0	0
MSTRG.7196.2	0	0	0.01214	0.642478	0.68082	0.159548	0	0	0	0	0	0	0	0.17134	0	gene6424	1.64183	1.69065	2.35014	3.26466	2.79327	3.05366	3.80727	3.48236	3.65176	5.12315	5.14872	4.79025	3.59473	2.96683	3.25861	--	--	--	--	--	Protein of unknown function (DUF295)	F-box protein At2g26160 GN=At2g26160 OS=Arabidopsis thaliana (Mouse-ear cress) PE=2 SV=1	R	General function prediction only	PREDICTED: F-box protein SKIP23-like [Vitis vinifera]
MSTRG.7196.2	0	0	0.01214	0.642478	0.68082	0.159548	0	0	0	0	0	0	0	0.17134	0	gene6426	9.37578	11.8604	12.7223	11.4219	13.6619	12.5675	19.7699	21.1027	21.3002	24.2569	26.9376	27.1119	14.8629	18.697	19.81	--	K14833|0|pmum:103332401|K14833 nucleolar complex protein 2 | (RefSeq) nucleolar complex protein 2 homolog	--	[J]	Translation, ribosomal structure and biogenesis	Noc2p family	Nucleolar complex protein 2 homolog GN=At2g18220 OS=Arabidopsis thaliana (Mouse-ear cress) PE=3 SV=2	J	Translation, ribosomal structure and biogenesis	PREDICTED: nucleolar complex protein 2 homolog [Prunus mume]
MSTRG.7196.2	0	0	0.01214	0.642478	0.68082	0.159548	0	0	0	0	0	0	0	0.17134	0	gene6432	10.6472	12.3855	13.5621	5.02022	6.54592	7.48855	7.44813	6.86851	7.71754	7.02357	9.94731	9.80081	7.51508	6.80072	6.07562	Molecular Function: syntaxin binding (GO:0019905);;	--	--	[Z]	Cytoskeleton	Myosin-like coiled-coil protein	--	Z	Cytoskeleton	PREDICTED: beta-taxilin isoform X1 [Prunus mume]
MSTRG.7196.2	0	0	0.01214	0.642478	0.68082	0.159548	0	0	0	0	0	0	0	0.17134	0	gene6422	0	0	0	0	0	0	0	0	0	0	0	0	0	0	0
MSTRG.7196.2	0	0	0.01214	0.642478	0.68082	0.159548	0	0	0	0	0	0	0	0.17134	0	gene6421	0.062803	0.02949	0	0.10278	0	0	0.078743	0.075414	0	0.198818	0.046905	0.041867	0.016803	0.053922	0.027416	Molecular Function: chorismate synthase activity (GO:0004107);; Biological Process: aromatic amino acid family biosynthetic process (GO:0009073);; Biological Process: chorismate biosynthetic process (GO:0009423);;	K01736|0|gmx:100814518|K01736 chorismate synthase [EC:4.2.3.5] | (RefSeq) chorismate synthase, chloroplastic	Phenylalanine, tyrosine and tryptophan biosynthesis (ko00400);; Biosynthesis of amino acids (ko01230)	[E]	Amino acid transport and metabolism	Chorismate synthase	Chorismate synthase, chloroplastic (Precursor) GN=EMB1144 OS=Arabidopsis thaliana (Mouse-ear cress) PE=2 SV=2	E	Amino acid transport and metabolism	PREDICTED: chorismate synthase 1, chloroplastic-like isoform X1 [Glycine max]
MSTRG.7196.2	0	0	0.01214	0.642478	0.68082	0.159548	0	0	0	0	0	0	0	0.17134	0	gene6423	0	0	0	0	0	0.14379	0	0	0	0	0	0	0	0	0	Molecular Function: transferase activity, transferring phosphorus-containing groups (GO:0016772);;	--	--	--	--	Wall-associated receptor kinase galacturonan-binding	--	T	Signal transduction mechanisms	PREDICTED: uncharacterized protein LOC103343650 [Prunus mume]
MSTRG.7196.2	0	0	0.01214	0.642478	0.68082	0.159548	0	0	0	0	0	0	0	0.17134	0	gene6429	20.2597	20.2194	17.1659	18.7177	18.1953	18.1355	28.0452	26.3873	23.8866	28.0211	24.0492	26.8329	25.2742	24.2742	22.8744	--	--	--	[S]	Function unknown	Protein of unknown function (DUF1301)	--	S	Function unknown	PREDICTED: uncharacterized protein LOC103926640 [Pyrus x bretschneideri]
MSTRG.7196.2	0	0	0.01214	0.642478	0.68082	0.159548	0	0	0	0	0	0	0	0.17134	0	gene6431	11.1588	10.5468	10.1671	10.6496	15.232	13.0671	29.0931	29.2458	28.368	22.8679	26.187	26.8249	17.1739	29.6299	26.0062	--	--	--	[K]	Transcription	Bromodomain	Transcription factor GTE1 GN=F19I3.13 OS=Arabidopsis thaliana (Mouse-ear cress) PE=2 SV=1	K	Transcription	hypothetical protein JCGZ_23955 [Jatropha curcas]
MSTRG.7196.2	0	0	0.01214	0.642478	0.68082	0.159548	0	0	0	0	0	0	0	0.17134	0	gene6427	0.289774	0.050548	0.058205	1.3829	0.66089	0.357605	0.085447	0	0.030764	0.062132	0.283374	0.248938	1.04617	1.11253	0.73396	--	--	--	--	--	--	--	S	Function unknown	PREDICTED: uncharacterized protein LOC101301053 [Fragaria vesca subsp. vesca]
MSTRG.7196.2	0	0	0.01214	0.642478	0.68082	0.159548	0	0	0	0	0	0	0	0.17134	0	gene6425	20.5377	25.7287	28.9728	13.8344	17.4345	15.274	5.79858	8.55352	7.29178	7.03923	6.21654	6.87038	9.18904	13.2848	12.2982	--	--	--	--	--	Protein of unknown function (DUF4005);; IQ calmodulin-binding motif	Protein IQ-DOMAIN 1 GN=IQD1 OS=Arabidopsis thaliana (Mouse-ear cress) PE=1 SV=1	S	Function unknown	IQ-domain 3 isoform 3 [Theobroma cacao]
MSTRG.7196.2	0	0	0.01214	0.642478	0.68082	0.159548	0	0	0	0	0	0	0	0.17134	0	gene6428	610.174	492.671	492.724	678.63	518.159	512.555	736.211	649.774	646.4	738.056	711.293	694.645	778.53	671.135	672.412	Molecular Function: translation elongation factor activity (GO:0003746);; Molecular Function: GTPase activity (GO:0003924);; Molecular Function: GTP binding (GO:0005525);; Cellular Component: cytoplasm (GO:0005737);; Biological Process: obsolete GTP catabolic process (GO:0006184);; Biological Process: translational elongation (GO:0006414);; Molecular Function: nucleotidyltransferase activity (GO:…	--	--	[J]	Translation, ribosomal structure and biogenesis	Elongation factor Tu GTP binding domain;; Elongation factor Tu C-terminal domain;; Elongation factor Tu domain 2	Elongation factor 1-alpha GN=EF1 OS=Manihot esculenta (Cassava) PE=3 SV=1	J	Translation, ribosomal structure and biogenesis	elongation factor 1-alpha, putative [Ricinus communis]
MSTRG.27335.2	0	0	0	7.0712	4.44472	5.84955	0	0	0	0	0	4.79174	0	0	0	gene24380	63.7257	61.0908	62.6062	76.9278	61.3509	63.5553	81.7963	78.3994	75.2044	89.2011	76.4377	77.3205	69.1495	77.2568	75.3367	Cellular Component: nucleus (GO:0005634);; Cellular Component: cytoplasm (GO:0005737);; Biological Process: protein import into nucleus (GO:0006606);; Molecular Function: protein transporter activity (GO:0008565);;	--	--	[U]	Intracellular trafficking, secretion, and vesicular transport	Armadillo/beta-catenin-like repeat;; HEAT repeats;; Importin beta binding domain;; HEAT-like repeat;; HEAT repeat;; Armadillo-like;; V-ATPase subunit H	Importin subunit alpha-2 {ECO:0000305} OS=Arabidopsis thaliana (Mouse-ear cress) PE=1 SV=1	U	Intracellular trafficking, secretion, and vesicular transport	Importin subunit alpha-1 [Morus notabilis]
MSTRG.27335.2	0	0	0	7.0712	4.44472	5.84955	0	0	0	0	0	4.79174	0	0	0	gene24363	184.273	189.509	192.985	141.201	141.018	135.243	194.748	167.867	177.299	169.128	176.185	186.714	211.311	188.153	218.81	Molecular Function: structural constituent of ribosome (GO:0003735);; Cellular Component: ribosome (GO:0005840);; Biological Process: translation (GO:0006412);;	K02905|9.75751e-31|cam:101505029|K02905 large subunit ribosomal protein L29e | (RefSeq) 60S ribosomal protein L29-1-like	Ribosome (ko03010)	[J]	Translation, ribosomal structure and biogenesis	Ribosomal L29e protein family	60S ribosomal protein L29-2 GN=RPL29B OS=Arabidopsis thaliana (Mouse-ear cress) PE=2 SV=2	J	Translation, ribosomal structure and biogenesis	60S ribosomal protein L29-1 [Morus notabilis]
MSTRG.27335.2	0	0	0	7.0712	4.44472	5.84955	0	0	0	0	0	4.79174	0	0	0	gene24371	14.653	19.6351	18.764	10.4247	9.74485	9.11718	3.45789	2.9528	3.74908	1.74847	1.28998	1.91914	5.24159	6.52548	7.34832	Biological Process: circadian rhythm (GO:0007623);;	--	--	--	--	cAMP-regulated phosphoprotein/endosulfine conserved region	--	S	Function unknown	CAMP-regulated phosphoprotein 19-related protein isoform 1 [Theobroma cacao]
MSTRG.27335.2	0	0	0	7.0712	4.44472	5.84955	0	0	0	0	0	4.79174	0	0	0	gene24378	2.02727	2.47514	3.26107	6.38327	8.38499	7.41612	22.1253	24.4415	22.114	28.1963	23.7259	24.6503	10.0421	13.5324	13.3705	Molecular Function: nucleic acid binding (GO:0003676);; Molecular Function: zinc ion binding (GO:0008270);;	--	--	--	--	FAR1 DNA-binding domain;; MULE transposase domain;; SWIM zinc finger	Protein FAR1-RELATED SEQUENCE 11 GN=FRS11 OS=Arabidopsis thaliana (Mouse-ear cress) PE=2 SV=1	S	Function unknown	hypothetical protein PRUPE_ppa002003mg [Prunus persica]
MSTRG.27335.2	0	0	0	7.0712	4.44472	5.84955	0	0	0	0	0	4.79174	0	0	0	gene24372	0.489501	0.653944	0.646285	0.434556	0.488705	0.387741	0.597395	1.03483	1.29109	1.86347	2.04256	2.25735	0.23778	1.91444	1.18845	--	--	--	--	--	--	3-oxo-Delta(4,5)-steroid 5-beta-reductase GN=T22A6.50 OS=Arabidopsis thaliana (Mouse-ear cress) PE=1 SV=1	R	General function prediction only	PREDICTED: 3-oxo-Delta(4,5)-steroid 5-beta-reductase-like [Vitis vinifera]
MSTRG.27335.2	0	0	0	7.0712	4.44472	5.84955	0	0	0	0	0	4.79174	0	0	0	gene24366	41.7583	45.0541	46.8607	35.2258	51.8004	50.5423	47.4351	44.6041	56.3254	56.8399	37.2404	57.5089	38.6697	42.7342	41.9976	Molecular Function: DNA binding (GO:0003677);; Cellular Component: nucleus (GO:0005634);;	--	--	[S]	Function unknown	CG-1 domain;; Ankyrin repeats (3 copies);; IQ calmodulin-binding motif;; Ankyrin repeat;; Ankyrin repeats (many copies);; Ankyrin repeat	Calmodulin-binding transcription activator 5 OS=Arabidopsis thaliana (Mouse-ear cress) PE=2 SV=2	K	Transcription	PREDICTED: calmodulin-binding transcription activator 5 isoform X1 [Pyrus x bretschneideri]
MSTRG.27335.2	0	0	0	7.0712	4.44472	5.84955	0	0	0	0	0	4.79174	0	0	0	gene24373	23.0894	21.6459	22.1065	23.0674	23.0616	20.899	31.2807	31.7045	31.7098	20.257	22.1224	24.1186	31.6273	27.1365	25.8675	--	--	--	--	--	--	3-oxo-Delta(4,5)-steroid 5-beta-reductase GN=T22A6.50 OS=Arabidopsis thaliana (Mouse-ear cress) PE=1 SV=1	R	General function prediction only	hypothetical protein PHAVU_003G142200g [Phaseolus vulgaris]
MSTRG.27335.2	0	0	0	7.0712	4.44472	5.84955	0	0	0	0	0	4.79174	0	0	0	gene24368	15.0707	14.7704	16.6818	3.69445	2.05967	3.37625	5.4721	6.27709	5.11112	4.41601	5.61838	4.62843	7.20578	6.29959	5.84165	Molecular Function: chitinase activity (GO:0004568);; Biological Process: carbohydrate metabolic process (GO:0005975);; Biological Process: chitin catabolic process (GO:0006032);; Biological Process: cell wall macromolecule catabolic process (GO:0016998);;	--	--	[R]	General function prediction only	Chitinase class I	Chitinase-like protein 2 (Precursor) GN=CTL2 OS=Arabidopsis thaliana (Mouse-ear cress) PE=2 SV=1	R	General function prediction only	PREDICTED: chitinase-like protein 2 [Prunus mume]
MSTRG.27335.2	0	0	0	7.0712	4.44472	5.84955	0	0	0	0	0	4.79174	0	0	0	gene24381	15.3516	17.042	13.5092	18.0234	14.0532	14.7482	22.4804	22.0043	21.1209	19.4418	19.3355	22.1518	17.4568	25.3293	21.8685	Molecular Function: transcription factor activity, sequence-specific DNA binding (GO:0003700);; Biological Process: regulation of transcription, DNA-templated (GO:0006355);; Molecular Function: zinc ion binding (GO:0008270);; Molecular Function: sequence-specific DNA binding (GO:0043565);;	--	--	[K]	Transcription	GATA zinc finger	GATA transcription factor 15 GN=GATA15 OS=Arabidopsis thaliana (Mouse-ear cress) PE=2 SV=2	K	Transcription	hypothetical protein PRUPE_ppa013171mg [Prunus persica]
MSTRG.27335.2	0	0	0	7.0712	4.44472	5.84955	0	0	0	0	0	4.79174	0	0	0	gene24370	6.49072	12.8251	11.6512	7.52923	5.61828	5.95047	9.05692	8.14805	8.71395	9.95648	5.16377	5.52674	3.07154	15.2	15.1271	Biological Process: carbohydrate metabolic process (GO:0005975);; Molecular Function: beta-glucosidase activity (GO:0008422);;	--	--	--	--	Glycosyl hydrolase family 3 N terminal domain;; Glycosyl hydrolase family 3 C-terminal domain;; Fibronectin type III-like domain	Beta-D-xylosidase 1 (Precursor) GN=K7J8.3 OS=Arabidopsis thaliana (Mouse-ear cress) PE=1 SV=1	G	Carbohydrate transport and metabolism	Beta-D-xylosidase 1 [Morus notabilis]
MSTRG.27335.2	0	0	0	7.0712	4.44472	5.84955	0	0	0	0	0	4.79174	0	0	0	gene24364	26.386	23.598	25.3781	20.0518	17.6624	17.2744	18.6624	19.0467	21.5531	14.5632	13.6931	14.4684	18.5014	20.3526	22.7025	Biological Process: cell morphogenesis (GO:0000902);; Molecular Function: GTP binding (GO:0005525);; Cellular Component: endoplasmic reticulum (GO:0005783);; Cellular Component: Golgi apparatus (GO:0005794);; Cellular Component: plasma membrane (GO:0005886);; Biological Process: glycolytic process (GO:0006096);; Biological Process: ubiquitin-dependent protein catabolic process (GO:0006511);; Biol…	K07953|2.81419e-110|cit:102625214|K07953 GTP-binding protein SAR1 [EC:3.6.5.-] | (RefSeq) GTP-binding protein SAR1A-like	Protein processing in endoplasmic reticulum (ko04141)	[U]	Intracellular trafficking, secretion, and vesicular transport	ADP-ribosylation factor family;; Miro-like protein;; Signal recognition particle receptor beta subunit;; 50S ribosome-binding GTPase;; Ras family	GTP-binding protein SAR1A GN=SAR1A OS=Arabidopsis thaliana (Mouse-ear cress) PE=2 SV=1	U	Intracellular trafficking, secretion, and vesicular transport	hypothetical protein JCGZ_18972 [Jatropha curcas]
MSTRG.27335.2	0	0	0	7.0712	4.44472	5.84955	0	0	0	0	0	4.79174	0	0	0	gene24362	24.7587	20.88	22.858	19.2094	12.6575	17.1254	16.9445	19.3597	18.1218	12.1964	11.9285	11.237	23.1198	27.1137	27.1737	Molecular Function: dihydrolipoyl dehydrogenase activity (GO:0004148);; Biological Process: cell redox homeostasis (GO:0045454);; Molecular Function: flavin adenine dinucleotide binding (GO:0050660);; Biological Process: oxidation-reduction process (GO:0055114);;	K00382|0|pmum:103323127|K00382 dihydrolipoamide dehydrogenase [EC:1.8.1.4] | (RefSeq) dihydrolipoyl dehydrogenase 1, chloroplastic-like	Glycolysis / Gluconeogenesis (ko00010);; Citrate cycle (TCA cycle) (ko00020);; Glycine, serine and threonine metabolism (ko00260);; Valine, leucine and isoleucine degradation (ko00280);; Pyruvate metabolism (ko00620);; Glyoxylate and dicarboxylate metabolism (ko00630);; Propanoate metabolism (ko00640);; Carbon metabolism (ko01200)	[C]	Energy production and conversion	Pyridine nucleotide-disulphide oxidoreductase;; Pyridine nucleotide-disulphide oxidoreductase, dimerisation domain;; Pyridine nucleotide-disulphide oxidoreductase;; FAD binding domain;; Glucose inhibited division protein A;; Pyridine nucleotide-disulphide oxidoreductase	Dihydrolipoyl dehydrogenase 1, chloroplastic (Precursor) GN=LPD1 OS=Arabidopsis thaliana (Mouse-ear cress) PE=2 SV=1	C	Energy production and conversion	PREDICTED: dihydrolipoyl dehydrogenase 1, chloroplastic-like [Prunus mume]
MSTRG.27335.2	0	0	0	7.0712	4.44472	5.84955	0	0	0	0	0	4.79174	0	0	0	gene24358	0.479629	0.319663	0.338651	0.044802	0.097222	0.122376	0.260222	0.396538	0.306138	0.315732	0	0.110978	0	0.348901	0.445354	--	--	--	[T]	Signal transduction mechanisms	NB-ARC domain	Putative late blight resistance protein homolog R1C-3 GN=R1C-3 OS=Solanum demissum (Wild potato) PE=3 SV=1	T	Signal transduction mechanisms	Disease resistance protein RPP13 [Glycine soja]
MSTRG.27335.2	0	0	0	7.0712	4.44472	5.84955	0	0	0	0	0	4.79174	0	0	0	gene24360	0.373325	0.233684	0.097326	0.673443	0.863106	1.04412	1.14504	0.889627	1.16414	4.52249	3.92996	3.56275	0.404696	0.18957	0.175683	Biological Process: amino acid transmembrane transport (GO:0003333);; Cellular Component: mitochondrial inner membrane presequence translocase complex (GO:0005744);; Biological Process: protein transport (GO:0015031);; Molecular Function: amino acid transmembrane transporter activity (GO:0015171);; Molecular Function: P-P-bond-hydrolysis-driven protein transmembrane transporter activity (GO:00154…	--	--	--	--	Tim17/Tim22/Tim23/Pmp24 family	Outer envelope pore protein 16-2, chloroplastic OS=Arabidopsis thaliana (Mouse-ear cress) PE=1 SV=1	U	Intracellular trafficking, secretion, and vesicular transport	hypothetical protein L484_007726 [Morus notabilis]
MSTRG.27335.2	0	0	0	7.0712	4.44472	5.84955	0	0	0	0	0	4.79174	0	0	0	gene24375	20.6513	21.5691	21.7709	17.1346	19.3252	16.4332	24.1272	26.3149	24.9288	32.9376	27.8718	28.6952	21.1674	22.8481	20.6207	Biological Process: endocytosis (GO:0006897);; Cellular Component: integral component of membrane (GO:0016021);; Biological Process: positive regulation of vacuole organization (GO:0044090);; Biological Process: protein K63-linked deubiquitination (GO:0070536);; Biological Process: protein K48-linked deubiquitination (GO:0071108);; Biological Process: positive regulation of intracellular protein …	K11866|0|tcc:TCM_021319|K11866 STAM-binding protein [EC:3.4.19.12] | (RefSeq) Associated molecule with the SH3 domain of STAM 3 isoform 1	Endocytosis (ko04144)	[T]	Signal transduction mechanisms	JAB1/Mov34/MPN/PAD-1 ubiquitin protease;; USP8 dimerisation domain;; Prokaryotic homologs of the JAB domain	AMSH-like ubiquitin thioesterase 3 GN=AMSH3 OS=Arabidopsis thaliana (Mouse-ear cress) PE=1 SV=2	O	Posttranslational modification, protein turnover, chaperones	AMSH-like ubiquitin thioesterase 3 [Morus notabilis]
MSTRG.27335.2	0	0	0	7.0712	4.44472	5.84955	0	0	0	0	0	4.79174	0	0	0	gene24361	51.0335	62.2203	62.4868	57.2072	69.7793	67.5782	92.1959	95.0468	93.3028	112.179	114.616	118.922	68.1011	100.624	94.3675	--	K17491|0|pmum:103323128|K17491 protein phosphatase 4 regulatory subunit 3 | (RefSeq) serine/threonine-protein phosphatase 4 regulatory subunit 3	--	[G]	Carbohydrate transport and metabolism	Component of IIS longevity pathway SMK-1	--	G	Carbohydrate transport and metabolism	PREDICTED: serine/threonine-protein phosphatase 4 regulatory subunit 3-like [Prunus mume]
MSTRG.27335.2	0	0	0	7.0712	4.44472	5.84955	0	0	0	0	0	4.79174	0	0	0	gene24357	0	0.035771	0	0	0	0	0	0	0.047259	0	0.019211	0	0	0	0	--	--	--	[T]	Signal transduction mechanisms	NB-ARC domain	Disease resistance protein RPP13 GN=RPP13 OS=Arabidopsis thaliana (Mouse-ear cress) PE=2 SV=2	T	Signal transduction mechanisms	PREDICTED: NBS-LRR disease-resistance protein scn3r1 isoform X1 [Glycine max]
MSTRG.27335.2	0	0	0	7.0712	4.44472	5.84955	0	0	0	0	0	4.79174	0	0	0	gene24374	0	0.492904	0.902684	0	0.108119	0	0.283158	0	0	0.211584	0	0.329801	0.05799	0	0	--	--	--	--	--	--	--	R	General function prediction only	PREDICTED: uncharacterized protein LOC103452793 [Malus domestica]
MSTRG.27335.2	0	0	0	7.0712	4.44472	5.84955	0	0	0	0	0	4.79174	0	0	0	gene24376	1.6232	1.43391	1.16504	2.16078	2.65808	2.414	1.91542	2.17565	1.85551	1.42135	2.20214	2.02843	1.46453	3.24238	3.88863	--	--	--	--	--	Domain of unknown function (DUF4378);; DUF761-associated sequence motif	--	S	Function unknown	PREDICTED: probable GPI-anchored adhesin-like protein PGA55 [Prunus mume]
MSTRG.27335.2	0	0	0	7.0712	4.44472	5.84955	0	0	0	0	0	4.79174	0	0	0	gene24377	0	0.147005	0	0	0	0	0	0	0	0	0	0	0.071105	0	0.053367	--	--	--	--	--	--	Zinc finger protein 6 OS=Arabidopsis thaliana (Mouse-ear cress) PE=2 SV=1	R	General function prediction only	PREDICTED: zinc finger protein 6-like [Vitis vinifera]
MSTRG.27335.2	0	0	0	7.0712	4.44472	5.84955	0	0	0	0	0	4.79174	0	0	0	gene24356	7.57476	10.7339	5.05441	16.4176	13.8581	8.48275	25.0825	28.8508	30.3322	14.6073	19.9845	17.6816	11.2542	14.3746	26.8087	--	--	--	--	--	--	--	S	Function unknown	hypothetical protein L484_023557 [Morus notabilis]
MSTRG.27335.2	0	0	0	7.0712	4.44472	5.84955	0	0	0	0	0	4.79174	0	0	0	gene24379	0.448584	0.517315	0.372636	0.458883	0.20415	0.311688	0.681326	0.782088	0.563263	0.682593	0.882272	1.0843	0.469625	0.76752	0.642526	--	--	--	--	--	Protein of unknown function (DUF1218)	--	S	Function unknown	hypothetical protein L484_007751 [Morus notabilis]
MSTRG.27335.2	0	0	0	7.0712	4.44472	5.84955	0	0	0	0	0	4.79174	0	0	0	gene24365	44.3087	39.7375	47.2717	51.934	45.7319	43.4948	75.1882	79.0579	74.6065	77.1098	60.1891	57.858	59.1449	50.4467	49.8899	Biological Process: cell morphogenesis (GO:0000902);; Molecular Function: GTP binding (GO:0005525);; Cellular Component: endoplasmic reticulum (GO:0005783);; Cellular Component: Golgi apparatus (GO:0005794);; Cellular Component: plasma membrane (GO:0005886);; Biological Process: glycolytic process (GO:0006096);; Biological Process: ubiquitin-dependent protein catabolic process (GO:0006511);; Biol…	K07953|1.10797e-135|cmo:103492761|K07953 GTP-binding protein SAR1 [EC:3.6.5.-] | (RefSeq) GTP-binding protein SAR1A	Protein processing in endoplasmic reticulum (ko04141)	[U]	Intracellular trafficking, secretion, and vesicular transport	ADP-ribosylation factor family;; Miro-like protein;; Signal recognition particle receptor beta subunit;; Ras family;; 50S ribosome-binding GTPase	GTP-binding protein SAR1A GN=SAR1A OS=Arabidopsis thaliana (Mouse-ear cress) PE=2 SV=1	U	Intracellular trafficking, secretion, and vesicular transport	PREDICTED: GTP-binding protein SAR1A [Cucumis melo]
MSTRG.27335.2	0	0	0	7.0712	4.44472	5.84955	0	0	0	0	0	4.79174	0	0	0	gene24369	59.1159	63.4168	65.7377	74.1153	63.8553	61.7542	80.9468	77.4391	72.3767	91.8246	77.9372	77.88	62.6264	65.8515	65.1757	Molecular Function: acetate-CoA ligase activity (GO:0003987);; Cellular Component: peroxisome (GO:0005777);; Biological Process: acetate metabolic process (GO:0006083);; Biological Process: glyoxylate cycle (GO:0006097);; Molecular Function: AMP binding (GO:0016208);; Biological Process: butyrate metabolic process (GO:0019605);; Molecular Function: butyrate-CoA ligase activity (GO:0047760);;	--	--	[I]	Lipid transport and metabolism	AMP-binding enzyme;; AMP-binding enzyme C-terminal domain	Acetate/butyrate--CoA ligase AAE7, peroxisomal GN=K14A17.23 OS=Arabidopsis thaliana (Mouse-ear cress) PE=1 SV=1	I	Lipid transport and metabolism	Acetate/butyrate--CoA ligase AAE7 [Morus notabilis]
MSTRG.27335.2	0	0	0	7.0712	4.44472	5.84955	0	0	0	0	0	4.79174	0	0	0	gene24359	69.7258	74.5717	77.2565	78.8932	62.3226	63.4034	86.7973	75.2923	73.6637	98.7763	97.8805	96.4451	83.5983	67.7463	69.0505	Molecular Function: nucleic acid binding (GO:0003676);; Molecular Function: zinc ion binding (GO:0008270);;	--	--	[R]	General function prediction only	Zinc knuckle	--	R	General function prediction only	PREDICTED: zinc finger CCHC domain-containing protein 10-like [Malus domestica]
MSTRG.4690.2	0.584641	0.676573	0.84644	0.037604	0.198389	0.05402	0.664507	0.873903	0.731717	0.359193	0.956926	0.996973	1.3489	1.3695	0.517631	gene4194	41.6283	25.5795	31.6543	40.0473	34.8961	41.9212	38.5315	42.9261	34.7997	51.6926	49.8261	40.9305	31.191	30.2049	30.0338	--	--	--	[QR]	Secondary metabolites biosynthesis, transport and catabolism;; General function prediction only	non-haem dioxygenase in morphine synthesis N-terminal;; 2OG-Fe(II) oxygenase superfamily	Gibberellin 20 oxidase 1 GN=At4g25420 OS=Arabidopsis thaliana (Mouse-ear cress) PE=2 SV=2	Q	Secondary metabolites biosynthesis, transport and catabolism	hypothetical protein PRUPE_ppa007775mg [Prunus persica]
MSTRG.4690.2	0.584641	0.676573	0.84644	0.037604	0.198389	0.05402	0.664507	0.873903	0.731717	0.359193	0.956926	0.996973	1.3489	1.3695	0.517631	gene4190	0	0	0	0	0	0	0	0	0	0	0	0	0	0	0
MSTRG.4690.2	0.584641	0.676573	0.84644	0.037604	0.198389	0.05402	0.664507	0.873903	0.731717	0.359193	0.956926	0.996973	1.3489	1.3695	0.517631	gene4195	22.32	22.7885	19.3563	25.7032	28.5423	45.8809	29.1751	30.9014	50.9314	28.8537	19.0643	18.0359	35.8009	24.9924	36.8051	--	--	--	[QR]	Secondary metabolites biosynthesis, transport and catabolism;; General function prediction only	non-haem dioxygenase in morphine synthesis N-terminal;; 2OG-Fe(II) oxygenase superfamily	Flavanone 3-dioxygenase GN=FHT OS=Petroselinum crispum (Parsley) PE=1 SV=1	Q	Secondary metabolites biosynthesis, transport and catabolism	hypothetical protein PRUPE_ppa007969mg [Prunus persica]
MSTRG.4690.2	0.584641	0.676573	0.84644	0.037604	0.198389	0.05402	0.664507	0.873903	0.731717	0.359193	0.956926	0.996973	1.3489	1.3695	0.517631	gene4193	6.3935	5.05465	4.51337	29.2991	7.22169	7.35608	20.0772	21.3565	22.0729	6.19515	35.583	35.8139	65.8926	30.3653	30.3623	--	--	--	[QR]	Secondary metabolites biosynthesis, transport and catabolism;; General function prediction only	non-haem dioxygenase in morphine synthesis N-terminal;; 2OG-Fe(II) oxygenase superfamily	Flavonol synthase/flavanone 3-hydroxylase GN=FLS OS=Citrus unshiu (Satsuma mandarin) PE=1 SV=1	Q	Secondary metabolites biosynthesis, transport and catabolism	hypothetical protein PRUPE_ppa007865mg [Prunus persica]
MSTRG.15292.50	0	0	0	0.207043	0.227158	0.21343	0.474044	0.206702	0.320622	0.042427	0.242083	0.198365	0.168811	0.186718	0.207726	gene13454	0	0	0	0	0	0.02096	0.022257	0	0.021943	0	0	0	0.018429	0	0	Cellular Component: plasma membrane (GO:0005886);; Biological Process: oligopeptide transport (GO:0006857);; Molecular Function: oligopeptide transporter activity (GO:0015198);; Biological Process: transmembrane transport (GO:0055085);;	--	--	[T]	Signal transduction mechanisms	OPT oligopeptide transporter protein	Oligopeptide transporter 2 GN=OPT2 OS=Arabidopsis thaliana (Mouse-ear cress) PE=2 SV=2	P	Inorganic ion transport and metabolism	PREDICTED: oligopeptide transporter 2-like [Pyrus x bretschneideri]
MSTRG.15292.50	0	0	0	0.207043	0.227158	0.21343	0.474044	0.206702	0.320622	0.042427	0.242083	0.198365	0.168811	0.186718	0.207726	gene13458	20.0076	18.84	17.7144	6.81406	10.8068	11.0561	5.03198	5.5965	6.03398	1.86437	1.75766	1.89293	5.62622	5.53552	6.50442	Biological Process: activation of MAPKK activity (GO:0000186);; Molecular Function: MAP kinase kinase kinase activity (GO:0004709);; Molecular Function: ATP binding (GO:0005524);;	--	--	[T]	Signal transduction mechanisms	Ethylene-responsive protein kinase Le-CTR1;; Protein tyrosine kinase;; Protein kinase domain	Serine/threonine-protein kinase CTR1 GN=CTR1 OS=Arabidopsis thaliana (Mouse-ear cress) PE=1 SV=1	T	Signal transduction mechanisms	Serine/threonine-protein kinase [Morus notabilis]
MSTRG.15292.50	0	0	0	0.207043	0.227158	0.21343	0.474044	0.206702	0.320622	0.042427	0.242083	0.198365	0.168811	0.186718	0.207726	gene13455	35.1689	7.53561	24.436	29.6428	30.8499	5.03791	43.5721	12.2107	41.8067	31.6342	30.7185	29.4049	32.3848	39.5822	36.4996	Cellular Component: membrane (GO:0016020);;	--	--	[R]	General function prediction only	PPR repeat family;; PPR repeat;; PPR repeat;; Pentatricopeptide repeat domain;; Mitochondrial 28S ribosomal protein S27;; Tetratricopeptide repeat;; Evolutionarily conserved signalling intermediate in Toll pathway;; Tetratricopeptide repeat;; Mitochondrial ATPase expression	Pentatricopeptide repeat-containing protein At1g09900 GN=At1g09900 OS=Arabidopsis thaliana (Mouse-ear cress) PE=2 SV=1	R	General function prediction only	hypothetical protein L484_025557 [Morus notabilis]
MSTRG.15292.50	0	0	0	0.207043	0.227158	0.21343	0.474044	0.206702	0.320622	0.042427	0.242083	0.198365	0.168811	0.186718	0.207726	gene13459	32.9623	27.9444	27.8796	36.3455	34.6673	32.0591	46.9893	40.9783	40.8476	73.3324	58.0396	56.6202	38.793	30.5065	33.8599	Molecular Function: electron carrier activity (GO:0009055);; Biological Process: abscisic acid biosynthetic process (GO:0009688);; Molecular Function: metal ion binding (GO:0046872);; Molecular Function: iron-sulfur cluster binding (GO:0051536);;	--	--	--	--	2Fe-2S iron-sulfur cluster binding domain	--	R	General function prediction only	PREDICTED: uncharacterized protein LOC100250753 [Vitis vinifera]
MSTRG.3711.4	0.734638	1.51347	0.880941	0	0	0.001661	0	0	0.00419	0	0	0	0	0	0	gene3314	0	0	0	0	0	0	0	0	0	0	0	0	0	0	0
MSTRG.3711.4	0.734638	1.51347	0.880941	0	0	0.001661	0	0	0.00419	0	0	0	0	0	0	gene3309	0.064893	0.190135	0.152818	0.257984	0.05508	0.076548	0.076714	0.035389	0.113261	0.099881	0.118562	0.112935	0	0.03376	0	--	--	--	--	--	Plant protein of unknown function (DUF868)	--	S	Function unknown	PREDICTED: uncharacterized protein LOC103326739 [Prunus mume]
MSTRG.3711.4	0.734638	1.51347	0.880941	0	0	0.001661	0	0	0.00419	0	0	0	0	0	0	gene3315	0.103363	0.020959	0.04595	0	0.044888	0.16506	0.183765	0.043066	0.06762	0.024115	0	0.045353	0.046847	0.099043	0.095705	--	--	--	[R]	General function prediction only	Leucine Rich repeats (2 copies);; Leucine rich repeat;; Leucine Rich Repeat;; Leucine Rich repeat;; Leucine rich repeat;; Leucine rich repeat N-terminal domain	Receptor-like protein 12 (Precursor) GN=RLP12 OS=Arabidopsis thaliana (Mouse-ear cress) PE=2 SV=2	T	Signal transduction mechanisms	Receptor like protein 6, putative [Theobroma cacao]
MSTRG.3711.4	0.734638	1.51347	0.880941	0	0	0.001661	0	0	0.00419	0	0	0	0	0	0	gene3305	4.84957	5.52377	5.6925	5.90848	2.1957	3.04095	1.82486	2.28626	2.24656	2.57701	2.16348	2.02048	5.61946	2.01651	2.77967	Molecular Function: prephenate dehydratase activity (GO:0004664);; Cellular Component: cytosol (GO:0005829);; Biological Process: tyrosine biosynthetic process (GO:0006571);; Biological Process: L-phenylalanine biosynthetic process (GO:0009094);; Cellular Component: chloroplast (GO:0009507);; Biological Process: response to low fluence blue light stimulus by blue low-fluence system (GO:0010244);;…	--	--	[E]	Amino acid transport and metabolism	Prephenate dehydratase	Arogenate dehydratase/prephenate dehydratase 6, chloroplastic (Precursor) GN=T23G18.10 OS=Arabidopsis thaliana (Mouse-ear cress) PE=1 SV=1	E	Amino acid transport and metabolism	prephenate dehydratase, putative [Ricinus communis]
MSTRG.3711.4	0.734638	1.51347	0.880941	0	0	0.001661	0	0	0.00419	0	0	0	0	0	0	gene3306	15.8763	13.6822	14.228	12.5407	11.3903	13.8273	7.05911	8.04666	7.26253	2.35668	3.0221	2.91355	18.1117	12.0152	11.8542	Cellular Component: plasma membrane (GO:0005886);; Molecular Function: transmembrane transporter activity (GO:0022857);; Biological Process: transmembrane transport (GO:0055085);;	K14611|0|pmum:103326702|K14611 solute carrier family 23 (nucleobase transporter), member 1/2 | (RefSeq) nucleobase-ascorbate transporter 12	--	[F]	Nucleotide transport and metabolism	Permease family	Nucleobase-ascorbate transporter 12 GN=NAT12 OS=Arabidopsis thaliana (Mouse-ear cress) PE=1 SV=3	P	Inorganic ion transport and metabolism	PREDICTED: nucleobase-ascorbate transporter 12 isoform X1 [Prunus mume]
MSTRG.3711.4	0.734638	1.51347	0.880941	0	0	0.001661	0	0	0.00419	0	0	0	0	0	0	gene3313	0	0	0	0	0	0	0	0	0	0	0	0	0	0	0
MSTRG.3711.4	0.734638	1.51347	0.880941	0	0	0.001661	0	0	0.00419	0	0	0	0	0	0	gene3310	8.46226	6.82976	6.51933	8.35859	8.69403	9.0036	7.96785	7.82563	7.45507	4.65373	6.01571	6.40372	10.2389	7.24218	7.33988	--	--	--	--	--	--	--	R	General function prediction only	hypothetical protein L484_008982 [Morus notabilis]
MSTRG.3711.4	0.734638	1.51347	0.880941	0	0	0.001661	0	0	0.00419	0	0	0	0	0	0	gene3318	0.94968	1.13477	1.76509	0.386891	0.31247	0.590567	0.86797	0.943128	1.40748	1.37859	0.961777	1.2633	1.38301	0.771406	0.557518	Biological Process: glucuronoxylan metabolic process (GO:0010413);; Biological Process: xylan biosynthetic process (GO:0045492);;	--	--	--	--	Transcriptional activator	--	S	Function unknown	hypothetical protein L484_008986 [Morus notabilis]
MSTRG.3711.4	0.734638	1.51347	0.880941	0	0	0.001661	0	0	0.00419	0	0	0	0	0	0	gene3307	85.4865	85.0901	83.9914	53.0912	71.3439	60.945	27.42	28.9368	29.7873	12.052	15.1121	15.1106	55.5918	45.4303	42.2477	--	K15634|0|mdm:103447988|K15634 probable phosphoglycerate mutase [EC:5.4.2.12] | (RefSeq) probable 2-carboxy-D-arabinitol-1-phosphatase	Glycolysis / Gluconeogenesis (ko00010);; Glycine, serine and threonine metabolism (ko00260);; Carbon metabolism (ko01200);; Biosynthesis of amino acids (ko01230)	[G]	Carbohydrate transport and metabolism	Histidine phosphatase superfamily (branch 1)	Probable 2-carboxy-D-arabinitol-1-phosphatase {ECO:0000305} (Precursor) OS=Arabidopsis thaliana (Mouse-ear cress) PE=1 SV=1	G	Carbohydrate transport and metabolism	PREDICTED: uncharacterized protein LOC103447988 [Malus domestica]
MSTRG.3711.4	0.734638	1.51347	0.880941	0	0	0.001661	0	0	0.00419	0	0	0	0	0	0	gene3311	24.4944	17.0437	14.7307	25.9268	11.0663	11.3523	7.73977	7.70369	6.6429	0.565144	0.800071	1.09404	10.3102	7.56211	6.4642	Cellular Component: chloroplast (GO:0009507);;	--	--	--	--	Stress responsive A/B Barrel Domain	Uncharacterized protein At5g22580 GN=At5g22580 OS=Arabidopsis thaliana (Mouse-ear cress) PE=1 SV=1	S	Function unknown	hypothetical protein F383_09518 [Gossypium arboreum]
MSTRG.3711.4	0.734638	1.51347	0.880941	0	0	0.001661	0	0	0.00419	0	0	0	0	0	0	gene3312	5.30011	4.17878	4.22884	3.61916	3.95197	4.76031	4.8569	5.46632	6.04045	4.50535	5.62796	5.06413	4.32775	5.64805	6.18586	Molecular Function: ATP binding (GO:0005524);; Cellular Component: intracellular (GO:0005622);; Biological Process: tRNA processing (GO:0008033);; Molecular Function: transferase activity, transferring alkyl or aryl (other than methyl) groups (GO:0016765);;	K00791|0|mdm:103424065|K00791 tRNA dimethylallyltransferase [EC:2.5.1.75] | (RefSeq) IPT; tRNA dimethylallyltransferase 2	Zeatin biosynthesis (ko00908)	[J]	Translation, ribosomal structure and biogenesis	IPP transferase;; Zinc-finger double-stranded RNA-binding;; Isopentenyl transferase	tRNA dimethylallyltransferase 2 GN=IPT2 OS=Arabidopsis thaliana (Mouse-ear cress) PE=1 SV=2	J	Translation, ribosomal structure and biogenesis	tRNA dimethylallyltransferase 2 [Morus notabilis]
MSTRG.3711.4	0.734638	1.51347	0.880941	0	0	0.001661	0	0	0.00419	0	0	0	0	0	0	gene3308	16.3211	13.4759	16.9589	18.8763	15.9241	19.6479	38.9782	29.6876	27.5809	22.2965	32.811	31.4515	26.89	29.7438	30.7828	Cellular Component: mitochondrion (GO:0005739);;	--	--	--	--	--	--	S	Function unknown	Alpha-1B-glycoprotein [Gossypium arboreum]
MSTRG.3711.4	0.734638	1.51347	0.880941	0	0	0.001661	0	0	0.00419	0	0	0	0	0	0	gene3304	9.71538	9.75776	11.131	3.71784	8.26472	4.70828	8.1566	9.65757	10.3452	8.20454	7.7805	9.0571	5.76285	9.34523	8.18374	Cellular Component: proteasome complex (GO:0000502);; Cellular Component: membrane (GO:0016020);;	K11886|0|pper:PRUPE_ppa000099mg|K11886 proteasome component ECM29 | (RefSeq) hypothetical protein	--	[S]	Function unknown	Proteasome stabiliser	--	S	Function unknown	hypothetical protein PRUPE_ppa000099mg [Prunus persica]
MSTRG.3711.4	0.734638	1.51347	0.880941	0	0	0.001661	0	0	0.00419	0	0	0	0	0	0	gene3316	0	0	0	0	0	0	0	0	0	0	0	0	0	0	0	--	--	--	[R]	General function prediction only	Leucine rich repeat;; Leucine Rich repeats (2 copies);; Leucine Rich Repeat;; Leucine Rich repeat;; Leucine rich repeat;; Leucine rich repeat N-terminal domain	Receptor-like protein 12 (Precursor) GN=RLP12 OS=Arabidopsis thaliana (Mouse-ear cress) PE=2 SV=2	R	General function prediction only	PREDICTED: receptor-like protein 12 [Vitis vinifera]
MSTRG.3711.4	0.734638	1.51347	0.880941	0	0	0.001661	0	0	0.00419	0	0	0	0	0	0	gene3317	0.0171	0	0	0.104435	0.166894	0.184751	0.719931	0.400496	0.414358	0.911076	0.449824	0.919489	0.435792	0.186565	0.492188	Biological Process: metabolic process (GO:0008152);; Molecular Function: transferase activity, transferring hexosyl groups (GO:0016758);;	K13080|0|vvi:100244875|K13080 flavanone 7-O-glucoside 2''-O-beta-L-rhamnosyltransferase [EC:2.4.1.236] | (RefSeq) flavanone 7-O-glucoside 2''-O-beta-L-rhamnosyltransferase	Flavonoid biosynthesis (ko00941);; Flavone and flavonol biosynthesis (ko00944)	[GC]	Carbohydrate transport and metabolism;; Energy production and conversion	UDP-glucoronosyl and UDP-glucosyl transferase;; Glycosyl transferase family 1	Flavanone 7-O-glucoside 2&apos;&apos;-O-beta-L-rhamnosyltransferase GN=C12RT1 OS=Citrus maxima (Pomelo) PE=1 SV=2	S	Function unknown	PREDICTED: flavanone 7-O-glucoside 2&apos;&apos;-O-beta-L-rhamnosyltransferase [Vitis vinifera]
MSTRG.28052.1	3.83964	5.13092	3.43187	0	0	0	1.4381	2.52978	0	0	0	0	5.89352	0	0.03661	gene24967	47.003	67.8601	59.9715	49.1879	62.9167	45.7867	99.2162	100.393	100.969	80.0684	73.4384	90.3659	69.427	108.801	79.5363	Molecular Function: indole-3-glycerol-phosphate synthase activity (GO:0004425);; Biological Process: tryptophan metabolic process (GO:0006568);;	K01609|0|mdm:103426003|K01609 indole-3-glycerol phosphate synthase [EC:4.1.1.48] | (RefSeq) indole-3-glycerol phosphate synthase, chloroplastic-like	Phenylalanine, tyrosine and tryptophan biosynthesis (ko00400);; Biosynthesis of amino acids (ko01230)	[E]	Amino acid transport and metabolism	Indole-3-glycerol phosphate synthase	Indole-3-glycerol phosphate synthase, chloroplastic (Precursor) GN=At2g04400 OS=Arabidopsis thaliana (Mouse-ear cress) PE=2 SV=2	E	Amino acid transport and metabolism	Indole-3-glycerol phosphate synthase [Morus notabilis]
MSTRG.28052.1	3.83964	5.13092	3.43187	0	0	0	1.4381	2.52978	0	0	0	0	5.89352	0	0.03661	gene24958	11.4269	11.7571	11.4019	12.674	14.942	12.6393	21.768	20.1104	19.5622	27.5189	30.3228	33.166	15.923	15.8143	16.4322	Cellular Component: kinesin complex (GO:0005871);; Molecular Function: kinesin binding (GO:0019894);;	--	--	[S]	Function unknown	Armadillo/beta-catenin-like repeat;; Cytochrome C'	U-box domain-containing protein 3 GN=PUB3 OS=Arabidopsis thaliana (Mouse-ear cress) PE=2 SV=2	S	Function unknown	U-box domain-containing protein 3 [Morus notabilis]
MSTRG.28052.1	3.83964	5.13092	3.43187	0	0	0	1.4381	2.52978	0	0	0	0	5.89352	0	0.03661	gene24972	5.39861	6.35789	6.64543	6.39715	5.73609	6.1038	7.77895	7.71629	7.10171	7.17947	8.1984	6.32385	5.04935	8.95816	8.84558	--	K17964|1.0367e-77|vvi:100245882|K17964 leucine-rich PPR motif-containing protein, mitochondrial | (RefSeq) pentatricopeptide repeat-containing protein At5g61990, mitochondrial	--	[R]	General function prediction only	PPR repeat family;; PPR repeat;; PPR repeat;; Pentatricopeptide repeat domain	Pentatricopeptide repeat-containing protein At1g05670, mitochondrial (Precursor) GN=At1g05670 OS=Arabidopsis thaliana (Mouse-ear cress) PE=2 SV=1	R	General function prediction only	PREDICTED: pentatricopeptide repeat-containing protein At5g61990, mitochondrial-like [Vitis vinifera]
MSTRG.28052.1	3.83964	5.13092	3.43187	0	0	0	1.4381	2.52978	0	0	0	0	5.89352	0	0.03661	gene24965	16.7959	0	16.5086	12.4123	7.96381	14.1906	19.4874	19.4133	0	23.1729	21.0059	0	18.4432	20.817	18.3631	--	--	--	--	--	--	--	S	Function unknown	PREDICTED: uncharacterized protein LOC103329132 [Prunus mume]
MSTRG.28052.1	3.83964	5.13092	3.43187	0	0	0	1.4381	2.52978	0	0	0	0	5.89352	0	0.03661	gene24980	0.324901	0.228463	0.217388	0.462569	0	0.308397	0.151689	0.228757	0.151913	0.167604	0	0	0.508136	0	0.161687	--	--	--	--	--	Fasciclin domain	Fasciclin-like arabinogalactan protein 2 (Precursor) GN=FLA2 OS=Arabidopsis thaliana (Mouse-ear cress) PE=1 SV=1	R	General function prediction only	PREDICTED: fasciclin-like arabinogalactan protein 2 [Prunus mume]
MSTRG.28052.1	3.83964	5.13092	3.43187	0	0	0	1.4381	2.52978	0	0	0	0	5.89352	0	0.03661	gene24976	4.86813	4.20829	4.75632	2.09346	2.087	2.57702	2.55667	3.36223	3.47839	2.7863	3.20391	2.69482	2.84172	1.7813	1.70762	Molecular Function: NAD+ diphosphatase activity (GO:0000210);;	--	--	[T]	Signal transduction mechanisms	NUDIX domain	Nudix hydrolase 2 GN=MNJ7.24 OS=Arabidopsis thaliana (Mouse-ear cress) PE=1 SV=1	T	Signal transduction mechanisms	hypothetical protein PRUPE_ppa007741mg [Prunus persica]
MSTRG.28052.1	3.83964	5.13092	3.43187	0	0	0	1.4381	2.52978	0	0	0	0	5.89352	0	0.03661	gene24963	2.61634	3.41041	3.3106	2.81245	2.09245	3.09701	5.55192	2.88191	3.62604	13.0923	7.65907	9.66211	2.65614	3.24675	4.09795	Molecular Function: nucleotide binding (GO:0000166);; Molecular Function: RNA binding (GO:0003723);; Cellular Component: intracellular ribonucleoprotein complex (GO:0030529);;	K12741|4.6303e-125|gmx:100801373|K12741 heterogeneous nuclear ribonucleoprotein A1/A3 | (RefSeq) heterogeneous nuclear ribonucleoprotein A3 homolog 2	Spliceosome (ko03040)	[R]	General function prediction only	RNA recognition motif. (a.k.a. RRM, RBD, or RNP domain);; RNA recognition motif (a.k.a. RRM, RBD, or RNP domain);; RNA recognition motif. (a.k.a. RRM, RBD, or RNP domain)	Heterogeneous nuclear ribonucleoprotein 1 GN=RNP1 OS=Arabidopsis thaliana (Mouse-ear cress) PE=1 SV=1	A	RNA processing and modification	Heterogeneous nuclear ribonucleoprotein 27C [Morus notabilis]
MSTRG.28052.1	3.83964	5.13092	3.43187	0	0	0	1.4381	2.52978	0	0	0	0	5.89352	0	0.03661	gene24957	4.56913	4.39818	4.86481	7.02189	7.61582	4.18755	6.63025	8.81658	4.55496	4.16545	4.93984	3.8602	4.7227	6.24209	7.49686	--	--	--	--	--	--	--	S	Function unknown	hypothetical protein PRUPE_ppa003544mg [Prunus persica]
MSTRG.28052.1	3.83964	5.13092	3.43187	0	0	0	1.4381	2.52978	0	0	0	0	5.89352	0	0.03661	gene24959	0	0	0	0	0	0	0	0	0	0.030896	0	0	0	0	0	--	--	--	--	--	--	--	--	--	--
MSTRG.28052.1	3.83964	5.13092	3.43187	0	0	0	1.4381	2.52978	0	0	0	0	5.89352	0	0.03661	gene24970	18.6076	16.7086	17.8446	5.37603	8.54429	9.75173	6.79647	9.39936	12.7906	8.82776	11.4312	9.28169	10.4789	10.7379	0	--	--	--	--	--	Cleavage site for pathogenic type III effector avirulence factor Avr	RPM1-interacting protein 4 GN=RIN4 OS=Arabidopsis thaliana (Mouse-ear cress) PE=1 SV=1	S	Function unknown	PREDICTED: RPM1-interacting protein 4-like [Malus domestica]
MSTRG.28052.1	3.83964	5.13092	3.43187	0	0	0	1.4381	2.52978	0	0	0	0	5.89352	0	0.03661	gene24978	0	0	0	0	0	0	0	0	0	0	0	0	0	0	0
MSTRG.28052.1	3.83964	5.13092	3.43187	0	0	0	1.4381	2.52978	0	0	0	0	5.89352	0	0.03661	gene24969	0.954504	0.696593	1.19473	0.606099	0.820785	0.358675	1.3183	1.54098	0.982943	1.19949	1.24673	0.518203	0.916611	0.823271	0.975737	Cellular Component: endoplasmic reticulum membrane (GO:0005789);; Cellular Component: Golgi apparatus (GO:0005794);; Biological Process: intracellular protein transport (GO:0006886);; Molecular Function: protein transmembrane transporter activity (GO:0008320);; Cellular Component: integral component of membrane (GO:0016021);; Cellular Component: COPII-coated ER to Golgi transport vesicle (GO:0030…	K20347|1.47123e-118|vvi:100245903|K20347 p24 family protein beta-1 | (RefSeq) transmembrane emp24 domain-containing protein p24beta2	--	[U]	Intracellular trafficking, secretion, and vesicular transport	emp24/gp25L/p24 family/GOLD	Transmembrane emp24 domain-containing protein p24beta2 (Precursor) GN=At3g07680 OS=Arabidopsis thaliana (Mouse-ear cress) PE=1 SV=1	U	Intracellular trafficking, secretion, and vesicular transport	PREDICTED: transmembrane emp24 domain-containing protein p24beta2-like [Nelumbo nucifera]
MSTRG.28052.1	3.83964	5.13092	3.43187	0	0	0	1.4381	2.52978	0	0	0	0	5.89352	0	0.03661	gene24961	4.59009	4.74986	1.96246	7.15386	6.11815	6.61364	8.62883	9.54215	8.58755	9.00583	7.466	9.33218	6.94379	6.08683	8.10819	--	--	--	--	--	Protein of unknown function (DUF1296)	--	S	Function unknown	PREDICTED: putative GPI-anchored protein PB15E9.01c isoform X2 [Prunus mume]
MSTRG.28052.1	3.83964	5.13092	3.43187	0	0	0	1.4381	2.52978	0	0	0	0	5.89352	0	0.03661	gene24977	0	0	0	0	0	0	0.197396	0	0	0.394634	0.221676	0	0	0	0	Cellular Component: nucleus (GO:0005634);; Cellular Component: cytoplasm (GO:0005737);; Biological Process: response to zinc ion (GO:0010043);;	--	--	[R]	General function prediction only	Galactose oxidase, central domain;; Galactose oxidase, central domain;; Kelch motif;; Kelch motif;; Kelch motif;; Kelch motif	Nitrile-specifier protein 5 GN=NSP5 OS=Arabidopsis thaliana (Mouse-ear cress) PE=2 SV=1	R	General function prediction only	PREDICTED: nitrile-specifier protein 5 [Prunus mume]
MSTRG.28052.1	3.83964	5.13092	3.43187	0	0	0	1.4381	2.52978	0	0	0	0	5.89352	0	0.03661	gene24962	6.44156	5.12513	4.99028	3.66018	3.19586	4.338	5.04971	5.39167	5.25731	8.03455	6.59748	6.05491	3.15103	4.84475	5.96947	--	--	--	--	--	Protein of unknown function (DUF1296)	--	S	Function unknown	hypothetical protein PRUPE_ppa001246mg [Prunus persica]
MSTRG.28052.1	3.83964	5.13092	3.43187	0	0	0	1.4381	2.52978	0	0	0	0	5.89352	0	0.03661	gene24964	17.6053	21.5644	21.9743	38.7904	42.8502	45.1618	45.4537	48.5678	55.5181	83.9634	95.3726	63.4412	37.992	40.7365	40.8915	Biological Process: long-chain fatty acid metabolic process (GO:0001676);; Molecular Function: long-chain fatty acid-CoA ligase activity (GO:0004467);; Cellular Component: endoplasmic reticulum (GO:0005783);; Cellular Component: Golgi apparatus (GO:0005794);; Biological Process: fatty acid biosynthetic process (GO:0006633);; Cellular Component: chloroplast envelope (GO:0009941);;	K01897|0|pper:PRUPE_ppa002006mg|K01897 long-chain acyl-CoA synthetase [EC:6.2.1.3] | (RefSeq) hypothetical protein	Fatty acid biosynthesis (ko00061);; Fatty acid degradation (ko00071);; Fatty acid metabolism (ko01212);; Peroxisome (ko04146)	[I]	Lipid transport and metabolism	AMP-binding enzyme	Long chain acyl-CoA synthetase 8 GN=LACS8 OS=Arabidopsis thaliana (Mouse-ear cress) PE=1 SV=1	I	Lipid transport and metabolism	hypothetical protein PRUPE_ppa002006mg [Prunus persica]
MSTRG.28052.1	3.83964	5.13092	3.43187	0	0	0	1.4381	2.52978	0	0	0	0	5.89352	0	0.03661	gene24981	2.89967	3.00294	2.31916	5.87539	10.2677	6.9438	8.52903	9.76633	9.58796	6.99274	6.96861	5.89649	9.52077	4.73777	6.89732	Molecular Function: transcription factor activity, sequence-specific DNA binding (GO:0003700);; Cellular Component: nucleus (GO:0005634);; Biological Process: regulation of transcription, DNA-templated (GO:0006355);; Molecular Function: sequence-specific DNA binding (GO:0043565);; Molecular Function: protein heterodimerization activity (GO:0046982);;	--	--	[K]	Transcription	Histone-like transcription factor (CBF/NF-Y) and archaeal histone;; Core histone H2A/H2B/H3/H4	Nuclear transcription factor Y subunit B-3 OS=Arabidopsis thaliana (Mouse-ear cress) PE=2 SV=1	B	Chromatin structure and dynamics	hypothetical protein JCGZ_18501 [Jatropha curcas]
MSTRG.28052.1	3.83964	5.13092	3.43187	0	0	0	1.4381	2.52978	0	0	0	0	5.89352	0	0.03661	gene24975	0	0	0	0	0	0	0	0	0	0	0	0	0	0	0
MSTRG.28052.1	3.83964	5.13092	3.43187	0	0	0	1.4381	2.52978	0	0	0	0	5.89352	0	0.03661	gene24960	0	0.027074	0.002649	0.013604	0.004012	0	0.056687	0.140574	0.008215	0.945839	1.37924	1.14021	0.014373	0.003503	0.127746	--	--	--	--	--	Domain of unknown function (DUF4228)	--	S	Function unknown	PREDICTED: uncharacterized protein LOC103405244 [Malus domestica]
MSTRG.28052.1	3.83964	5.13092	3.43187	0	0	0	1.4381	2.52978	0	0	0	0	5.89352	0	0.03661	gene24966	22.8252	23.9953	32.0762	22.0926	25.8518	15.3832	26.7477	27.165	24.2768	30.11	25.6223	30.1847	26.8778	32.7988	31.0062	Biological Process: maltose metabolic process (GO:0000023);; Cellular Component: chloroplast (GO:0009507);; Biological Process: chloroplast relocation (GO:0009902);; Biological Process: thylakoid membrane organization (GO:0010027);; Biological Process: starch biosynthetic process (GO:0019252);; Biological Process: isopentenyl diphosphate biosynthetic process, methylerythritol 4-phosphate pathway …	--	--	[R]	General function prediction only	Rubisco LSMT substrate-binding;; SET domain	Ribulose-1,5 bisphosphate carboxylase/oxygenase large subunit N-methyltransferase, chloroplastic (Precursor) GN=RBCMT OS=Nicotiana tabacum (Common tobacco) PE=2 SV=1	R	General function prediction only	PREDICTED: ribulose-1,5 bisphosphate carboxylase/oxygenase large subunit N-methyltransferase, chloroplastic-like [Fragaria vesca subsp. vesca]
MSTRG.28052.1	3.83964	5.13092	3.43187	0	0	0	1.4381	2.52978	0	0	0	0	5.89352	0	0.03661	gene24979	0	0	0	0	0	0	0	0	0	0	0	0	0	0	0
MSTRG.28052.1	3.83964	5.13092	3.43187	0	0	0	1.4381	2.52978	0	0	0	0	5.89352	0	0.03661	gene24968	1.33643	1.5769	1.52302	2.42705	3.09118	3.27849	6.71279	7.3192	6.79265	5.24505	4.95807	6.38854	4.90951	5.66158	4.88732	--	--	--	--	--	--	--	S	Function unknown	hypothetical protein L484_004865 [Morus notabilis]
MSTRG.28052.1	3.83964	5.13092	3.43187	0	0	0	1.4381	2.52978	0	0	0	0	5.89352	0	0.03661	gene24971	56.3558	52.5799	51.3915	54.6042	42.2703	38.2778	43.1537	71.7991	58.0414	41.1636	46.9775	60.7597	49.8777	56.8812	47.0695	Molecular Function: acetyl-CoA C-acetyltransferase activity (GO:0003985);; Biological Process: metabolic process (GO:0008152);;	K00626|0|gmx:100776777|K00626 acetyl-CoA C-acetyltransferase [EC:2.3.1.9] | (RefSeq) acetyl-CoA acetyltransferase, cytosolic 1	Fatty acid degradation (ko00071);; Synthesis and degradation of ketone bodies (ko00072);; Valine, leucine and isoleucine degradation (ko00280);; Lysine degradation (ko00310);; Tryptophan metabolism (ko00380);; Pyruvate metabolism (ko00620);; Glyoxylate and dicarboxylate metabolism (ko00630);; Propanoate metabolism (ko00640);; Butanoate metabolism (ko00650);; Terpenoid backbone biosynthesis (ko009…	[I]	Lipid transport and metabolism	Thiolase, N-terminal domain;; Thiolase, C-terminal domain;; Beta-ketoacyl synthase, N-terminal domain	Acetyl-CoA acetyltransferase, cytosolic 1 GN=MIF21.12 OS=Arabidopsis thaliana (Mouse-ear cress) PE=2 SV=1	I	Lipid transport and metabolism	PREDICTED: acetyl-CoA acetyltransferase, cytosolic 1 [Nelumbo nucifera]
MSTRG.15403.28	2.30357	0.023919	3.13241	0.026622	0.001221	0	0.001101	0	0	3.00144	0	0.001818	0.019365	0	0.000828	gene13523	4.62778	3.23001	3.25952	3.90745	3.38821	2.62404	2.0311	1.40814	1.27858	0.934403	1.35756	0.846399	1.668	2.01315	2.2654	Molecular Function: FMN binding (GO:0010181);; Molecular Function: 12-oxophytodienoate reductase activity (GO:0016629);; Biological Process: oxidation-reduction process (GO:0055114);;	K05894|2.31163e-70|mdm:103429699|K05894 12-oxophytodienoic acid reductase [EC:1.3.1.42] | (RefSeq) 12-oxophytodienoate reductase 2-like	--	[CR]	Energy production and conversion;; General function prediction only	NADH:flavin oxidoreductase / NADH oxidase family	12-oxophytodienoate reductase 2 GN=OPR2 OS=Arabidopsis thaliana (Mouse-ear cress) PE=1 SV=2	C	Energy production and conversion	PREDICTED: uncharacterized protein LOC103429699 [Malus domestica]
MSTRG.15403.28	2.30357	0.023919	3.13241	0.026622	0.001221	0	0.001101	0	0	3.00144	0	0.001818	0.019365	0	0.000828	gene13522	0	0	0	0	0	0	0	0	0	0	0	0	0	0	0
MSTRG.15403.28	2.30357	0.023919	3.13241	0.026622	0.001221	0	0.001101	0	0	3.00144	0	0.001818	0.019365	0	0.000828	gene13528	0	0	0	0	0	0	0	0	0	0	0	0	0	0	0
MSTRG.15403.28	2.30357	0.023919	3.13241	0.026622	0.001221	0	0.001101	0	0	3.00144	0	0.001818	0.019365	0	0.000828	gene13529	1.19259	1.28848	3.43777	2.18691	2.87535	2.06183	0.037403	3.79675	4.13123	0.031622	3.25608	0.027006	3.07558	2.86656	2.42482	Molecular Function: nucleotide binding (GO:0000166);; Molecular Function: RNA binding (GO:0003723);; Cellular Component: intracellular ribonucleoprotein complex (GO:0030529);;	K12898|2.51601e-104|pvu:PHAVU_003G269800g|K12898 heterogeneous nuclear ribonucleoprotein F/H | (RefSeq) hypothetical protein	--	[A]	RNA processing and modification	RNA recognition motif (a.k.a. RRM, RBD, or RNP domain);; RNA recognition motif. (a.k.a. RRM, RBD, or RNP domain);; RNA recognition motif. (a.k.a. RRM, RBD, or RNP domain)	--	A	RNA processing and modification	hypothetical protein PHAVU_003G269800g [Phaseolus vulgaris]
MSTRG.15403.28	2.30357	0.023919	3.13241	0.026622	0.001221	0	0.001101	0	0	3.00144	0	0.001818	0.019365	0	0.000828	gene13530	5.93651	4.49495	4.44194	3.38092	3.99049	4.73976	8.99971	9.96852	10.4653	8.35751	6.62427	6.85647	3.70569	5.55259	5.23924	Molecular Function: glucosylceramidase activity (GO:0004348);; Cellular Component: Golgi apparatus (GO:0005794);; Cellular Component: plasma membrane (GO:0005886);; Biological Process: glucosylceramide catabolic process (GO:0006680);; Cellular Component: integral component of membrane (GO:0016021);;	K17108|0|pop:POPTR_0019s10160g|K17108 non-lysosomal glucosylceramidase [EC:3.2.1.45] | (RefSeq) POPTRDRAFT_1108286; hypothetical protein	Other glycan degradation (ko00511);; Sphingolipid metabolism (ko00600)	[G]	Carbohydrate transport and metabolism	Protein of unknown function, DUF608;; beta-Glucocerebrosidase 2 N terminal	--	G	Carbohydrate transport and metabolism	PREDICTED: non-lysosomal glucosylceramidase isoform X2 [Populus euphratica]
MSTRG.22871.7	0	0	0	0.41097	0.43158	0.055747	0.259986	0.234537	0.168002	0.520584	0	0.338072	0.087162	0.551766	0.715301	gene20297	0	0	0.04722	0	0	0.022976	0	0	0	0	0	0	0	0	0	--	K15639|0|pmum:103342000|K15639 PHYB activation tagged suppressor 1 [EC:1.14.-.-] | (RefSeq) cytochrome P450 CYP749A22-like	Brassinosteroid biosynthesis (ko00905)	[QI]	Secondary metabolites biosynthesis, transport and catabolism;; Lipid transport and metabolism	Cytochrome P450	Cytochrome P450 CYP749A22 OS=Panax ginseng (Korean ginseng) PE=2 SV=1	Q	Secondary metabolites biosynthesis, transport and catabolism	Cytochrome P450 734A1 [Morus notabilis]
MSTRG.22871.7	0	0	0	0.41097	0.43158	0.055747	0.259986	0.234537	0.168002	0.520584	0	0.338072	0.087162	0.551766	0.715301	gene20296	3.75184	5.79965	6.45665	4.21729	4.4167	4.01303	1.3159	1.3864	0.39434	0.936964	1.85753	1.61464	2.70659	5.06926	4.26121	--	K15639|0|pper:PRUPE_ppa004328mg|K15639 PHYB activation tagged suppressor 1 [EC:1.14.-.-] | (RefSeq) hypothetical protein	Brassinosteroid biosynthesis (ko00905)	[QI]	Secondary metabolites biosynthesis, transport and catabolism;; Lipid transport and metabolism	Cytochrome P450	Cytochrome P450 CYP749A22 OS=Panax ginseng (Korean ginseng) PE=2 SV=1	Q	Secondary metabolites biosynthesis, transport and catabolism	hypothetical protein PRUPE_ppa004328mg [Prunus persica]
MSTRG.15292.7	0	0.000577	0	0.138904	0.134969	0.119152	0.208399	0.157895	0.144986	0	0.132453	0	0	0.000766	0	gene13454	0	0	0	0	0	0.02096	0.022257	0	0.021943	0	0	0	0.018429	0	0	Cellular Component: plasma membrane (GO:0005886);; Biological Process: oligopeptide transport (GO:0006857);; Molecular Function: oligopeptide transporter activity (GO:0015198);; Biological Process: transmembrane transport (GO:0055085);;	--	--	[T]	Signal transduction mechanisms	OPT oligopeptide transporter protein	Oligopeptide transporter 2 GN=OPT2 OS=Arabidopsis thaliana (Mouse-ear cress) PE=2 SV=2	P	Inorganic ion transport and metabolism	PREDICTED: oligopeptide transporter 2-like [Pyrus x bretschneideri]
MSTRG.15292.7	0	0.000577	0	0.138904	0.134969	0.119152	0.208399	0.157895	0.144986	0	0.132453	0	0	0.000766	0	gene13458	20.0076	18.84	17.7144	6.81406	10.8068	11.0561	5.03198	5.5965	6.03398	1.86437	1.75766	1.89293	5.62622	5.53552	6.50442	Biological Process: activation of MAPKK activity (GO:0000186);; Molecular Function: MAP kinase kinase kinase activity (GO:0004709);; Molecular Function: ATP binding (GO:0005524);;	--	--	[T]	Signal transduction mechanisms	Ethylene-responsive protein kinase Le-CTR1;; Protein tyrosine kinase;; Protein kinase domain	Serine/threonine-protein kinase CTR1 GN=CTR1 OS=Arabidopsis thaliana (Mouse-ear cress) PE=1 SV=1	T	Signal transduction mechanisms	Serine/threonine-protein kinase [Morus notabilis]
MSTRG.15292.7	0	0.000577	0	0.138904	0.134969	0.119152	0.208399	0.157895	0.144986	0	0.132453	0	0	0.000766	0	gene13459	32.9623	27.9444	27.8796	36.3455	34.6673	32.0591	46.9893	40.9783	40.8476	73.3324	58.0396	56.6202	38.793	30.5065	33.8599	Molecular Function: electron carrier activity (GO:0009055);; Biological Process: abscisic acid biosynthetic process (GO:0009688);; Molecular Function: metal ion binding (GO:0046872);; Molecular Function: iron-sulfur cluster binding (GO:0051536);;	--	--	--	--	2Fe-2S iron-sulfur cluster binding domain	--	R	General function prediction only	PREDICTED: uncharacterized protein LOC100250753 [Vitis vinifera]
MSTRG.15292.7	0	0.000577	0	0.138904	0.134969	0.119152	0.208399	0.157895	0.144986	0	0.132453	0	0	0.000766	0	gene13455	35.1689	7.53561	24.436	29.6428	30.8499	5.03791	43.5721	12.2107	41.8067	31.6342	30.7185	29.4049	32.3848	39.5822	36.4996	Cellular Component: membrane (GO:0016020);;	--	--	[R]	General function prediction only	PPR repeat family;; PPR repeat;; PPR repeat;; Pentatricopeptide repeat domain;; Mitochondrial 28S ribosomal protein S27;; Tetratricopeptide repeat;; Evolutionarily conserved signalling intermediate in Toll pathway;; Tetratricopeptide repeat;; Mitochondrial ATPase expression	Pentatricopeptide repeat-containing protein At1g09900 GN=At1g09900 OS=Arabidopsis thaliana (Mouse-ear cress) PE=2 SV=1	R	General function prediction only	hypothetical protein L484_025557 [Morus notabilis]
MSTRG.30655.4	0	0	0	0.521832	0.816968	0.762539	0.787874	3.37883	1.87103	0.959851	2.6704	1.85654	2.62118	2.66673	1.5426	gene27148	0	0	0	0.627274	0	0	0	0.217887	0	0	0	0	0	0	0	--	--	--	--	--	Protease inhibitor/seed storage/LTP family	Non-specific lipid-transfer protein (Precursor) OS=Gossypium hirsutum (Upland cotton) PE=2 SV=1	R	General function prediction only	Non-specific lipid-transfer protein, putative [Theobroma cacao]
MSTRG.30655.4	0	0	0	0.521832	0.816968	0.762539	0.787874	3.37883	1.87103	0.959851	2.6704	1.85654	2.62118	2.66673	1.5426	gene27145	0	0.076104	0.04992	0.259754	0.129938	0.054347	0.396736	0.12378	0.191632	0.34336	0.866306	0.252612	0.036092	0.414161	0.081251	--	--	--	[R]	General function prediction only	Leucine Rich repeats (2 copies);; Leucine rich repeat;; Leucine Rich Repeat;; Leucine Rich repeat;; Leucine rich repeat	Receptor-like protein 12 (Precursor) GN=RLP12 OS=Arabidopsis thaliana (Mouse-ear cress) PE=2 SV=2	R	General function prediction only	Receptor-like protein 12 [Morus notabilis]
MSTRG.30655.4	0	0	0	0.521832	0.816968	0.762539	0.787874	3.37883	1.87103	0.959851	2.6704	1.85654	2.62118	2.66673	1.5426	gene27146	0	0	0	0	0	0	0	0	0	0	0	0	0	0	0
MSTRG.30655.4	0	0	0	0.521832	0.816968	0.762539	0.787874	3.37883	1.87103	0.959851	2.6704	1.85654	2.62118	2.66673	1.5426	gene27144	0	0	0	0.023312	0	0.101647	0	0	0	1.21743	0	0.666212	0.446443	0	0.306683	--	--	--	[R]	General function prediction only	Leucine Rich repeats (2 copies);; Leucine rich repeat;; Leucine Rich Repeat;; Leucine Rich repeat;; Leucine rich repeat;; Leucine rich repeat N-terminal domain	Leucine-rich repeat receptor-like serine/threonine-protein kinase BAM1 (Precursor) GN=BAM1 OS=Arabidopsis thaliana (Mouse-ear cress) PE=1 SV=1	R	General function prediction only	PREDICTED: receptor-like protein 12 [Tarenaya hassleriana]
MSTRG.30655.4	0	0	0	0.521832	0.816968	0.762539	0.787874	3.37883	1.87103	0.959851	2.6704	1.85654	2.62118	2.66673	1.5426	gene27147	0.372808	0.671504	0.819646	0.537211	0.265794	0.502922	0.11961	0.045727	0	0	0	0	0	0.411898	0.489398	Biological Process: defense response (GO:0006952);; Biological Process: signal transduction (GO:0007165);; Biological Process: regulation of cellular metabolic process (GO:0031323);; Biological Process: primary metabolic process (GO:0044238);; Biological Process: cellular macromolecule metabolic process (GO:0044260);; Biological Process: response to oxygen-containing compound (GO:1901700);;	--	--	[R]	General function prediction only	Leucine Rich repeats (2 copies);; Leucine Rich Repeat;; Leucine rich repeat;; Leucine Rich repeat	Receptor-like protein 12 (Precursor) GN=RLP12 OS=Arabidopsis thaliana (Mouse-ear cress) PE=2 SV=2	S	Function unknown	Receptor-like protein 12 [Morus notabilis]
MSTRG.16355.1	0.54581	0.966609	0.817145	2.58077	2.07859	2.56636	0.57515	0.904999	0.709733	0.015205	0.029158	0.028597	1.12458	0.510715	1.10094	gene14342	0.03439	0	0	0	0	0	0	0	0	0	0	0	0.032833	0	0	Molecular Function: ATP binding (GO:0005524);; Biological Process: obsolete ATP catabolic process (GO:0006200);; Molecular Function: xenobiotic-transporting ATPase activity (GO:0008559);; Molecular Function: taurine-transporting ATPase activity (GO:0015411);; Cellular Component: integral component of membrane (GO:0016021);; Biological Process: transmembrane transport (GO:0055085);;	K05658|0|cit:102612307|K05658 ATP-binding cassette, subfamily B (MDR/TAP), member 1 [EC:3.6.3.44] | (RefSeq) ABC transporter B family member 9-like	ABC transporters (ko02010)	[Q]	Secondary metabolites biosynthesis, transport and catabolism	ABC transporter transmembrane region;; ABC transporter;; AAA domain;; Predicted ATPase of the ABC class;; RecF/RecN/SMC N terminal domain;; P-loop containing region of AAA domain;; AAA ATPase domain;; Protein of unknown function, DUF258;; AAA domain;; Zeta toxin;; ATPase family associated with various cellular activities (AAA)	ABC transporter B family member 9 GN=F15J5.20 OS=Arabidopsis thaliana (Mouse-ear cress) PE=3 SV=2	Q	Secondary metabolites biosynthesis, transport and catabolism	ABC transporter B family member 9 [Morus notabilis]
MSTRG.16355.1	0.54581	0.966609	0.817145	2.58077	2.07859	2.56636	0.57515	0.904999	0.709733	0.015205	0.029158	0.028597	1.12458	0.510715	1.10094	gene14353	0.089307	0.068893	0.058678	0.044727	0.126209	0.109344	0.048625	0.085424	0.189291	0	0	0.073217	0.035597	0.250873	0.136003	--	--	--	[T]	Signal transduction mechanisms	Leucine Rich repeats (2 copies);; Leucine rich repeat	Putative disease resistance protein RGA1 GN=RGA1 OS=Solanum bulbocastanum (Wild potato) PE=2 SV=2	T	Signal transduction mechanisms	Putative disease resistance protein RGA4 [Morus notabilis]
MSTRG.16355.1	0.54581	0.966609	0.817145	2.58077	2.07859	2.56636	0.57515	0.904999	0.709733	0.015205	0.029158	0.028597	1.12458	0.510715	1.10094	gene14343	4.72905	2.24285	5.83898	3.69207	4.36688	1.23435	7.5949	6.4866	6.04579	0.634539	5.04299	5.31806	0.71706	1.82023	2.21138	--	--	--	[R]	General function prediction only	Leucine Rich repeats (2 copies);; Leucine rich repeat;; Leucine Rich Repeat;; Leucine Rich repeat;; Leucine rich repeat;; Leucine rich repeat N-terminal domain	Receptor-like protein 12 (Precursor) GN=RLP12 OS=Arabidopsis thaliana (Mouse-ear cress) PE=2 SV=2	T	Signal transduction mechanisms	PREDICTED: uncharacterized protein LOC102622520 isoform X1 [Citrus sinensis]
MSTRG.16355.1	0.54581	0.966609	0.817145	2.58077	2.07859	2.56636	0.57515	0.904999	0.709733	0.015205	0.029158	0.028597	1.12458	0.510715	1.10094	gene14349	0.51173	0.995382	0.948801	2.69422	2.58938	3.52907	6.95085	4.74376	3.4142	6.38048	8.67231	10.3752	6.0047	2.27388	2.41873	Molecular Function: protein binding (GO:0005515);; Biological Process: defense response (GO:0006952);; Biological Process: signal transduction (GO:0007165);; Biological Process: multicellular organism development (GO:0007275);; Biological Process: response to abiotic stimulus (GO:0009628);; Biological Process: response to hormone (GO:0009725);; Biological Process: cellular response to organic sub…	--	--	--	--	No apical meristem (NAM) protein	NAC domain-containing protein 55 GN=MJK13.16 OS=Arabidopsis thaliana (Mouse-ear cress) PE=2 SV=1	K	Transcription	PREDICTED: NAC domain-containing protein 19-like [Vitis vinifera]
MSTRG.16355.1	0.54581	0.966609	0.817145	2.58077	2.07859	2.56636	0.57515	0.904999	0.709733	0.015205	0.029158	0.028597	1.12458	0.510715	1.10094	gene14345	4.84198	5.68152	5.37113	6.93078	4.52275	4.10831	3.80962	1.56693	2.66793	1.83585	1.36478	1.35647	4.06245	2.70281	3.25943	Molecular Function: signal transducer activity (GO:0004871);; Biological Process: signal transduction (GO:0007165);; Biological Process: cell-cell signaling (GO:0007267);; Cellular Component: apoplast (GO:0048046);;	--	--	--	--	Rapid ALkalinization Factor (RALF)	Protein RALF-like 32 (Precursor) OS=Arabidopsis thaliana (Mouse-ear cress) PE=3 SV=1	T	Signal transduction mechanisms	hypothetical protein L484_026861 [Morus notabilis]
MSTRG.16355.1	0.54581	0.966609	0.817145	2.58077	2.07859	2.56636	0.57515	0.904999	0.709733	0.015205	0.029158	0.028597	1.12458	0.510715	1.10094	gene14347	2.69814	3.38396	2.12723	2.11812	1.29988	4.54577	0.873769	2.59009	1.12394	0.219376	0.88811	0.895449	0.906796	2.96309	1.55722	--	--	--	[R]	General function prediction only	Leucine Rich repeats (2 copies);; Leucine rich repeat;; Leucine Rich Repeat;; Leucine Rich repeat;; Leucine rich repeat	Receptor-like protein 12 (Precursor) GN=RLP12 OS=Arabidopsis thaliana (Mouse-ear cress) PE=2 SV=2	S	Function unknown	Receptor-like protein 12 [Morus notabilis]
MSTRG.16355.1	0.54581	0.966609	0.817145	2.58077	2.07859	2.56636	0.57515	0.904999	0.709733	0.015205	0.029158	0.028597	1.12458	0.510715	1.10094	gene14351	0	0	0	0.030477	0	0	0.019132	0	0	0	0.041232	0	0	0	0	--	--	--	[T]	Signal transduction mechanisms	NB-ARC domain	Putative disease resistance protein RGA4 GN=RGA4 OS=Solanum bulbocastanum (Wild potato) PE=2 SV=1	T	Signal transduction mechanisms	Putative disease resistance protein RGA4 [Morus notabilis]
MSTRG.16355.1	0.54581	0.966609	0.817145	2.58077	2.07859	2.56636	0.57515	0.904999	0.709733	0.015205	0.029158	0.028597	1.12458	0.510715	1.10094	gene14350	0.013186	0	0	0.029691	0.016134	0	0.130782	0	0.081469	0	0.035617	0	0.033847	0.072851	0.013806	--	K19613|4.50413e-69|gmx:102662991|K19613 leucine-rich repeat protein SHOC2 | (RefSeq) putative disease resistance protein RGA3	--	[T]	Signal transduction mechanisms	Leucine rich repeat;; Leucine Rich repeats (2 copies)	Putative disease resistance protein RGA3 GN=RGA3 OS=Solanum bulbocastanum (Wild potato) PE=2 SV=2	T	Signal transduction mechanisms	Putative disease resistance protein RGA4 [Morus notabilis]
MSTRG.16355.1	0.54581	0.966609	0.817145	2.58077	2.07859	2.56636	0.57515	0.904999	0.709733	0.015205	0.029158	0.028597	1.12458	0.510715	1.10094	gene14352	0.31522	0	0.119146	1.13468	0.320086	0.505754	0.648879	0.47702	0.745229	0.341406	0.235528	0.352795	0.753059	0.306219	0.392079	--	--	--	[R]	General function prediction only	3'-5' exonuclease	Werner Syndrome-like exonuclease GN=F18A5.260 OS=Arabidopsis thaliana (Mouse-ear cress) PE=1 SV=1	R	General function prediction only	PREDICTED: Werner Syndrome-like exonuclease [Nicotiana sylvestris]
MSTRG.16355.1	0.54581	0.966609	0.817145	2.58077	2.07859	2.56636	0.57515	0.904999	0.709733	0.015205	0.029158	0.028597	1.12458	0.510715	1.10094	gene14348	0.179061	0.004542	0.006303	0.116768	0.005582	0.110374	0.202878	0.370852	0.515665	0.005479	0.111975	0.046157	0.10883	0.247107	0.133027	Molecular Function: serine-type carboxypeptidase activity (GO:0004185);; Biological Process: proteolysis (GO:0006508);;	K16297|3.4855e-49|tcc:TCM_023810|K16297 serine carboxypeptidase-like clade II [EC:3.4.16.-] | (RefSeq) Serine carboxypeptidase 45	--	[OE]	Posttranslational modification, protein turnover, chaperones;; Amino acid transport and metabolism	Serine carboxypeptidase	Serine carboxypeptidase-like 45 (Precursor) GN=SCPL45 OS=Arabidopsis thaliana (Mouse-ear cress) PE=2 SV=1	O	Posttranslational modification, protein turnover, chaperones	PREDICTED: serine carboxypeptidase-like 45 [Vitis vinifera]
MSTRG.16355.1	0.54581	0.966609	0.817145	2.58077	2.07859	2.56636	0.57515	0.904999	0.709733	0.015205	0.029158	0.028597	1.12458	0.510715	1.10094	gene14346	9.81443	11.6183	10.8915	14.2173	17.0883	18.8011	12.4692	13.6639	13.7138	1.71539	2.87502	2.92909	5.90897	10.8728	11.3926	--	--	--	[R]	General function prediction only	Leucine Rich repeats (2 copies);; Leucine rich repeat;; Leucine Rich Repeat;; Leucine Rich repeat;; Leucine rich repeat N-terminal domain;; Leucine rich repeat	Probable leucine-rich repeat receptor-like protein kinase At1g35710 (Precursor) GN=At1g35710 OS=Arabidopsis thaliana (Mouse-ear cress) PE=2 SV=1	R	General function prediction only	PREDICTED: receptor-like protein 12 [Vitis vinifera]
MSTRG.25799.1	0	0	0	0.335928	1.0881	0.70933	0	0	0	0	0	0	0	0	0	gene22957	0	0	0	0	0	0	0	0.078454	0.008024	0	0	0.034787	0	0.022422	0	--	--	--	[R]	General function prediction only	Domain of unknown function (DUF4283)	--	R	General function prediction only	Kinesin-4 -like protein [Gossypium arboreum]
MSTRG.25799.1	0	0	0	0.335928	1.0881	0.70933	0	0	0	0	0	0	0	0	0	gene22953	0.09234	0.06478	0	0.063509	0	0.008863	0	0.008084	0	0	0.057329	0.034985	0.051695	0.026735	0	--	--	--	--	--	Plant protein of unknown function	UPF0481 protein At3g47200 GN=At3g47200 OS=Arabidopsis thaliana (Mouse-ear cress) PE=2 SV=1	S	Function unknown	PREDICTED: uncharacterized protein LOC101314016 [Fragaria vesca subsp. vesca]
MSTRG.25799.1	0	0	0	0.335928	1.0881	0.70933	0	0	0	0	0	0	0	0	0	gene22938	0	0.010874	0	0.029643	0	0	0	0	0	0	0	0	0	0	0	Molecular Function: nucleotide binding (GO:0000166);; Biological Process: metabolic process (GO:0008152);; Biological Process: response to abiotic stimulus (GO:0009628);; Molecular Function: ATPase activity, coupled to transmembrane movement of substances (GO:0042626);; Biological Process: single-organism process (GO:0044699);;	--	--	[Q]	Secondary metabolites biosynthesis, transport and catabolism	ABC-2 type transporter;; ABC transporter;; AAA domain;; P-loop containing region of AAA domain;; Protein of unknown function, DUF258	ABC transporter G family member 15 GN=MSA6.13 OS=Arabidopsis thaliana (Mouse-ear cress) PE=2 SV=2	Q	Secondary metabolites biosynthesis, transport and catabolism	PREDICTED: ABC transporter G family member 15-like isoform X1 [Populus euphratica]
MSTRG.25799.1	0	0	0	0.335928	1.0881	0.70933	0	0	0	0	0	0	0	0	0	gene22951	0	0	0	0.025197	0	0	0.014025	0.050314	0.013828	0.747741	0.388859	0.414286	0.028724	0.071593	0.011717	--	--	--	--	--	Plant protein of unknown function	UPF0481 protein At3g47200 GN=At3g47200 OS=Arabidopsis thaliana (Mouse-ear cress) PE=2 SV=1	S	Function unknown	hypothetical protein CICLE_v10004884mg [Citrus clementina]
MSTRG.25799.1	0	0	0	0.335928	1.0881	0.70933	0	0	0	0	0	0	0	0	0	gene22944	0.400826	0.16399	0.268906	0.5951	0.210041	0.184282	0.193912	0.200089	0.189978	0.062615	0.227103	0.166498	0.146933	0.104745	0.115191	Molecular Function: transcription factor activity, sequence-specific DNA binding (GO:0003700);; Cellular Component: nucleus (GO:0005634);; Biological Process: regulation of transcription, DNA-templated (GO:0006355);; Biological Process: toxin catabolic process (GO:0009407);; Biological Process: response to heat (GO:0009408);; Molecular Function: sequence-specific DNA binding (GO:0043565);; Biolog…	K09419|1.2877e-117|pmum:103342403|K09419 heat shock transcription factor, other eukaryote | (RefSeq) heat stress transcription factor B-3	--	[K]	Transcription	HSF-type DNA-binding;; Uncharacterized conserved protein H4 (DUF2046)	Heat stress transcription factor B-3 GN=T32G6.21 OS=Arabidopsis thaliana (Mouse-ear cress) PE=2 SV=1	K	Transcription	PREDICTED: heat stress transcription factor B-3 [Prunus mume]
MSTRG.25799.1	0	0	0	0.335928	1.0881	0.70933	0	0	0	0	0	0	0	0	0	gene22939	0	0	0	0.003519	0	0.02244	0	0	0.028969	0.053203	0.033042	0	0.023145	0.005779	0	--	--	--	[Q]	Secondary metabolites biosynthesis, transport and catabolism	ABC transporter;; ABC-2 type transporter;; AAA domain;; P-loop containing region of AAA domain;; Protein of unknown function, DUF258	ABC transporter G family member 15 GN=MSA6.13 OS=Arabidopsis thaliana (Mouse-ear cress) PE=2 SV=2	V	Defense mechanisms	hypothetical protein PRUPE_ppa002312mg [Prunus persica]
MSTRG.25799.1	0	0	0	0.335928	1.0881	0.70933	0	0	0	0	0	0	0	0	0	gene22954	0.026637	0.04089	0.222619	0.103609	0.057994	0	0.050642	0.04173	0	0.015578	0.048008	0.073242	0.022811	0.025924	0.145523	--	--	--	--	--	Plant protein of unknown function	UPF0481 protein At3g47200 GN=At3g47200 OS=Arabidopsis thaliana (Mouse-ear cress) PE=2 SV=1	S	Function unknown	PREDICTED: UPF0481 protein At3g47200-like [Nicotiana sylvestris]
MSTRG.25799.1	0	0	0	0.335928	1.0881	0.70933	0	0	0	0	0	0	0	0	0	gene22950	14.5765	9.71052	8.25569	8.75858	9.29657	9.74179	11.033	15.9305	15.379	25.1449	16.8021	13.8683	14.5761	10.0699	15.0287	Molecular Function: nucleotide binding (GO:0000166);; Molecular Function: pyrroline-5-carboxylate reductase activity (GO:0004735);; Cellular Component: cell wall (GO:0005618);; Cellular Component: cytoplasm (GO:0005737);; Biological Process: threonine catabolic process (GO:0006567);; Biological Process: response to heat (GO:0009408);; Biological Process: response to salt stress (GO:0009651);; Bio…	K00286|1.24143e-151|fve:101295638|K00286 pyrroline-5-carboxylate reductase [EC:1.5.1.2] | (RefSeq) pyrroline-5-carboxylate reductase	Arginine and proline metabolism (ko00330);; Biosynthesis of amino acids (ko01230)	[E]	Amino acid transport and metabolism	Pyrroline-5-carboxylate reductase dimerisation;; NADP oxidoreductase coenzyme F420-dependent;; NAD-dependent glycerol-3-phosphate dehydrogenase N-terminus;; NAD binding domain of 6-phosphogluconate dehydrogenase	Pyrroline-5-carboxylate reductase GN=PROC OS=Pisum sativum (Garden pea) PE=2 SV=1	E	Amino acid transport and metabolism	PREDICTED: pyrroline-5-carboxylate reductase-like [Fragaria vesca subsp. vesca]
MSTRG.25799.1	0	0	0	0.335928	1.0881	0.70933	0	0	0	0	0	0	0	0	0	gene22948	0.459942	0.143383	0.410112	0.760334	1.42955	1.74358	0.863516	0.593817	0.820581	0.402964	0.321306	0.540267	0.551886	0.631678	1.00861	Cellular Component: mitochondrion (GO:0005739);; Molecular Function: methyltransferase activity (GO:0008168);; Biological Process: methylation (GO:0032259);; Biological Process: response to cadmium ion (GO:0046686);;	--	--	[R]	General function prediction only	Methyltransferase domain	--	R	General function prediction only	Putative methyltransferase [Morus notabilis]
MSTRG.25799.1	0	0	0	0.335928	1.0881	0.70933	0	0	0	0	0	0	0	0	0	gene22949	2.67438	1.11858	2.72758	2.43161	5.27602	2.69857	6.35884	5.37634	6.64297	3.32523	6.1238	0.57938	3.50473	1.96046	10.3249	Molecular Function: nucleotide binding (GO:0000166);; Molecular Function: pyrroline-5-carboxylate reductase activity (GO:0004735);; Cellular Component: cell wall (GO:0005618);; Biological Process: threonine catabolic process (GO:0006567);; Biological Process: response to heat (GO:0009408);; Biological Process: response to salt stress (GO:0009651);; Biological Process: oxidation-reduction process …	K00286|4.57961e-140|pper:PRUPE_ppa009660mg|K00286 pyrroline-5-carboxylate reductase [EC:1.5.1.2] | (RefSeq) hypothetical protein	Arginine and proline metabolism (ko00330);; Biosynthesis of amino acids (ko01230)	[E]	Amino acid transport and metabolism	Pyrroline-5-carboxylate reductase dimerisation;; NADP oxidoreductase coenzyme F420-dependent;; NAD binding domain of 6-phosphogluconate dehydrogenase	Pyrroline-5-carboxylate reductase OS=Actinidia chinensis (Kiwi) PE=2 SV=1	E	Amino acid transport and metabolism	hypothetical protein PRUPE_ppa009660mg [Prunus persica]
MSTRG.25799.1	0	0	0	0.335928	1.0881	0.70933	0	0	0	0	0	0	0	0	0	gene22940	45.806	41.3044	42.9693	24.2982	30.1104	28.6655	33.1766	34.1345	33.6311	29.2548	24.4157	28.2249	33.2496	35.4779	35.158	Molecular Function: thioredoxin-disulfide reductase activity (GO:0004791);; Molecular Function: enzyme activator activity (GO:0008047);; Cellular Component: chloroplast stroma (GO:0009570);; Biological Process: thylakoid membrane organization (GO:0010027);; Biological Process: regulation of chlorophyll biosynthetic process (GO:0010380);; Biological Process: regulation of starch biosynthetic proce…	K00384|0|vvi:100262307|K00384 thioredoxin reductase (NADPH) [EC:1.8.1.9] | (RefSeq) thioredoxin reductase NTRC	Pyrimidine metabolism (ko00240);; Selenocompound metabolism (ko00450)	[O]	Posttranslational modification, protein turnover, chaperones	Pyridine nucleotide-disulphide oxidoreductase;; Thioredoxin;; Pyridine nucleotide-disulphide oxidoreductase;; Pyridine nucleotide-disulphide oxidoreductase;; FAD dependent oxidoreductase;; FAD dependent oxidoreductase;; Glutaredoxin;; FAD binding domain;; HI0933-like protein;; Glucose inhibited division protein A	NADPH-dependent thioredoxin reductase 3 (Precursor) GN=NTRC OS=Arabidopsis thaliana (Mouse-ear cress) PE=1 SV=2	O	Posttranslational modification, protein turnover, chaperones	PREDICTED: thioredoxin reductase NTRC [Vitis vinifera]
MSTRG.25799.1	0	0	0	0.335928	1.0881	0.70933	0	0	0	0	0	0	0	0	0	gene22943	0.447309	0.191732	0.251752	0.497371	0.195051	0.175769	0.160092	0.236828	0.215909	0.054417	0.12732	0.129414	0.136163	0.121244	0.098689	Molecular Function: transcription factor activity, sequence-specific DNA binding (GO:0003700);; Cellular Component: nucleus (GO:0005634);; Biological Process: regulation of transcription, DNA-templated (GO:0006355);; Biological Process: toxin catabolic process (GO:0009407);; Biological Process: response to heat (GO:0009408);; Molecular Function: sequence-specific DNA binding (GO:0043565);; Biolog…	K09419|2.18158e-119|pmum:103342403|K09419 heat shock transcription factor, other eukaryote | (RefSeq) heat stress transcription factor B-3	--	[K]	Transcription	HSF-type DNA-binding;; Uncharacterized conserved protein H4 (DUF2046)	Heat stress transcription factor B-3 GN=T32G6.21 OS=Arabidopsis thaliana (Mouse-ear cress) PE=2 SV=1	K	Transcription	PREDICTED: heat stress transcription factor B-3 [Prunus mume]
MSTRG.25799.1	0	0	0	0.335928	1.0881	0.70933	0	0	0	0	0	0	0	0	0	gene22952	0.006199	0	0	0	0	0	0.053462	0	0	0	0	0	0	0.006074	0.028201	--	--	--	--	--	Plant protein of unknown function	UPF0481 protein At3g47200 GN=At3g47200 OS=Arabidopsis thaliana (Mouse-ear cress) PE=2 SV=1	S	Function unknown	hypothetical protein L484_005828 [Morus notabilis]
MSTRG.25799.1	0	0	0	0.335928	1.0881	0.70933	0	0	0	0	0	0	0	0	0	gene22955	0	0	0	0	0	0	0	0	0	0	0	0.025115	0	0.011376	0	--	--	--	--	--	Plant protein of unknown function	Putative UPF0481 protein At3g02645 GN=At3g02645 OS=Arabidopsis thaliana (Mouse-ear cress) PE=3 SV=1	S	Function unknown	hypothetical protein POPTR_0006s04120g [Populus trichocarpa]
MSTRG.25799.1	0	0	0	0.335928	1.0881	0.70933	0	0	0	0	0	0	0	0	0	gene22937	0	0.021861	0.02429	0	0.047457	0	0	0	0	0	0	0	0	0	0	--	--	--	[Q]	Secondary metabolites biosynthesis, transport and catabolism	ABC-2 type transporter;; ABC transporter;; AAA domain;; AAA ATPase domain;; P-loop containing region of AAA domain;; Protein of unknown function, DUF258	ABC transporter G family member 15 GN=MSA6.13 OS=Arabidopsis thaliana (Mouse-ear cress) PE=2 SV=2	Q	Secondary metabolites biosynthesis, transport and catabolism	PREDICTED: ABC transporter G family member 15-like isoform X1 [Populus euphratica]
MSTRG.25799.1	0	0	0	0.335928	1.0881	0.70933	0	0	0	0	0	0	0	0	0	gene22936	7.33737	7.42661	8.43001	4.58662	10.2116	8.82807	12.0707	18.0374	16.5594	17.8838	20.6945	15.2174	8.96019	13.4696	9.94598	Molecular Function: GTP binding (GO:0005525);; Cellular Component: chloroplast (GO:0009507);;	K19828|0|pmum:103342405|K19828 mitochondrial GTPase 1 | (RefSeq) short integuments 2, mitochondrial	--	[R]	General function prediction only	50S ribosome-binding GTPase;; Ferrous iron transport protein B	--	R	General function prediction only	PREDICTED: mitochondrial ribosome-associated GTPase 1 [Prunus mume]
MSTRG.25799.1	0	0	0	0.335928	1.0881	0.70933	0	0	0	0	0	0	0	0	0	gene22947	16.4384	15.8853	16.2574	5.86775	10.8295	7.19055	6.09603	11.7396	12.6547	6.37985	9.23938	6.96496	1.82293	5.49002	11.3557	Cellular Component: mitochondrion (GO:0005739);; Cellular Component: peroxisome (GO:0005777);; Biological Process: mitochondrion organization (GO:0007005);; Cellular Component: chloroplast (GO:0009507);; Molecular Function: kinase activity (GO:0016301);; Biological Process: phosphorylation (GO:0016310);; Biological Process: peroxisome fission (GO:0016559);;	K17969|4.25317e-73|tcc:TCM_024386|K17969 mitochondrial fission 1 protein | (RefSeq) Tetratricopeptide repeat (TPR)-like superfamily protein	--	[M]	Cell wall/membrane/envelope biogenesis	Fis1 C-terminal tetratricopeptide repeat;; Fis1 N-terminal tetratricopeptide repeat;; Tetratricopeptide repeat	Mitochondrial fission 1 protein A GN=F24I3.1700 OS=Arabidopsis thaliana (Mouse-ear cress) PE=1 SV=1	M	Cell wall/membrane/envelope biogenesis	Tetratricopeptide repeat (TPR)-like superfamily protein [Theobroma cacao]
MSTRG.25799.1	0	0	0	0.335928	1.0881	0.70933	0	0	0	0	0	0	0	0	0	gene22956	0	0	0	0	0	0	0	0	0	0	0	0	0	0	0
MSTRG.25799.1	0	0	0	0.335928	1.0881	0.70933	0	0	0	0	0	0	0	0	0	gene22942	0	0.033091	0	0.075788	0.020266	0	0	0.008698	0	2.42656	0.224544	0.183596	0	0	0	--	--	--	--	--	SWIM zinc finger	--	S	Function unknown	PREDICTED: uncharacterized protein LOC103401593 [Malus domestica]
MSTRG.25799.1	0	0	0	0.335928	1.0881	0.70933	0	0	0	0	0	0	0	0	0	gene22958	0	0	0	0	0	0	0	0	0	0	0	0	0	0	0
MSTRG.25799.1	0	0	0	0.335928	1.0881	0.70933	0	0	0	0	0	0	0	0	0	gene22945	14.8015	26.824	25.5044	8.33081	7.05535	7.61601	9.96178	13.7286	11.2018	10.2118	10.2076	9.56532	9.2005	10.5041	10.8196	Biological Process: amino acid transmembrane transport (GO:0003333);; Molecular Function: ATP binding (GO:0005524);; Cellular Component: vacuolar membrane (GO:0005774);; Biological Process: obsolete ATP catabolic process (GO:0006200);; Biological Process: protein N-linked glycosylation (GO:0006487);; Molecular Function: amino acid transmembrane transporter activity (GO:0015171);; Molecular Functi…	K05643|0|pper:PRUPE_ppa000081mg|K05643 ATP-binding cassette, subfamily A (ABC1), member 3 | (RefSeq) hypothetical protein	ABC transporters (ko02010)	[IR]	Lipid transport and metabolism;; General function prediction only	ABC-2 family transporter protein;; ABC transporter;; AAA domain	ABC transporter A family member 1 GN=T32G6.22 OS=Arabidopsis thaliana (Mouse-ear cress) PE=2 SV=2	Q	Secondary metabolites biosynthesis, transport and catabolism	hypothetical protein PRUPE_ppa000081mg [Prunus persica]
MSTRG.22122.1	0.075001	0.131494	0	0.937103	0.670185	1.26486	0.693979	0.642376	0.280507	0.105476	0.638331	0.793566	0.444976	0.381636	0.371978	gene19642	0.324559	0.125996	0.111871	0.646996	0.198719	0.718344	0.014441	0.276442	0.524491	0.386311	0.633125	0.114547	0.410716	0.629188	0.598169	Biological Process: cation transport (GO:0006812);; Cellular Component: membrane (GO:0016020);;	--	--	[P]	Inorganic ion transport and metabolism	--	Sodium/hydrogen exchanger 7 GN=F14H20.5 OS=Arabidopsis thaliana (Mouse-ear cress) PE=1 SV=1	P	Inorganic ion transport and metabolism	hypothetical protein PRUPE_ppa000453mg [Prunus persica]
MSTRG.22122.1	0.075001	0.131494	0	0.937103	0.670185	1.26486	0.693979	0.642376	0.280507	0.105476	0.638331	0.793566	0.444976	0.381636	0.371978	gene19650	0	0.028558	0.031096	0	0	0	0.09113	0	0.061355	0	0	0.023982	0	0.160596	0	--	--	--	[T]	Signal transduction mechanisms	Leucine rich repeat	Putative disease resistance protein At3g14460 GN=At3g14460 OS=Arabidopsis thaliana (Mouse-ear cress) PE=3 SV=1	T	Signal transduction mechanisms	LRR and NB-ARC domains-containing disease resistance protein, putative isoform 2 [Theobroma cacao]
MSTRG.22122.1	0.075001	0.131494	0	0.937103	0.670185	1.26486	0.693979	0.642376	0.280507	0.105476	0.638331	0.793566	0.444976	0.381636	0.371978	gene19654	0	0.059334	0.021851	0	0.06404	0.064106	0.064139	0.06144	0	0.091741	0.18786	0.043134	0.088814	0.038554	0.088467	Cellular Component: cell part (GO:0044464);;	K07195|0|pxb:103941173|K07195 exocyst complex component 7 | (RefSeq) exocyst complex component EXO70A1-like	--	[U]	Intracellular trafficking, secretion, and vesicular transport	Exo70 exocyst complex subunit	Exocyst complex component EXO70A1 GN=EXO70A1 OS=Arabidopsis thaliana (Mouse-ear cress) PE=1 SV=1	U	Intracellular trafficking, secretion, and vesicular transport	Exocyst complex component 7 [Morus notabilis]
MSTRG.22122.1	0.075001	0.131494	0	0.937103	0.670185	1.26486	0.693979	0.642376	0.280507	0.105476	0.638331	0.793566	0.444976	0.381636	0.371978	gene19652	10.5864	8.84537	9.51637	3.72763	3.90278	5.50546	8.13555	4.96162	6.68954	3.55792	3.65074	4.83867	4.02444	5.41251	7.53027	Cellular Component: Golgi apparatus (GO:0005794);; Cellular Component: plant-type cell wall (GO:0009505);;	--	--	--	--	GDP-fucose protein O-fucosyltransferase	Uncharacterized protein At1g04910 GN=At1g04910 OS=Arabidopsis thaliana (Mouse-ear cress) PE=2 SV=1	S	Function unknown	hypothetical protein L484_004969 [Morus notabilis]
MSTRG.22122.1	0.075001	0.131494	0	0.937103	0.670185	1.26486	0.693979	0.642376	0.280507	0.105476	0.638331	0.793566	0.444976	0.381636	0.371978	gene19649	0	0.08558	0	0.050256	0	0	0.064244	0.01741	0.036773	0	0.040191	0.036544	0.076323	0.016441	0.012707	--	--	--	[T]	Signal transduction mechanisms	NB-ARC domain;; Leucine rich repeat;; Leucine Rich repeats (2 copies);; Leucine Rich Repeat;; Leucine rich repeat	Putative disease resistance RPP13-like protein 1 GN=RPPL1 OS=Arabidopsis thaliana (Mouse-ear cress) PE=3 SV=1	T	Signal transduction mechanisms	LRR and NB-ARC domains-containing disease resistance protein, putative [Theobroma cacao]
MSTRG.22122.1	0.075001	0.131494	0	0.937103	0.670185	1.26486	0.693979	0.642376	0.280507	0.105476	0.638331	0.793566	0.444976	0.381636	0.371978	gene19653	35.7308	32.6833	29.5984	28.6692	27.5827	26.5858	41.1174	39.6803	36.5063	47.6236	40.9836	41.1714	32.8554	41.399	39.3344	Molecular Function: structural molecule activity (GO:0005198);; Biological Process: intracellular protein transport (GO:0006886);; Biological Process: vesicle-mediated transport (GO:0016192);; Cellular Component: COPI vesicle coat (GO:0030126);;	K17301|0|gmx:100802469|K17301 coatomer subunit beta | (RefSeq) coatomer subunit beta-1	--	[U]	Intracellular trafficking, secretion, and vesicular transport	Adaptin N terminal region;; Coatomer beta subunit appendage platform;; Coatomer beta C-terminal region;; HEAT repeats;; HEAT repeat	Coatomer subunit beta-1 GN=At4g31480 OS=Arabidopsis thaliana (Mouse-ear cress) PE=2 SV=2	U	Intracellular trafficking, secretion, and vesicular transport	PREDICTED: coatomer subunit beta-1-like [Glycine max]
MSTRG.22122.1	0.075001	0.131494	0	0.937103	0.670185	1.26486	0.693979	0.642376	0.280507	0.105476	0.638331	0.793566	0.444976	0.381636	0.371978	gene19645	0	0.143491	0	0	0	0.151578	0	0	0	0	0.163976	0	0	0	0	Molecular Function: peroxidase activity (GO:0004601);; Biological Process: response to oxidative stress (GO:0006979);; Molecular Function: heme binding (GO:0020037);; Molecular Function: metal ion binding (GO:0046872);; Biological Process: oxidation-reduction process (GO:0055114);;	K00430|5.79936e-113|pmum:103341982|K00430 peroxidase [EC:1.11.1.7] | (RefSeq) peroxidase 11	Phenylpropanoid biosynthesis (ko00940)	--	--	Peroxidase	Peroxidase 11 (Precursor) OS=Arabidopsis thaliana (Mouse-ear cress) PE=1 SV=1	G	Carbohydrate transport and metabolism	PREDICTED: peroxidase 11 [Prunus mume]
MSTRG.22122.1	0.075001	0.131494	0	0.937103	0.670185	1.26486	0.693979	0.642376	0.280507	0.105476	0.638331	0.793566	0.444976	0.381636	0.371978	gene19641	5.77683	7.03479	5.9513	3.74452	5.71161	3.40606	5.20871	12.025	8.55258	9.94568	7.74406	9.78469	3.27497	10.6932	10.0205	Biological Process: sodium ion transport (GO:0006814);; Molecular Function: solute:proton antiporter activity (GO:0015299);; Cellular Component: integral component of membrane (GO:0016021);; Biological Process: transmembrane transport (GO:0055085);;	--	--	[P]	Inorganic ion transport and metabolism	Sodium/hydrogen exchanger family;; Cyclic nucleotide-binding domain	Sodium/hydrogen exchanger 7 GN=F14H20.5 OS=Arabidopsis thaliana (Mouse-ear cress) PE=1 SV=1	P	Inorganic ion transport and metabolism	hypothetical protein PRUPE_ppa000453mg [Prunus persica]
MSTRG.22122.1	0.075001	0.131494	0	0.937103	0.670185	1.26486	0.693979	0.642376	0.280507	0.105476	0.638331	0.793566	0.444976	0.381636	0.371978	gene19648	0	0	0	0.039179	0	0	0	0	0	0	0	0	0	0.02619	0	--	--	--	[T]	Signal transduction mechanisms	NB-ARC domain;; Leucine rich repeat;; Leucine Rich repeats (2 copies);; Leucine Rich Repeat	Putative disease resistance RPP13-like protein 1 GN=RPPL1 OS=Arabidopsis thaliana (Mouse-ear cress) PE=3 SV=1	T	Signal transduction mechanisms	hypothetical protein JCGZ_24521 [Jatropha curcas]
MSTRG.22122.1	0.075001	0.131494	0	0.937103	0.670185	1.26486	0.693979	0.642376	0.280507	0.105476	0.638331	0.793566	0.444976	0.381636	0.371978	gene19643	16.8883	22.9018	16.808	19.2251	14.9458	16.678	22.8665	21.3458	22.9841	21.0204	24.9977	23.4569	16.5921	27.8037	25.3371	Biological Process: sodium ion transport (GO:0006814);; Molecular Function: solute:proton antiporter activity (GO:0015299);; Cellular Component: integral component of membrane (GO:0016021);; Biological Process: transmembrane transport (GO:0055085);;	--	--	[P]	Inorganic ion transport and metabolism	Sodium/hydrogen exchanger family;; Cyclic nucleotide-binding domain	Sodium/hydrogen exchanger 7 GN=F14H20.5 OS=Arabidopsis thaliana (Mouse-ear cress) PE=1 SV=1	P	Inorganic ion transport and metabolism	hypothetical protein PRUPE_ppa000453mg [Prunus persica]
MSTRG.22122.1	0.075001	0.131494	0	0.937103	0.670185	1.26486	0.693979	0.642376	0.280507	0.105476	0.638331	0.793566	0.444976	0.381636	0.371978	gene19640	1.80729	0.819646	1.08891	0.815313	1.34314	1.11987	3.18158	3.57377	3.91044	4.4708	4.67822	4.56266	1.82595	2.17865	1.45474	Molecular Function: potassium ion transmembrane transporter activity (GO:0015079);; Cellular Component: membrane (GO:0016020);; Biological Process: potassium ion transmembrane transport (GO:0071805);;	K03549|0|cit:102613718|K03549 KUP system potassium uptake protein | (RefSeq) probable potassium transporter 17	--	--	--	K+ potassium transporter	Probable potassium transporter 17 OS=Oryza sativa subsp. japonica (Rice) PE=2 SV=2	P	Inorganic ion transport and metabolism	PREDICTED: probable potassium transporter 17 [Eucalyptus grandis]
MSTRG.22122.1	0.075001	0.131494	0	0.937103	0.670185	1.26486	0.693979	0.642376	0.280507	0.105476	0.638331	0.793566	0.444976	0.381636	0.371978	gene19655	6.66585	7.7971	7.59908	10.0689	13.6167	15.6828	19.5188	24.7893	24.8582	21.8604	21.4478	22.9949	14.5493	24.688	22.2129	Biological Process: obsolete protein import into nucleus, docking (GO:0000059);; Biological Process: microtubule cytoskeleton organization (GO:0000226);; Biological Process: cytokinesis by cell plate formation (GO:0000911);; Cellular Component: nuclear pore (GO:0005643);; Cellular Component: cytoplasm (GO:0005737);; Molecular Function: Ran GTPase binding (GO:0008536);; Molecular Function: protein…	K20224|0|fve:101294462|K20224 importin-9 | (RefSeq) importin-9	--	[UY]	Intracellular trafficking, secretion, and vesicular transport;; Nuclear structure	Importin-beta N-terminal domain;; Exportin 1-like protein;; HEAT repeat;; HEAT-like repeat	--	UY	Intracellular trafficking, secretion, and vesicular transport;; Nuclear structure	PREDICTED: importin-9-like [Fragaria vesca subsp. vesca]
MSTRG.22122.1	0.075001	0.131494	0	0.937103	0.670185	1.26486	0.693979	0.642376	0.280507	0.105476	0.638331	0.793566	0.444976	0.381636	0.371978	gene19644	17.8069	15.0461	14.6168	11.6323	9.97786	13.2357	14.4652	15.9068	14.1608	14.267	15.4673	14.71	11.5776	13.0748	11.427	Cellular Component: nucleus (GO:0005634);; Cellular Component: cytosol (GO:0005829);;	--	--	--	--	--	--	S	Function unknown	hypothetical protein L484_026535 [Morus notabilis]
MSTRG.22122.1	0.075001	0.131494	0	0.937103	0.670185	1.26486	0.693979	0.642376	0.280507	0.105476	0.638331	0.793566	0.444976	0.381636	0.371978	gene19647	0	0	0	0	0	0	0	0	0	0	0	0	0	0	0
MSTRG.31796.18	0	0	0	0.0043	1.02232	0.555699	0	0.028444	0	0	0.515639	0.698506	0	0.164883	0.004544	gene28042	0.034432	0.014086	0	0	0.014983	0	0.099615	0.050312	0.075353	0.024147	0	0	0	0.01353	0.00641	--	--	--	[R]	General function prediction only	Leucine rich repeat;; Leucine Rich repeats (2 copies);; Leucine Rich Repeat;; Leucine Rich repeat	Receptor-like protein 12 (Precursor) GN=RLP12 OS=Arabidopsis thaliana (Mouse-ear cress) PE=2 SV=2	R	General function prediction only	LRR receptor-like serine/threonine-protein kinase FLS2 [Morus notabilis]
MSTRG.31796.18	0	0	0	0.0043	1.02232	0.555699	0	0.028444	0	0	0.515639	0.698506	0	0.164883	0.004544	gene28044	0.761299	0.082846	0.618085	0.388545	0.175951	0	2.49284	3.21144	2.33244	0.31826	1.51982	1.25166	0	0.248505	1.85193	--	--	--	[K]	Transcription	KNOX2 domain;; KNOX1 domain	Homeobox protein SBH1 GN=H1 OS=Glycine max (Soybean) PE=2 SV=1	S	Function unknown	Homeobox protein knotted-1-like 1 [Morus notabilis]
MSTRG.31796.18	0	0	0	0.0043	1.02232	0.555699	0	0.028444	0	0	0.515639	0.698506	0	0.164883	0.004544	gene28046	0.075707	0.040571	0	0.151553	0.167589	0	0.236497	0.082533	0.129584	0.023184	0.571755	0	0.090531	0.288	0.355983	Biological Process: proline transport (GO:0015824);;	--	--	--	--	--	MACPF domain-containing protein At1g14780 GN=At1g14780 OS=Arabidopsis thaliana (Mouse-ear cress) PE=2 SV=1	S	Function unknown	PREDICTED: MACPF domain-containing protein At1g14780 [Prunus mume]
MSTRG.31796.18	0	0	0	0.0043	1.02232	0.555699	0	0.028444	0	0	0.515639	0.698506	0	0.164883	0.004544	gene28045	17.1386	20.9996	18.6675	42.2354	46.3244	40.5825	83.6894	81.5829	75.4595	139.876	137.197	134.136	48.2998	68.3744	67.1119	Molecular Function: alpha,alpha-trehalose-phosphate synthase (UDP-forming) activity (GO:0003825);; Molecular Function: trehalose-phosphatase activity (GO:0004805);; Biological Process: trehalose biosynthetic process (GO:0005992);;	K16055|0|mdm:103444588|K16055 trehalose 6-phosphate synthase/phosphatase [EC:2.4.1.15 3.1.3.12] | (RefSeq) alpha,alpha-trehalose-phosphate synthase [UDP-forming] 6	Starch and sucrose metabolism (ko00500)	[G]	Carbohydrate transport and metabolism	Glycosyltransferase family 20;; Trehalose-phosphatase;; haloacid dehalogenase-like hydrolase	Alpha,alpha-trehalose-phosphate synthase [UDP-forming] 6 GN=TPS6 OS=Arabidopsis thaliana (Mouse-ear cress) PE=1 SV=2	G	Carbohydrate transport and metabolism	PREDICTED: alpha,alpha-trehalose-phosphate synthase [UDP-forming] 6 [Malus domestica]
MSTRG.31796.18	0	0	0	0.0043	1.02232	0.555699	0	0.028444	0	0	0.515639	0.698506	0	0.164883	0.004544	gene28040	0	0	0	0	0	0	0	0	0	0	0	0	0	0	0	Molecular Function: catalytic activity (GO:0003824);;	--	--	[R]	General function prediction only	Leucine rich repeat;; Leucine Rich Repeat;; Leucine Rich repeats (2 copies);; Leucine Rich repeat	DNA-damage-repair/toleration protein DRT100 (Precursor) OS=Arabidopsis thaliana (Mouse-ear cress) PE=2 SV=2	R	General function prediction only	Receptor-like protein 12 [Morus notabilis]
MSTRG.4952.1	8.42843	9.56287	9.68387	1.79453	2.15985	0.565537	0	0	0	0	0	0	0	0.19708	0.46188	gene4392	233.224	209.265	222.753	173.931	156.99	156.359	230.341	216.49	214.196	199.364	220.854	210.819	242.083	231.486	236.257	Molecular Function: structural constituent of ribosome (GO:0003735);; Cellular Component: ribosome (GO:0005840);; Biological Process: translation (GO:0006412);;	K02976|9.06575e-38|pda:103713423|K02976 small subunit ribosomal protein S26e | (RefSeq) 40S ribosomal protein S26-like	Ribosome (ko03010)	[J]	Translation, ribosomal structure and biogenesis	Ribosomal protein S26e	40S ribosomal protein S26-3 GN=RPS26C OS=Arabidopsis thaliana (Mouse-ear cress) PE=2 SV=1	J	Translation, ribosomal structure and biogenesis	PREDICTED: 40S ribosomal protein S26-like [Phoenix dactylifera]
MSTRG.4952.1	8.42843	9.56287	9.68387	1.79453	2.15985	0.565537	0	0	0	0	0	0	0	0.19708	0.46188	gene4390	8.94115	8.16947	9.02199	5.55233	6.4664	5.55485	7.45444	8.03165	7.41578	7.71268	8.96698	8.10866	6.39245	11.971	8.3498	Cellular Component: integral component of membrane (GO:0016021);;	K15285|0|tcc:TCM_042281|K15285 solute carrier family 35, member E3 | (RefSeq) Nodulin MtN21 /EamA-like transporter family protein isoform 1	--	[GE]	Carbohydrate transport and metabolism;; Amino acid transport and metabolism	Triose-phosphate Transporter family;; EamA-like transporter family;; UAA transporter family;; Nucleotide-sugar transporter	Uncharacterized membrane protein At1g06890 GN=At1g06890 OS=Arabidopsis thaliana (Mouse-ear cress) PE=1 SV=1	R	General function prediction only	hypothetical protein L484_010675 [Morus notabilis]
MSTRG.4952.1	8.42843	9.56287	9.68387	1.79453	2.15985	0.565537	0	0	0	0	0	0	0	0.19708	0.46188	gene4397	0.476302	0.261772	0.348634	0.662306	0.120506	0.23809	0.123572	0.251056	0.140532	0.041091	0.044286	0	0.162851	0.434922	0.273401	--	--	--	--	--	Transcriptional repressor, ovate;; DNA-binding domain	Transcription repressor OFP4 GN=OFP4 OS=Arabidopsis thaliana (Mouse-ear cress) PE=1 SV=1	S	Function unknown	hypothetical protein PRUPE_ppa022134mg [Prunus persica]
MSTRG.4952.1	8.42843	9.56287	9.68387	1.79453	2.15985	0.565537	0	0	0	0	0	0	0	0.19708	0.46188	gene4399	3.50445	3.76916	3.41669	5.21938	6.38228	4.42804	11.2053	7.56717	7.04884	6.15959	7.17889	9.32187	7.73878	9.42475	6.25128	--	--	--	--	--	Plant protein of unknown function (DUF641)	--	S	Function unknown	PREDICTED: uncharacterized protein LOC103963289 [Pyrus x bretschneideri]
MSTRG.4952.1	8.42843	9.56287	9.68387	1.79453	2.15985	0.565537	0	0	0	0	0	0	0	0.19708	0.46188	gene4398	0.860612	0.68043	0.4029	0.120313	0.59149	0	1.09937	0.909528	0.885802	0.211679	0.544608	0.944507	0.205727	0.652221	0.700991	--	--	--	--	--	--	Transcription repressor OFP17 GN=OFP17 OS=Arabidopsis thaliana (Mouse-ear cress) PE=2 SV=1	S	Function unknown	hypothetical protein L484_010682 [Morus notabilis]
MSTRG.4952.1	8.42843	9.56287	9.68387	1.79453	2.15985	0.565537	0	0	0	0	0	0	0	0.19708	0.46188	gene4393	24.2329	26.9928	27.0658	16.4418	18.3387	17.2674	18.1858	15.1471	15.9338	18.9195	17.9234	18.7985	16.846	17.8336	17.3268	--	--	--	[L]	Replication, recombination and repair	--	--	L	Replication, recombination and repair	hypothetical protein L484_010678 [Morus notabilis]
MSTRG.4952.1	8.42843	9.56287	9.68387	1.79453	2.15985	0.565537	0	0	0	0	0	0	0	0.19708	0.46188	gene4386	0.435023	0.606933	0.617305	0.321272	0.179752	0.668324	0	0.139297	0.04844	0	0	0	0	0	0.082916	--	--	--	--	--	Protease inhibitor/seed storage/LTP family	Non-specific lipid-transfer protein (Precursor) OS=Gossypium hirsutum (Upland cotton) PE=2 SV=1	R	General function prediction only	Non-specific lipid-transfer protein, putative [Theobroma cacao]
MSTRG.4952.1	8.42843	9.56287	9.68387	1.79453	2.15985	0.565537	0	0	0	0	0	0	0	0.19708	0.46188	gene4387	11.2252	6.80691	10.634	6.09764	5.53721	6.25637	8.55729	7.72377	7.56164	9.91302	9.8564	9.98137	6.56564	6.70668	10.3641	--	--	--	--	--	Myb-like DNA-binding domain	Telomere repeat-binding protein 3 GN=T2E22.13 OS=Arabidopsis thaliana (Mouse-ear cress) PE=1 SV=1	R	General function prediction only	PREDICTED: uncharacterized protein LOC103502960 isoform X2 [Cucumis melo]
MSTRG.4952.1	8.42843	9.56287	9.68387	1.79453	2.15985	0.565537	0	0	0	0	0	0	0	0.19708	0.46188	gene4400	0	0	0	0	0	0	0.02167	0	0	0	0	0	0	0	0	Molecular Function: transcription factor activity, sequence-specific DNA binding (GO:0003700);; Biological Process: regulation of transcription, DNA-templated (GO:0006355);;	--	--	--	--	TCP family transcription factor	Transcription factor TCP22 GN=TCP22 OS=Arabidopsis thaliana (Mouse-ear cress) PE=2 SV=1	K	Transcription	Transcription factor-like protein [Theobroma cacao]
MSTRG.4952.1	8.42843	9.56287	9.68387	1.79453	2.15985	0.565537	0	0	0	0	0	0	0	0.19708	0.46188	gene4394	16.9175	16.4154	18.2108	12.9646	16.4433	16.5311	29.1199	26.8626	24.2971	31.1348	33.1648	34.6601	15.837	29.3531	25.6797	--	--	--	[L]	Replication, recombination and repair	Nucleotidyltransferase domain	--	L	Replication, recombination and repair	hypothetical protein L484_010678 [Morus notabilis]
MSTRG.4952.1	8.42843	9.56287	9.68387	1.79453	2.15985	0.565537	0	0	0	0	0	0	0	0.19708	0.46188	gene4388	9.18068	8.39387	8.2807	4.74632	6.41997	7.23309	10.6082	11.5611	9.59173	6.99107	9.19603	12.2481	9.00773	11.7449	10.5399	--	K01411|0|pmum:103340273|K01411 nardilysin [EC:3.4.24.61] | (RefSeq) nardilysin-like	--	[O]	Posttranslational modification, protein turnover, chaperones	Insulinase (Peptidase family M16);; Peptidase M16 inactive domain	Zinc-metallopeptidase, peroxisomal GN=PXM16 OS=Arabidopsis thaliana (Mouse-ear cress) PE=2 SV=1	O	Posttranslational modification, protein turnover, chaperones	PREDICTED: nardilysin-like [Prunus mume]
MSTRG.4952.1	8.42843	9.56287	9.68387	1.79453	2.15985	0.565537	0	0	0	0	0	0	0	0.19708	0.46188	gene4391	138.541	134.598	141.577	85.978	92.2495	89.152	81.8731	87.1901	93.6639	64.039	91.3057	88.0868	106.734	123.518	124.397	Molecular Function: superoxide dismutase activity (GO:0004784);; Cellular Component: mitochondrial matrix (GO:0005759);; Biological Process: removal of superoxide radicals (GO:0019430);; Molecular Function: metal ion binding (GO:0046872);; Biological Process: oxidation-reduction process (GO:0055114);;	K04564|2.3376e-134|pper:PRUPE_ppa010748mg|K04564 superoxide dismutase, Fe-Mn family [EC:1.15.1.1] | (RefSeq) hypothetical protein	Peroxisome (ko04146)	[P]	Inorganic ion transport and metabolism	Iron/manganese superoxide dismutases, C-terminal domain;; Iron/manganese superoxide dismutases, alpha-hairpin domain	Superoxide dismutase [Mn], mitochondrial (Precursor) GN=SOD OS=Prunus persica (Peach) PE=2 SV=1	P	Inorganic ion transport and metabolism	mitochondrial manganese superoxide dismutase [Datisca glomerata]
MSTRG.4952.1	8.42843	9.56287	9.68387	1.79453	2.15985	0.565537	0	0	0	0	0	0	0	0.19708	0.46188	gene4396	9.44703	12.2431	13.9207	12.925	15.6016	13.9939	19.0612	25.9952	22.5678	19.3172	23.9328	25.464	14.0714	17.1752	14.895	Biological Process: activation of MAPKK activity (GO:0000186);; Molecular Function: MAP kinase kinase kinase activity (GO:0004709);; Molecular Function: ATP binding (GO:0005524);; Cellular Component: nucleus (GO:0005634);; Biological Process: animal organ senescence (GO:0010260);; Biological Process: cellular response to phosphate starvation (GO:0016036);; Biological Process: galactolipid biosynt…	K08867|0|pmum:103341023|K08867 WNK lysine deficient protein kinase [EC:2.7.11.1] | (RefSeq) probable serine/threonine-protein kinase WNK4	--	[R]	General function prediction only	Protein kinase domain;; Protein tyrosine kinase	Probable serine/threonine-protein kinase WNK5 GN=WNK5 OS=Arabidopsis thaliana (Mouse-ear cress) PE=1 SV=2	T	Signal transduction mechanisms	PREDICTED: probable serine/threonine-protein kinase WNK4 [Prunus mume]
MSTRG.18137.30	0	0	0	1.30263	1.00049	0.337736	1.05149	1.02413	2.1117	1.22797	0.588006	0	0	1.74682	1.02073	gene16054	0	0	0	0	0	0	0	0	0	0	0	0	0	0	0
MSTRG.18137.30	0	0	0	1.30263	1.00049	0.337736	1.05149	1.02413	2.1117	1.22797	0.588006	0	0	1.74682	1.02073	gene16052	11.7188	12.0068	12.6623	12.3568	16.6427	14.8641	21.2178	23.0806	24.6268	27.5291	30.2847	28.7622	15.1165	20.2521	19.4642	--	K20353|0|vvi:100251258|K20353 COPII coat assembly protein SEC16 | (RefSeq) protein transport protein SEC16B homolog	--	[K]	Transcription	Sec23-binding domain of Sec16	Protein transport protein SEC16B homolog {ECO:0000305} OS=Arabidopsis thaliana (Mouse-ear cress) PE=1 SV=1	K	Transcription	PREDICTED: protein transport protein SEC16B homolog [Vitis vinifera]
MSTRG.18137.30	0	0	0	1.30263	1.00049	0.337736	1.05149	1.02413	2.1117	1.22797	0.588006	0	0	1.74682	1.02073	gene16047	0	0	0	0	0	0	0	0	0	0	0	0	0	0.026034	0	--	--	--	[P]	Inorganic ion transport and metabolism	SPX domain	SPX domain-containing protein 3 GN=SPX3 OS=Arabidopsis thaliana (Mouse-ear cress) PE=2 SV=1	P	Inorganic ion transport and metabolism	PREDICTED: SPX domain-containing protein 3 [Nicotiana tomentosiformis]
MSTRG.18137.30	0	0	0	1.30263	1.00049	0.337736	1.05149	1.02413	2.1117	1.22797	0.588006	0	0	1.74682	1.02073	gene16051	8.0307	8.03589	8.6756	6.46214	6.06361	6.70958	7.86727	7.45576	7.8764	11.658	11.6325	12.0393	6.87663	7.98446	7.8351	--	--	--	--	--	Zinc-finger of C2H2 type;; Zinc-finger double-stranded RNA-binding	--	R	General function prediction only	hypothetical protein L484_001626 [Morus notabilis]
MSTRG.18137.30	0	0	0	1.30263	1.00049	0.337736	1.05149	1.02413	2.1117	1.22797	0.588006	0	0	1.74682	1.02073	gene16056	0.094952	0	0	1.02752	0	0.150319	0.099549	0.049419	0	0	1.01996	0.43924	0	0.320637	0.043782	Cellular Component: extracellular region (GO:0005576);; Biological Process: unidimensional cell growth (GO:0009826);; Biological Process: plant-type cell wall loosening (GO:0009828);; Biological Process: plant-type cell wall modification involved in multidimensional cell growth (GO:0009831);; Biological Process: sexual reproduction (GO:0019953);;	--	--	--	--	Rare lipoprotein A (RlpA)-like double-psi beta-barrel	Putative expansin-B2 (Precursor) OS=Arabidopsis thaliana (Mouse-ear cress) PE=3 SV=2	R	General function prediction only	hypothetical protein L484_021774 [Morus notabilis]
MSTRG.18137.30	0	0	0	1.30263	1.00049	0.337736	1.05149	1.02413	2.1117	1.22797	0.588006	0	0	1.74682	1.02073	gene16048	0	0	0	0	0	0	0	0	0	0	0	0	0	0	0
MSTRG.18137.30	0	0	0	1.30263	1.00049	0.337736	1.05149	1.02413	2.1117	1.22797	0.588006	0	0	1.74682	1.02073	gene16053	0.915695	1.01706	1.0209	1.25694	0.687384	0.651809	0.759099	0.514747	1.02532	0.441614	0.78695	0.053774	0.562127	0.609446	0.609983	--	--	--	[R]	General function prediction only	C2H2-type zinc finger;; Zinc-finger double-stranded RNA-binding	Zinc finger protein ZAT9 GN=ZAT9 OS=Arabidopsis thaliana (Mouse-ear cress) PE=2 SV=1	K	Transcription	hypothetical protein JCGZ_14572 [Jatropha curcas]
MSTRG.18137.30	0	0	0	1.30263	1.00049	0.337736	1.05149	1.02413	2.1117	1.22797	0.588006	0	0	1.74682	1.02073	gene16046	7.01462	8.82586	7.61346	5.65391	4.64286	5.4708	6.94211	5.4395	9.19408	7.90363	0	0	0	8.80757	8.99752	--	--	--	[P]	Inorganic ion transport and metabolism	SPX domain	SPX domain-containing protein 3 GN=SPX3 OS=Arabidopsis thaliana (Mouse-ear cress) PE=2 SV=1	P	Inorganic ion transport and metabolism	SPX domain-containing 3 -like protein [Gossypium arboreum]
MSTRG.18137.30	0	0	0	1.30263	1.00049	0.337736	1.05149	1.02413	2.1117	1.22797	0.588006	0	0	1.74682	1.02073	gene16050	11.2146	16.402	14.8316	13.6135	13.9893	15.6118	27.3812	23.7594	26.2463	24.2867	23.3288	24.7898	20.296	19.4029	20.8396	--	K07447|5.01873e-105|pper:PRUPE_ppa010962mg|K07447 putative holliday junction resolvase [EC:3.1.-.-] | (RefSeq) hypothetical protein	--	[G]	Carbohydrate transport and metabolism	--	--	G	Carbohydrate transport and metabolism	hypothetical protein PRUPE_ppa010962mg [Prunus persica]
MSTRG.20100.1	0.627514	1.54582	1.5868	10.6992	5.32755	6.30689	10.4529	10.4566	11.6784	21.2898	10.4502	12.9701	3.59016	5.18635	5.00652	gene17767	25.4387	28.2564	28.4975	17.3681	20.5361	21.135	17.7611	26.6563	22.3377	16.9127	20.767	15.5695	14.9339	18.8317	20.6712	Molecular Function: nucleic acid binding (GO:0003676);;	--	--	--	--	R3H-associated N-terminal domain;; R3H domain	--	S	Function unknown	F15K9.15 protein isoform 2 [Theobroma cacao]
MSTRG.20100.1	0.627514	1.54582	1.5868	10.6992	5.32755	6.30689	10.4529	10.4566	11.6784	21.2898	10.4502	12.9701	3.59016	5.18635	5.00652	gene18162	10.1563	13.6988	10.1245	11.1677	9.44864	8.58511	17.3235	15.0447	12.1571	17.353	18.8073	17.9889	11.1957	16.1755	16.1162	Cellular Component: mitochondrial inner membrane presequence translocase complex (GO:0005744);; Biological Process: protein import into mitochondrial matrix (GO:0030150);; Biological Process: seedling development (GO:0090351);;	K17796|7.51614e-130|pxb:103960148|K17796 mitochondrial import inner membrane translocase subunit TIM21 | (RefSeq) probable mitochondrial import inner membrane translocase subunit TIM21	--	[S]	Function unknown	TIM21;; Cytochrome oxidase complex assembly protein 1	Probable mitochondrial import inner membrane translocase subunit TIM21 (Precursor) GN=TIM21 OS=Arabidopsis thaliana (Mouse-ear cress) PE=1 SV=1	S	Function unknown	PREDICTED: probable mitochondrial import inner membrane translocase subunit TIM21 [Pyrus x bretschneideri]
MSTRG.20100.1	0.627514	1.54582	1.5868	10.6992	5.32755	6.30689	10.4529	10.4566	11.6784	21.2898	10.4502	12.9701	3.59016	5.18635	5.00652	gene17759	30.0901	31.2832	26.8342	25.4116	27.812	28.0062	33.5114	35.0759	34.6058	38.2811	37.1511	38.9328	30.8011	33.7688	33.0556	--	--	--	[K]	Transcription	PWWP domain	HUA2-like protein 2 GN=At3g63070 OS=Arabidopsis thaliana (Mouse-ear cress) PE=3 SV=1	K	Transcription	PREDICTED: HUA2-like protein 2 isoform X1 [Pyrus x bretschneideri]
MSTRG.20100.1	0.627514	1.54582	1.5868	10.6992	5.32755	6.30689	10.4529	10.4566	11.6784	21.2898	10.4502	12.9701	3.59016	5.18635	5.00652	gene17761	39.6182	38.6148	31.4067	23.7011	30.436	29.7505	37.0689	38.7209	37.9351	44.8498	42.895	51.6616	32.9317	28.9644	33.9067	--	--	--	--	--	--	--	S	Function unknown	PREDICTED: uncharacterized protein LOC103432446 [Malus domestica]
MSTRG.20100.1	0.627514	1.54582	1.5868	10.6992	5.32755	6.30689	10.4529	10.4566	11.6784	21.2898	10.4502	12.9701	3.59016	5.18635	5.00652	gene17766	0.641165	0.340235	0.480672	0.918681	1.0057	1.04566	1.70472	1.60801	2.70023	0.6666	2.28531	2.50837	0.98412	1.9619	1.85865	--	--	--	--	--	Helix-loop-helix DNA-binding domain	Transcription factor bHLH69 GN=F6I18.110 OS=Arabidopsis thaliana (Mouse-ear cress) PE=2 SV=2	R	General function prediction only	hypothetical protein L484_025045 [Morus notabilis]
MSTRG.20100.1	0.627514	1.54582	1.5868	10.6992	5.32755	6.30689	10.4529	10.4566	11.6784	21.2898	10.4502	12.9701	3.59016	5.18635	5.00652	gene18160	0	0	0	0.005657	0	0.014425	0	0	0.007449	0	0	0	0	0	0.002409	Cellular Component: plasma membrane (GO:0005886);; Molecular Function: high-affinity secondary active ammonium transmembrane transporter activity (GO:0015398);; Cellular Component: integral component of membrane (GO:0016021);; Biological Process: ammonium transmembrane transport (GO:0072488);;	K03320|0|pop:POPTR_0002s25630g|K03320 ammonium transporter, Amt family | (RefSeq) POPTRDRAFT_645545; ammonium transporter 3 family protein	--	[P]	Inorganic ion transport and metabolism	Ammonium Transporter Family	Ammonium transporter 1 member 2 GN=AMT1-2 OS=Solanum lycopersicum (Tomato) PE=2 SV=1	P	Inorganic ion transport and metabolism	PREDICTED: ammonium transporter 1 member 4-like [Populus euphratica]
MSTRG.20100.1	0.627514	1.54582	1.5868	10.6992	5.32755	6.30689	10.4529	10.4566	11.6784	21.2898	10.4502	12.9701	3.59016	5.18635	5.00652	gene18164	6.82647	1.43186	5.95843	2.22633	4.65418	11.3739	15.433	9.27144	7.43903	2.45123	12.8933	13.97	11.3771	8.08497	8.17095	Molecular Function: ribokinase activity (GO:0004747);; Biological Process: D-ribose metabolic process (GO:0006014);; Biological Process: phosphorylation (GO:0016310);;	--	--	[G]	Carbohydrate transport and metabolism	pfkB family carbohydrate kinase	--	G	Carbohydrate transport and metabolism	kinase, putative [Ricinus communis]
MSTRG.20100.1	0.627514	1.54582	1.5868	10.6992	5.32755	6.30689	10.4529	10.4566	11.6784	21.2898	10.4502	12.9701	3.59016	5.18635	5.00652	gene18165	11.5075	10.6141	8.02899	14.721	20.6364	13.6977	19.2422	30.6992	35.4604	29.4165	22.5282	20.5981	14.3177	26.7825	24.7911	Molecular Function: ribokinase activity (GO:0004747);; Biological Process: D-ribose metabolic process (GO:0006014);; Biological Process: phosphorylation (GO:0016310);;	--	--	[G]	Carbohydrate transport and metabolism	pfkB family carbohydrate kinase	--	G	Carbohydrate transport and metabolism	PREDICTED: ribokinase [Prunus mume]
MSTRG.20100.1	0.627514	1.54582	1.5868	10.6992	5.32755	6.30689	10.4529	10.4566	11.6784	21.2898	10.4502	12.9701	3.59016	5.18635	5.00652	gene17762	18.1305	19.9549	21.8332	33.7701	33.3739	33.0059	32.0187	33.2491	31.6892	17.3406	21.2796	23.0512	25.888	33.4574	31.9893	Cellular Component: mitochondrion (GO:0005739);; Molecular Function: adenyl nucleotide binding (GO:0030554);;	K16302|0|vvi:100259602|K16302 metal transporter CNNM | (RefSeq) DUF21 domain-containing protein At4g14240	--	[S]	Function unknown	Domain of unknown function DUF21;; CBS domain	Putative DUF21 domain-containing protein At1g03270 GN=CBSDUF4 OS=Arabidopsis thaliana (Mouse-ear cress) PE=4 SV=2	S	Function unknown	Putative DUF21 domain-containing protein [Morus notabilis]
MSTRG.20100.1	0.627514	1.54582	1.5868	10.6992	5.32755	6.30689	10.4529	10.4566	11.6784	21.2898	10.4502	12.9701	3.59016	5.18635	5.00652	gene18167	10.8312	8.27098	9.19295	6.23585	5.96333	7.13902	11.7417	11.3046	11.052	10.5845	13.4365	12.7667	7.58863	9.10785	10.5659	Molecular Function: nucleotide binding (GO:0000166);; Cellular Component: cytoplasm (GO:0005737);;	--	--	[S]	Function unknown	WD domain, G-beta repeat;; Eukaryotic translation initiation factor eIF2A	Notchless protein homolog GN=NLE1 OS=Arabidopsis thaliana (Mouse-ear cress) PE=2 SV=1	R	General function prediction only	PREDICTED: WD repeat-containing protein 26 [Malus domestica]
MSTRG.20100.1	0.627514	1.54582	1.5868	10.6992	5.32755	6.30689	10.4529	10.4566	11.6784	21.2898	10.4502	12.9701	3.59016	5.18635	5.00652	gene18158	6.39945	6.27761	8.03537	8.79163	11.0919	10.6102	12.2799	15.5405	17.2597	14.8372	17.8988	18.0833	11.3089	13.4365	15.0631	Molecular Function: Hsp90 protein binding (GO:0051879);;	--	--	[O]	Posttranslational modification, protein turnover, chaperones	TPR repeat;; Tetratricopeptide repeat;; Tetratricopeptide repeat;; Tetratricopeptide repeat;; Tetratricopeptide repeat;; Tetratricopeptide repeat	Hsp70-Hsp90 organizing protein 2 GN=HOP2 OS=Arabidopsis thaliana (Mouse-ear cress) PE=2 SV=1	O	Posttranslational modification, protein turnover, chaperones	hypothetical protein PRUPE_ppa007535mg [Prunus persica]
MSTRG.20100.1	0.627514	1.54582	1.5868	10.6992	5.32755	6.30689	10.4529	10.4566	11.6784	21.2898	10.4502	12.9701	3.59016	5.18635	5.00652	gene17768	80.7626	64.2563	56.7143	49.1067	40.6942	46.3741	40.2298	57.7587	53.5156	31.9621	32.7908	39.6896	35.5759	46.407	40.5313	Biological Process: biosynthetic process (GO:0009058);; Molecular Function: isomerase activity (GO:0016853);;	--	--	[R]	General function prediction only	Phenazine biosynthesis-like protein	--	R	General function prediction only	hypothetical protein CICLE_v10021404mg [Citrus clementina]
MSTRG.20100.1	0.627514	1.54582	1.5868	10.6992	5.32755	6.30689	10.4529	10.4566	11.6784	21.2898	10.4502	12.9701	3.59016	5.18635	5.00652	gene18159	0	0	0.02043	0	0	0	0.140992	0	0	0.042641	0.050642	0.185505	0	0	0	--	--	--	[O]	Posttranslational modification, protein turnover, chaperones	--	--	O	Posttranslational modification, protein turnover, chaperones	PREDICTED: tetratricopeptide repeat protein 4 homolog isoform X1 [Populus euphratica]
MSTRG.20100.1	0.627514	1.54582	1.5868	10.6992	5.32755	6.30689	10.4529	10.4566	11.6784	21.2898	10.4502	12.9701	3.59016	5.18635	5.00652	gene17769	13.4869	9.62803	20.68	11.4008	13.7518	9.85505	15.7306	13.3343	15.4675	14.0671	13.7818	13.941	14.8267	11.8434	17.7376	Biological Process: biosynthetic process (GO:0009058);; Molecular Function: isomerase activity (GO:0016853);;	--	--	[R]	General function prediction only	Phenazine biosynthesis-like protein	--	R	General function prediction only	hypothetical protein CICLE_v10021404mg [Citrus clementina]
MSTRG.20100.1	0.627514	1.54582	1.5868	10.6992	5.32755	6.30689	10.4529	10.4566	11.6784	21.2898	10.4502	12.9701	3.59016	5.18635	5.00652	gene17765	2.2071	1.60448	1.58959	1.07407	1.24511	1.00812	1.03284	1.89929	1.37178	1.03025	1.28347	2.32614	0.864226	1.64973	1.66383	Cellular Component: cytosol (GO:0005829);;	--	--	[S]	Function unknown	SNARE associated Golgi protein	--	S	Function unknown	PREDICTED: TVP38/TMEM64 family membrane protein slr0305-like [Fragaria vesca subsp. vesca]
MSTRG.20100.1	0.627514	1.54582	1.5868	10.6992	5.32755	6.30689	10.4529	10.4566	11.6784	21.2898	10.4502	12.9701	3.59016	5.18635	5.00652	gene18156	0.001499	0	0	0.03935	0	0.036579	0	0.037371	0	0	0.026922	0	0	0.194504	0	--	--	--	--	--	B3 DNA binding domain	B3 domain-containing transcription factor VRN1 GN=VRN1 OS=Arabidopsis thaliana (Mouse-ear cress) PE=1 SV=1	K	Transcription	PREDICTED: B3 domain-containing transcription factor VRN1-like [Cucumis sativus]
MSTRG.20100.1	0.627514	1.54582	1.5868	10.6992	5.32755	6.30689	10.4529	10.4566	11.6784	21.2898	10.4502	12.9701	3.59016	5.18635	5.00652	gene17756	8.19879	8.04125	8.06933	12.7315	11.2664	11.1607	10.8812	9.5535	10.4207	8.16556	7.55403	8.28434	15.8611	12.2578	11.903	Molecular Function: hydrolase activity, hydrolyzing O-glycosyl compounds (GO:0004553);; Biological Process: macromolecule biosynthetic process (GO:0009059);; Biological Process: cellular biosynthetic process (GO:0044249);; Biological Process: cellular carbohydrate metabolic process (GO:0044262);; Biological Process: single-organism carbohydrate metabolic process (GO:0044723);; Biological Process:…	K01214|0|pmum:103333796|K01214 isoamylase [EC:3.2.1.68] | (RefSeq) isoamylase 2, chloroplastic	--	[G]	Carbohydrate transport and metabolism	Carbohydrate-binding module 48 (Isoamylase N-terminal domain);; Alpha amylase, catalytic domain	Isoamylase 2, chloroplastic (Precursor) GN=F15K9.9 OS=Arabidopsis thaliana (Mouse-ear cress) PE=1 SV=2	G	Carbohydrate transport and metabolism	PREDICTED: isoamylase 2, chloroplastic [Prunus mume]
MSTRG.20100.1	0.627514	1.54582	1.5868	10.6992	5.32755	6.30689	10.4529	10.4566	11.6784	21.2898	10.4502	12.9701	3.59016	5.18635	5.00652	gene18157	17.002	17.2145	17.0838	19.5568	16.7393	17.1854	21.5948	22.5003	22.407	18.2108	17.3012	18.315	17.4475	17.7381	17.5384	--	--	--	--	--	--	--	S	Function unknown	hypothetical protein L484_015897 [Morus notabilis]
MSTRG.20100.1	0.627514	1.54582	1.5868	10.6992	5.32755	6.30689	10.4529	10.4566	11.6784	21.2898	10.4502	12.9701	3.59016	5.18635	5.00652	gene17757	0.174523	0.201515	0.032623	0.022828	0.163985	0.014857	0.046133	0.183107	0.087786	0.023084	0.27248	0.088781	0.0718	0.138849	0.091361	--	--	--	[R]	General function prediction only	Domain of unknown function DUF221;; Late exocytosis, associated with Golgi transport;; Domain of unknown function (DUF4463)	CSC1-like protein At4g02900 GN=At4g02900 OS=Arabidopsis thaliana (Mouse-ear cress) PE=3 SV=1	S	Function unknown	Uncharacterized membrane protein [Morus notabilis]
MSTRG.20100.1	0.627514	1.54582	1.5868	10.6992	5.32755	6.30689	10.4529	10.4566	11.6784	21.2898	10.4502	12.9701	3.59016	5.18635	5.00652	gene18163	0	0.013504	0.044112	0.026037	0	0	0.014714	0	0	0.007717	0.015855	0.014465	0.013761	0.051887	0.024542	--	--	--	--	--	Plant phosphoribosyltransferase C-terminal;; C2 domain	--	R	General function prediction only	Multiple C2 and transmembrane domain-containing protein 1 [Morus notabilis]
MSTRG.20100.1	0.627514	1.54582	1.5868	10.6992	5.32755	6.30689	10.4529	10.4566	11.6784	21.2898	10.4502	12.9701	3.59016	5.18635	5.00652	gene17763	0.586624	0.490583	1.76501	1.36415	0.558157	0.302576	0.976818	0.539361	0.794418	0.558615	1.01949	1.52978	1.30025	0.852724	0.521758	--	--	--	--	--	--	--	R	General function prediction only	hypothetical protein PHAVU_001G149300g [Phaseolus vulgaris]
MSTRG.20100.1	0.627514	1.54582	1.5868	10.6992	5.32755	6.30689	10.4529	10.4566	11.6784	21.2898	10.4502	12.9701	3.59016	5.18635	5.00652	gene17772	0	0	0	0	0	0	0	0	0	0	0	0	0	0	0
MSTRG.20100.1	0.627514	1.54582	1.5868	10.6992	5.32755	6.30689	10.4529	10.4566	11.6784	21.2898	10.4502	12.9701	3.59016	5.18635	5.00652	gene17758	7.39337	6.04119	6.19552	59.3406	78.5575	82.5458	97.5484	122.764	125.058	336.917	179.857	182.682	64.4264	80.2625	87.0889	--	--	--	[O]	Posttranslational modification, protein turnover, chaperones	--	EID1-like F-box protein 3 GN=EDL3 OS=Arabidopsis thaliana (Mouse-ear cress) PE=2 SV=1	O	Posttranslational modification, protein turnover, chaperones	PREDICTED: EID1-like F-box protein 3 [Vitis vinifera]
MSTRG.20100.1	0.627514	1.54582	1.5868	10.6992	5.32755	6.30689	10.4529	10.4566	11.6784	21.2898	10.4502	12.9701	3.59016	5.18635	5.00652	gene18166	2.88024	1.83456	2.1222	0.942026	0.953636	1.08008	1.21826	1.06261	0.91218	0.316702	0.51255	0.805203	1.71045	1.91216	1.79988	Molecular Function: protein serine/threonine kinase activity (GO:0004674);; Molecular Function: non-membrane spanning protein tyrosine kinase activity (GO:0004715);; Molecular Function: ATP binding (GO:0005524);; Biological Process: protein phosphorylation (GO:0006468);;	--	--	[T]	Signal transduction mechanisms	Protein tyrosine kinase;; Protein kinase domain	Receptor-like serine/threonine-protein kinase ALE2 (Precursor) GN=ALE2 OS=Arabidopsis thaliana (Mouse-ear cress) PE=1 SV=1	T	Signal transduction mechanisms	PREDICTED: receptor-like serine/threonine-protein kinase ALE2 [Prunus mume]
MSTRG.20100.1	0.627514	1.54582	1.5868	10.6992	5.32755	6.30689	10.4529	10.4566	11.6784	21.2898	10.4502	12.9701	3.59016	5.18635	5.00652	gene17755	4.55977	3.48872	6.75917	12.3301	11.9396	9.50584	18.4007	16.5411	21.073	20.305	18.3803	14.2454	18.0724	16.6578	13.6069	Cellular Component: amyloplast (GO:0009501);; Cellular Component: chromoplast (GO:0009509);; Cellular Component: etioplast (GO:0009513);; Cellular Component: proplastid (GO:0009537);; Biological Process: chloroplast organization (GO:0009658);; Biological Process: leaf morphogenesis (GO:0009965);; Biological Process: chloroplast mRNA processing (GO:0010239);; Biological Process: carotenoid biosynt…	--	--	--	--	--	Protein PALE CRESS, chloroplastic (Precursor) GN=F11L15.2 OS=Arabidopsis thaliana (Mouse-ear cress) PE=2 SV=1	S	Function unknown	PREDICTED: protein PALE CRESS, chloroplastic [Prunus mume]
MSTRG.20100.1	0.627514	1.54582	1.5868	10.6992	5.32755	6.30689	10.4529	10.4566	11.6784	21.2898	10.4502	12.9701	3.59016	5.18635	5.00652	gene17760	24.7666	28.5427	27.7109	27.9235	28.6824	27.1331	33.1115	33.0879	38.8758	39.5436	60.2481	60.8136	27.4762	29.7621	31.099	Molecular Function: glutathione peroxidase activity (GO:0004602);; Cellular Component: plasma membrane (GO:0005886);; Biological Process: response to oxidative stress (GO:0006979);; Biological Process: embryo development ending in seed dormancy (GO:0009793);; Biological Process: oxidation-reduction process (GO:0055114);;	K00432|5.98142e-105|pper:PRUPE_ppa012378mg|K00432 glutathione peroxidase [EC:1.11.1.9] | (RefSeq) hypothetical protein	Glutathione metabolism (ko00480);; Arachidonic acid metabolism (ko00590)	[O]	Posttranslational modification, protein turnover, chaperones	Glutathione peroxidase;; AhpC/TSA family;; Redoxin	Probable glutathione peroxidase 4 GN=GPX4 OS=Arabidopsis thaliana (Mouse-ear cress) PE=2 SV=1	O	Posttranslational modification, protein turnover, chaperones	hypothetical protein PRUPE_ppa012378mg [Prunus persica]
MSTRG.20100.1	0.627514	1.54582	1.5868	10.6992	5.32755	6.30689	10.4529	10.4566	11.6784	21.2898	10.4502	12.9701	3.59016	5.18635	5.00652	gene17764	0.19252	0.434064	0.2687	0.224632	1.04079	0.330321	1.24918	0.193234	0.315436	1.95179	1.15139	0.232914	0.170136	1.131	0.610922	--	--	--	--	--	Plant organelle RNA recognition domain	Protein ROOT PRIMORDIUM DEFECTIVE 1 GN=RPD1 OS=Arabidopsis thaliana (Mouse-ear cress) PE=1 SV=1	S	Function unknown	hypothetical protein PRUPE_ppa006704mg [Prunus persica]
MSTRG.20100.1	0.627514	1.54582	1.5868	10.6992	5.32755	6.30689	10.4529	10.4566	11.6784	21.2898	10.4502	12.9701	3.59016	5.18635	5.00652	gene18161	83.5581	105.505	104.252	115.795	114.436	114.077	106.549	116.608	113.84	93.1128	120.833	114.607	174.284	136.241	134.534	--	K00121|0|pper:PRUPE_ppa006317mg|K00121 S-(hydroxymethyl)glutathione dehydrogenase / alcohol dehydrogenase [EC:1.1.1.284 1.1.1.1] | (RefSeq) hypothetical protein	Glycolysis / Gluconeogenesis (ko00010);; Fatty acid degradation (ko00071);; Tyrosine metabolism (ko00350);; Carbon metabolism (ko01200)	[Q]	Secondary metabolites biosynthesis, transport and catabolism	Alcohol dehydrogenase GroES-like domain;; Zinc-binding dehydrogenase	Alcohol dehydrogenase class-3 GN=ADHIII OS=Oryza sativa subsp. indica (Rice) PE=3 SV=1	Q	Secondary metabolites biosynthesis, transport and catabolism	hypothetical protein PRUPE_ppa006317mg [Prunus persica]
MSTRG.6264.38	0.041934	0.18693	0.347017	0.001014	4.9e-05	0	0.000375	0.074013	0.06507	0.117954	0.100673	0.125323	0.094036	0.07827	0.088235	gene5585	0	0	0	0	0	0	0	0	0	0	0	0	0	0	0	--	--	--	[T]	Signal transduction mechanisms	NB-ARC domain	Disease resistance protein RGA2 GN=RGA2 OS=Solanum bulbocastanum (Wild potato) PE=1 SV=1	T	Signal transduction mechanisms	Disease resistance protein RGA2 [Morus notabilis]
MSTRG.6264.38	0.041934	0.18693	0.347017	0.001014	4.9e-05	0	0.000375	0.074013	0.06507	0.117954	0.100673	0.125323	0.094036	0.07827	0.088235	gene5578	20.6339	29.9367	23.1771	27.3793	19.5064	25.8339	37.5109	37.1681	36.6578	36.3545	35.3433	35.1308	38.1029	33.7205	34.2795	--	--	--	--	--	Domain of unknown function (DUF3411)	--	S	Function unknown	PREDICTED: uncharacterized protein LOC103425358 [Malus domestica]
MSTRG.6264.38	0.041934	0.18693	0.347017	0.001014	4.9e-05	0	0.000375	0.074013	0.06507	0.117954	0.100673	0.125323	0.094036	0.07827	0.088235	gene5575	0.06661	0.009762	0.098895	0.10745	0.189592	0.074416	0.243412	0.31074	0.188473	0.099367	0.34332	0.231363	0.169595	0.412339	0.621841	Cellular Component: Golgi apparatus (GO:0005794);; Molecular Function: acetylglucosaminyltransferase activity (GO:0008375);; Cellular Component: membrane (GO:0016020);; Biological Process: carbohydrate biosynthetic process (GO:0016051);; Molecular Function: protein xylosyltransferase activity (GO:0030158);;	--	--	[G]	Carbohydrate transport and metabolism	Core-2/I-Branching enzyme	--	G	Carbohydrate transport and metabolism	PREDICTED: xylosyltransferase 1-like [Pyrus x bretschneideri]
[truncated: 1,922 more rows]

## Sheet: HR3 VS HR0.DElncRNA target gene
ID	HR-0-a	HR-0-b	HR-0-c	HR-1-a	HR-1-b	HR-1-c	HR-3-a	HR-3-b	HR-3-c	HR-5-a	HR-5-b	HR-5-c	HR-7-a	HR-7-b	HR-7-c	DEG	HR-0-a	HR-0-b	HR-0-c	HR-1-a	HR-1-b	HR-1-c	HR-3-a	HR-3-b	HR-3-c	HR-5-a	HR-5-b	HR-5-c	HR-7-a	HR-7-b	HR-7-c	GO_annotation	KEGG_annotation	KEGG_pathway_annotation	KOG_class	KOG_class_annotation	Pfam_annotation	Swiss_Prot_annotation	eggNOG_class	eggNOG_class_annotation	NR_annotation
[truncated: 4,995 more rows]

## Sheet: HR5 VS HR0.DElncRNA target gene
ID	HR-0-a	HR-0-b	HR-0-c	HR-1-a	HR-1-b	HR-1-c	HR-3-a	HR-3-b	HR-3-c	HR-5-a	HR-5-b	HR-5-c	HR-7-a	HR-7-b	HR-7-c	DEG	HR-0-a	HR-0-b	HR-0-c	HR-1-a	HR-1-b	HR-1-c	HR-3-a	HR-3-b	HR-3-c	HR-5-a	HR-5-b	HR-5-c	HR-7-a	HR-7-b	HR-7-c	GO_annotation	KEGG_annotation	KEGG_pathway_annotation	KOG_class	KOG_class_annotation	Pfam_annotation	Swiss_Prot_annotation	eggNOG_class	eggNOG_class_annotation	NR_annotation
[truncated: 5,968 more rows]

[truncated: 1 more sheets: HR7 VS HR0.DElncRNA target gene]
