# Supplementary material for: The transcriptomic response to heat stress of a jujube (Ziziphus jujuba Mill.) cultivar is featured with changed expression of long noncoding RNAs
Source: PLoS One. 2021 May 27;16(5):e0249663. doi: 10.1371/journal.pone.0249663 (PMC8158912; doi:10.1371/journal.pone.0249663)
Supplement: S6 Table — (XLSX) [file pone.0249663.s006.xlsx]

## Sheet: HR1VSHR0 DElncRNA target DEGs
ID	HR-0-a	HR-0-b	HR-0-c	HR-1-a	HR-1-b	HR-1-c	HR-3-a	HR-3-b	HR-3-c	HR-5-a	HR-5-b	HR-5-c	HR-7-a	HR-7-b	HR-7-c	DEG	HR-0-a	HR-0-b	HR-0-c	HR-1-a	HR-1-b	HR-1-c	HR-3-a	HR-3-b	HR-3-c	HR-5-a	HR-5-b	HR-5-c	HR-7-a	HR-7-b	HR-7-c	GO_annotation	KEGG_annotation	KEGG_pathway_annotation	KOG_class	KOG_class_annotation	Pfam_annotation	Swiss_Prot_annotation	eggNOG_class	eggNOG_class_annotation	NR_annotation
MSTRG.15694.7	9.50129	7.5292	6.743	29.415	40.001	26.8539	41.7493	19.6418	37.8788	10.1815	66.6816	90.3821	38.9148	25.9884	25.4022	gene13770	2.26133	2.83081	2.3367	5.19941	6.82297	6.70282	10.178	12.857	12.1037	13.3918	22.0622	20.4689	7.73881	12.8812	13.8106	--	K11426|0|mdm:103444310|K11426 SET and MYND domain-containing protein | (RefSeq) protein SET DOMAIN GROUP 41	--	--	--	SET domain	Protein SET DOMAIN GROUP 41 GN=F1I21 OS=Arabidopsis thaliana (Mouse-ear cress) PE=2 SV=1	R	General function prediction only	PREDICTED: LOW QUALITY PROTEIN: protein SET DOMAIN GROUP 41 [Malus domestica]
MSTRG.21219.2	0.027669	0.276978	0.147004	1.7019	2.55458	1.65982	14.0757	20.6938	19.0993	1.46547	0.868225	0.899122	0.760326	0.756649	0.829412	gene18791	0.621129	0.731366	0.797611	1.67067	1.47595	1.33721	2.5851	2.16948	2.38973	6.10948	5.33948	5.77286	1.91289	1.94911	2.84246	Molecular Function: nucleotide binding (GO:0000166);; Molecular Function: protein kinase activity (GO:0004672);; Biological Process: phosphorylation (GO:0016310);;	K04733|0|pper:PRUPE_ppa019724mg|K04733 interleukin-1 receptor-associated kinase 4 [EC:2.7.11.1] | (RefSeq) hypothetical protein	--	--	--	Legume lectin domain;; Protein tyrosine kinase;; Protein kinase domain	Probable L-type lectin-domain containing receptor kinase S.5 (Precursor) GN=LECRKS5 OS=Arabidopsis thaliana (Mouse-ear cress) PE=2 SV=1	T	Signal transduction mechanisms	hypothetical protein PRUPE_ppa019724mg [Prunus persica]
MSTRG.21219.2	0.027669	0.276978	0.147004	1.7019	2.55458	1.65982	14.0757	20.6938	19.0993	1.46547	0.868225	0.899122	0.760326	0.756649	0.829412	gene18796	2.83606	2.28307	2.28545	5.54729	4.49459	4.74008	8.117	8.25415	7.04795	7.03821	7.33809	8.57225	8.75592	7.42973	7.0728	Cellular Component: mitochondrion (GO:0005739);;	--	--	[R]	General function prediction only	PPR repeat;; PPR repeat family;; Pentatricopeptide repeat domain;; PPR repeat;; DYW family of nucleic acid deaminases	Putative pentatricopeptide repeat-containing protein At5g40405 GN=PCMP-H14 OS=Arabidopsis thaliana (Mouse-ear cress) PE=3 SV=1	R	General function prediction only	PREDICTED: putative pentatricopeptide repeat-containing protein At5g40405 [Prunus mume]
MSTRG.30417.17	0.089214	0.195564	0.022262	0	0	0	0.622173	0.565379	0.265996	0.502211	0	0	0.849112	0.608393	0.189962	gene26937	0.855131	1.90271	1.57617	0.427013	0.187095	0.153177	1.51455	2.86705	2.18366	2.23322	0.255677	0.312652	3.81961	1.02372	0.968145	--	K04730|3.05912e-16|pmum:103322129|K04730 interleukin-1 receptor-associated kinase 1 [EC:2.7.11.1] | (RefSeq) putative receptor-like protein kinase At1g72540	--	--	--	--	--	T	Signal transduction mechanisms	PREDICTED: putative receptor-like protein kinase At1g72540 [Prunus mume]
MSTRG.10341.76	0.218622	0.559648	0.233201	0	0	0	0	0	0	0	0	0	0	0.17206	0.191936	gene9258	0.896134	0.651962	0.684678	0.228761	0.102684	0.054079	0.09443	0.044583	0.151386	0.028377	0.087454	0.040026	0.027702	0.177531	0.031858	--	--	--	--	--	--	--	S	Function unknown	hypothetical protein L484_022179 [Morus notabilis]
MSTRG.10341.76	0.218622	0.559648	0.233201	0	0	0	0	0	0	0	0	0	0	0.17206	0.191936	gene9247	0.925706	2.09443	1.88894	4.44573	3.33272	3.6425	7.85449	7.9439	7.66378	6.34385	7.69698	6.89682	5.48717	5.96698	6.2296	--	--	--	[R]	General function prediction only	PPR repeat family;; PPR repeat;; Pentatricopeptide repeat domain;; PPR repeat;; Tetratricopeptide repeat;; Tetratricopeptide repeat;; Tetratricopeptide repeat	Putative pentatricopeptide repeat-containing protein At1g03510 GN=PCMP-E3 OS=Arabidopsis thaliana (Mouse-ear cress) PE=3 SV=1	R	General function prediction only	PREDICTED: putative pentatricopeptide repeat-containing protein At1g03510 [Pyrus x bretschneideri]
MSTRG.5211.4	0	0	0	0.45153	0.481387	0.62785	0.321927	0.387512	0.273426	0.048655	0.226221	0	1.20959	0.412201	1.07728	gene4605	3.59587	3.9323	3.65756	10.0231	9.45738	11.7845	21.7721	17.4167	15.0288	20.1078	15.5503	14	15.847	15.4743	12.7244	--	--	--	--	--	--	--	S	Function unknown	hypothetical protein CISIN_1g034386mg [Citrus sinensis]
MSTRG.5211.4	0	0	0	0.45153	0.481387	0.62785	0.321927	0.387512	0.273426	0.048655	0.226221	0	1.20959	0.412201	1.07728	gene4615	15.7036	7.06604	7.45482	3.18689	3.28177	2.81804	18.1284	20.1459	19.4533	30.2992	17.4773	17.838	4.19397	5.73247	5.89846	--	--	--	[M]	Cell wall/membrane/envelope biogenesis	Pectinacetylesterase	--	M	Cell wall/membrane/envelope biogenesis	PREDICTED: protein notum homolog isoform X2 [Prunus mume]
MSTRG.5211.4	0	0	0	0.45153	0.481387	0.62785	0.321927	0.387512	0.273426	0.048655	0.226221	0	1.20959	0.412201	1.07728	gene4618	1.44488	1.20854	1.3684	4.415	4.46476	4.12545	7.0504	6.69819	6.12067	8.15937	7.16779	7.20621	6.64834	7.34263	6.72771	--	--	--	[R]	General function prediction only	PPR repeat family;; PPR repeat;; PPR repeat;; Pentatricopeptide repeat domain;; DYW family of nucleic acid deaminases	Pentatricopeptide repeat-containing protein At3g56550 GN=PCMP-H80 OS=Arabidopsis thaliana (Mouse-ear cress) PE=2 SV=1	R	General function prediction only	PREDICTED: pentatricopeptide repeat-containing protein At3g56550 [Prunus mume]
MSTRG.5211.4	0	0	0	0.45153	0.481387	0.62785	0.321927	0.387512	0.273426	0.048655	0.226221	0	1.20959	0.412201	1.07728	gene4596	0.992347	1.02364	1.08934	3.57996	2.76299	2.53943	5.86025	5.20349	5.3114	5.53491	4.88488	4.86291	4.30114	4.88152	4.9974	--	--	--	[R]	General function prediction only	PPR repeat;; PPR repeat family;; PPR repeat;; Pentatricopeptide repeat domain;; DYW family of nucleic acid deaminases;; Tetratricopeptide repeat;; Tetratricopeptide repeat	Pentatricopeptide repeat-containing protein At1g56690, mitochondrial (Precursor) GN=PCMP-H69 OS=Arabidopsis thaliana (Mouse-ear cress) PE=2 SV=1	R	General function prediction only	PREDICTED: pentatricopeptide repeat-containing protein At1g56690, mitochondrial-like [Prunus mume]
MSTRG.5211.4	0	0	0	0.45153	0.481387	0.62785	0.321927	0.387512	0.273426	0.048655	0.226221	0	1.20959	0.412201	1.07728	gene4620	8.24348	10.54	9.00341	0.01384	0.014826	0.0029	0.012581	0.000268	0.003892	0.002737	0.013602	18.3108	18.8925	20.1736	17.3737	Molecular Function: binding (GO:0005488);;	--	--	--	--	DnaJ domain	Chaperone protein dnaJ 49 OS=Arabidopsis thaliana (Mouse-ear cress) PE=2 SV=2	O	Posttranslational modification, protein turnover, chaperones	Protein HLJ1 [Morus notabilis]
MSTRG.7426.11	0.542602	0.583209	0.379168	0	0	0	0.395353	0	0	0.260554	0	0	0	0	0	gene6606	13.5111	12.1513	12.4238	6.12301	6.09535	5.43814	4.57171	4.34963	4.82063	3.62507	3.93843	4.22886	6.81572	7.1355	8.02671	--	--	--	--	--	--	--	S	Function unknown	PREDICTED: zonadhesin-like isoform X2 [Populus euphratica]
MSTRG.901.2	0	0	0	1.79641	0.944718	1.7324	0.232445	0	0	0.289586	0	0.128249	2.62342	0.328083	1.53797	gene860	9.89665	8.69727	8.51158	27.0741	22.0312	21.8334	79.1043	76.3034	73.6061	129.348	141.365	140.416	45.9104	48.464	44.8553	Biological Process: carbohydrate metabolic process (GO:0005975);; Molecular Function: glucan endo-1,3-beta-D-glucosidase activity (GO:0042973);;	--	--	--	--	Glycosyl hydrolases family 17;; X8 domain	Glucan endo-1,3-beta-glucosidase 5 (Precursor) GN=At4g31140 OS=Arabidopsis thaliana (Mouse-ear cress) PE=1 SV=1	R	General function prediction only	PREDICTED: glucan endo-1,3-beta-glucosidase 5 [Prunus mume]
MSTRG.901.2	0	0	0	1.79641	0.944718	1.7324	0.232445	0	0	0.289586	0	0.128249	2.62342	0.328083	1.53797	gene850	1.02341	1.84848	2.30608	0.302417	0.635787	0.378587	0.36059	0.499813	0.649166	0.07802	0.120761	0.073695	1.00048	1.79146	1.26523	Biological Process: oligopeptide transport (GO:0006857);; Cellular Component: membrane (GO:0016020);; Biological Process: transmembrane transport (GO:0055085);;	--	--	[T]	Signal transduction mechanisms	OPT oligopeptide transporter protein	Oligopeptide transporter 1 GN=OPT1 OS=Arabidopsis thaliana (Mouse-ear cress) PE=2 SV=1	P	Inorganic ion transport and metabolism	Oligopeptide transporter 1 [Morus notabilis]
MSTRG.24208.3	0	0	0	0.334304	0.071958	0.176382	0.465738	0.614632	0.267568	0.246469	0.878505	0.379653	0.144255	0.496163	0.258848	gene21402	0.335173	1.0273	0.604211	0.944999	2.24363	1.34222	1.1807	1.03185	1.28399	0.136984	0.165147	0.054419	2.05707	0.823131	1.2652	--	--	--	[T]	Signal transduction mechanisms	NB-ARC domain;; AAA domain;; Leucine Rich repeats (2 copies);; AAA domain;; AAA domain;; Archaeal ATPase;; ATPase family associated with various cellular activities (AAA)	Disease resistance protein At4g27190 GN=At4g27190 OS=Arabidopsis thaliana (Mouse-ear cress) PE=2 SV=1	T	Signal transduction mechanisms	PREDICTED: disease resistance protein At4g27190-like isoform X1 [Pyrus x bretschneideri]
MSTRG.24208.3	0	0	0	0.334304	0.071958	0.176382	0.465738	0.614632	0.267568	0.246469	0.878505	0.379653	0.144255	0.496163	0.258848	gene21416	12.5951	6.21236	6.44269	117.04	116.655	114.897	18.9488	22.6009	21.925	7.63009	7.8043	7.47074	12.2911	22.488	21.0478	--	--	--	--	--	WRKY DNA -binding domain	Probable WRKY transcription factor 41 GN=WRKY41 OS=Arabidopsis thaliana (Mouse-ear cress) PE=2 SV=2	K	Transcription	putative WRKY transcription factor 41 [Morus notabilis]
MSTRG.24208.3	0	0	0	0.334304	0.071958	0.176382	0.465738	0.614632	0.267568	0.246469	0.878505	0.379653	0.144255	0.496163	0.258848	gene21412	11.5412	7.28764	7.80412	21.512	29.5301	29.2823	24.5816	21.7042	25.0731	96.4323	110.008	120.076	31.9865	38.915	36.7768	Molecular Function: catalytic activity (GO:0003824);; Biological Process: cellular metabolic process (GO:0044237);; Molecular Function: coenzyme binding (GO:0050662);;	--	--	[V]	Defense mechanisms	NAD dependent epimerase/dehydratase family;; NADH(P)-binding;; 3-beta hydroxysteroid dehydrogenase/isomerase family;; NmrA-like family;; Male sterility protein	Dihydroflavonol-4-reductase GN=DFRA OS=Petunia hybrida (Petunia) PE=2 SV=2	V	Defense mechanisms	hypothetical protein L484_012053 [Morus notabilis]
MSTRG.901.6	1.83327	2.0277	0.725735	9.65382	10.2015	12.0004	2.92254	3.09387	3.36561	2.01092	2.86716	2.7362	4.85428	5.15004	5.10119	gene850	1.02341	1.84848	2.30608	0.302417	0.635787	0.378587	0.36059	0.499813	0.649166	0.07802	0.120761	0.073695	1.00048	1.79146	1.26523	Biological Process: oligopeptide transport (GO:0006857);; Cellular Component: membrane (GO:0016020);; Biological Process: transmembrane transport (GO:0055085);;	--	--	[T]	Signal transduction mechanisms	OPT oligopeptide transporter protein	Oligopeptide transporter 1 GN=OPT1 OS=Arabidopsis thaliana (Mouse-ear cress) PE=2 SV=1	P	Inorganic ion transport and metabolism	Oligopeptide transporter 1 [Morus notabilis]
MSTRG.901.6	1.83327	2.0277	0.725735	9.65382	10.2015	12.0004	2.92254	3.09387	3.36561	2.01092	2.86716	2.7362	4.85428	5.15004	5.10119	gene860	9.89665	8.69727	8.51158	27.0741	22.0312	21.8334	79.1043	76.3034	73.6061	129.348	141.365	140.416	45.9104	48.464	44.8553	Biological Process: carbohydrate metabolic process (GO:0005975);; Molecular Function: glucan endo-1,3-beta-D-glucosidase activity (GO:0042973);;	--	--	--	--	Glycosyl hydrolases family 17;; X8 domain	Glucan endo-1,3-beta-glucosidase 5 (Precursor) GN=At4g31140 OS=Arabidopsis thaliana (Mouse-ear cress) PE=1 SV=1	R	General function prediction only	PREDICTED: glucan endo-1,3-beta-glucosidase 5 [Prunus mume]
MSTRG.4052.1	5.86142	15.8499	22.5538	113.441	88.9273	92.9057	139.351	114.154	136.025	12.8509	165.407	157.062	27.7269	128.723	150.032	gene3619	10.3723	8.25063	8.29838	2.84053	3.20837	4.15754	7.59672	7.22032	6.20676	9.51902	8.51174	9.01683	4.52265	7.15608	4.98559	--	--	--	--	--	Putative methyltransferase;; Methyltransferase small domain	--	R	General function prediction only	PREDICTED: protein N-lysine methyltransferase METTL21A [Prunus mume]
MSTRG.4052.1	5.86142	15.8499	22.5538	113.441	88.9273	92.9057	139.351	114.154	136.025	12.8509	165.407	157.062	27.7269	128.723	150.032	gene3605	82.3107	104.491	108.429	33.6498	49.7798	46.8688	34.3054	40.0654	38.7453	24.5115	26.8656	29.3212	24.5822	47.053	43.1001	Molecular Function: oxidoreductase activity (GO:0016491);; Biological Process: oxidation-reduction process (GO:0055114);;	--	--	[I]	Lipid transport and metabolism	--	--	Q	Secondary metabolites biosynthesis, transport and catabolism	NAD(P)-binding Rossmann-fold superfamily protein [Theobroma cacao]
MSTRG.5699.3	0	0	0	1.07156	1.20765	0.978299	2.1294	0	1.47129	1.29575	1.54024	0	0.200683	0.158566	0	gene5059	0.135463	0.248676	0.178948	1.1212	0.906399	1.05	2.92829	3.25432	3.21955	2.76427	4.60071	3.69968	2.22556	3.19933	3.83931	--	--	--	[C]	Energy production and conversion	Aldo/keto reductase family	Probable aldo-keto reductase 1 GN=AKR1 OS=Glycine max (Soybean) PE=2 SV=1	C	Energy production and conversion	PREDICTED: probable aldo-keto reductase 1-like [Glycine max]
MSTRG.5699.3	0	0	0	1.07156	1.20765	0.978299	2.1294	0	1.47129	1.29575	1.54024	0	0.200683	0.158566	0	gene5052	6.10489	4.0628	4.07432	10.2809	9.92093	9.33925	2.47224	3.07752	3.06003	1.58958	2.26187	2.24902	5.46865	5.44049	5.26607	--	--	--	--	--	Transferase family	Shikimate O-hydroxycinnamoyltransferase GN=HST OS=Nicotiana tabacum (Common tobacco) PE=1 SV=1	S	Function unknown	Hydroxycinnamoyl-Coenzyme A shikimate/quinate hydroxycinnamoyltransferase [Morus notabilis]
MSTRG.5699.3	0	0	0	1.07156	1.20765	0.978299	2.1294	0	1.47129	1.29575	1.54024	0	0.200683	0.158566	0	gene5068	16.0094	14.5776	14.929	7.03902	7.22774	6.70652	4.81808	4.03129	4.28643	3.82663	3.28666	3.88201	4.949	6.15515	6.37394	--	--	--	--	--	Helix-loop-helix DNA-binding domain	Transcription factor UNE12 GN=T10P11.13 OS=Arabidopsis thaliana (Mouse-ear cress) PE=2 SV=2	K	Transcription	hypothetical protein PRUPE_ppa008172mg [Prunus persica]
MSTRG.5699.3	0	0	0	1.07156	1.20765	0.978299	2.1294	0	1.47129	1.29575	1.54024	0	0.200683	0.158566	0	gene5072	15.7845	24.7517	29.3906	8.35519	4.88171	3.7252	2.59865	1.88137	1.71287	0.627244	1.67239	1.7887	2.19071	2.93355	2.39316	Cellular Component: nucleus (GO:0005634);; Biological Process: regulation of transcription, DNA-templated (GO:0006355);; Biological Process: regulation of translation (GO:0006417);; Cellular Component: plastid (GO:0009536);; Biological Process: auxin-activated signaling pathway (GO:0009734);; Molecular Function: protein dimerization activity (GO:0046983);;	K14484|1.26539e-99|tcc:TCM_026344|K14484 auxin-responsive protein IAA | (RefSeq) AUX/IAA transcriptional regulator family protein isoform 1	Plant hormone signal transduction (ko04075)	--	--	AUX/IAA family	Auxin-induced protein 22D GN=AUX22D OS=Vigna radiata var. radiata (Mung bean) PE=2 SV=1	K	Transcription	AUX/IAA transcriptional regulator family protein isoform 1 [Theobroma cacao]
MSTRG.5699.3	0	0	0	1.07156	1.20765	0.978299	2.1294	0	1.47129	1.29575	1.54024	0	0.200683	0.158566	0	gene5063	32.4595	28.9859	29.4282	9.23418	8.4202	8.62477	7.30685	7.85682	8.39274	3.31611	3.10627	3.27229	12.231	8.82145	7.08675	--	K10046|0|tcc:TCM_026351|K10046 GDP-D-mannose 3', 5'-epimerase [EC:5.1.3.18 5.1.3.-] | (RefSeq) GDP-mannose 3,5-epimerase 1	Ascorbate and aldarate metabolism (ko00053);; Amino sugar and nucleotide sugar metabolism (ko00520)	[GM]	Carbohydrate transport and metabolism;; Cell wall/membrane/envelope biogenesis	NAD dependent epimerase/dehydratase family;; 3-beta hydroxysteroid dehydrogenase/isomerase family;; Male sterility protein;; NADH(P)-binding;; Polysaccharide biosynthesis protein	GDP-mannose 3,5-epimerase 1 GN=OsI_032456 OS=Oryza sativa subsp. indica (Rice) PE=2 SV=1	G	Carbohydrate transport and metabolism	GDP-mannose 3,5-epimerase 1 [Morus notabilis]
MSTRG.5699.3	0	0	0	1.07156	1.20765	0.978299	2.1294	0	1.47129	1.29575	1.54024	0	0.200683	0.158566	0	gene5064	181.716	147.224	161.235	74.7766	78.0554	73.4433	61.7266	60.6131	58.2708	38.6253	43.8857	48.1765	68.4142	71.8982	54.4352	--	K02151|4.71148e-85|tcc:TCM_026350|K02151 V-type H+-transporting ATPase subunit F | (RefSeq) Vacuolar ATPase subunit F family protein	Oxidative phosphorylation (ko00190);; Phagosome (ko04145)	[C]	Energy production and conversion	ATP synthase (F/14-kDa) subunit	V-type proton ATPase subunit F GN=T10P11.25 OS=Arabidopsis thaliana (Mouse-ear cress) PE=1 SV=1	C	Energy production and conversion	Vacuolar ATPase subunit F family protein [Theobroma cacao]
MSTRG.5211.5	0	0	0	0.634344	0.828937	0.491722	0.82124	0.462608	0.240615	0	0	0	1.25567	2.00348	1.25561	gene4596	0.992347	1.02364	1.08934	3.57996	2.76299	2.53943	5.86025	5.20349	5.3114	5.53491	4.88488	4.86291	4.30114	4.88152	4.9974	--	--	--	[R]	General function prediction only	PPR repeat;; PPR repeat family;; PPR repeat;; Pentatricopeptide repeat domain;; DYW family of nucleic acid deaminases;; Tetratricopeptide repeat;; Tetratricopeptide repeat	Pentatricopeptide repeat-containing protein At1g56690, mitochondrial (Precursor) GN=PCMP-H69 OS=Arabidopsis thaliana (Mouse-ear cress) PE=2 SV=1	R	General function prediction only	PREDICTED: pentatricopeptide repeat-containing protein At1g56690, mitochondrial-like [Prunus mume]
MSTRG.5211.5	0	0	0	0.634344	0.828937	0.491722	0.82124	0.462608	0.240615	0	0	0	1.25567	2.00348	1.25561	gene4620	8.24348	10.54	9.00341	0.01384	0.014826	0.0029	0.012581	0.000268	0.003892	0.002737	0.013602	18.3108	18.8925	20.1736	17.3737	Molecular Function: binding (GO:0005488);;	--	--	--	--	DnaJ domain	Chaperone protein dnaJ 49 OS=Arabidopsis thaliana (Mouse-ear cress) PE=2 SV=2	O	Posttranslational modification, protein turnover, chaperones	Protein HLJ1 [Morus notabilis]
MSTRG.5211.5	0	0	0	0.634344	0.828937	0.491722	0.82124	0.462608	0.240615	0	0	0	1.25567	2.00348	1.25561	gene4605	3.59587	3.9323	3.65756	10.0231	9.45738	11.7845	21.7721	17.4167	15.0288	20.1078	15.5503	14	15.847	15.4743	12.7244	--	--	--	--	--	--	--	S	Function unknown	hypothetical protein CISIN_1g034386mg [Citrus sinensis]
MSTRG.5211.5	0	0	0	0.634344	0.828937	0.491722	0.82124	0.462608	0.240615	0	0	0	1.25567	2.00348	1.25561	gene4615	15.7036	7.06604	7.45482	3.18689	3.28177	2.81804	18.1284	20.1459	19.4533	30.2992	17.4773	17.838	4.19397	5.73247	5.89846	--	--	--	[M]	Cell wall/membrane/envelope biogenesis	Pectinacetylesterase	--	M	Cell wall/membrane/envelope biogenesis	PREDICTED: protein notum homolog isoform X2 [Prunus mume]
MSTRG.5211.5	0	0	0	0.634344	0.828937	0.491722	0.82124	0.462608	0.240615	0	0	0	1.25567	2.00348	1.25561	gene4618	1.44488	1.20854	1.3684	4.415	4.46476	4.12545	7.0504	6.69819	6.12067	8.15937	7.16779	7.20621	6.64834	7.34263	6.72771	--	--	--	[R]	General function prediction only	PPR repeat family;; PPR repeat;; PPR repeat;; Pentatricopeptide repeat domain;; DYW family of nucleic acid deaminases	Pentatricopeptide repeat-containing protein At3g56550 GN=PCMP-H80 OS=Arabidopsis thaliana (Mouse-ear cress) PE=2 SV=1	R	General function prediction only	PREDICTED: pentatricopeptide repeat-containing protein At3g56550 [Prunus mume]
MSTRG.7213.1	0	0	0	2.25427	0.901429	0.83281	0	0	0	4.41254	1.98723	3.05794	2.22495	0	0	gene6440	72.0412	103.793	109.35	27.8055	26.849	26.2702	18.9136	22.7304	20.4971	21.6229	28.9492	26.0614	13.4898	28.2523	26.5835	Biological Process: respiratory burst involved in defense response (GO:0002679);; Molecular Function: calmodulin binding (GO:0005516);; Cellular Component: plasma membrane (GO:0005886);; Biological Process: oligopeptide transport (GO:0006857);; Biological Process: cell death (GO:0008219);; Biological Process: toxin catabolic process (GO:0009407);; Biological Process: defense response to fungus, i…	K08472|0|tcc:TCM_043107|K08472 mlo protein | (RefSeq) Seven transmembrane MLO family protein	--	--	--	Mlo family	MLO-like protein 12 GN=MLO12 OS=Arabidopsis thaliana (Mouse-ear cress) PE=2 SV=2	S	Function unknown	PREDICTED: MLO-like protein 6 [Tarenaya hassleriana]
MSTRG.17685.5	0	0	0	0.117241	0.167859	0.134839	0.198437	0.187039	0.184358	0.212605	0.249627	0.225129	0.193833	0.203975	0.17262	gene15581	13.3712	9.31991	10.2682	38.5488	60.7002	57.3188	328.013	346.292	347.804	720.4	530.055	529.39	90.0915	82.8399	84.746	Molecular Function: transcription regulatory region sequence-specific DNA binding (GO:0000976);; Molecular Function: transcription factor activity, sequence-specific DNA binding (GO:0003700);; Cellular Component: nucleus (GO:0005634);; Biological Process: regulation of transcription, DNA-templated (GO:0006355);;	K09338|3.35402e-92|pop:POPTR_0014s09860g|K09338 homeobox-leucine zipper protein | (RefSeq) POPTRDRAFT_572441; homeobox leucine zipper family protein	--	[K]	Transcription	Homeobox domain;; Homeobox associated leucine zipper	Homeobox-leucine zipper protein ATHB-7 GN=ATHB-7 OS=Arabidopsis thaliana (Mouse-ear cress) PE=2 SV=2	K	Transcription	homeobox leucine zipper family protein [Populus trichocarpa]
MSTRG.17685.5	0	0	0	0.117241	0.167859	0.134839	0.198437	0.187039	0.184358	0.212605	0.249627	0.225129	0.193833	0.203975	0.17262	gene15570	2.26619	2.59943	3.15284	3.88167	6.78191	6.16917	7.18708	8.32507	6.66663	6.00652	5.32238	6.53645	5.94549	6.42353	6.16092	Biological Process: MAPK cascade (GO:0000165);; Molecular Function: protein serine/threonine kinase activity (GO:0004674);; Biological Process: protein phosphorylation (GO:0006468);;	K08867|0|cit:102607695|K08867 WNK lysine deficient protein kinase [EC:2.7.11.1] | (RefSeq) probable serine/threonine-protein kinase WNK10	--	[R]	General function prediction only	Protein kinase domain;; Protein tyrosine kinase;; Protein of unknown function, DUF486	Probable serine/threonine-protein kinase WNK6 GN=WNK6 OS=Arabidopsis thaliana (Mouse-ear cress) PE=2 SV=1	T	Signal transduction mechanisms	hypothetical protein CICLE_v10019052mg [Citrus clementina]
MSTRG.17685.5	0	0	0	0.117241	0.167859	0.134839	0.198437	0.187039	0.184358	0.212605	0.249627	0.225129	0.193833	0.203975	0.17262	gene15591	11.3461	11.4244	11.4546	23.8231	41.3222	39.0541	53.5129	56.4517	56.9877	197.948	191.616	191.164	36.5339	31.973	32.4537	Molecular Function: DNA binding (GO:0003677);; Biological Process: transcription, DNA-templated (GO:0006351);;	K09060|0|pper:PRUPE_ppa006173mg|K09060 plant G-box-binding factor | (RefSeq) hypothetical protein	--	--	--	G-box binding protein MFMR;; bZIP transcription factor;; Basic region leucine zipper	Common plant regulatory factor 1 GN=CPRF1 OS=Petroselinum crispum (Parsley) PE=2 SV=1	K	Transcription	hypothetical protein PRUPE_ppa006173mg [Prunus persica]
MSTRG.17685.5	0	0	0	0.117241	0.167859	0.134839	0.198437	0.187039	0.184358	0.212605	0.249627	0.225129	0.193833	0.203975	0.17262	gene15579	0.453195	0.500134	0.507752	4.1956	1.72911	1.48012	1.50496	1.23434	1.57023	1.36621	1.4032	2.34534	2.04659	1.99686	2.17448	Molecular Function: monooxygenase activity (GO:0004497);; Molecular Function: iron ion binding (GO:0005506);; Molecular Function: electron carrier activity (GO:0009055);; Biological Process: fruit development (GO:0010154);; Molecular Function: oxidoreductase activity, acting on paired donors, with incorporation or reduction of molecular oxygen (GO:0016705);; Molecular Function: heme binding (GO:0…	--	--	[Q]	Secondary metabolites biosynthesis, transport and catabolism	Cytochrome P450	Cytochrome P450 78A3 GN=CYP78A3 OS=Glycine max (Soybean) PE=2 SV=1	Q	Secondary metabolites biosynthesis, transport and catabolism	PREDICTED: cytochrome P450 78A3-like [Fragaria vesca subsp. vesca]
MSTRG.17685.5	0	0	0	0.117241	0.167859	0.134839	0.198437	0.187039	0.184358	0.212605	0.249627	0.225129	0.193833	0.203975	0.17262	gene15578	62.2339	49.9163	51.1265	26.989	21.7208	23.0236	27.062	26.1597	25.7611	17.1964	21.9079	20.4506	25.0857	20.1674	23.9146	Molecular Function: binding (GO:0005488);;	--	--	[C]	Energy production and conversion	Cytochrome b5-like Heme/Steroid binding domain	Cytochrome b5 OS=Nicotiana tabacum (Common tobacco) PE=2 SV=1	CI	Energy production and conversion;; Lipid transport and metabolism	hypothetical protein CICLE_v10022828mg [Citrus clementina]
MSTRG.14105.3	0.327268	0.51988	0.588023	1.07396	1.55928	1.79619	2.05138	1.07932	1.39962	1.92737	0.924812	1.48167	2.3804	3.43507	1.36059	gene12498	0.598105	0.13874	0.102785	1.79548	1.79668	1.36065	0.43326	0.560235	0.428659	0.196003	0.657695	0.282016	0.240664	0.316104	0.485569	--	--	--	--	--	WRKY DNA -binding domain	WRKY transcription factor 18 GN=WRKY18 OS=Arabidopsis thaliana (Mouse-ear cress) PE=1 SV=2	K	Transcription	PREDICTED: probable WRKY transcription factor 40 isoform X3 [Pyrus x bretschneideri]
MSTRG.14105.3	0.327268	0.51988	0.588023	1.07396	1.55928	1.79619	2.05138	1.07932	1.39962	1.92737	0.924812	1.48167	2.3804	3.43507	1.36059	gene12505	3.92576	4.20717	4.54826	13.1601	12.371	12.1334	16.5803	19.6041	19.869	15.6947	16.933	16.3832	13.8523	11.8348	14.334	--	K03695|0|pmum:103320749|K03695 ATP-dependent Clp protease ATP-binding subunit ClpB | (RefSeq) chaperone protein ClpB4, mitochondrial	--	[O]	Posttranslational modification, protein turnover, chaperones	AAA domain (Cdc48 subfamily);; ATPase family associated with various cellular activities (AAA);; Clp amino terminal domain;; AAA domain (dynein-related subfamily);; AAA ATPase domain;; Sigma-54 interaction domain;; AAA domain;; AAA domain;; IstB-like ATP binding protein;; AAA domain;; AAA domain;; Zeta toxin;; Magnesium chelatase, subunit ChlI;; Archaeal ATPase;; RNA helicase;; Holliday junction …	Chaperone protein ClpB4, mitochondrial (Precursor) GN=F13D4.100 OS=Arabidopsis thaliana (Mouse-ear cress) PE=2 SV=1	O	Posttranslational modification, protein turnover, chaperones	Chaperone protein [Morus notabilis]
MSTRG.10022.1	3.70992	10.988	9.72979	43.2273	75.6235	59.2078	12.2703	6.42729	6.08558	13.4255	3.64906	3.80076	64.5473	21.8502	15.7699	gene8983	8.42953	13.9571	14.2267	80.1898	68.5269	70.0381	20.6128	11.6927	11.1852	27.1286	9.02756	8.33058	62.2794	27.4725	24.1614	--	--	--	--	--	--	--	S	Function unknown	hypothetical protein glysoja_038046 [Glycine soja]
MSTRG.11146.15	0	0	0	0.230829	0.542697	0.562071	0.389245	0.868209	0.767949	0	0	0	0	0	0	gene9897	22.2043	20.6737	23.5562	40.4356	44.0631	45.0043	78.3106	95.2083	97.1766	131.391	99.7227	99.9404	48.6273	39.2218	39.9895	Biological Process: chlorophyll catabolic process (GO:0015996);; Molecular Function: pheophytinase activity (GO:0080124);;	--	--	[R]	General function prediction only	Alpha/beta hydrolase family;; Alpha/beta hydrolase family;; alpha/beta hydrolase fold	Pheophytinase, chloroplastic (Precursor) GN=MAC12.25 OS=Arabidopsis thaliana (Mouse-ear cress) PE=1 SV=1	R	General function prediction only	hypothetical protein L484_001438 [Morus notabilis]
MSTRG.11146.15	0	0	0	0.230829	0.542697	0.562071	0.389245	0.868209	0.767949	0	0	0	0	0	0	gene9915	4.6205	4.21961	5.47212	1.22308	0.864973	0.689518	0.94412	0.684355	0.864632	0.394174	0.287875	0.410178	1.67707	0.392881	0.238854	Molecular Function: serine-type carboxypeptidase activity (GO:0004185);; Biological Process: proteolysis (GO:0006508);;	K16297|0|fve:101308591|K16297 serine carboxypeptidase-like clade II [EC:3.4.16.-] | (RefSeq) serine carboxypeptidase-like 40	--	[OE]	Posttranslational modification, protein turnover, chaperones;; Amino acid transport and metabolism	Serine carboxypeptidase	Serine carboxypeptidase-like 40 (Precursor) GN=SCPL40 OS=Arabidopsis thaliana (Mouse-ear cress) PE=2 SV=2	O	Posttranslational modification, protein turnover, chaperones	hypothetical protein PRUPE_ppa004618mg [Prunus persica]
MSTRG.26559.2	0	0	0	19.1435	0.000217	0.535236	0	0	0	0	0	0	0.000861	26.1441	0.000755	gene23676	2.3881	1.99646	2.29841	1.03836	0.875585	0.710077	1.24854	0.848775	1.59693	1.02502	0.743932	1.33798	1.78907	2.05578	1.93398	Biological Process: signal transduction (GO:0007165);;	--	--	[S]	Function unknown	Leucine Rich repeats (2 copies);; Leucine rich repeat;; Leucine Rich Repeat;; Leucine rich repeat;; Leucine Rich repeat	Plant intracellular Ras-group-related LRR protein 6 GN=P0452F04.20 OS=Oryza sativa subsp. japonica (Rice) PE=2 SV=1	S	Function unknown	PREDICTED: plant intracellular Ras-group-related LRR protein 6 isoform X1 [Pyrus x bretschneideri]
MSTRG.26559.2	0	0	0	19.1435	0.000217	0.535236	0	0	0	0	0	0	0.000861	26.1441	0.000755	gene23663	62.3329	66.6863	73.3811	30.3056	30.6132	27.997	32.6699	34.0768	33.8287	31.6498	29.2503	28.2287	30.7782	34.9892	36.6709	Cellular Component: plasma membrane (GO:0005886);;	--	--	--	--	Protein of unknown function (DUF1218)	--	R	General function prediction only	hypothetical protein JCGZ_20958 [Jatropha curcas]
MSTRG.22665.1	3.79218	3.56622	4.82042	8.03767	13.3317	12.2999	15.5408	15.404	14.8193	16.5671	18.5574	18.9061	12.0669	5.01536	4.56414	gene20127	593.37	498.703	497.849	196.476	265.792	267.094	105.69	108.513	105.572	49.8584	45.7623	46.5096	217.027	146.861	146.492	--	K14272|0|cit:102611899|K14272 glutamate--glyoxylate aminotransferase [EC:2.6.1.4 2.6.1.2 2.6.1.44] | (RefSeq) glutamate--glyoxylate aminotransferase 2	Arginine biosynthesis (ko00220);; Alanine, aspartate and glutamate metabolism (ko00250);; Glycine, serine and threonine metabolism (ko00260);; Glyoxylate and dicarboxylate metabolism (ko00630);; Carbon fixation in photosynthetic organisms (ko00710);; Carbon metabolism (ko01200);; 2-Oxocarboxylic acid metabolism (ko01210);; Biosynthesis of amino acids (ko01230)	[E]	Amino acid transport and metabolism	Aminotransferase class I and II	Glutamate--glyoxylate aminotransferase 2 OS=Arabidopsis thaliana (Mouse-ear cress) PE=1 SV=1	E	Amino acid transport and metabolism	Glutamate--glyoxylate aminotransferase 2 [Morus notabilis]
MSTRG.22665.1	3.79218	3.56622	4.82042	8.03767	13.3317	12.2999	15.5408	15.404	14.8193	16.5671	18.5574	18.9061	12.0669	5.01536	4.56414	gene20130	6.79751	7.14244	8.23872	2.63658	2.59613	3.3692	7.26955	7.74021	7.37477	5.52193	7.07891	6.71439	4.24807	6.72779	6.0187	--	K00276|0|pmum:103321853|K00276 primary-amine oxidase [EC:1.4.3.21] | (RefSeq) copper methylamine oxidase-like	Glycine, serine and threonine metabolism (ko00260);; Tyrosine metabolism (ko00350);; Phenylalanine metabolism (ko00360);; beta-Alanine metabolism (ko00410);; Isoquinoline alkaloid biosynthesis (ko00950);; Tropane, piperidine and pyridine alkaloid biosynthesis (ko00960)	[Q]	Secondary metabolites biosynthesis, transport and catabolism	Copper amine oxidase, enzyme domain;; Copper amine oxidase, N3 domain;; Copper amine oxidase, N2 domain	Primary amine oxidase (Precursor) GN=At1g62810 OS=Arabidopsis thaliana (Mouse-ear cress) PE=2 SV=1	Q	Secondary metabolites biosynthesis, transport and catabolism	PREDICTED: copper amine oxidase 1-like [Prunus mume]
MSTRG.22665.1	3.79218	3.56622	4.82042	8.03767	13.3317	12.2999	15.5408	15.404	14.8193	16.5671	18.5574	18.9061	12.0669	5.01536	4.56414	gene20123	1.91405	1.22249	1.91531	0.530772	0.599137	0.793251	0.45123	0.449909	0.634259	0	0.496557	0.17624	0.330254	0.178307	0.298816	--	--	--	--	--	--	--	S	Function unknown	hypothetical protein PRUPE_ppa022200mg [Prunus persica]
MSTRG.22973.1	0.792559	1.37799	1.37848	0	0	0	0.875701	0.636379	0.775705	0	0	0	0.741487	0	0.470827	gene20371	18.5799	19.922	17.9622	36.796	43.5385	43.7202	79.6018	89.7906	82.7023	231.079	173.15	182.186	43.1153	42.5495	46.6043	--	--	--	--	--	Domain of unknown function (DUF1338)	--	S	Function unknown	hypothetical protein PRUPE_ppa006928mg [Prunus persica]
MSTRG.27335.2	0	0	0	7.0712	4.44472	5.84955	0	0	0	0	0	4.79174	0	0	0	gene24378	2.02727	2.47514	3.26107	6.38327	8.38499	7.41612	22.1253	24.4415	22.114	28.1963	23.7259	24.6503	10.0421	13.5324	13.3705	Molecular Function: nucleic acid binding (GO:0003676);; Molecular Function: zinc ion binding (GO:0008270);;	--	--	--	--	FAR1 DNA-binding domain;; MULE transposase domain;; SWIM zinc finger	Protein FAR1-RELATED SEQUENCE 11 GN=FRS11 OS=Arabidopsis thaliana (Mouse-ear cress) PE=2 SV=1	S	Function unknown	hypothetical protein PRUPE_ppa002003mg [Prunus persica]
MSTRG.27335.2	0	0	0	7.0712	4.44472	5.84955	0	0	0	0	0	4.79174	0	0	0	gene24368	15.0707	14.7704	16.6818	3.69445	2.05967	3.37625	5.4721	6.27709	5.11112	4.41601	5.61838	4.62843	7.20578	6.29959	5.84165	Molecular Function: chitinase activity (GO:0004568);; Biological Process: carbohydrate metabolic process (GO:0005975);; Biological Process: chitin catabolic process (GO:0006032);; Biological Process: cell wall macromolecule catabolic process (GO:0016998);;	--	--	[R]	General function prediction only	Chitinase class I	Chitinase-like protein 2 (Precursor) GN=CTL2 OS=Arabidopsis thaliana (Mouse-ear cress) PE=2 SV=1	R	General function prediction only	PREDICTED: chitinase-like protein 2 [Prunus mume]
MSTRG.4690.2	0.584641	0.676573	0.84644	0.037604	0.198389	0.05402	0.664507	0.873903	0.731717	0.359193	0.956926	0.996973	1.3489	1.3695	0.517631	gene4193	6.3935	5.05465	4.51337	29.2991	7.22169	7.35608	20.0772	21.3565	22.0729	6.19515	35.583	35.8139	65.8926	30.3653	30.3623	--	--	--	[QR]	Secondary metabolites biosynthesis, transport and catabolism;; General function prediction only	non-haem dioxygenase in morphine synthesis N-terminal;; 2OG-Fe(II) oxygenase superfamily	Flavonol synthase/flavanone 3-hydroxylase GN=FLS OS=Citrus unshiu (Satsuma mandarin) PE=1 SV=1	Q	Secondary metabolites biosynthesis, transport and catabolism	hypothetical protein PRUPE_ppa007865mg [Prunus persica]
MSTRG.28052.1	3.83964	5.13092	3.43187	0	0	0	1.4381	2.52978	0	0	0	0	5.89352	0	0.03661	gene24970	18.6076	16.7086	17.8446	5.37603	8.54429	9.75173	6.79647	9.39936	12.7906	8.82776	11.4312	9.28169	10.4789	10.7379	0	--	--	--	--	--	Cleavage site for pathogenic type III effector avirulence factor Avr	RPM1-interacting protein 4 GN=RIN4 OS=Arabidopsis thaliana (Mouse-ear cress) PE=1 SV=1	S	Function unknown	PREDICTED: RPM1-interacting protein 4-like [Malus domestica]
MSTRG.28052.1	3.83964	5.13092	3.43187	0	0	0	1.4381	2.52978	0	0	0	0	5.89352	0	0.03661	gene24981	2.89967	3.00294	2.31916	5.87539	10.2677	6.9438	8.52903	9.76633	9.58796	6.99274	6.96861	5.89649	9.52077	4.73777	6.89732	Molecular Function: transcription factor activity, sequence-specific DNA binding (GO:0003700);; Cellular Component: nucleus (GO:0005634);; Biological Process: regulation of transcription, DNA-templated (GO:0006355);; Molecular Function: sequence-specific DNA binding (GO:0043565);; Molecular Function: protein heterodimerization activity (GO:0046982);;	--	--	[K]	Transcription	Histone-like transcription factor (CBF/NF-Y) and archaeal histone;; Core histone H2A/H2B/H3/H4	Nuclear transcription factor Y subunit B-3 OS=Arabidopsis thaliana (Mouse-ear cress) PE=2 SV=1	B	Chromatin structure and dynamics	hypothetical protein JCGZ_18501 [Jatropha curcas]
MSTRG.28052.1	3.83964	5.13092	3.43187	0	0	0	1.4381	2.52978	0	0	0	0	5.89352	0	0.03661	gene24968	1.33643	1.5769	1.52302	2.42705	3.09118	3.27849	6.71279	7.3192	6.79265	5.24505	4.95807	6.38854	4.90951	5.66158	4.88732	--	--	--	--	--	--	--	S	Function unknown	hypothetical protein L484_004865 [Morus notabilis]
MSTRG.16355.1	0.54581	0.966609	0.817145	2.58077	2.07859	2.56636	0.57515	0.904999	0.709733	0.015205	0.029158	0.028597	1.12458	0.510715	1.10094	gene14349	0.51173	0.995382	0.948801	2.69422	2.58938	3.52907	6.95085	4.74376	3.4142	6.38048	8.67231	10.3752	6.0047	2.27388	2.41873	Molecular Function: protein binding (GO:0005515);; Biological Process: defense response (GO:0006952);; Biological Process: signal transduction (GO:0007165);; Biological Process: multicellular organism development (GO:0007275);; Biological Process: response to abiotic stimulus (GO:0009628);; Biological Process: response to hormone (GO:0009725);; Biological Process: cellular response to organic sub…	--	--	--	--	No apical meristem (NAM) protein	NAC domain-containing protein 55 GN=MJK13.16 OS=Arabidopsis thaliana (Mouse-ear cress) PE=2 SV=1	K	Transcription	PREDICTED: NAC domain-containing protein 19-like [Vitis vinifera]
MSTRG.25799.1	0	0	0	0.335928	1.0881	0.70933	0	0	0	0	0	0	0	0	0	gene22945	14.8015	26.824	25.5044	8.33081	7.05535	7.61601	9.96178	13.7286	11.2018	10.2118	10.2076	9.56532	9.2005	10.5041	10.8196	Biological Process: amino acid transmembrane transport (GO:0003333);; Molecular Function: ATP binding (GO:0005524);; Cellular Component: vacuolar membrane (GO:0005774);; Biological Process: obsolete ATP catabolic process (GO:0006200);; Biological Process: protein N-linked glycosylation (GO:0006487);; Molecular Function: amino acid transmembrane transporter activity (GO:0015171);; Molecular Functi…	K05643|0|pper:PRUPE_ppa000081mg|K05643 ATP-binding cassette, subfamily A (ABC1), member 3 | (RefSeq) hypothetical protein	ABC transporters (ko02010)	[IR]	Lipid transport and metabolism;; General function prediction only	ABC-2 family transporter protein;; ABC transporter;; AAA domain	ABC transporter A family member 1 GN=T32G6.22 OS=Arabidopsis thaliana (Mouse-ear cress) PE=2 SV=2	Q	Secondary metabolites biosynthesis, transport and catabolism	hypothetical protein PRUPE_ppa000081mg [Prunus persica]
MSTRG.22122.1	0.075001	0.131494	0	0.937103	0.670185	1.26486	0.693979	0.642376	0.280507	0.105476	0.638331	0.793566	0.444976	0.381636	0.371978	gene19652	10.5864	8.84537	9.51637	3.72763	3.90278	5.50546	8.13555	4.96162	6.68954	3.55792	3.65074	4.83867	4.02444	5.41251	7.53027	Cellular Component: Golgi apparatus (GO:0005794);; Cellular Component: plant-type cell wall (GO:0009505);;	--	--	--	--	GDP-fucose protein O-fucosyltransferase	Uncharacterized protein At1g04910 GN=At1g04910 OS=Arabidopsis thaliana (Mouse-ear cress) PE=2 SV=1	S	Function unknown	hypothetical protein L484_004969 [Morus notabilis]
MSTRG.31796.18	0	0	0	0.0043	1.02232	0.555699	0	0.028444	0	0	0.515639	0.698506	0	0.164883	0.004544	gene28045	17.1386	20.9996	18.6675	42.2354	46.3244	40.5825	83.6894	81.5829	75.4595	139.876	137.197	134.136	48.2998	68.3744	67.1119	Molecular Function: alpha,alpha-trehalose-phosphate synthase (UDP-forming) activity (GO:0003825);; Molecular Function: trehalose-phosphatase activity (GO:0004805);; Biological Process: trehalose biosynthetic process (GO:0005992);;	K16055|0|mdm:103444588|K16055 trehalose 6-phosphate synthase/phosphatase [EC:2.4.1.15 3.1.3.12] | (RefSeq) alpha,alpha-trehalose-phosphate synthase [UDP-forming] 6	Starch and sucrose metabolism (ko00500)	[G]	Carbohydrate transport and metabolism	Glycosyltransferase family 20;; Trehalose-phosphatase;; haloacid dehalogenase-like hydrolase	Alpha,alpha-trehalose-phosphate synthase [UDP-forming] 6 GN=TPS6 OS=Arabidopsis thaliana (Mouse-ear cress) PE=1 SV=2	G	Carbohydrate transport and metabolism	PREDICTED: alpha,alpha-trehalose-phosphate synthase [UDP-forming] 6 [Malus domestica]
MSTRG.20100.1	0.627514	1.54582	1.5868	10.6992	5.32755	6.30689	10.4529	10.4566	11.6784	21.2898	10.4502	12.9701	3.59016	5.18635	5.00652	gene17758	7.39337	6.04119	6.19552	59.3406	78.5575	82.5458	97.5484	122.764	125.058	336.917	179.857	182.682	64.4264	80.2625	87.0889	--	--	--	[O]	Posttranslational modification, protein turnover, chaperones	--	EID1-like F-box protein 3 GN=EDL3 OS=Arabidopsis thaliana (Mouse-ear cress) PE=2 SV=1	O	Posttranslational modification, protein turnover, chaperones	PREDICTED: EID1-like F-box protein 3 [Vitis vinifera]
MSTRG.20100.1	0.627514	1.54582	1.5868	10.6992	5.32755	6.30689	10.4529	10.4566	11.6784	21.2898	10.4502	12.9701	3.59016	5.18635	5.00652	gene18166	2.88024	1.83456	2.1222	0.942026	0.953636	1.08008	1.21826	1.06261	0.91218	0.316702	0.51255	0.805203	1.71045	1.91216	1.79988	Molecular Function: protein serine/threonine kinase activity (GO:0004674);; Molecular Function: non-membrane spanning protein tyrosine kinase activity (GO:0004715);; Molecular Function: ATP binding (GO:0005524);; Biological Process: protein phosphorylation (GO:0006468);;	--	--	[T]	Signal transduction mechanisms	Protein tyrosine kinase;; Protein kinase domain	Receptor-like serine/threonine-protein kinase ALE2 (Precursor) GN=ALE2 OS=Arabidopsis thaliana (Mouse-ear cress) PE=1 SV=1	T	Signal transduction mechanisms	PREDICTED: receptor-like serine/threonine-protein kinase ALE2 [Prunus mume]
MSTRG.20100.1	0.627514	1.54582	1.5868	10.6992	5.32755	6.30689	10.4529	10.4566	11.6784	21.2898	10.4502	12.9701	3.59016	5.18635	5.00652	gene17755	4.55977	3.48872	6.75917	12.3301	11.9396	9.50584	18.4007	16.5411	21.073	20.305	18.3803	14.2454	18.0724	16.6578	13.6069	Cellular Component: amyloplast (GO:0009501);; Cellular Component: chromoplast (GO:0009509);; Cellular Component: etioplast (GO:0009513);; Cellular Component: proplastid (GO:0009537);; Biological Process: chloroplast organization (GO:0009658);; Biological Process: leaf morphogenesis (GO:0009965);; Biological Process: chloroplast mRNA processing (GO:0010239);; Biological Process: carotenoid biosynt…	--	--	--	--	--	Protein PALE CRESS, chloroplastic (Precursor) GN=F11L15.2 OS=Arabidopsis thaliana (Mouse-ear cress) PE=2 SV=1	S	Function unknown	PREDICTED: protein PALE CRESS, chloroplastic [Prunus mume]
MSTRG.5214.1	0	0	0	0.238822	0.275604	1.63321	0.905954	0.457859	0.256026	0	0	0.242406	2.16743	0.993412	1.27957	gene4620	8.24348	10.54	9.00341	0.01384	0.014826	0.0029	0.012581	0.000268	0.003892	0.002737	0.013602	18.3108	18.8925	20.1736	17.3737	Molecular Function: binding (GO:0005488);;	--	--	--	--	DnaJ domain	Chaperone protein dnaJ 49 OS=Arabidopsis thaliana (Mouse-ear cress) PE=2 SV=2	O	Posttranslational modification, protein turnover, chaperones	Protein HLJ1 [Morus notabilis]
MSTRG.5214.1	0	0	0	0.238822	0.275604	1.63321	0.905954	0.457859	0.256026	0	0	0.242406	2.16743	0.993412	1.27957	gene4596	0.992347	1.02364	1.08934	3.57996	2.76299	2.53943	5.86025	5.20349	5.3114	5.53491	4.88488	4.86291	4.30114	4.88152	4.9974	--	--	--	[R]	General function prediction only	PPR repeat;; PPR repeat family;; PPR repeat;; Pentatricopeptide repeat domain;; DYW family of nucleic acid deaminases;; Tetratricopeptide repeat;; Tetratricopeptide repeat	Pentatricopeptide repeat-containing protein At1g56690, mitochondrial (Precursor) GN=PCMP-H69 OS=Arabidopsis thaliana (Mouse-ear cress) PE=2 SV=1	R	General function prediction only	PREDICTED: pentatricopeptide repeat-containing protein At1g56690, mitochondrial-like [Prunus mume]
MSTRG.5214.1	0	0	0	0.238822	0.275604	1.63321	0.905954	0.457859	0.256026	0	0	0.242406	2.16743	0.993412	1.27957	gene4605	3.59587	3.9323	3.65756	10.0231	9.45738	11.7845	21.7721	17.4167	15.0288	20.1078	15.5503	14	15.847	15.4743	12.7244	--	--	--	--	--	--	--	S	Function unknown	hypothetical protein CISIN_1g034386mg [Citrus sinensis]
MSTRG.5214.1	0	0	0	0.238822	0.275604	1.63321	0.905954	0.457859	0.256026	0	0	0.242406	2.16743	0.993412	1.27957	gene4615	15.7036	7.06604	7.45482	3.18689	3.28177	2.81804	18.1284	20.1459	19.4533	30.2992	17.4773	17.838	4.19397	5.73247	5.89846	--	--	--	[M]	Cell wall/membrane/envelope biogenesis	Pectinacetylesterase	--	M	Cell wall/membrane/envelope biogenesis	PREDICTED: protein notum homolog isoform X2 [Prunus mume]
MSTRG.5214.1	0	0	0	0.238822	0.275604	1.63321	0.905954	0.457859	0.256026	0	0	0.242406	2.16743	0.993412	1.27957	gene4618	1.44488	1.20854	1.3684	4.415	4.46476	4.12545	7.0504	6.69819	6.12067	8.15937	7.16779	7.20621	6.64834	7.34263	6.72771	--	--	--	[R]	General function prediction only	PPR repeat family;; PPR repeat;; PPR repeat;; Pentatricopeptide repeat domain;; DYW family of nucleic acid deaminases	Pentatricopeptide repeat-containing protein At3g56550 GN=PCMP-H80 OS=Arabidopsis thaliana (Mouse-ear cress) PE=2 SV=1	R	General function prediction only	PREDICTED: pentatricopeptide repeat-containing protein At3g56550 [Prunus mume]
MSTRG.10341.38	0.012921	0.686581	0.268842	0	0	0	0	0	0.00015	0	0	0.000236	0	0.011448	0.022447	gene9247	0.925706	2.09443	1.88894	4.44573	3.33272	3.6425	7.85449	7.9439	7.66378	6.34385	7.69698	6.89682	5.48717	5.96698	6.2296	--	--	--	[R]	General function prediction only	PPR repeat family;; PPR repeat;; Pentatricopeptide repeat domain;; PPR repeat;; Tetratricopeptide repeat;; Tetratricopeptide repeat;; Tetratricopeptide repeat	Putative pentatricopeptide repeat-containing protein At1g03510 GN=PCMP-E3 OS=Arabidopsis thaliana (Mouse-ear cress) PE=3 SV=1	R	General function prediction only	PREDICTED: putative pentatricopeptide repeat-containing protein At1g03510 [Pyrus x bretschneideri]
MSTRG.10341.38	0.012921	0.686581	0.268842	0	0	0	0	0	0.00015	0	0	0.000236	0	0.011448	0.022447	gene9258	0.896134	0.651962	0.684678	0.228761	0.102684	0.054079	0.09443	0.044583	0.151386	0.028377	0.087454	0.040026	0.027702	0.177531	0.031858	--	--	--	--	--	--	--	S	Function unknown	hypothetical protein L484_022179 [Morus notabilis]
MSTRG.3659.1	0.012591	0	0	0.227832	0.559906	0.471943	0.21131	0.262346	0.266313	0.38212	0.225234	0.734674	0	0.160324	0.301956	gene3265	1.35966	1.37287	1.31264	0.48178	0.767319	0.480343	0.473252	0.569225	0.41334	0.188606	0.155589	0.225211	0.366595	0.518216	0.528098	--	--	--	--	--	Protein kinase domain;; Protein tyrosine kinase;; Leucine rich repeat;; Leucine Rich repeats (2 copies);; Leucine Rich Repeat;; Leucine rich repeat;; Leucine Rich repeat	Probable receptor protein kinase TMK1 (Precursor) GN=TMK1 OS=Arabidopsis thaliana (Mouse-ear cress) PE=1 SV=1	T	Signal transduction mechanisms	Leucine-rich repeat protein kinase family protein [Theobroma cacao]
MSTRG.3659.1	0.012591	0	0	0.227832	0.559906	0.471943	0.21131	0.262346	0.266313	0.38212	0.225234	0.734674	0	0.160324	0.301956	gene3279	6.93315	2.61052	2.93524	13.8157	10.2583	11.1022	16.9203	16.1754	19.2968	24.6691	23.6679	20.9752	8.50627	12.5379	13.2423	--	--	--	[S]	Function unknown	--	--	S	Function unknown	PREDICTED: uncharacterized protein LOC101308047 [Fragaria vesca subsp. vesca]
MSTRG.3659.1	0.012591	0	0	0.227832	0.559906	0.471943	0.21131	0.262346	0.266313	0.38212	0.225234	0.734674	0	0.160324	0.301956	gene3267	2.81344	3.71461	2.95422	9.7738	8.92475	7.77334	17.405	16.5313	16.1066	16.9671	16.8604	15.8348	13.3268	14.8747	13.9416	Biological Process: RNA modification (GO:0009451);; Cellular Component: chloroplast (GO:0009507);;	--	--	[R]	General function prediction only	PPR repeat family;; PPR repeat;; PPR repeat;; Pentatricopeptide repeat domain;; Tetratricopeptide repeat	Pentatricopeptide repeat-containing protein At1g05750, chloroplastic (Precursor) GN=T20M3.1 OS=Arabidopsis thaliana (Mouse-ear cress) PE=2 SV=1	R	General function prediction only	hypothetical protein L484_001219 [Morus notabilis]
MSTRG.20437.3	0.239651	3.79513	4.01995	0	0.126894	0.117674	0	0	0	0	0	0	0	0	0.745751	gene18112	1.52373	2.10524	2.08678	4.09319	6.06378	6.28642	6.4285	7.87612	9.57578	3.09727	7.88834	8.25481	3.6032	7.60489	8.72468	Biological Process: activation of MAPKK activity (GO:0000186);; Molecular Function: MAP kinase kinase kinase activity (GO:0004709);; Molecular Function: ATP binding (GO:0005524);;	--	--	[R]	General function prediction only	Protein kinase domain;; Protein tyrosine kinase;; Kinase-like	Serine/threonine-protein kinase Nek2 GN=OsJ_035350 OS=Oryza sativa subsp. japonica (Rice) PE=2 SV=1	T	Signal transduction mechanisms	PREDICTED: serine/threonine-protein kinase Nek2 [Prunus mume]
MSTRG.8253.1	5.16098	4.5001	6.00757	18.952	15.5422	16.818	14.2079	14.7676	10.5794	15.1554	7.066	6.98477	21.4858	11.6161	9.80861	gene7345	2.72258	5.43663	6.62695	1.74584	1.0618	1.60303	3.29982	3.62212	3.71602	2.05696	2.13039	2.5635	1.82694	4.59217	3.92896	Molecular Function: ATP binding (GO:0005524);; Molecular Function: microtubule-severing ATPase activity (GO:0008568);;	--	--	[O]	Posttranslational modification, protein turnover, chaperones	ATPase family associated with various cellular activities (AAA);; AAA domain;; Holliday junction DNA helicase ruvB N-terminus;; Bacterial dnaA protein;; AAA domain (dynein-related subfamily)	Katanin p60 ATPase-containing subunit A1 {ECO:0000255|HAMAP-Rule:MF_03023} GN=At1g80350 OS=Arabidopsis thaliana (Mouse-ear cress) PE=1 SV=1	O	Posttranslational modification, protein turnover, chaperones	P-loop containing nucleoside triphosphate hydrolases superfamily protein [Theobroma cacao]
MSTRG.8253.1	5.16098	4.5001	6.00757	18.952	15.5422	16.818	14.2079	14.7676	10.5794	15.1554	7.066	6.98477	21.4858	11.6161	9.80861	gene7358	0.24983	0.244698	0.249365	1.02526	0.683764	0.558839	1.36787	1.27703	1.19314	0.614744	0.570528	0.566025	1.32319	1.27301	1.27253	--	--	--	[R]	General function prediction only	PPR repeat family;; PPR repeat;; Pentatricopeptide repeat domain;; PPR repeat;; DYW family of nucleic acid deaminases;; Tetratricopeptide repeat;; Tetratricopeptide repeat	Pentatricopeptide repeat-containing protein At5g52850, chloroplastic (Precursor) GN=PCMP-H31 OS=Arabidopsis thaliana (Mouse-ear cress) PE=2 SV=1	R	General function prediction only	PREDICTED: pentatricopeptide repeat-containing protein At5g52850, chloroplastic-like [Malus domestica]
MSTRG.8253.1	5.16098	4.5001	6.00757	18.952	15.5422	16.818	14.2079	14.7676	10.5794	15.1554	7.066	6.98477	21.4858	11.6161	9.80861	gene7344	0.450633	0.503805	0.410291	1.33577	0.874988	1.02976	0.578878	0.425563	0.437632	0.044273	0.096553	0.273471	1.11239	0.777945	0.797327	Cellular Component: integral component of membrane (GO:0016021);; Biological Process: transmembrane transport (GO:0055085);;	--	--	--	--	Voltage-dependent anion channel	S-type anion channel SLAH3 GN=SLAH3 OS=Arabidopsis thaliana (Mouse-ear cress) PE=1 SV=1	P	Inorganic ion transport and metabolism	PREDICTED: S-type anion channel SLAH2 isoform X4 [Vitis vinifera]
MSTRG.8253.1	5.16098	4.5001	6.00757	18.952	15.5422	16.818	14.2079	14.7676	10.5794	15.1554	7.066	6.98477	21.4858	11.6161	9.80861	gene7354	1.44508	1.21513	1.5492	6.44627	4.78806	4.43324	5.35016	4.12114	4.40473	1.55706	2.95233	2.57103	6.03306	3.26123	2.94531	Molecular Function: transferase activity (GO:0016740);;	--	--	[GC]	Carbohydrate transport and metabolism;; Energy production and conversion	UDP-glucoronosyl and UDP-glucosyl transferase	Anthocyanidin 5,3-O-glucosyltransferase GN=RhGT1 OS=Rosa hybrid cultivar PE=2 SV=1	CG	Energy production and conversion;; Carbohydrate transport and metabolism	PREDICTED: UDP-glycosyltransferase 88A1-like [Pyrus x bretschneideri]
MSTRG.8253.1	5.16098	4.5001	6.00757	18.952	15.5422	16.818	14.2079	14.7676	10.5794	15.1554	7.066	6.98477	21.4858	11.6161	9.80861	gene7368	21.3775	22.2631	22.9644	0.969383	0.478301	0.167121	26.7509	0.200038	2.08335	22.5698	25.9459	25.1289	2.38209	0.824747	0.852152	Cellular Component: intracellular (GO:0005622);;	K02969|1.3196e-47|mdm:103439654|K02969 small subunit ribosomal protein S20e | (RefSeq) 40S ribosomal protein S20-2	Ribosome (ko03010)	[J]	Translation, ribosomal structure and biogenesis	Ribosomal protein S10p/S20e	40S ribosomal protein S20-2 GN=RPS20B OS=Arabidopsis thaliana (Mouse-ear cress) PE=2 SV=1	J	Translation, ribosomal structure and biogenesis	40S ribosomal S20-2 -like protein [Gossypium arboreum]
MSTRG.20922.1	0.821119	0.133238	1.04917	0	0	0	0	0	0	0	0.735212	0.700928	1.42022	0	0	gene18547	8.15896	7.05448	6.41543	1.81023	1.58461	1.59266	0.631917	0.484001	0.715651	0.518799	0.528235	0.672319	0.825022	0.899661	1.1983	Molecular Function: protein serine/threonine kinase activity (GO:0004674);; Molecular Function: ATP binding (GO:0005524);; Biological Process: protein phosphorylation (GO:0006468);;	--	--	[T]	Signal transduction mechanisms	Protein kinase domain;; Protein tyrosine kinase	Probable receptor-like serine/threonine-protein kinase At4g34500 GN=At4g34500 OS=Arabidopsis thaliana (Mouse-ear cress) PE=2 SV=1	T	Signal transduction mechanisms	hypothetical protein JCGZ_10088 [Jatropha curcas]
MSTRG.1404.3	1.63465	1.91123	2.41446	0.622018	0.614233	0.55292	0.141377	0.161252	0.687946	0	0.321128	0.145602	0.518694	1.05855	0.714394	gene1331	1074.14	1121.05	2093.78	2802.42	4368.09	4515.13	677.537	1054.48	1110.74	245.078	499.784	481.383	3657.24	2701.83	3046.15	--	K08901|6.76518e-100|tcc:TCM_030079|K08901 photosystem II oxygen-evolving enhancer protein 3 | (RefSeq) Photosystem II subunit Q-2	Photosynthesis (ko00195)	--	--	Oxygen evolving enhancer protein 3 (PsbQ)	Oxygen-evolving enhancer protein 3-2, chloroplastic (Precursor) GN=C17L7.100 OS=Arabidopsis thaliana (Mouse-ear cress) PE=1 SV=2	R	General function prediction only	Photosystem II subunit Q-2 [Theobroma cacao]
MSTRG.7999.2	3.81857	2.24279	1.05974	0.096144	0.076343	0.016032	0.066501	0.057812	0	0.018053	0.00483	0.000382	0.056556	0.029397	0.037472	gene7115	5.61597	6.51536	6.86507	12.3629	14.1103	12.3251	15.1289	16.2647	17.1651	19.2868	16.5921	20.2205	15.4331	12.5755	15.3819	--	--	--	--	--	Methyl-CpG binding domain	Methyl-CpG-binding domain-containing protein 13 GN=MBD13 OS=Arabidopsis thaliana (Mouse-ear cress) PE=2 SV=1	K	Transcription	PREDICTED: methyl-CpG-binding domain-containing protein 13 isoform X1 [Prunus mume]
MSTRG.7999.2	3.81857	2.24279	1.05974	0.096144	0.076343	0.016032	0.066501	0.057812	0	0.018053	0.00483	0.000382	0.056556	0.029397	0.037472	gene7135	0.110063	0.182966	0.149262	2.0648	0.657011	0.804675	0.720752	0.907719	3.54457	0.632807	0.846034	3.51658	0.261056	0.3908	0.641759	Molecular Function: methyltransferase activity (GO:0008168);; Biological Process: methylation (GO:0032259);;	--	--	--	--	Putative S-adenosyl-L-methionine-dependent methyltransferase;; Cytochrome P450;; Methyltransferase domain	Probable methyltransferase PMT16 GN=At2g45750 OS=Arabidopsis thaliana (Mouse-ear cress) PE=3 SV=1	R	General function prediction only	PREDICTED: probable methyltransferase PMT16 [Malus domestica]
MSTRG.7999.2	3.81857	2.24279	1.05974	0.096144	0.076343	0.016032	0.066501	0.057812	0	0.018053	0.00483	0.000382	0.056556	0.029397	0.037472	gene7110	0.179568	0.318079	0.146198	0.619505	0.671553	0.77529	1.32552	1.29407	1.29395	1.52823	1.1301	1.34533	1.22922	0.967716	1.03112	--	--	--	[R]	General function prediction only	PPR repeat;; PPR repeat family;; Pentatricopeptide repeat domain;; PPR repeat;; Tetratricopeptide repeat	Pentatricopeptide repeat-containing protein At3g29230 GN=PCMP-E27 OS=Arabidopsis thaliana (Mouse-ear cress) PE=2 SV=1	R	General function prediction only	PREDICTED: pentatricopeptide repeat-containing protein At3g29230-like [Prunus mume]
MSTRG.33093.1	1.19	1.30086	1.20119	0	0	0	0.62048	0	0	0.689112	0	0	0	0	0	gene28984	350.475	173.57	181.57	71.095	75.938	76.8203	8.60242	8.8659	9.53532	3.38566	5.90118	6.15047	30.0149	15.0811	12.5169	Biological Process: calcium ion transport (GO:0006816);; Molecular Function: calcium:proton antiporter activity (GO:0015369);; Cellular Component: integral component of membrane (GO:0016021);; Biological Process: transmembrane transport (GO:0055085);;	K07300|9.70832e-162|pmum:103341993|K07300 Ca2+:H+ antiporter | (RefSeq) vacuolar cation/proton exchanger 3	--	[P]	Inorganic ion transport and metabolism	Sodium/calcium exchanger protein	Vacuolar cation/proton exchanger 3 GN=CAX3 OS=Arabidopsis thaliana (Mouse-ear cress) PE=1 SV=1	P	Inorganic ion transport and metabolism	Vacuolar cation/proton exchanger 3 [Morus notabilis]
MSTRG.22804.1	0	0	0.010126	2.12193	2.07195	0.937994	1.72055	2.33082	1.66524	0.929734	2.99553	1.89059	1.42242	1.2505	1.30882	gene20246	60.327	57.5272	63.8232	18.8824	18.0647	18.3495	34.5996	23.7771	31.0158	50.7362	52.0106	57.0508	16.1736	22.9297	15.3887	--	K01673|2.82097e-157|tcc:TCM_010364|K01673 carbonic anhydrase [EC:4.2.1.1] | (RefSeq) Carbonic anhydrase 2, CA2 isoform 1	Nitrogen metabolism (ko00910)	[P]	Inorganic ion transport and metabolism	Carbonic anhydrase	Carbonic anhydrase, chloroplastic (Precursor) OS=Nicotiana tabacum (Common tobacco) PE=2 SV=1	P	Inorganic ion transport and metabolism	Carbonic anhydrase 2, CA2 isoform 1 [Theobroma cacao]
MSTRG.25280.9	0.800695	0.889917	0.907385	1.5921	2.44243	2.53376	2.78857	2.50852	2.45153	3.17297	4.30713	5.11949	1.89343	2.73945	2.4367	gene22431	1.84289	1.19991	1.90846	3.65934	4.13994	3.46052	8.53275	8.10417	7.98104	8.51052	11.1471	10.6258	4.92002	7.76724	8.47648	--	--	--	--	--	Development and cell death domain;; Kelch motif;; Kelch motif;; Galactose oxidase, central domain;; Kelch motif;; Galactose oxidase, central domain	B2 protein OS=Daucus carota (Wild carrot) PE=2 SV=1	R	General function prediction only	Kelch-like protein diablo [Morus notabilis]
MSTRG.25280.9	0.800695	0.889917	0.907385	1.5921	2.44243	2.53376	2.78857	2.50852	2.45153	3.17297	4.30713	5.11949	1.89343	2.73945	2.4367	gene22454	7.85436	8.78444	9.22207	2.88259	2.2273	2.44779	0.484527	0.370581	0.600139	0.245928	0.076487	0.374493	0.69888	1.27523	1.3787	Molecular Function: protochlorophyllide reductase activity (GO:0016630);; Biological Process: oxidation-reduction process (GO:0055114);;	--	--	[Q]	Secondary metabolites biosynthesis, transport and catabolism	short chain dehydrogenase;; KR domain;; NAD dependent epimerase/dehydratase family	Short-chain dehydrogenase TIC 32, chloroplastic GN=TIC32 OS=Pisum sativum (Garden pea) PE=1 SV=1	Q	Secondary metabolites biosynthesis, transport and catabolism	hypothetical protein PRUPE_ppa008709mg [Prunus persica]
MSTRG.17151.2	0.42954	0.349656	0.235305	1.30302	2.06905	1.74827	0.478707	0.416299	0.983864	0.680529	0.597189	0.840684	2.11082	0.601455	0.915272	gene15061	51.5546	60.5217	62.9431	17.9209	10.2018	11.3566	12.2739	11.1472	15.1387	20.2304	28.3246	25.5917	7.60825	6.27435	5.32606	Biological Process: response to cold (GO:0009409);; Cellular Component: chloroplast thylakoid membrane (GO:0009535);; Biological Process: anthocyanin-containing compound biosynthetic process (GO:0009718);; Biological Process: response to sucrose (GO:0009744);; Biological Process: positive regulation of seed germination (GO:0010030);; Biological Process: photoprotection (GO:0010117);; Biological P…	--	--	--	--	Chlorophyll A-B binding protein	Early light-induced protein 1, chloroplastic (Precursor) GN=ELIP1 OS=Arabidopsis thaliana (Mouse-ear cress) PE=1 SV=1	S	Function unknown	PREDICTED: early light-induced protein, chloroplastic-like [Cucumis sativus]
MSTRG.6886.1	0.078305	0.068343	0.088054	0.258055	0.48581	0.571302	0.177707	0.081603	0.027206	0	0.032394	0.02936	0.105618	0.026155	0.024783	gene6135	7.7141	5.10858	7.57825	21.6709	12.6756	15.9446	7.21199	6.24279	5.11335	2.01357	1.04659	1.0751	0.681981	6.25011	5.79464	--	--	--	--	--	--	--	S	Function unknown	PREDICTED: uncharacterized protein LOC103403228 [Malus domestica]
MSTRG.6886.1	0.078305	0.068343	0.088054	0.258055	0.48581	0.571302	0.177707	0.081603	0.027206	0	0.032394	0.02936	0.105618	0.026155	0.024783	gene6123	5.17813	6.48421	6.28479	15.7655	14.4125	13.7272	10.1369	9.45336	10.1952	8.72717	4.48182	3.91578	7.35724	6.79503	4.44375	Molecular Function: transferase activity, transferring phosphorus-containing groups (GO:0016772);;	--	--	--	--	Wall-associated receptor kinase galacturonan-binding	--	T	Signal transduction mechanisms	PREDICTED: probable serine/threonine-protein kinase At1g18390 [Prunus mume]
MSTRG.6886.1	0.078305	0.068343	0.088054	0.258055	0.48581	0.571302	0.177707	0.081603	0.027206	0	0.032394	0.02936	0.105618	0.026155	0.024783	gene6117	40.157	31.1246	32.7788	15.4267	10.6573	10.3579	14.984	13.1976	13.5697	20.1619	23.7731	17.8672	11.7827	15.5155	12.6588	Molecular Function: fructose-bisphosphate aldolase activity (GO:0004332);; Cellular Component: mitochondrion (GO:0005739);; Biological Process: glycolytic process (GO:0006096);; Biological Process: response to oxidative stress (GO:0006979);; Cellular Component: plastoglobule (GO:0010287);; Biological Process: response to cadmium ion (GO:0046686);;	K01623|0|tcc:TCM_008998|K01623 fructose-bisphosphate aldolase, class I [EC:4.1.2.13] | (RefSeq) Aldolase superfamily protein	Glycolysis / Gluconeogenesis (ko00010);; Pentose phosphate pathway (ko00030);; Fructose and mannose metabolism (ko00051);; Carbon fixation in photosynthetic organisms (ko00710);; Carbon metabolism (ko01200);; Biosynthesis of amino acids (ko01230)	[G]	Carbohydrate transport and metabolism	Fructose-bisphosphate aldolase class-I	Probable fructose-bisphosphate aldolase 3, chloroplastic (Precursor) GN=FBA3 OS=Arabidopsis thaliana (Mouse-ear cress) PE=1 SV=1	G	Carbohydrate transport and metabolism	Aldolase superfamily protein [Theobroma cacao]
MSTRG.6656.4	0	0	0.000289	0.040544	0.881938	0.873941	0.649884	2.89395	0.421326	0	0	0	0.517	1.33343	1.26663	gene5912	5.06877	7.3601	6.88263	10.4234	17.1605	16.9314	10.105	8.25373	8.95867	0.235585	2.24434	1.3802	4.74917	13.9312	14.3091	Molecular Function: oxidoreductase activity, acting on diphenols and related substances as donors, oxygen as acceptor (GO:0016682);; Biological Process: single-organism metabolic process (GO:0044710);; Molecular Function: metal ion binding (GO:0046872);;	--	--	[Q]	Secondary metabolites biosynthesis, transport and catabolism	Multicopper oxidase;; Multicopper oxidase;; Multicopper oxidase	Putative laccase-9 (Precursor) OS=Oryza sativa subsp. japonica (Rice) PE=3 SV=1	Q	Secondary metabolites biosynthesis, transport and catabolism	hypothetical protein F775_52676 [Aegilops tauschii]
MSTRG.24208.4	0	0	0	0.582987	0.607872	0.21515	0.468621	0.545739	0.233316	0	0	0	0.442708	0.219888	0.597062	gene21412	11.5412	7.28764	7.80412	21.512	29.5301	29.2823	24.5816	21.7042	25.0731	96.4323	110.008	120.076	31.9865	38.915	36.7768	Molecular Function: catalytic activity (GO:0003824);; Biological Process: cellular metabolic process (GO:0044237);; Molecular Function: coenzyme binding (GO:0050662);;	--	--	[V]	Defense mechanisms	NAD dependent epimerase/dehydratase family;; NADH(P)-binding;; 3-beta hydroxysteroid dehydrogenase/isomerase family;; NmrA-like family;; Male sterility protein	Dihydroflavonol-4-reductase GN=DFRA OS=Petunia hybrida (Petunia) PE=2 SV=2	V	Defense mechanisms	hypothetical protein L484_012053 [Morus notabilis]
MSTRG.24208.4	0	0	0	0.582987	0.607872	0.21515	0.468621	0.545739	0.233316	0	0	0	0.442708	0.219888	0.597062	gene21416	12.5951	6.21236	6.44269	117.04	116.655	114.897	18.9488	22.6009	21.925	7.63009	7.8043	7.47074	12.2911	22.488	21.0478	--	--	--	--	--	WRKY DNA -binding domain	Probable WRKY transcription factor 41 GN=WRKY41 OS=Arabidopsis thaliana (Mouse-ear cress) PE=2 SV=2	K	Transcription	putative WRKY transcription factor 41 [Morus notabilis]
MSTRG.24208.4	0	0	0	0.582987	0.607872	0.21515	0.468621	0.545739	0.233316	0	0	0	0.442708	0.219888	0.597062	gene21402	0.335173	1.0273	0.604211	0.944999	2.24363	1.34222	1.1807	1.03185	1.28399	0.136984	0.165147	0.054419	2.05707	0.823131	1.2652	--	--	--	[T]	Signal transduction mechanisms	NB-ARC domain;; AAA domain;; Leucine Rich repeats (2 copies);; AAA domain;; AAA domain;; Archaeal ATPase;; ATPase family associated with various cellular activities (AAA)	Disease resistance protein At4g27190 GN=At4g27190 OS=Arabidopsis thaliana (Mouse-ear cress) PE=2 SV=1	T	Signal transduction mechanisms	PREDICTED: disease resistance protein At4g27190-like isoform X1 [Pyrus x bretschneideri]
MSTRG.25858.2	0.60548	0.626997	0.630042	2.58086	5.07421	3.68617	0.398668	0.357642	0.517446	0	0	0.119312	6.4128	1.2271	0.767015	gene23004	2.41315	2.42495	2.58769	8.03988	11.691	11.3911	11.7532	7.87519	7.93714	5.92985	4.96018	4.16767	26.3377	4.90459	4.47898	--	--	--	[R]	General function prediction only	PPR repeat;; PPR repeat family;; Pentatricopeptide repeat domain;; PPR repeat;; Tetratricopeptide repeat;; Tetratricopeptide repeat	Pentatricopeptide repeat-containing protein At1g31430 GN=PCMP-E55 OS=Arabidopsis thaliana (Mouse-ear cress) PE=2 SV=1	R	General function prediction only	PREDICTED: pentatricopeptide repeat-containing protein At1g31430 [Vitis vinifera]
MSTRG.25858.2	0.60548	0.626997	0.630042	2.58086	5.07421	3.68617	0.398668	0.357642	0.517446	0	0	0.119312	6.4128	1.2271	0.767015	gene23000	0.997167	0.583669	0.813456	3.26369	2.03224	2.19598	2.65415	2.37831	1.9217	1.91578	2.43255	2.4795	2.67912	3.16019	3.27464	--	--	--	--	--	F-box domain	--	R	General function prediction only	hypothetical protein L484_025621 [Morus notabilis]
MSTRG.25858.2	0.60548	0.626997	0.630042	2.58086	5.07421	3.68617	0.398668	0.357642	0.517446	0	0	0.119312	6.4128	1.2271	0.767015	gene23001	2.1032	2.1852	1.77343	5.14304	4.98897	5.44487	10.9131	8.24488	8.33355	5.7723	5.88937	6.22495	6.04518	7.12143	8.78291	--	--	--	[R]	General function prediction only	PPR repeat;; PPR repeat family;; Pentatricopeptide repeat domain;; PPR repeat;; DYW family of nucleic acid deaminases;; Tetratricopeptide repeat;; Tetratricopeptide repeat	Pentatricopeptide repeat-containing protein At2g29760, chloroplastic (Precursor) GN=PCMP-H33 OS=Arabidopsis thaliana (Mouse-ear cress) PE=2 SV=1	R	General function prediction only	hypothetical protein PRUPE_ppa024598mg [Prunus persica]
MSTRG.25858.2	0.60548	0.626997	0.630042	2.58086	5.07421	3.68617	0.398668	0.357642	0.517446	0	0	0.119312	6.4128	1.2271	0.767015	gene23006	53.6892	39.216	50.574	18.0412	22.6577	14.9173	15.6374	14.8431	10.0777	7.56018	12.1625	9.83615	21.1805	14.1094	16.7781	--	--	--	--	--	SOUL heme-binding protein;; Uncharacterized conserved protein (DUF2358)	Heme-binding-like protein At3g10130, chloroplastic (Precursor) GN=At3g10130 OS=Arabidopsis thaliana (Mouse-ear cress) PE=2 SV=1	S	Function unknown	PREDICTED: uncharacterized protein LOC101313543 [Fragaria vesca subsp. vesca]
MSTRG.17488.1	0.14018	0.085789	0.12455	0.468237	1.03957	1.2711	1.97575	1.73461	0.868225	1.21499	1.25109	0.96518	0.761203	1.16771	1.28691	gene15404	3.07475	6.4299	8.51478	51.6935	65.4298	66.5675	119.218	121.897	136.478	141.584	136.124	129.301	46.6598	42.946	39.1992	Biological Process: response to stress (GO:0006950);; Biological Process: response to abiotic stimulus (GO:0009628);;	--	--	--	--	--	--	S	Function unknown	hypothetical protein POPTR_0012s11280g [Populus trichocarpa]
MSTRG.27386.4	0	0	0	0.108683	0.388703	0.179982	0.1685	0	0.034508	0.799327	0.288125	0.268822	0.388963	0	0	gene24389	865.099	1239.04	1303.83	547.55	534.167	454.099	163.16	171.811	136.012	15.3914	36.9518	32.0845	97.995	246.563	255.499	Biological Process: defense response (GO:0006952);; Biological Process: response to biotic stimulus (GO:0009607);;	--	--	--	--	Pathogenesis-related protein Bet v I family	Major allergen Pru av 1 GN=PRUA1 OS=Prunus avium (Cherry) PE=1 SV=1	S	Function unknown	Bet v 1 allergen [Quercus suber]
MSTRG.27386.4	0	0	0	0.108683	0.388703	0.179982	0.1685	0	0.034508	0.799327	0.288125	0.268822	0.388963	0	0	gene24403	4.8622	5.26452	3.37758	8.86885	11.6397	8.89062	13.2642	13.1453	12.3884	20.5652	18.2522	16.2397	13.4824	10.6919	9.07083	Biological Process: metal ion transport (GO:0030001);; Molecular Function: metal ion binding (GO:0046872);;	--	--	[P]	Inorganic ion transport and metabolism	Heavy-metal-associated domain	Heavy metal-associated isoprenylated plant protein 26 (Precursor) GN=F20M13.140 OS=Arabidopsis thaliana (Mouse-ear cress) PE=1 SV=1	S	Function unknown	PREDICTED: protein transport protein sec31-like [Populus euphratica]
MSTRG.17685.2	0	0	0	0.368458	0.633896	0.445023	1.20922	1.09364	0.85747	3.19196	3.02569	2.49748	0.621262	0.871534	0.484825	gene15579	0.453195	0.500134	0.507752	4.1956	1.72911	1.48012	1.50496	1.23434	1.57023	1.36621	1.4032	2.34534	2.04659	1.99686	2.17448	Molecular Function: monooxygenase activity (GO:0004497);; Molecular Function: iron ion binding (GO:0005506);; Molecular Function: electron carrier activity (GO:0009055);; Biological Process: fruit development (GO:0010154);; Molecular Function: oxidoreductase activity, acting on paired donors, with incorporation or reduction of molecular oxygen (GO:0016705);; Molecular Function: heme binding (GO:0…	--	--	[Q]	Secondary metabolites biosynthesis, transport and catabolism	Cytochrome P450	Cytochrome P450 78A3 GN=CYP78A3 OS=Glycine max (Soybean) PE=2 SV=1	Q	Secondary metabolites biosynthesis, transport and catabolism	PREDICTED: cytochrome P450 78A3-like [Fragaria vesca subsp. vesca]
MSTRG.17685.2	0	0	0	0.368458	0.633896	0.445023	1.20922	1.09364	0.85747	3.19196	3.02569	2.49748	0.621262	0.871534	0.484825	gene15578	62.2339	49.9163	51.1265	26.989	21.7208	23.0236	27.062	26.1597	25.7611	17.1964	21.9079	20.4506	25.0857	20.1674	23.9146	Molecular Function: binding (GO:0005488);;	--	--	[C]	Energy production and conversion	Cytochrome b5-like Heme/Steroid binding domain	Cytochrome b5 OS=Nicotiana tabacum (Common tobacco) PE=2 SV=1	CI	Energy production and conversion;; Lipid transport and metabolism	hypothetical protein CICLE_v10022828mg [Citrus clementina]
MSTRG.17685.2	0	0	0	0.368458	0.633896	0.445023	1.20922	1.09364	0.85747	3.19196	3.02569	2.49748	0.621262	0.871534	0.484825	gene15570	2.26619	2.59943	3.15284	3.88167	6.78191	6.16917	7.18708	8.32507	6.66663	6.00652	5.32238	6.53645	5.94549	6.42353	6.16092	Biological Process: MAPK cascade (GO:0000165);; Molecular Function: protein serine/threonine kinase activity (GO:0004674);; Biological Process: protein phosphorylation (GO:0006468);;	K08867|0|cit:102607695|K08867 WNK lysine deficient protein kinase [EC:2.7.11.1] | (RefSeq) probable serine/threonine-protein kinase WNK10	--	[R]	General function prediction only	Protein kinase domain;; Protein tyrosine kinase;; Protein of unknown function, DUF486	Probable serine/threonine-protein kinase WNK6 GN=WNK6 OS=Arabidopsis thaliana (Mouse-ear cress) PE=2 SV=1	T	Signal transduction mechanisms	hypothetical protein CICLE_v10019052mg [Citrus clementina]
MSTRG.17685.2	0	0	0	0.368458	0.633896	0.445023	1.20922	1.09364	0.85747	3.19196	3.02569	2.49748	0.621262	0.871534	0.484825	gene15591	11.3461	11.4244	11.4546	23.8231	41.3222	39.0541	53.5129	56.4517	56.9877	197.948	191.616	191.164	36.5339	31.973	32.4537	Molecular Function: DNA binding (GO:0003677);; Biological Process: transcription, DNA-templated (GO:0006351);;	K09060|0|pper:PRUPE_ppa006173mg|K09060 plant G-box-binding factor | (RefSeq) hypothetical protein	--	--	--	G-box binding protein MFMR;; bZIP transcription factor;; Basic region leucine zipper	Common plant regulatory factor 1 GN=CPRF1 OS=Petroselinum crispum (Parsley) PE=2 SV=1	K	Transcription	hypothetical protein PRUPE_ppa006173mg [Prunus persica]
MSTRG.17685.2	0	0	0	0.368458	0.633896	0.445023	1.20922	1.09364	0.85747	3.19196	3.02569	2.49748	0.621262	0.871534	0.484825	gene15581	13.3712	9.31991	10.2682	38.5488	60.7002	57.3188	328.013	346.292	347.804	720.4	530.055	529.39	90.0915	82.8399	84.746	Molecular Function: transcription regulatory region sequence-specific DNA binding (GO:0000976);; Molecular Function: transcription factor activity, sequence-specific DNA binding (GO:0003700);; Cellular Component: nucleus (GO:0005634);; Biological Process: regulation of transcription, DNA-templated (GO:0006355);;	K09338|3.35402e-92|pop:POPTR_0014s09860g|K09338 homeobox-leucine zipper protein | (RefSeq) POPTRDRAFT_572441; homeobox leucine zipper family protein	--	[K]	Transcription	Homeobox domain;; Homeobox associated leucine zipper	Homeobox-leucine zipper protein ATHB-7 GN=ATHB-7 OS=Arabidopsis thaliana (Mouse-ear cress) PE=2 SV=2	K	Transcription	homeobox leucine zipper family protein [Populus trichocarpa]
MSTRG.16627.1	0.012307	0	0.027124	0.790388	0.769539	1.19152	0.519991	0.873018	0	0.000914	0.339552	1.28688	0.405564	0	0.001169	gene14597	55.6735	47.7833	47.5112	124.13	154.592	156.359	72.4646	84.7396	81.6484	116.695	102.57	99.0673	118.44	70.5543	72.3285	Biological Process: polysaccharide catabolic process (GO:0000272);; Molecular Function: beta-amylase activity (GO:0016161);;	K01177|0|cmo:103483532|K01177 beta-amylase [EC:3.2.1.2] | (RefSeq) beta-amylase 1, chloroplastic-like	Starch and sucrose metabolism (ko00500)	--	--	Glycosyl hydrolase family 14	Beta-amylase 1, chloroplastic (Precursor) GN=F14O13.12 OS=Arabidopsis thaliana (Mouse-ear cress) PE=1 SV=1	G	Carbohydrate transport and metabolism	PREDICTED: beta-amylase 1, chloroplastic-like [Cucumis melo]
MSTRG.16627.1	0.012307	0	0.027124	0.790388	0.769539	1.19152	0.519991	0.873018	0	0.000914	0.339552	1.28688	0.405564	0	0.001169	gene14599	1.80813	2.08991	2.39204	3.62161	4.25441	5.3766	3.79955	4.44087	4.2064	0.640142	1.18735	0.814547	5.57252	2.46778	2.14758	--	--	--	--	--	--	--	S	Function unknown	PREDICTED: testis-expressed sequence 9 protein-like [Prunus mume]
MSTRG.21218.2	0.117516	0.198771	0.262594	1.01141	1.7465	1.81478	11.2168	13.4005	10.4243	1.18218	0.452173	0.967578	0.538782	0.985937	0.802453	gene18796	2.83606	2.28307	2.28545	5.54729	4.49459	4.74008	8.117	8.25415	7.04795	7.03821	7.33809	8.57225	8.75592	7.42973	7.0728	Cellular Component: mitochondrion (GO:0005739);;	--	--	[R]	General function prediction only	PPR repeat;; PPR repeat family;; Pentatricopeptide repeat domain;; PPR repeat;; DYW family of nucleic acid deaminases	Putative pentatricopeptide repeat-containing protein At5g40405 GN=PCMP-H14 OS=Arabidopsis thaliana (Mouse-ear cress) PE=3 SV=1	R	General function prediction only	PREDICTED: putative pentatricopeptide repeat-containing protein At5g40405 [Prunus mume]
MSTRG.21218.2	0.117516	0.198771	0.262594	1.01141	1.7465	1.81478	11.2168	13.4005	10.4243	1.18218	0.452173	0.967578	0.538782	0.985937	0.802453	gene18791	0.621129	0.731366	0.797611	1.67067	1.47595	1.33721	2.5851	2.16948	2.38973	6.10948	5.33948	5.77286	1.91289	1.94911	2.84246	Molecular Function: nucleotide binding (GO:0000166);; Molecular Function: protein kinase activity (GO:0004672);; Biological Process: phosphorylation (GO:0016310);;	K04733|0|pper:PRUPE_ppa019724mg|K04733 interleukin-1 receptor-associated kinase 4 [EC:2.7.11.1] | (RefSeq) hypothetical protein	--	--	--	Legume lectin domain;; Protein tyrosine kinase;; Protein kinase domain	Probable L-type lectin-domain containing receptor kinase S.5 (Precursor) GN=LECRKS5 OS=Arabidopsis thaliana (Mouse-ear cress) PE=2 SV=1	T	Signal transduction mechanisms	hypothetical protein PRUPE_ppa019724mg [Prunus persica]
MSTRG.12004.1	0.266516	0.473364	0.415908	2.69041	2.628	2.23966	1.99291	2.75305	2.56147	0.999738	1.09476	1.14924	0.449193	2.02995	1.74439	gene10668	8.00721	7.30026	6.61139	16.904	15.6716	16.0459	9.28342	8.91288	8.13426	7.82597	8.93063	9.56329	13.3832	10.8798	9.58258	--	--	--	--	--	PB1 domain	--	S	Function unknown	hypothetical protein PRUPE_ppa011220mg [Prunus persica]
MSTRG.21218.4	0	0	0	0.842692	0.745022	0.528211	4.70372	10.2918	5.65039	0.592848	0.435371	0.359542	0	0	0	gene18796	2.83606	2.28307	2.28545	5.54729	4.49459	4.74008	8.117	8.25415	7.04795	7.03821	7.33809	8.57225	8.75592	7.42973	7.0728	Cellular Component: mitochondrion (GO:0005739);;	--	--	[R]	General function prediction only	PPR repeat;; PPR repeat family;; Pentatricopeptide repeat domain;; PPR repeat;; DYW family of nucleic acid deaminases	Putative pentatricopeptide repeat-containing protein At5g40405 GN=PCMP-H14 OS=Arabidopsis thaliana (Mouse-ear cress) PE=3 SV=1	R	General function prediction only	PREDICTED: putative pentatricopeptide repeat-containing protein At5g40405 [Prunus mume]
MSTRG.21218.4	0	0	0	0.842692	0.745022	0.528211	4.70372	10.2918	5.65039	0.592848	0.435371	0.359542	0	0	0	gene18791	0.621129	0.731366	0.797611	1.67067	1.47595	1.33721	2.5851	2.16948	2.38973	6.10948	5.33948	5.77286	1.91289	1.94911	2.84246	Molecular Function: nucleotide binding (GO:0000166);; Molecular Function: protein kinase activity (GO:0004672);; Biological Process: phosphorylation (GO:0016310);;	K04733|0|pper:PRUPE_ppa019724mg|K04733 interleukin-1 receptor-associated kinase 4 [EC:2.7.11.1] | (RefSeq) hypothetical protein	--	--	--	Legume lectin domain;; Protein tyrosine kinase;; Protein kinase domain	Probable L-type lectin-domain containing receptor kinase S.5 (Precursor) GN=LECRKS5 OS=Arabidopsis thaliana (Mouse-ear cress) PE=2 SV=1	T	Signal transduction mechanisms	hypothetical protein PRUPE_ppa019724mg [Prunus persica]
MSTRG.29000.12	0	0	0	0.364114	0.510199	0.155203	0.689336	0.731133	0.526874	0.204393	0.233887	0.515192	0	0	0.198465	gene25781	1.7016	1.4753	1.46854	2.75124	3.14255	3.56192	2.82246	3.42765	2.88436	2.41059	3.33391	2.58942	3.63845	2.70118	3.06426	--	K08232|0|pmum:103326343|K08232 monodehydroascorbate reductase (NADH) [EC:1.6.5.4] | (RefSeq) monodehydroascorbate reductase, seedling isozyme-like	Ascorbate and aldarate metabolism (ko00053)	[R]	General function prediction only	Pyridine nucleotide-disulphide oxidoreductase;; Pyridine nucleotide-disulphide oxidoreductase	Monodehydroascorbate reductase OS=Solanum lycopersicum (Tomato) PE=1 SV=1	R	General function prediction only	PREDICTED: monodehydroascorbate reductase, seedling isozyme-like [Prunus mume]
MSTRG.20225.7	8.58684	10.8591	10.4978	3.92716	3.61361	3.30949	1.914	3.81503	3.48371	2.74917	2.08795	1.94825	2.0903	2.64778	3.64178	gene17908	2.67276	0.974133	1.358	0.302493	0.229596	0.41741	0.275646	0.446746	0.280264	1.09025	0.728265	0.801381	0.090877	0.376525	0.220468	Biological Process: metabolic process (GO:0008152);; Biological Process: response to nitrate (GO:0010167);; Biological Process: nitrate transport (GO:0015706);; Molecular Function: hydrolase activity (GO:0016787);;	K18551|2.42222e-141|pper:PRUPE_ppa009851mg|K18551 pyrimidine and pyridine-specific 5'-nucleotidase [EC:3.1.3.-] | (RefSeq) hypothetical protein	Nicotinate and nicotinamide metabolism (ko00760)	[R]	General function prediction only	Haloacid dehalogenase-like hydrolase;; HAD-hyrolase-like	--	R	General function prediction only	hypothetical protein PRUPE_ppa009851mg [Prunus persica]
MSTRG.20225.7	8.58684	10.8591	10.4978	3.92716	3.61361	3.30949	1.914	3.81503	3.48371	2.74917	2.08795	1.94825	2.0903	2.64778	3.64178	gene17905	0.48677	0.4119	0.376415	1.96473	1.36705	0.622634	9.58769	8.91422	1.98606	19.8771	24.539	24.1185	1.75643	14.358	17.3552	Molecular Function: catalytic activity (GO:0003824);;	--	--	[T]	Signal transduction mechanisms	Protein phosphatase 2C	Protein phosphatase 2C 32 GN=POL OS=Arabidopsis thaliana (Mouse-ear cress) PE=1 SV=2	T	Signal transduction mechanisms	PREDICTED: protein phosphatase 2C 32 [Prunus mume]
MSTRG.17685.3	0	0	0	0.097182	0.15362	0.12065	0.147585	0.165076	0.175722	0.274278	0.238654	0.350099	0.188581	0.197659	0.151568	gene15581	13.3712	9.31991	10.2682	38.5488	60.7002	57.3188	328.013	346.292	347.804	720.4	530.055	529.39	90.0915	82.8399	84.746	Molecular Function: transcription regulatory region sequence-specific DNA binding (GO:0000976);; Molecular Function: transcription factor activity, sequence-specific DNA binding (GO:0003700);; Cellular Component: nucleus (GO:0005634);; Biological Process: regulation of transcription, DNA-templated (GO:0006355);;	K09338|3.35402e-92|pop:POPTR_0014s09860g|K09338 homeobox-leucine zipper protein | (RefSeq) POPTRDRAFT_572441; homeobox leucine zipper family protein	--	[K]	Transcription	Homeobox domain;; Homeobox associated leucine zipper	Homeobox-leucine zipper protein ATHB-7 GN=ATHB-7 OS=Arabidopsis thaliana (Mouse-ear cress) PE=2 SV=2	K	Transcription	homeobox leucine zipper family protein [Populus trichocarpa]
MSTRG.17685.3	0	0	0	0.097182	0.15362	0.12065	0.147585	0.165076	0.175722	0.274278	0.238654	0.350099	0.188581	0.197659	0.151568	gene15591	11.3461	11.4244	11.4546	23.8231	41.3222	39.0541	53.5129	56.4517	56.9877	197.948	191.616	191.164	36.5339	31.973	32.4537	Molecular Function: DNA binding (GO:0003677);; Biological Process: transcription, DNA-templated (GO:0006351);;	K09060|0|pper:PRUPE_ppa006173mg|K09060 plant G-box-binding factor | (RefSeq) hypothetical protein	--	--	--	G-box binding protein MFMR;; bZIP transcription factor;; Basic region leucine zipper	Common plant regulatory factor 1 GN=CPRF1 OS=Petroselinum crispum (Parsley) PE=2 SV=1	K	Transcription	hypothetical protein PRUPE_ppa006173mg [Prunus persica]
MSTRG.17685.3	0	0	0	0.097182	0.15362	0.12065	0.147585	0.165076	0.175722	0.274278	0.238654	0.350099	0.188581	0.197659	0.151568	gene15570	2.26619	2.59943	3.15284	3.88167	6.78191	6.16917	7.18708	8.32507	6.66663	6.00652	5.32238	6.53645	5.94549	6.42353	6.16092	Biological Process: MAPK cascade (GO:0000165);; Molecular Function: protein serine/threonine kinase activity (GO:0004674);; Biological Process: protein phosphorylation (GO:0006468);;	K08867|0|cit:102607695|K08867 WNK lysine deficient protein kinase [EC:2.7.11.1] | (RefSeq) probable serine/threonine-protein kinase WNK10	--	[R]	General function prediction only	Protein kinase domain;; Protein tyrosine kinase;; Protein of unknown function, DUF486	Probable serine/threonine-protein kinase WNK6 GN=WNK6 OS=Arabidopsis thaliana (Mouse-ear cress) PE=2 SV=1	T	Signal transduction mechanisms	hypothetical protein CICLE_v10019052mg [Citrus clementina]
MSTRG.17685.3	0	0	0	0.097182	0.15362	0.12065	0.147585	0.165076	0.175722	0.274278	0.238654	0.350099	0.188581	0.197659	0.151568	gene15578	62.2339	49.9163	51.1265	26.989	21.7208	23.0236	27.062	26.1597	25.7611	17.1964	21.9079	20.4506	25.0857	20.1674	23.9146	Molecular Function: binding (GO:0005488);;	--	--	[C]	Energy production and conversion	Cytochrome b5-like Heme/Steroid binding domain	Cytochrome b5 OS=Nicotiana tabacum (Common tobacco) PE=2 SV=1	CI	Energy production and conversion;; Lipid transport and metabolism	hypothetical protein CICLE_v10022828mg [Citrus clementina]
MSTRG.17685.3	0	0	0	0.097182	0.15362	0.12065	0.147585	0.165076	0.175722	0.274278	0.238654	0.350099	0.188581	0.197659	0.151568	gene15579	0.453195	0.500134	0.507752	4.1956	1.72911	1.48012	1.50496	1.23434	1.57023	1.36621	1.4032	2.34534	2.04659	1.99686	2.17448	Molecular Function: monooxygenase activity (GO:0004497);; Molecular Function: iron ion binding (GO:0005506);; Molecular Function: electron carrier activity (GO:0009055);; Biological Process: fruit development (GO:0010154);; Molecular Function: oxidoreductase activity, acting on paired donors, with incorporation or reduction of molecular oxygen (GO:0016705);; Molecular Function: heme binding (GO:0…	--	--	[Q]	Secondary metabolites biosynthesis, transport and catabolism	Cytochrome P450	Cytochrome P450 78A3 GN=CYP78A3 OS=Glycine max (Soybean) PE=2 SV=1	Q	Secondary metabolites biosynthesis, transport and catabolism	PREDICTED: cytochrome P450 78A3-like [Fragaria vesca subsp. vesca]
MSTRG.4481.2	0	0	0	0.39851	0.203912	0.390476	0.777366	1.0367	0.85606	0	0	0	0	3.42076	1.73565	gene3982	9.19806	8.5663	8.51324	18.2998	16.1808	17.6478	26.4443	24.6686	25.4985	27.3551	27.1518	25.4095	24.8564	23.915	24.9402	Molecular Function: protein C-terminal S-isoprenylcysteine carboxyl O-methyltransferase activity (GO:0004671);; Biological Process: C-terminal protein methylation (GO:0006481);; Cellular Component: integral component of membrane (GO:0016021);;	--	--	[O]	Posttranslational modification, protein turnover, chaperones	Phospholipid methyltransferase;; Isoprenylcysteine carboxyl methyltransferase (ICMT) family;; Protein of unknown function (DUF1295)	--	O	Posttranslational modification, protein turnover, chaperones	PREDICTED: uncharacterized protein LOC101293565 [Fragaria vesca subsp. vesca]
MSTRG.3747.32	0	0	0	0.083424	0.331798	0.161062	0	0.191031	0	0.189519	0	0	0.224364	0	0	gene3338	1.49448	1.69058	1.62763	3.69965	4.07032	2.74932	5.27376	4.5177	3.93248	3.70951	4.95291	4.67291	4.2762	3.4407	3.83519	--	--	--	[R]	General function prediction only	PPR repeat family;; PPR repeat;; PPR repeat;; Pentatricopeptide repeat domain;; DYW family of nucleic acid deaminases;; Tetratricopeptide repeat	Pentatricopeptide repeat-containing protein At1g34160 GN=PCMP-H68 OS=Arabidopsis thaliana (Mouse-ear cress) PE=2 SV=2	R	General function prediction only	PREDICTED: pentatricopeptide repeat-containing protein At1g34160 [Prunus mume]
MSTRG.3747.32	0	0	0	0.083424	0.331798	0.161062	0	0.191031	0	0.189519	0	0	0.224364	0	0	gene3335	2.72366	2.85347	2.82677	5.93938	6.01518	6.11196	13.189	10.5016	11.5794	12.7765	12.1545	13.4732	10.4229	11.9725	12.142	--	--	--	[R]	General function prediction only	PPR repeat family;; PPR repeat;; PPR repeat;; Pentatricopeptide repeat domain	Pentatricopeptide repeat-containing protein At1g18485 GN=PCMP-H8 OS=Arabidopsis thaliana (Mouse-ear cress) PE=2 SV=2	R	General function prediction only	PREDICTED: putative pentatricopeptide repeat-containing protein At1g69350, mitochondrial [Prunus mume]
MSTRG.7588.1	0	0	0	1.63614	0.621585	0.963013	0	0	0	0	0	0	0	0.246811	0	gene6750	25.4578	28.0051	25.5452	10.1219	12.0011	10.7198	9.99478	11.6024	11.3246	3.55623	6.14101	4.06585	11.0163	11.2517	10.6516	Biological Process: anthocyanin-containing compound biosynthetic process (GO:0009718);; Biological Process: response to sucrose (GO:0009744);; Biological Process: response to UV-B (GO:0010224);; Biological Process: cellular modified amino acid biosynthetic process (GO:0042398);; Molecular Function: chalcone isomerase activity (GO:0045430);;	--	--	--	--	Chalcone-flavanone isomerase	Probable chalcone--flavonone isomerase 3 GN=K18I23.7 OS=Arabidopsis thaliana (Mouse-ear cress) PE=1 SV=1	R	General function prediction only	hypothetical protein CICLE_v10032749mg [Citrus clementina]
MSTRG.7588.1	0	0	0	1.63614	0.621585	0.963013	0	0	0	0	0	0	0	0.246811	0	gene6747	65.6918	45.4093	46.6198	10.0018	6.11761	5.71391	0.367218	0.204122	0.161446	0	0.15051	0.588753	0.519257	2.47349	2.1983	Cellular Component: extracellular region (GO:0005576);; Biological Process: syncytium formation (GO:0006949);; Biological Process: plant-type cell wall organization (GO:0009664);; Cellular Component: membrane (GO:0016020);;	--	--	--	--	Pollen allergen;; Rare lipoprotein A (RlpA)-like double-psi beta-barrel	Expansin-A8 (Precursor) GN=T2P4.4 OS=Arabidopsis thaliana (Mouse-ear cress) PE=2 SV=1	R	General function prediction only	expansin 2 [Ziziphus jujuba]
MSTRG.7588.1	0	0	0	1.63614	0.621585	0.963013	0	0	0	0	0	0	0	0.246811	0	gene6746	1.30882	1.25696	1.0763	0.474404	0.500693	0.282932	0.604293	1.25838	0.514787	0.039628	0.269346	0.316131	0.543939	1.16732	1.10572	Biological Process: mitotic cell cycle (GO:0000278);; Biological Process: double-strand break repair via homologous recombination (GO:0000724);; Biological Process: DNA replication initiation (GO:0006270);; Biological Process: regulation of DNA replication (GO:0006275);; Biological Process: postreplication repair (GO:0006301);; Biological Process: DNA methylation (GO:0006306);; Biological Process…	--	--	[S]	Function unknown	Mini-chromosome maintenance replisome factor;; Putative alanine racemase	Mini-chromosome maintenance complex-binding protein GN=ETG1 OS=Arabidopsis thaliana (Mouse-ear cress) PE=1 SV=1	S	Function unknown	PREDICTED: mini-chromosome maintenance complex-binding protein [Prunus mume]
MSTRG.13283.1	0	0	0	0.158213	2.29523	1.7555	0	0.159131	0	0	0	0	0.347358	0	1.89587	gene11758	0	0	0	0.664201	1.11997	1.20546	0.359005	0	0.463578	0.880575	1.01199	1.12328	0.247855	0	0	Molecular Function: protein kinase activity (GO:0004672);;	--	--	[T]	Signal transduction mechanisms	Protein kinase domain;; Protein tyrosine kinase;; Wall-associated receptor kinase galacturonan-binding	Probable receptor-like protein kinase At1g67000 (Precursor) GN=At1g67000 OS=Arabidopsis thaliana (Mouse-ear cress) PE=2 SV=2	T	Signal transduction mechanisms	PREDICTED: probable receptor-like protein kinase At1g67000 [Malus domestica]
MSTRG.13283.1	0	0	0	0.158213	2.29523	1.7555	0	0.159131	0	0	0	0	0.347358	0	1.89587	gene11769	0	0.315117	0.377218	1.86011	2.50882	3.14442	1.67096	1.56703	0.103645	5.22878	2.70429	2.4364	14.2751	13.7403	13.9948	--	--	--	--	--	BURP domain	BURP domain-containing protein 3 (Precursor) OS=Oryza sativa subsp. japonica (Rice) PE=2 SV=1	R	General function prediction only	hypothetical protein VITISV_034298 [Vitis vinifera]
MSTRG.13207.1	1.22719	4.28451	3.29534	0	0	0	7.68753	4.23412	4.2754	0.116222	0	0	0	0	0	gene11675	2.25819	3.64088	4.51329	0.161747	0.069496	0.121428	37.3776	13.0374	14.1067	0.469054	1.35848	1.30402	0.332808	0.107584	0	--	--	--	--	--	BURP domain	BURP domain-containing protein 3 (Precursor) OS=Oryza sativa subsp. japonica (Rice) PE=2 SV=1	R	General function prediction only	hypothetical protein VITISV_034298 [Vitis vinifera]
MSTRG.18954.2	0.784377	2.25332	0.864379	0.020084	0.038199	0.035725	2.55286	3.34192	1.07569	2.72034	8.48169	1.80007	1.64861	2.58979	1.30177	gene16828	1.49476	1.42548	1.24638	0.508639	0.388255	0.424175	0.345918	0.28337	0.304989	0.042336	0.139546	0.085166	0.392308	0.786177	0.681944	Molecular Function: DNA binding (GO:0003677);; Molecular Function: transcription factor activity, sequence-specific DNA binding (GO:0003700);; Cellular Component: nucleus (GO:0005634);; Biological Process: regulation of transcription, DNA-templated (GO:0006355);; Biological Process: gamete generation (GO:0007276);; Biological Process: animal organ morphogenesis (GO:0009887);; Biological Process: …	K09285|0|tcc:TCM_000844|K09285 AP2-like factor, ANT lineage | (RefSeq) Integrase-type DNA-binding superfamily protein	--	--	--	AP2 domain	AP2-like ethylene-responsive transcription factor ANT GN=T28I19.30 OS=Arabidopsis thaliana (Mouse-ear cress) PE=1 SV=2	K	Transcription	PREDICTED: AP2-like ethylene-responsive transcription factor ANT isoform X2 [Vitis vinifera]
MSTRG.18954.2	0.784377	2.25332	0.864379	0.020084	0.038199	0.035725	2.55286	3.34192	1.07569	2.72034	8.48169	1.80007	1.64861	2.58979	1.30177	gene16832	0.266021	0.181557	0.050133	1.63562	2.31686	2.52207	5.67643	4.13442	4.58549	21.118	17.11	13.014	5.25422	5.90736	7.6757	--	--	--	--	--	bZIP transcription factor;; Basic region leucine zipper	--	K	Transcription	Ocs element-binding factor 1 [Morus notabilis]
MSTRG.18954.2	0.784377	2.25332	0.864379	0.020084	0.038199	0.035725	2.55286	3.34192	1.07569	2.72034	8.48169	1.80007	1.64861	2.58979	1.30177	gene16844	1.34265	1.03465	0.807841	2.35554	3.34929	2.57578	5.01612	4.74356	3.5871	2.26364	2.77237	3.84559	3.4429	2.83931	2.89426	--	--	--	--	--	--	--	--	--	hypothetical protein PRUPE_ppa014888mg [Prunus persica]
MSTRG.6174.37	2.12925	0.020269	1.21437	0	0	0	0	0	0	0	0	0	0	0	0	gene5490	0.047621	0.198809	0.098215	56.2559	7.22802	7.74777	0.866942	0.629933	0.650801	0.014489	0.129825	0.184374	15.1865	2.39295	2.34074	Molecular Function: iron ion binding (GO:0005506);; Molecular Function: linoleate 13S-lipoxygenase activity (GO:0016165);; Biological Process: oxylipin biosynthetic process (GO:0031408);; Biological Process: oxidation-reduction process (GO:0055114);;	K00454|0|pper:PRUPE_ppa000968mg|K00454 lipoxygenase [EC:1.13.11.12] | (RefSeq) hypothetical protein	Linoleic acid metabolism (ko00591);; alpha-Linolenic acid metabolism (ko00592)	--	--	Lipoxygenase;; PLAT/LH2 domain	Linoleate 13S-lipoxygenase 2-1, chloroplastic (Precursor) GN=LOX2.1 OS=Solanum tuberosum (Potato) PE=1 SV=1	E	Amino acid transport and metabolism	hypothetical protein PRUPE_ppa000968mg [Prunus persica]
MSTRG.1827.2	0	0	0	1.01763	0.238754	0.506376	0.30846	0.527023	0.172289	0.272831	0.092997	0.156315	0.076625	0.254764	1.10907	gene1720	1.89348	1.24927	0.810136	0.331876	0.057278	0.110043	0.839933	0.53367	0.411273	0.242982	0.063009	0.098805	0.096299	4.04145	3.24948	Biological Process: metabolic process (GO:0008152);; Molecular Function: kinase activity (GO:0016301);;	--	--	--	--	Protein tyrosine kinase;; Protein kinase domain;; Leucine Rich repeats (2 copies);; Leucine rich repeat;; Leucine Rich Repeat;; Leucine rich repeat N-terminal domain;; Leucine Rich repeat	Probable LRR receptor-like serine/threonine-protein kinase At3g47570 (Precursor) GN=At3g47570 OS=Arabidopsis thaliana (Mouse-ear cress) PE=2 SV=1	T	Signal transduction mechanisms	putative LRR receptor-like serine/threonine-protein kinase [Morus notabilis]
MSTRG.1827.2	0	0	0	1.01763	0.238754	0.506376	0.30846	0.527023	0.172289	0.272831	0.092997	0.156315	0.076625	0.254764	1.10907	gene1719	4.48795	1.87461	2.04723	0.743922	0.509451	0.550951	1.29252	1.66505	1.97088	2.37098	2.45605	2.31608	3.03847	2.46692	2.46937	--	K16290|0|pop:POPTR_0004s21740g|K16290 xylem cysteine proteinase [EC:3.4.22.-] | (RefSeq) XYLEM CYSTEINE PEPTIDASE 1 family protein	--	[O]	Posttranslational modification, protein turnover, chaperones	Papain family cysteine protease;; Cathepsin propeptide inhibitor domain (I29)	Xylem cysteine proteinase 1 (Precursor) GN=XCP1 OS=Arabidopsis thaliana (Mouse-ear cress) PE=1 SV=1	O	Posttranslational modification, protein turnover, chaperones	XYLEM CYSTEINE PEPTIDASE 1 family protein [Populus trichocarpa]
MSTRG.16062.2	0	0	0	0.404219	1.55209	0.647859	0.808069	0.812147	0.617663	0.335353	1.14822	0.433852	0.76074	0.448256	1.25494	gene14095	6.14144	6.50849	7.02999	39.5132	36.5957	45.3583	6.69415	48.8203	43.6175	3.98677	4.22816	3.78938	4.68708	9.73394	6.29934	--	--	--	--	--	Frigida-like protein	FRIGIDA-like protein 3 GN=FRL3 OS=Arabidopsis thaliana (Mouse-ear cress) PE=1 SV=1	S	Function unknown	PREDICTED: protein FRIGIDA-like [Fragaria vesca subsp. vesca]
MSTRG.17685.4	0	0	0	0.239349	0.334358	0.268891	0.594156	0.556423	0.409776	0.950921	0.996978	0.66163	0.376019	0.360719	0.299835	gene15579	0.453195	0.500134	0.507752	4.1956	1.72911	1.48012	1.50496	1.23434	1.57023	1.36621	1.4032	2.34534	2.04659	1.99686	2.17448	Molecular Function: monooxygenase activity (GO:0004497);; Molecular Function: iron ion binding (GO:0005506);; Molecular Function: electron carrier activity (GO:0009055);; Biological Process: fruit development (GO:0010154);; Molecular Function: oxidoreductase activity, acting on paired donors, with incorporation or reduction of molecular oxygen (GO:0016705);; Molecular Function: heme binding (GO:0…	--	--	[Q]	Secondary metabolites biosynthesis, transport and catabolism	Cytochrome P450	Cytochrome P450 78A3 GN=CYP78A3 OS=Glycine max (Soybean) PE=2 SV=1	Q	Secondary metabolites biosynthesis, transport and catabolism	PREDICTED: cytochrome P450 78A3-like [Fragaria vesca subsp. vesca]
MSTRG.17685.4	0	0	0	0.239349	0.334358	0.268891	0.594156	0.556423	0.409776	0.950921	0.996978	0.66163	0.376019	0.360719	0.299835	gene15578	62.2339	49.9163	51.1265	26.989	21.7208	23.0236	27.062	26.1597	25.7611	17.1964	21.9079	20.4506	25.0857	20.1674	23.9146	Molecular Function: binding (GO:0005488);;	--	--	[C]	Energy production and conversion	Cytochrome b5-like Heme/Steroid binding domain	Cytochrome b5 OS=Nicotiana tabacum (Common tobacco) PE=2 SV=1	CI	Energy production and conversion;; Lipid transport and metabolism	hypothetical protein CICLE_v10022828mg [Citrus clementina]
MSTRG.17685.4	0	0	0	0.239349	0.334358	0.268891	0.594156	0.556423	0.409776	0.950921	0.996978	0.66163	0.376019	0.360719	0.299835	gene15570	2.26619	2.59943	3.15284	3.88167	6.78191	6.16917	7.18708	8.32507	6.66663	6.00652	5.32238	6.53645	5.94549	6.42353	6.16092	Biological Process: MAPK cascade (GO:0000165);; Molecular Function: protein serine/threonine kinase activity (GO:0004674);; Biological Process: protein phosphorylation (GO:0006468);;	K08867|0|cit:102607695|K08867 WNK lysine deficient protein kinase [EC:2.7.11.1] | (RefSeq) probable serine/threonine-protein kinase WNK10	--	[R]	General function prediction only	Protein kinase domain;; Protein tyrosine kinase;; Protein of unknown function, DUF486	Probable serine/threonine-protein kinase WNK6 GN=WNK6 OS=Arabidopsis thaliana (Mouse-ear cress) PE=2 SV=1	T	Signal transduction mechanisms	hypothetical protein CICLE_v10019052mg [Citrus clementina]
MSTRG.17685.4	0	0	0	0.239349	0.334358	0.268891	0.594156	0.556423	0.409776	0.950921	0.996978	0.66163	0.376019	0.360719	0.299835	gene15591	11.3461	11.4244	11.4546	23.8231	41.3222	39.0541	53.5129	56.4517	56.9877	197.948	191.616	191.164	36.5339	31.973	32.4537	Molecular Function: DNA binding (GO:0003677);; Biological Process: transcription, DNA-templated (GO:0006351);;	K09060|0|pper:PRUPE_ppa006173mg|K09060 plant G-box-binding factor | (RefSeq) hypothetical protein	--	--	--	G-box binding protein MFMR;; bZIP transcription factor;; Basic region leucine zipper	Common plant regulatory factor 1 GN=CPRF1 OS=Petroselinum crispum (Parsley) PE=2 SV=1	K	Transcription	hypothetical protein PRUPE_ppa006173mg [Prunus persica]
MSTRG.17685.4	0	0	0	0.239349	0.334358	0.268891	0.594156	0.556423	0.409776	0.950921	0.996978	0.66163	0.376019	0.360719	0.299835	gene15581	13.3712	9.31991	10.2682	38.5488	60.7002	57.3188	328.013	346.292	347.804	720.4	530.055	529.39	90.0915	82.8399	84.746	Molecular Function: transcription regulatory region sequence-specific DNA binding (GO:0000976);; Molecular Function: transcription factor activity, sequence-specific DNA binding (GO:0003700);; Cellular Component: nucleus (GO:0005634);; Biological Process: regulation of transcription, DNA-templated (GO:0006355);;	K09338|3.35402e-92|pop:POPTR_0014s09860g|K09338 homeobox-leucine zipper protein | (RefSeq) POPTRDRAFT_572441; homeobox leucine zipper family protein	--	[K]	Transcription	Homeobox domain;; Homeobox associated leucine zipper	Homeobox-leucine zipper protein ATHB-7 GN=ATHB-7 OS=Arabidopsis thaliana (Mouse-ear cress) PE=2 SV=2	K	Transcription	homeobox leucine zipper family protein [Populus trichocarpa]
MSTRG.22261.1	0.505155	1.25459	0.625267	0	0	0	0	0	0	0	0	0	0.242211	0.115745	0	gene19766	2.58748	3.85628	4.31994	2.17383	1.16488	1.49944	1.1853	1.47915	1.56909	7.51975	3.71445	4.1149	3.66988	2.67907	2.76737	Molecular Function: ATP binding (GO:0005524);; Biological Process: phenylpropanoid metabolic process (GO:0009698);; Molecular Function: 4-coumarate-CoA ligase activity (GO:0016207);; Molecular Function: Photinus-luciferin 4-monooxygenase (ATP-hydrolyzing) activity (GO:0047077);; Biological Process: oxidation-reduction process (GO:0055114);;	K01904|0|pxb:103960242|K01904 4-coumarate--CoA ligase [EC:6.2.1.12] | (RefSeq) 4CL; 4-coumarate--CoA ligase 1	Ubiquinone and other terpenoid-quinone biosynthesis (ko00130);; Phenylalanine metabolism (ko00360);; Phenylpropanoid biosynthesis (ko00940)	[I]	Lipid transport and metabolism	AMP-binding enzyme	4-coumarate--CoA ligase 1 GN=4CL1 OS=Nicotiana tabacum (Common tobacco) PE=2 SV=1	H	Coenzyme transport and metabolism	4-coumarate:CoA ligase [Humulus lupulus]
MSTRG.28082.1	1.60478	3.60721	2.84377	0.11495	0.399054	0.340139	0.254684	0.261271	0.267815	0.336582	0.011053	0.0159	0.282889	0.42176	0.417623	gene25001	3.70066	2.98589	2.90911	11.4899	9.61552	8.29916	14.297	7.21745	6.12589	4.10212	5.68127	5.31527	9.30764	12.2112	13.2814	Biological Process: mRNA modification (GO:0016556);;	K15032|7.68691e-134|pmum:103335539|K15032 mTERF domain-containing protein, mitochondrial | (RefSeq) uncharacterized LOC103335539	--	[KR]	Transcription;; General function prediction only	mTERF	--	K	Transcription	hypothetical protein L484_026956 [Morus notabilis]
MSTRG.28082.1	1.60478	3.60721	2.84377	0.11495	0.399054	0.340139	0.254684	0.261271	0.267815	0.336582	0.011053	0.0159	0.282889	0.42176	0.417623	gene25006	10.8426	16.9099	9.20718	3.67759	7.34885	3.88746	1.64102	3.32914	3.54195	0.323735	1.0685	0.517163	2.4279	2.07397	2.70401	Molecular Function: methyltransferase activity (GO:0008168);; Biological Process: methylation (GO:0032259);;	--	--	[E]	Amino acid transport and metabolism	Methyltransferase domain;; Methyltransferase domain;; Methyltransferase domain;; ubiE/COQ5 methyltransferase family;; Methyltransferase domain;; Methyltransferase small domain;; Methyltransferase domain;; Methyltransferase domain;; Methyltransferase domain	--	E	Amino acid transport and metabolism	PREDICTED: methyltransferase-like protein 13 [Pyrus x bretschneideri]
MSTRG.20195.14	0.768133	0.740436	0.514265	0.001963	0.002068	0.001748	0.423419	0.901105	0.271497	0.671372	0.292738	0.240875	0.003126	0.435974	0.831771	gene17871	1.87589	2.56238	2.31486	0.470885	0.219145	0.157873	1.52581	1.81545	1.88106	1.17933	1.1398	1.18496	0.653236	0.581708	0.549015	Biological Process: carbohydrate metabolic process (GO:0005975);; Molecular Function: beta-glucosidase activity (GO:0008422);; Cellular Component: plant-type cell wall (GO:0009505);; Biological Process: response to arsenic-containing substance (GO:0046685);;	--	--	--	--	Glycosyl hydrolase family 3 N terminal domain;; Glycosyl hydrolase family 3 C-terminal domain;; Fibronectin type III-like domain	Probable beta-D-xylosidase 2 (Precursor) GN=BXL2 OS=Arabidopsis thaliana (Mouse-ear cress) PE=2 SV=1	G	Carbohydrate transport and metabolism	putative beta-D-xylosidase 2 [Morus notabilis]
MSTRG.20928.114	0.90218	0.655475	0.175263	0	0	0	0.114646	0	0.255199	0	0.086008	0	0.291309	0.415337	0.106832	gene18547	8.15896	7.05448	6.41543	1.81023	1.58461	1.59266	0.631917	0.484001	0.715651	0.518799	0.528235	0.672319	0.825022	0.899661	1.1983	Molecular Function: protein serine/threonine kinase activity (GO:0004674);; Molecular Function: ATP binding (GO:0005524);; Biological Process: protein phosphorylation (GO:0006468);;	--	--	[T]	Signal transduction mechanisms	Protein kinase domain;; Protein tyrosine kinase	Probable receptor-like serine/threonine-protein kinase At4g34500 GN=At4g34500 OS=Arabidopsis thaliana (Mouse-ear cress) PE=2 SV=1	T	Signal transduction mechanisms	hypothetical protein JCGZ_10088 [Jatropha curcas]
MSTRG.24189.2	0.612114	1.97819	1.86718	0.121479	0	0	0.080111	0.353133	0.127737	0.119337	0.49693	0.426156	0.60964	0.706288	0.907026	gene21394	4.2061	5.11904	4.22742	10.4687	13.3321	14.2674	18.2678	22.1265	20.7431	34.7771	29.2984	33.9625	8.43293	13.3863	14.6954	Molecular Function: DNA binding (GO:0003677);; Biological Process: regulation of transcription, DNA-templated (GO:0006355);; Biological Process: response to stress (GO:0006950);; Biological Process: response to abiotic stimulus (GO:0009628);;	K09419|1.9089e-96|vvi:100256486|K09419 heat shock transcription factor, other eukaryote | (RefSeq) heat stress transcription factor B-2b	--	[K]	Transcription	HSF-type DNA-binding	Heat stress transcription factor B-2b GN=T5C23.90 OS=Arabidopsis thaliana (Mouse-ear cress) PE=2 SV=1	K	Transcription	HSP transcription factor [Vitis pseudoreticulata]
MSTRG.24189.2	0.612114	1.97819	1.86718	0.121479	0	0	0.080111	0.353133	0.127737	0.119337	0.49693	0.426156	0.60964	0.706288	0.907026	gene21396	4.83097	4.82435	4.76492	11.8676	15.8345	13.7228	14.9722	19.2102	16.9495	20.9188	20.2198	22.2179	8.53013	14.7996	15.6738	Biological Process: cellular process (GO:0009987);; Biological Process: single-organism transport (GO:0044765);;	--	--	--	--	Protein of unknown function (DUF810)	--	S	Function unknown	PREDICTED: uncharacterized protein LOC103337442 [Prunus mume]
MSTRG.24189.2	0.612114	1.97819	1.86718	0.121479	0	0	0.080111	0.353133	0.127737	0.119337	0.49693	0.426156	0.60964	0.706288	0.907026	gene21384	13.0505	11.7252	12.1334	29.3183	27.966	27.5893	18.4193	15.7484	14.8198	12.4368	12.1924	12.7601	16.0818	13.2023	15.4039	Molecular Function: hydrolase activity, hydrolyzing O-glycosyl compounds (GO:0004553);; Biological Process: carbohydrate metabolic process (GO:0005975);;	--	--	[P]	Inorganic ion transport and metabolism	ChaC-like protein	--	P	Inorganic ion transport and metabolism	PREDICTED: cation transport regulator-like protein 2 [Prunus mume]
MSTRG.23755.1	0.000145	132.555	0.060475	0.03269	0	0.022953	0.023429	0	1.7e-05	0	0.018389	0	3.74473	0	0.012601	gene21039	8.70805	7.37266	8.12768	2.29344	0.16346	1.69198	5.02541	3.43762	3.53671	0.661561	1.20283	3.19231	4.14959	2.97081	3.76889	--	--	--	--	--	--	Lysine-rich arabinogalactan protein 19 (Precursor) GN=AGP19 OS=Arabidopsis thaliana (Mouse-ear cress) PE=2 SV=2	--	--	hypothetical protein L484_025822 [Morus notabilis]
MSTRG.23755.1	0.000145	132.555	0.060475	0.03269	0	0.022953	0.023429	0	1.7e-05	0	0.018389	0	3.74473	0	0.012601	gene21026	4.0434	3.44948	3.32222	0.595057	0.755825	0.486177	0.163263	0.09318	0.098081	0	0.071346	0.098126	0.203739	0.559657	0.594849	--	--	--	--	--	Protein of unknown function, DUF617	Protein MIZU-KUSSEI 1 GN=MIZ1 OS=Arabidopsis thaliana (Mouse-ear cress) PE=1 SV=1	S	Function unknown	PREDICTED: protein MIZU-KUSSEI 1 [Vitis vinifera]
MSTRG.10995.2	12.1325	10.3663	9.16414	0.081127	0.143373	0.229727	15.6384	13.2049	13.487	0.010789	0.121858	0.112063	0.183621	21.2266	0.211467	gene9782	0.062666	0.117201	0.14462	0.485514	0.643042	0.444123	0.965681	1.20781	0.93419	1.1271	1.01917	1.74321	1.0735	0.849236	2.15504	--	K14972|9.95103e-12|gmx:100792913|K14972 PAX-interacting protein 1 | (RefSeq) mediator of RNA polymerase II transcription subunit 15a-like	--	--	--	--	--	S	Function unknown	PREDICTED: mediator of RNA polymerase II transcription subunit 15a-like [Vitis vinifera]
MSTRG.27874.1	0.070643	0	0.179352	2.30972	1.70736	2.03108	1.64732	1.18047	1.14753	1.17807	0.651738	1.20045	2.16646	0.706205	1.76883	gene24797	13.5114	13.0509	11.4989	32.6104	36.7994	38.5535	32.7429	29.1609	29.1639	18.5522	21.4327	22.0037	36.964	30.2814	36.5988	Molecular Function: ligase activity (GO:0016874);;	--	--	[S]	Function unknown	Armadillo/beta-catenin-like repeat;; Kinesin-associated protein (KAP)	U-box domain-containing protein 4 GN=PUB4 OS=Arabidopsis thaliana (Mouse-ear cress) PE=1 SV=3	S	Function unknown	PREDICTED: U-box domain-containing protein 4-like [Citrus sinensis]
MSTRG.5211.2	0	0	0	0.623331	0.783595	0.510308	0.086647	0.393362	0.113727	0	0	0	0.456867	0.25401	0.772947	gene4620	8.24348	10.54	9.00341	0.01384	0.014826	0.0029	0.012581	0.000268	0.003892	0.002737	0.013602	18.3108	18.8925	20.1736	17.3737	Molecular Function: binding (GO:0005488);;	--	--	--	--	DnaJ domain	Chaperone protein dnaJ 49 OS=Arabidopsis thaliana (Mouse-ear cress) PE=2 SV=2	O	Posttranslational modification, protein turnover, chaperones	Protein HLJ1 [Morus notabilis]
MSTRG.5211.2	0	0	0	0.623331	0.783595	0.510308	0.086647	0.393362	0.113727	0	0	0	0.456867	0.25401	0.772947	gene4596	0.992347	1.02364	1.08934	3.57996	2.76299	2.53943	5.86025	5.20349	5.3114	5.53491	4.88488	4.86291	4.30114	4.88152	4.9974	--	--	--	[R]	General function prediction only	PPR repeat;; PPR repeat family;; PPR repeat;; Pentatricopeptide repeat domain;; DYW family of nucleic acid deaminases;; Tetratricopeptide repeat;; Tetratricopeptide repeat	Pentatricopeptide repeat-containing protein At1g56690, mitochondrial (Precursor) GN=PCMP-H69 OS=Arabidopsis thaliana (Mouse-ear cress) PE=2 SV=1	R	General function prediction only	PREDICTED: pentatricopeptide repeat-containing protein At1g56690, mitochondrial-like [Prunus mume]
MSTRG.5211.2	0	0	0	0.623331	0.783595	0.510308	0.086647	0.393362	0.113727	0	0	0	0.456867	0.25401	0.772947	gene4605	3.59587	3.9323	3.65756	10.0231	9.45738	11.7845	21.7721	17.4167	15.0288	20.1078	15.5503	14	15.847	15.4743	12.7244	--	--	--	--	--	--	--	S	Function unknown	hypothetical protein CISIN_1g034386mg [Citrus sinensis]
MSTRG.5211.2	0	0	0	0.623331	0.783595	0.510308	0.086647	0.393362	0.113727	0	0	0	0.456867	0.25401	0.772947	gene4615	15.7036	7.06604	7.45482	3.18689	3.28177	2.81804	18.1284	20.1459	19.4533	30.2992	17.4773	17.838	4.19397	5.73247	5.89846	--	--	--	[M]	Cell wall/membrane/envelope biogenesis	Pectinacetylesterase	--	M	Cell wall/membrane/envelope biogenesis	PREDICTED: protein notum homolog isoform X2 [Prunus mume]
MSTRG.5211.2	0	0	0	0.623331	0.783595	0.510308	0.086647	0.393362	0.113727	0	0	0	0.456867	0.25401	0.772947	gene4618	1.44488	1.20854	1.3684	4.415	4.46476	4.12545	7.0504	6.69819	6.12067	8.15937	7.16779	7.20621	6.64834	7.34263	6.72771	--	--	--	[R]	General function prediction only	PPR repeat family;; PPR repeat;; PPR repeat;; Pentatricopeptide repeat domain;; DYW family of nucleic acid deaminases	Pentatricopeptide repeat-containing protein At3g56550 GN=PCMP-H80 OS=Arabidopsis thaliana (Mouse-ear cress) PE=2 SV=1	R	General function prediction only	PREDICTED: pentatricopeptide repeat-containing protein At3g56550 [Prunus mume]
MSTRG.5213.2	0.00962	0.106737	0.192739	3.19562	3.85228	3.35042	1.88902	1.53062	1.57839	0.055171	0.030873	0.135497	6.18647	3.88662	3.24418	gene4615	15.7036	7.06604	7.45482	3.18689	3.28177	2.81804	18.1284	20.1459	19.4533	30.2992	17.4773	17.838	4.19397	5.73247	5.89846	--	--	--	[M]	Cell wall/membrane/envelope biogenesis	Pectinacetylesterase	--	M	Cell wall/membrane/envelope biogenesis	PREDICTED: protein notum homolog isoform X2 [Prunus mume]
MSTRG.5213.2	0.00962	0.106737	0.192739	3.19562	3.85228	3.35042	1.88902	1.53062	1.57839	0.055171	0.030873	0.135497	6.18647	3.88662	3.24418	gene4618	1.44488	1.20854	1.3684	4.415	4.46476	4.12545	7.0504	6.69819	6.12067	8.15937	7.16779	7.20621	6.64834	7.34263	6.72771	--	--	--	[R]	General function prediction only	PPR repeat family;; PPR repeat;; PPR repeat;; Pentatricopeptide repeat domain;; DYW family of nucleic acid deaminases	Pentatricopeptide repeat-containing protein At3g56550 GN=PCMP-H80 OS=Arabidopsis thaliana (Mouse-ear cress) PE=2 SV=1	R	General function prediction only	PREDICTED: pentatricopeptide repeat-containing protein At3g56550 [Prunus mume]
MSTRG.5213.2	0.00962	0.106737	0.192739	3.19562	3.85228	3.35042	1.88902	1.53062	1.57839	0.055171	0.030873	0.135497	6.18647	3.88662	3.24418	gene4605	3.59587	3.9323	3.65756	10.0231	9.45738	11.7845	21.7721	17.4167	15.0288	20.1078	15.5503	14	15.847	15.4743	12.7244	--	--	--	--	--	--	--	S	Function unknown	hypothetical protein CISIN_1g034386mg [Citrus sinensis]
MSTRG.5213.2	0.00962	0.106737	0.192739	3.19562	3.85228	3.35042	1.88902	1.53062	1.57839	0.055171	0.030873	0.135497	6.18647	3.88662	3.24418	gene4596	0.992347	1.02364	1.08934	3.57996	2.76299	2.53943	5.86025	5.20349	5.3114	5.53491	4.88488	4.86291	4.30114	4.88152	4.9974	--	--	--	[R]	General function prediction only	PPR repeat;; PPR repeat family;; PPR repeat;; Pentatricopeptide repeat domain;; DYW family of nucleic acid deaminases;; Tetratricopeptide repeat;; Tetratricopeptide repeat	Pentatricopeptide repeat-containing protein At1g56690, mitochondrial (Precursor) GN=PCMP-H69 OS=Arabidopsis thaliana (Mouse-ear cress) PE=2 SV=1	R	General function prediction only	PREDICTED: pentatricopeptide repeat-containing protein At1g56690, mitochondrial-like [Prunus mume]
MSTRG.5213.2	0.00962	0.106737	0.192739	3.19562	3.85228	3.35042	1.88902	1.53062	1.57839	0.055171	0.030873	0.135497	6.18647	3.88662	3.24418	gene4620	8.24348	10.54	9.00341	0.01384	0.014826	0.0029	0.012581	0.000268	0.003892	0.002737	0.013602	18.3108	18.8925	20.1736	17.3737	Molecular Function: binding (GO:0005488);;	--	--	--	--	DnaJ domain	Chaperone protein dnaJ 49 OS=Arabidopsis thaliana (Mouse-ear cress) PE=2 SV=2	O	Posttranslational modification, protein turnover, chaperones	Protein HLJ1 [Morus notabilis]
MSTRG.2738.2	2.04546	1.57758	1.76796	5.90821	5.77083	5.90105	8.42478	7.38285	7.50206	4.91476	7.32635	6.0757	3.06081	4.13317	5.03843	gene2492	31.4247	32.7214	32.4673	91.2876	60.3464	65.5248	59.0115	39.2007	42.1097	46.5357	39.8459	36.5582	43.9841	39.5658	42.343	Molecular Function: transcription factor activity, sequence-specific DNA binding (GO:0003700);; Cellular Component: nucleus (GO:0005634);; Biological Process: regulation of transcription, DNA-templated (GO:0006355);; Molecular Function: sequence-specific DNA binding (GO:0043565);; Molecular Function: protein heterodimerization activity (GO:0046982);;	K08065|3.34325e-78|cam:101513559|K08065 nuclear transcription Y subunit beta | (RefSeq) nuclear transcription factor Y subunit B-3-like	--	[K]	Transcription	Histone-like transcription factor (CBF/NF-Y) and archaeal histone;; Core histone H2A/H2B/H3/H4	Nuclear transcription factor Y subunit B-3 OS=Arabidopsis thaliana (Mouse-ear cress) PE=2 SV=1	K	Transcription	PREDICTED: nuclear transcription factor Y subunit B-2-like [Cicer arietinum]
MSTRG.2738.2	2.04546	1.57758	1.76796	5.90821	5.77083	5.90105	8.42478	7.38285	7.50206	4.91476	7.32635	6.0757	3.06081	4.13317	5.03843	gene2480	0	0	0	2.00043	1.92819	2.02895	6.31111	6.10136	7.21299	0.161797	1.22928	0.461165	5.13383	3.38266	3.07136	Molecular Function: hydrolase activity, acting on ester bonds (GO:0016788);;	--	--	--	--	GDSL-like Lipase/Acylhydrolase	GDSL esterase/lipase 2 (Precursor) GN=GLIP2 OS=Arabidopsis thaliana (Mouse-ear cress) PE=2 SV=1	I	Lipid transport and metabolism	GDSL esterase/lipase 1 [Morus notabilis]
MSTRG.12291.3	0.404212	0.495445	0.390163	1.26028	1.78074	1.92888	0.62228	0.650166	0.238069	0	0.996752	1.29141	0.332007	0.004312	0.796112	gene10951	4.12354	6.38644	4.76457	16.1606	17.5322	16.4396	9.81339	6.63862	6.48769	8.27868	8.37374	8.2792	14.1358	9.97437	11.0898	--	--	--	--	--	Alpha/beta hydrolase family;; alpha/beta hydrolase fold;; Alpha/beta hydrolase family	--	R	General function prediction only	unnamed protein product [Vitis vinifera]
MSTRG.21492.1	0.82158	0.989936	1.69128	0.078909	0.149184	0.065033	0	0	0	0	0	0.101108	0	0	0	gene19016	0.550433	0.142907	0.682656	1.55554	1.53308	1.45431	3.27521	1.47417	1.71458	2.90995	2.2815	2.79747	2.28967	1.20152	1.08963	--	--	--	[R]	General function prediction only	PPR repeat;; PPR repeat family;; PPR repeat;; Pentatricopeptide repeat domain;; DYW family of nucleic acid deaminases	Pentatricopeptide repeat-containing protein At4g35130, chloroplastic (Precursor) GN=PCMP-H27 OS=Arabidopsis thaliana (Mouse-ear cress) PE=3 SV=1	R	General function prediction only	PREDICTED: pentatricopeptide repeat-containing protein At4g35130, chloroplastic [Prunus mume]
MSTRG.20737.1	0.665111	0.893424	0.482248	1.99386	4.38042	3.89103	0.776159	0.510977	0.50524	0	0.207738	0	1.68022	0.402242	0.606976	gene18393	1.47891	0.784212	0.753129	1.82028	2.4865	2.39441	2.91245	2.77733	2.37749	3.767	3.28029	3.67271	2.50242	2.41872	2.58372	--	--	--	[T]	Signal transduction mechanisms	NB-ARC domain;; Leucine Rich repeats (2 copies);; Leucine rich repeat;; Leucine Rich Repeat;; AAA domain;; NACHT domain	Putative disease resistance protein RGA4 GN=RGA4 OS=Solanum bulbocastanum (Wild potato) PE=2 SV=1	T	Signal transduction mechanisms	Nbs-lrr resistance protein, putative [Theobroma cacao]
MSTRG.5213.1	0.156103	0.194719	0.173562	6.24344	9.50514	8.56941	6.03967	3.01056	2.56651	0.431106	0.773613	0.866904	15.6072	2.91875	5.5032	gene4596	0.992347	1.02364	1.08934	3.57996	2.76299	2.53943	5.86025	5.20349	5.3114	5.53491	4.88488	4.86291	4.30114	4.88152	4.9974	--	--	--	[R]	General function prediction only	PPR repeat;; PPR repeat family;; PPR repeat;; Pentatricopeptide repeat domain;; DYW family of nucleic acid deaminases;; Tetratricopeptide repeat;; Tetratricopeptide repeat	Pentatricopeptide repeat-containing protein At1g56690, mitochondrial (Precursor) GN=PCMP-H69 OS=Arabidopsis thaliana (Mouse-ear cress) PE=2 SV=1	R	General function prediction only	PREDICTED: pentatricopeptide repeat-containing protein At1g56690, mitochondrial-like [Prunus mume]
MSTRG.5213.1	0.156103	0.194719	0.173562	6.24344	9.50514	8.56941	6.03967	3.01056	2.56651	0.431106	0.773613	0.866904	15.6072	2.91875	5.5032	gene4620	8.24348	10.54	9.00341	0.01384	0.014826	0.0029	0.012581	0.000268	0.003892	0.002737	0.013602	18.3108	18.8925	20.1736	17.3737	Molecular Function: binding (GO:0005488);;	--	--	--	--	DnaJ domain	Chaperone protein dnaJ 49 OS=Arabidopsis thaliana (Mouse-ear cress) PE=2 SV=2	O	Posttranslational modification, protein turnover, chaperones	Protein HLJ1 [Morus notabilis]
MSTRG.5213.1	0.156103	0.194719	0.173562	6.24344	9.50514	8.56941	6.03967	3.01056	2.56651	0.431106	0.773613	0.866904	15.6072	2.91875	5.5032	gene4605	3.59587	3.9323	3.65756	10.0231	9.45738	11.7845	21.7721	17.4167	15.0288	20.1078	15.5503	14	15.847	15.4743	12.7244	--	--	--	--	--	--	--	S	Function unknown	hypothetical protein CISIN_1g034386mg [Citrus sinensis]
MSTRG.5213.1	0.156103	0.194719	0.173562	6.24344	9.50514	8.56941	6.03967	3.01056	2.56651	0.431106	0.773613	0.866904	15.6072	2.91875	5.5032	gene4615	15.7036	7.06604	7.45482	3.18689	3.28177	2.81804	18.1284	20.1459	19.4533	30.2992	17.4773	17.838	4.19397	5.73247	5.89846	--	--	--	[M]	Cell wall/membrane/envelope biogenesis	Pectinacetylesterase	--	M	Cell wall/membrane/envelope biogenesis	PREDICTED: protein notum homolog isoform X2 [Prunus mume]
MSTRG.5213.1	0.156103	0.194719	0.173562	6.24344	9.50514	8.56941	6.03967	3.01056	2.56651	0.431106	0.773613	0.866904	15.6072	2.91875	5.5032	gene4618	1.44488	1.20854	1.3684	4.415	4.46476	4.12545	7.0504	6.69819	6.12067	8.15937	7.16779	7.20621	6.64834	7.34263	6.72771	--	--	--	[R]	General function prediction only	PPR repeat family;; PPR repeat;; PPR repeat;; Pentatricopeptide repeat domain;; DYW family of nucleic acid deaminases	Pentatricopeptide repeat-containing protein At3g56550 GN=PCMP-H80 OS=Arabidopsis thaliana (Mouse-ear cress) PE=2 SV=1	R	General function prediction only	PREDICTED: pentatricopeptide repeat-containing protein At3g56550 [Prunus mume]
MSTRG.14105.6	0	0	0	0.341437	0.067115	0.295399	0.335499	0.260984	0.421807	1.04858	1.24318	1.87367	0.640725	0.706289	0.539226	gene12498	0.598105	0.13874	0.102785	1.79548	1.79668	1.36065	0.43326	0.560235	0.428659	0.196003	0.657695	0.282016	0.240664	0.316104	0.485569	--	--	--	--	--	WRKY DNA -binding domain	WRKY transcription factor 18 GN=WRKY18 OS=Arabidopsis thaliana (Mouse-ear cress) PE=1 SV=2	K	Transcription	PREDICTED: probable WRKY transcription factor 40 isoform X3 [Pyrus x bretschneideri]
MSTRG.14105.6	0	0	0	0.341437	0.067115	0.295399	0.335499	0.260984	0.421807	1.04858	1.24318	1.87367	0.640725	0.706289	0.539226	gene12505	3.92576	4.20717	4.54826	13.1601	12.371	12.1334	16.5803	19.6041	19.869	15.6947	16.933	16.3832	13.8523	11.8348	14.334	--	K03695|0|pmum:103320749|K03695 ATP-dependent Clp protease ATP-binding subunit ClpB | (RefSeq) chaperone protein ClpB4, mitochondrial	--	[O]	Posttranslational modification, protein turnover, chaperones	AAA domain (Cdc48 subfamily);; ATPase family associated with various cellular activities (AAA);; Clp amino terminal domain;; AAA domain (dynein-related subfamily);; AAA ATPase domain;; Sigma-54 interaction domain;; AAA domain;; AAA domain;; IstB-like ATP binding protein;; AAA domain;; AAA domain;; Zeta toxin;; Magnesium chelatase, subunit ChlI;; Archaeal ATPase;; RNA helicase;; Holliday junction …	Chaperone protein ClpB4, mitochondrial (Precursor) GN=F13D4.100 OS=Arabidopsis thaliana (Mouse-ear cress) PE=2 SV=1	O	Posttranslational modification, protein turnover, chaperones	Chaperone protein [Morus notabilis]
MSTRG.5214.2	0.054286	0.187253	0.120381	6.73946	7.98239	7.24425	5.03333	4.3808	3.87682	0.523613	0.571049	0.767558	11.7809	8.0815	9.97734	gene4620	8.24348	10.54	9.00341	0.01384	0.014826	0.0029	0.012581	0.000268	0.003892	0.002737	0.013602	18.3108	18.8925	20.1736	17.3737	Molecular Function: binding (GO:0005488);;	--	--	--	--	DnaJ domain	Chaperone protein dnaJ 49 OS=Arabidopsis thaliana (Mouse-ear cress) PE=2 SV=2	O	Posttranslational modification, protein turnover, chaperones	Protein HLJ1 [Morus notabilis]
MSTRG.5214.2	0.054286	0.187253	0.120381	6.73946	7.98239	7.24425	5.03333	4.3808	3.87682	0.523613	0.571049	0.767558	11.7809	8.0815	9.97734	gene4596	0.992347	1.02364	1.08934	3.57996	2.76299	2.53943	5.86025	5.20349	5.3114	5.53491	4.88488	4.86291	4.30114	4.88152	4.9974	--	--	--	[R]	General function prediction only	PPR repeat;; PPR repeat family;; PPR repeat;; Pentatricopeptide repeat domain;; DYW family of nucleic acid deaminases;; Tetratricopeptide repeat;; Tetratricopeptide repeat	Pentatricopeptide repeat-containing protein At1g56690, mitochondrial (Precursor) GN=PCMP-H69 OS=Arabidopsis thaliana (Mouse-ear cress) PE=2 SV=1	R	General function prediction only	PREDICTED: pentatricopeptide repeat-containing protein At1g56690, mitochondrial-like [Prunus mume]
MSTRG.5214.2	0.054286	0.187253	0.120381	6.73946	7.98239	7.24425	5.03333	4.3808	3.87682	0.523613	0.571049	0.767558	11.7809	8.0815	9.97734	gene4615	15.7036	7.06604	7.45482	3.18689	3.28177	2.81804	18.1284	20.1459	19.4533	30.2992	17.4773	17.838	4.19397	5.73247	5.89846	--	--	--	[M]	Cell wall/membrane/envelope biogenesis	Pectinacetylesterase	--	M	Cell wall/membrane/envelope biogenesis	PREDICTED: protein notum homolog isoform X2 [Prunus mume]
MSTRG.5214.2	0.054286	0.187253	0.120381	6.73946	7.98239	7.24425	5.03333	4.3808	3.87682	0.523613	0.571049	0.767558	11.7809	8.0815	9.97734	gene4618	1.44488	1.20854	1.3684	4.415	4.46476	4.12545	7.0504	6.69819	6.12067	8.15937	7.16779	7.20621	6.64834	7.34263	6.72771	--	--	--	[R]	General function prediction only	PPR repeat family;; PPR repeat;; PPR repeat;; Pentatricopeptide repeat domain;; DYW family of nucleic acid deaminases	Pentatricopeptide repeat-containing protein At3g56550 GN=PCMP-H80 OS=Arabidopsis thaliana (Mouse-ear cress) PE=2 SV=1	R	General function prediction only	PREDICTED: pentatricopeptide repeat-containing protein At3g56550 [Prunus mume]
MSTRG.5214.2	0.054286	0.187253	0.120381	6.73946	7.98239	7.24425	5.03333	4.3808	3.87682	0.523613	0.571049	0.767558	11.7809	8.0815	9.97734	gene4605	3.59587	3.9323	3.65756	10.0231	9.45738	11.7845	21.7721	17.4167	15.0288	20.1078	15.5503	14	15.847	15.4743	12.7244	--	--	--	--	--	--	--	S	Function unknown	hypothetical protein CISIN_1g034386mg [Citrus sinensis]
MSTRG.5413.50	0	0	0	0.157079	0.370058	1.26664	0	0	0	0	0	0	0.241085	0	0	gene4795	22.7579	13.0014	24.8331	40.7005	46.2238	50.9509	60.6334	56.2275	31.4425	20.5443	39.7742	32.6245	26.6177	34.4566	56.0578	Molecular Function: structural constituent of ribosome (GO:0003735);; Cellular Component: ribosome (GO:0005840);; Biological Process: translation (GO:0006412);;	--	--	[O]	Posttranslational modification, protein turnover, chaperones	Ribosomal L18p/L5e family	--	O	Posttranslational modification, protein turnover, chaperones	PREDICTED: 50S ribosomal protein L18, chloroplastic-like [Eucalyptus grandis]
MSTRG.5413.50	0	0	0	0.157079	0.370058	1.26664	0	0	0	0	0	0	0.241085	0	0	gene4803	10.7181	7.62148	7.37313	4.51048	3.6005	3.06274	4.60617	4.65963	4.56749	7.06283	4.66149	5.05521	3.68404	3.32388	3.64361	Cellular Component: integral component of membrane (GO:0016021);;	--	--	--	--	Hypoxia induced protein conserved region	--	R	General function prediction only	PREDICTED: uncharacterized protein LOC101204590 [Cucumis sativus]
MSTRG.23812.1	0.306664	0.052134	0.731894	0	0	0	0	0	0	0	0	0.094687	0	0	0	gene21073	8.59144	8.74956	8.06135	18.6939	18.3967	19.6703	10.7105	11.1045	11.1257	17.3817	15.4665	13.0703	12.9527	12.6563	12.0241	--	--	--	--	--	--	--	S	Function unknown	hypothetical protein Csa_7G430780 [Cucumis sativus]
MSTRG.5413.44	0.547779	0.106777	0.139186	3.51689	1.4569	3.09688	0.325239	0.189187	0	15.3476	1.08917	0.342175	6.9343	0.422434	1.06588	gene4795	22.7579	13.0014	24.8331	40.7005	46.2238	50.9509	60.6334	56.2275	31.4425	20.5443	39.7742	32.6245	26.6177	34.4566	56.0578	Molecular Function: structural constituent of ribosome (GO:0003735);; Cellular Component: ribosome (GO:0005840);; Biological Process: translation (GO:0006412);;	--	--	[O]	Posttranslational modification, protein turnover, chaperones	Ribosomal L18p/L5e family	--	O	Posttranslational modification, protein turnover, chaperones	PREDICTED: 50S ribosomal protein L18, chloroplastic-like [Eucalyptus grandis]
MSTRG.5413.44	0.547779	0.106777	0.139186	3.51689	1.4569	3.09688	0.325239	0.189187	0	15.3476	1.08917	0.342175	6.9343	0.422434	1.06588	gene4803	10.7181	7.62148	7.37313	4.51048	3.6005	3.06274	4.60617	4.65963	4.56749	7.06283	4.66149	5.05521	3.68404	3.32388	3.64361	Cellular Component: integral component of membrane (GO:0016021);;	--	--	--	--	Hypoxia induced protein conserved region	--	R	General function prediction only	PREDICTED: uncharacterized protein LOC101204590 [Cucumis sativus]
MSTRG.19440.3	0	0	0	0.011222	0.175984	0.065014	0.011349	0.202379	0	0	0.074488	0	0	0.000768	0.033537	gene17247	2.701	2.87461	3.33622	1.69893	1.26111	0.710164	3.08877	5.42833	4.74778	2.93646	4.22553	4.9387	4.0035	4.3935	2.75238	Molecular Function: kinase activity (GO:0016301);; Cellular Component: intracellular membrane-bounded organelle (GO:0043231);;	K04733|1.21517e-67|pper:PRUPE_ppa020309mg|K04733 interleukin-1 receptor-associated kinase 4 [EC:2.7.11.1] | (RefSeq) hypothetical protein	--	[T]	Signal transduction mechanisms	Protein tyrosine kinase;; Protein kinase domain	Inactive serine/threonine-protein kinase At1g67470 GN=At1g67470 OS=Arabidopsis thaliana (Mouse-ear cress) PE=2 SV=1	T	Signal transduction mechanisms	Putative wall-associated receptor kinase-like 16 [Morus notabilis]
MSTRG.14005.7	12.6871	5.47217	19.7342	53.9114	78.7268	82.2202	55.4715	105.733	28.0701	23.3424	32.7352	89.0189	30.9145	64.1332	49.4382	gene12414	16.8773	13.525	13.7232	6.89642	6.85612	7.06899	6.12071	6.91531	6.28794	7.17203	7.20534	6.67348	7.15936	7.67202	7.73	Molecular Function: 5'-nucleotidase activity (GO:0008253);; Molecular Function: metal ion binding (GO:0046872);;	--	--	[F]	Nucleotide transport and metabolism	5' nucleotidase family	--	F	Nucleotide transport and metabolism	hypothetical protein L484_001597 [Morus notabilis]
MSTRG.14005.7	12.6871	5.47217	19.7342	53.9114	78.7268	82.2202	55.4715	105.733	28.0701	23.3424	32.7352	89.0189	30.9145	64.1332	49.4382	gene12416	14.455	8.3527	10.6908	4.40207	4.00636	5.88854	5.18981	6.46831	5.95377	7.338	6.70407	7.90755	4.57609	6.40571	5.62319	Molecular Function: methyltransferase activity (GO:0008168);; Biological Process: methylation (GO:0032259);;	--	--	--	--	Leucine carboxyl methyltransferase	--	S	Function unknown	hypothetical protein PRUPE_ppa007442mg [Prunus persica]
MSTRG.13982.7	0.002324	0	0.002088	0.643222	0.336983	0.291024	0.817506	1.81661	2.90051	0.156478	1e-06	0	5.6e-05	0.419564	0.32487	gene12400	0.654061	0.749393	0.589758	1.83042	1.88007	1.85028	2.564	2.71273	2.75352	1.74864	2.04126	2.50392	1.89648	1.66274	1.90073	--	--	--	--	--	--	--	R	General function prediction only	isoflavone reductase family protein [Populus trichocarpa]
MSTRG.13982.7	0.002324	0	0.002088	0.643222	0.336983	0.291024	0.817506	1.81661	2.90051	0.156478	1e-06	0	5.6e-05	0.419564	0.32487	gene12383	8.43008	13.7989	13.5151	6.38126	2.89465	3.14231	3.12155	3.05493	2.18105	1.07018	1.0643	0.709962	3.98017	4.04557	4.09295	Molecular Function: nucleotide binding (GO:0000166);; Biological Process: anthocyanin-containing compound biosynthetic process (GO:0009718);; Biological Process: cellular metabolic process (GO:0044237);; Molecular Function: dihydrokaempferol 4-reductase activity (GO:0045552);; Molecular Function: coenzyme binding (GO:0050662);; Biological Process: oxidation-reduction process (GO:0055114);;	K13082|0|pper:PRUPE_ppa008069mg|K13082 bifunctional dihydroflavonol 4-reductase/flavanone 4-reductase [EC:1.1.1.219 1.1.1.234] | (RefSeq) hypothetical protein	Flavonoid biosynthesis (ko00941)	[V]	Defense mechanisms	NAD dependent epimerase/dehydratase family;; 3-beta hydroxysteroid dehydrogenase/isomerase family;; NADH(P)-binding;; Male sterility protein;; NmrA-like family;; short chain dehydrogenase;; KR domain	Bifunctional dihydroflavonol 4-reductase/flavanone 4-reductase GN=DFR OS=Malus domestica (Apple) PE=1 SV=1	Q	Secondary metabolites biosynthesis, transport and catabolism	dihydroflavonol 4-reductase [Prunus avium]
MSTRG.13982.7	0.002324	0	0.002088	0.643222	0.336983	0.291024	0.817506	1.81661	2.90051	0.156478	1e-06	0	5.6e-05	0.419564	0.32487	gene12386	11.0601	16.0052	16.4489	4.12594	1.28855	0.975187	0.863728	1.16146	1.0843	0.179422	0.630379	0.971515	2.33508	3.6775	3.92289	Molecular Function: nucleotide binding (GO:0000166);; Biological Process: anthocyanin-containing compound biosynthetic process (GO:0009718);; Biological Process: cellular metabolic process (GO:0044237);; Molecular Function: dihydrokaempferol 4-reductase activity (GO:0045552);; Molecular Function: flavanone 4-reductase activity (GO:0047890);; Molecular Function: coenzyme binding (GO:0050662);; Bio…	K13082|0|vvi:100233141|K13082 bifunctional dihydroflavonol 4-reductase/flavanone 4-reductase [EC:1.1.1.219 1.1.1.234] | (RefSeq) DFR, FNR, dfr1; dihydroflavonol reductase	Flavonoid biosynthesis (ko00941)	[V]	Defense mechanisms	NAD dependent epimerase/dehydratase family;; 3-beta hydroxysteroid dehydrogenase/isomerase family;; NADH(P)-binding;; Male sterility protein;; NmrA-like family;; short chain dehydrogenase;; KR domain;; Polysaccharide biosynthesis protein	Bifunctional dihydroflavonol 4-reductase/flavanone 4-reductase GN=DFR OS=Malus domestica (Apple) PE=1 SV=1	Q	Secondary metabolites biosynthesis, transport and catabolism	dihydroflavonol-4-reductase [Vitis rotundifolia]
MSTRG.12386.1	1.73417	2.03856	3.02149	0.113201	0	0	0	0	2.23387	3.64303	1.11579	1.83628	0	0.074534	0.27732	gene11048	0.246321	0.533603	0.334125	1.41161	1.78892	1.39136	3.71636	3.04317	2.57278	2.43141	3.53122	2.37347	2.25212	2.4769	2.5469	--	--	--	[R]	General function prediction only	PPR repeat;; PPR repeat family;; Pentatricopeptide repeat domain;; PPR repeat;; PPR repeat family;; PPR repeat	Pentatricopeptide repeat-containing protein At2g17210 GN=PCMP-E77 OS=Arabidopsis thaliana (Mouse-ear cress) PE=3 SV=2	R	General function prediction only	hypothetical protein L484_006572 [Morus notabilis]
MSTRG.12386.1	1.73417	2.03856	3.02149	0.113201	0	0	0	0	2.23387	3.64303	1.11579	1.83628	0	0.074534	0.27732	gene11034	5.61609	3.5609	4.27905	1.07252	1.15786	1.78705	4.53233	5.43229	5.21507	9.03391	11.2923	12.3628	2.0211	7.78759	6.83437	Biological Process: long-chain fatty acid metabolic process (GO:0001676);; Molecular Function: peroxidase activity (GO:0004601);; Molecular Function: prostaglandin-endoperoxide synthase activity (GO:0004666);; Biological Process: response to oxidative stress (GO:0006979);; Molecular Function: oxidoreductase activity, acting on single donors with incorporation of molecular oxygen, incorporation of…	--	--	[R]	General function prediction only	Animal haem peroxidase	Alpha-dioxygenase 2 (Precursor) GN=F25P22.10 OS=Arabidopsis thaliana (Mouse-ear cress) PE=2 SV=1	R	General function prediction only	hypothetical protein PRUPE_ppa020149mg [Prunus persica]
MSTRG.12386.1	1.73417	2.03856	3.02149	0.113201	0	0	0	0	2.23387	3.64303	1.11579	1.83628	0	0.074534	0.27732	gene11052	3.32372	1.98973	1.92404	7.47912	7.82191	5.39846	10.8645	7.70941	9.89216	6.06493	4.6439	5.8474	4.41395	5.38831	7.03022	Molecular Function: transferase activity, transferring glycosyl groups (GO:0016757);;	--	--	[GC]	Carbohydrate transport and metabolism;; Energy production and conversion	UDP-glucoronosyl and UDP-glucosyl transferase	Kaempferol 3-O-beta-D-galactosyltransferase (Precursor) OS=Petunia hybrida (Petunia) PE=1 SV=1	CG	Energy production and conversion;; Carbohydrate transport and metabolism	PREDICTED: kaempferol 3-O-beta-D-galactosyltransferase-like [Cicer arietinum]
MSTRG.21536.2	0	0	0	0.795609	0.871102	2.0649	0	0	0	0	0	0	0	0	0	gene19063	3.31592	1.46751	1.33276	8.715	4.8722	4.86883	1.66102	1.4786	1.62069	1.89248	2.00623	2.62379	2.4669	3.1801	3.02272	Molecular Function: protein serine/threonine kinase activity (GO:0004674);; Molecular Function: ATP binding (GO:0005524);; Biological Process: protein phosphorylation (GO:0006468);; Molecular Function: peptidase activity (GO:0008233);; Biological Process: endosperm development (GO:0009960);; Cellular Component: integral component of membrane (GO:0016021);; Molecular Function: oxidoreductase activ…	--	--	--	--	Protein kinase domain;; Protein tyrosine kinase;; Leucine Rich repeats (2 copies);; Leucine rich repeat;; Leucine Rich Repeat;; Leucine rich repeat N-terminal domain	Receptor-like protein kinase HAIKU2 (Precursor) GN=IKU2 OS=Arabidopsis thaliana (Mouse-ear cress) PE=1 SV=1	T	Signal transduction mechanisms	Receptor-like protein kinase HAIKU2 [Morus notabilis]
MSTRG.21536.2	0	0	0	0.795609	0.871102	2.0649	0	0	0	0	0	0	0	0	0	gene19048	8.85098	9.3738	8.29556	20.7601	22.6013	19.889	38.5033	54.6347	39.1069	41.2066	70.3823	55.5109	25.8971	33.5719	20.5562	Molecular Function: calcium ion binding (GO:0005509);;	--	--	--	--	--	--	R	General function prediction only	hypothetical protein L484_003233 [Morus notabilis]
MSTRG.21444.1	0.662952	0.659266	0.931222	8.14665	5.43413	6.42732	5.74914	3.21121	4.14373	2.80989	2.9147	4.76755	1.92874	5.07794	6.59893	gene18978	4.94355	6.02245	6.20293	20.9854	15.2516	12.9023	6.22571	5.73918	5.37031	6.66528	5.01094	8.2459	10.7292	4.91781	5.92526	Molecular Function: ubiquitin-protein transferase activity (GO:0004842);; Biological Process: protein ubiquitination (GO:0016567);; Biological Process: DNA endoreduplication (GO:0042023);; Biological Process: proteasome-mediated ubiquitin-dependent protein catabolic process (GO:0043161);; Biological Process: proteasome assembly (GO:0043248);; Biological Process: regulation of unidimensional cell …	--	--	[O]	Posttranslational modification, protein turnover, chaperones	Ubiquitin-conjugating enzyme;; RWD domain	Ubiquitin-conjugating enzyme E2-17 kDa OS=Solanum lycopersicum (Tomato) PE=2 SV=1	O	Posttranslational modification, protein turnover, chaperones	hypothetical protein PRUPE_ppa012939mg [Prunus persica]
MSTRG.1549.4	0	0.013115	0	0.712966	0.208525	0.300297	0.040072	0.137117	0.030693	0.001564	0.056814	0.089591	0.004586	0.067289	0.085134	gene1452	1.66205	0.801582	1.20337	2.03582	2.92612	2.94271	1.63958	2.13426	1.43146	0.402008	2.72425	1.89171	3.42294	3.04075	2.35769	--	--	--	[M]	Cell wall/membrane/envelope biogenesis	Mechanosensitive ion channel	Mechanosensitive ion channel protein 8 GN=MSL8 OS=Arabidopsis thaliana (Mouse-ear cress) PE=2 SV=2	M	Cell wall/membrane/envelope biogenesis	PREDICTED: mechanosensitive ion channel protein 8-like [Prunus mume]
MSTRG.1549.4	0	0.013115	0	0.712966	0.208525	0.300297	0.040072	0.137117	0.030693	0.001564	0.056814	0.089591	0.004586	0.067289	0.085134	gene1459	1.17752	2.89856	1.9665	11.3714	8.08824	9.31655	1.76347	6.92696	1.67656	13.3065	7.88535	9.45783	9.73764	9.18283	10.3112	--	--	--	--	--	Protein of unknown function (DUF295);; F-box domain	F-box protein SKIP23 GN=SKIP23 OS=Arabidopsis thaliana (Mouse-ear cress) PE=1 SV=1	R	General function prediction only	PREDICTED: F-box protein SKIP23-like [Fragaria vesca subsp. vesca]
MSTRG.1549.4	0	0.013115	0	0.712966	0.208525	0.300297	0.040072	0.137117	0.030693	0.001564	0.056814	0.089591	0.004586	0.067289	0.085134	gene1473	4.13921	4.04565	3.45582	9.36603	13.4855	12.0255	14.9942	17.5405	19.8909	13.9883	16.3916	17.5304	10.2835	13.5015	8.99831	Molecular Function: ATP binding (GO:0005524);; Biological Process: obsolete ATP catabolic process (GO:0006200);; Biological Process: protein folding (GO:0006457);; Biological Process: response to heat (GO:0009408);; Cellular Component: chloroplast stroma (GO:0009570);; Biological Process: response to high light intensity (GO:0009644);; Cellular Component: chloroplast envelope (GO:0009941);; Biolo…	K03695|0|tcc:TCM_036923|K03695 ATP-dependent Clp protease ATP-binding subunit ClpB | (RefSeq) Casein lytic proteinase B4	--	[O]	Posttranslational modification, protein turnover, chaperones	AAA domain (Cdc48 subfamily);; ATPase family associated with various cellular activities (AAA);; Clp amino terminal domain;; C-terminal, D2-small domain, of ClpB protein;; AAA domain (dynein-related subfamily);; AAA ATPase domain;; Sigma-54 interaction domain;; AAA domain;; AAA domain;; IstB-like ATP binding protein;; AAA domain;; Zeta toxin;; AAA domain;; Holliday junction DNA helicase ruvB N-te…	Chaperone protein ClpB4, mitochondrial (Precursor) GN=F13D4.100 OS=Arabidopsis thaliana (Mouse-ear cress) PE=2 SV=1	O	Posttranslational modification, protein turnover, chaperones	PREDICTED: chaperone protein ClpB3, mitochondrial isoform X1 [Nelumbo nucifera]
MSTRG.1549.4	0	0.013115	0	0.712966	0.208525	0.300297	0.040072	0.137117	0.030693	0.001564	0.056814	0.089591	0.004586	0.067289	0.085134	gene1456	0.716865	1.00144	0.519142	4.48865	3.56935	3.69595	8.99227	8.71012	7.00836	9.95836	8.71254	9.49806	6.34118	7.07499	6.82752	--	--	--	[R]	General function prediction only	PPR repeat family;; PPR repeat;; PPR repeat;; Pentatricopeptide repeat domain;; DYW family of nucleic acid deaminases	Pentatricopeptide repeat-containing protein At5g40410, mitochondrial (Precursor) OS=Arabidopsis thaliana (Mouse-ear cress) PE=2 SV=1	S	Function unknown	PREDICTED: pentatricopeptide repeat-containing protein At5g40410, mitochondrial [Prunus mume]
MSTRG.1549.4	0	0.013115	0	0.712966	0.208525	0.300297	0.040072	0.137117	0.030693	0.001564	0.056814	0.089591	0.004586	0.067289	0.085134	gene1453	54.3005	41.2211	43.2502	15.7554	14.2932	18.0668	15.8094	12.9718	19.7688	9.12806	6.4703	9.30679	12.8403	18.075	19.6472	Molecular Function: glutathione transferase activity (GO:0004364);;	--	--	[O]	Posttranslational modification, protein turnover, chaperones	Glutathione S-transferase, N-terminal domain;; Glutathione S-transferase, N-terminal domain;; Glutathione S-transferase, C-terminal domain;; Glutathione S-transferase, C-terminal domain;; Glutathione S-transferase, N-terminal domain;; Glutathione S-transferase, C-terminal domain	Glutathione S-transferase OS=Hyoscyamus muticus (Egyptian henbane) PE=1 SV=1	O	Posttranslational modification, protein turnover, chaperones	glutathione-s-transferase theta, gst, putative [Ricinus communis]
MSTRG.1549.4	0	0.013115	0	0.712966	0.208525	0.300297	0.040072	0.137117	0.030693	0.001564	0.056814	0.089591	0.004586	0.067289	0.085134	gene1445	130.919	123.657	138.517	5.29767	6.20286	8.4913	2.50698	54.7397	54.6091	51.1241	38.6332	31.1289	78.4923	65.8093	64.9932	Biological Process: multidimensional cell growth (GO:0009825);; Biological Process: xylem and phloem pattern formation (GO:0010051);; Biological Process: sterol biosynthetic process (GO:0016126);; Molecular Function: 24-methylenesterol C-methyltransferase activity (GO:0030797);; Biological Process: methylation (GO:0032259);; Biological Process: negative regulation of DNA endoreduplication (GO:003…	--	--	[IR]	Lipid transport and metabolism;; General function prediction only	Methyltransferase domain;; Methyltransferase domain;; Sterol methyltransferase C-terminal;; Mycolic acid cyclopropane synthetase;; Methyltransferase domain;; Methyltransferase domain;; ubiE/COQ5 methyltransferase family;; Methyltransferase domain;; Methyltransferase domain;; Methyltransferase domain;; Methyltransferase small domain	24-methylenesterol C-methyltransferase 2 GN=F14O10.7 OS=Arabidopsis thaliana (Mouse-ear cress) PE=1 SV=2	I	Lipid transport and metabolism	hypothetical protein JCGZ_08162 [Jatropha curcas]
MSTRG.18219.1	0	0	0	0.461271	1.06425	0.948108	0	0.356149	0	0	2.64113	2.62839	0	0	0	gene16141	1210.11	1294.53	1272.01	3032	2598.96	2613.62	450.352	416.431	382.015	149.239	251.713	186.112	1638.22	1165.54	1292.16	Biological Process: rRNA processing (GO:0006364);; Cellular Component: PSII associated light-harvesting complex II (GO:0009517);; Cellular Component: chloroplast stromal thylakoid (GO:0009533);; Biological Process: response to blue light (GO:0009637);; Biological Process: response to high light intensity (GO:0009644);; Biological Process: response to sucrose (GO:0009744);; Biological Process: pho…	--	--	--	--	Chlorophyll A-B binding protein	Chlorophyll a-b binding protein CP26, chloroplastic (Precursor) GN=LHCB5 OS=Arabidopsis thaliana (Mouse-ear cress) PE=1 SV=1	R	General function prediction only	chlorophyll A/B binding protein, putative [Ricinus communis]
MSTRG.18219.1	0	0	0	0.461271	1.06425	0.948108	0	0.356149	0	0	2.64113	2.62839	0	0	0	gene16134	1.47848	1.08861	0.998565	126.792	68.353	69.0069	244.496	248.774	266.075	218.31	186.457	178.84	78.0506	59.186	62.0847	Cellular Component: endoplasmic reticulum lumen (GO:0005788);; Biological Process: response to stress (GO:0006950);;	K13993|1.16042e-87|gmx:100526965|K13993 HSP20 family protein | (RefSeq) HSP22.0, hsp22; 22.0 kDa class IV heat shock protein	Protein processing in endoplasmic reticulum (ko04141)	[O]	Posttranslational modification, protein turnover, chaperones	Hsp20/alpha crystallin family	22.0 kDa class IV heat shock protein (Precursor) GN=HSP22.0 OS=Glycine max (Soybean) PE=3 SV=1	O	Posttranslational modification, protein turnover, chaperones	22.0 kDa class IV heat shock protein [Glycine soja]
MSTRG.18219.1	0	0	0	0.461271	1.06425	0.948108	0	0.356149	0	0	2.64113	2.62839	0	0	0	gene16153	0.270517	1.32136	0.772011	3.20728	3.43	3.16711	1.90431	1.83329	1.29611	1.20408	1.68686	1.06131	1.1338	1.29843	0.725728	--	--	--	[R]	General function prediction only	Strictosidine synthase;; SMP-30/Gluconolaconase/LRE-like region;; NHL repeat	Protein STRICTOSIDINE SYNTHASE-LIKE 5 {ECO:0000303|PubMed:10777701} (Precursor) OS=Arabidopsis thaliana (Mouse-ear cress) PE=2 SV=1	R	General function prediction only	PREDICTED: protein YLS2-like [Pyrus x bretschneideri]
MSTRG.18219.1	0	0	0	0.461271	1.06425	0.948108	0	0.356149	0	0	2.64113	2.62839	0	0	0	gene16135	1.11921	0.967026	0.843309	3.52209	2.33098	3.25684	5.56795	5.92922	5.57543	5.17132	4.17192	4.33133	4.02525	5.02047	4.54167	--	--	--	[R]	General function prediction only	PPR repeat;; PPR repeat family;; PPR repeat;; Pentatricopeptide repeat domain;; Anaphase-promoting complex, cyclosome, subunit 3;; Tetratricopeptide repeat	Pentatricopeptide repeat-containing protein At1g33350 OS=Arabidopsis thaliana (Mouse-ear cress) PE=2 SV=1	R	General function prediction only	PREDICTED: pentatricopeptide repeat-containing protein At1g33350 [Prunus mume]
MSTRG.10341.14	0	0	0	0.080638	0.162854	0.190364	0.145546	0.108184	0	0.238684	0	0.094182	0	0	0	gene9258	0.896134	0.651962	0.684678	0.228761	0.102684	0.054079	0.09443	0.044583	0.151386	0.028377	0.087454	0.040026	0.027702	0.177531	0.031858	--	--	--	--	--	--	--	S	Function unknown	hypothetical protein L484_022179 [Morus notabilis]
MSTRG.10341.14	0	0	0	0.080638	0.162854	0.190364	0.145546	0.108184	0	0.238684	0	0.094182	0	0	0	gene9247	0.925706	2.09443	1.88894	4.44573	3.33272	3.6425	7.85449	7.9439	7.66378	6.34385	7.69698	6.89682	5.48717	5.96698	6.2296	--	--	--	[R]	General function prediction only	PPR repeat family;; PPR repeat;; Pentatricopeptide repeat domain;; PPR repeat;; Tetratricopeptide repeat;; Tetratricopeptide repeat;; Tetratricopeptide repeat	Putative pentatricopeptide repeat-containing protein At1g03510 GN=PCMP-E3 OS=Arabidopsis thaliana (Mouse-ear cress) PE=3 SV=1	R	General function prediction only	PREDICTED: putative pentatricopeptide repeat-containing protein At1g03510 [Pyrus x bretschneideri]
MSTRG.24213.1	0.154805	0.333544	0.336347	1.02036	1.51313	1.62598	2.44978	2.03773	1.18168	1.19768	0.49259	0.750302	1.25409	0.967342	0.590433	gene21416	12.5951	6.21236	6.44269	117.04	116.655	114.897	18.9488	22.6009	21.925	7.63009	7.8043	7.47074	12.2911	22.488	21.0478	--	--	--	--	--	WRKY DNA -binding domain	Probable WRKY transcription factor 41 GN=WRKY41 OS=Arabidopsis thaliana (Mouse-ear cress) PE=2 SV=2	K	Transcription	putative WRKY transcription factor 41 [Morus notabilis]
MSTRG.24213.1	0.154805	0.333544	0.336347	1.02036	1.51313	1.62598	2.44978	2.03773	1.18168	1.19768	0.49259	0.750302	1.25409	0.967342	0.590433	gene21402	0.335173	1.0273	0.604211	0.944999	2.24363	1.34222	1.1807	1.03185	1.28399	0.136984	0.165147	0.054419	2.05707	0.823131	1.2652	--	--	--	[T]	Signal transduction mechanisms	NB-ARC domain;; AAA domain;; Leucine Rich repeats (2 copies);; AAA domain;; AAA domain;; Archaeal ATPase;; ATPase family associated with various cellular activities (AAA)	Disease resistance protein At4g27190 GN=At4g27190 OS=Arabidopsis thaliana (Mouse-ear cress) PE=2 SV=1	T	Signal transduction mechanisms	PREDICTED: disease resistance protein At4g27190-like isoform X1 [Pyrus x bretschneideri]
MSTRG.24213.1	0.154805	0.333544	0.336347	1.02036	1.51313	1.62598	2.44978	2.03773	1.18168	1.19768	0.49259	0.750302	1.25409	0.967342	0.590433	gene21412	11.5412	7.28764	7.80412	21.512	29.5301	29.2823	24.5816	21.7042	25.0731	96.4323	110.008	120.076	31.9865	38.915	36.7768	Molecular Function: catalytic activity (GO:0003824);; Biological Process: cellular metabolic process (GO:0044237);; Molecular Function: coenzyme binding (GO:0050662);;	--	--	[V]	Defense mechanisms	NAD dependent epimerase/dehydratase family;; NADH(P)-binding;; 3-beta hydroxysteroid dehydrogenase/isomerase family;; NmrA-like family;; Male sterility protein	Dihydroflavonol-4-reductase GN=DFRA OS=Petunia hybrida (Petunia) PE=2 SV=2	V	Defense mechanisms	hypothetical protein L484_012053 [Morus notabilis]
MSTRG.212.2	0	0	0	0.215876	0.335418	0.128356	2.33889	2.40351	1.98303	3.07062	4.5027	4.60332	0.868052	0.417448	0.268402	gene163	0.652058	0.244471	0.335925	0.09028	0.070124	0.113154	0.098388	0.157292	0.165388	0.107132	0.143049	0.271582	0.193212	0.183104	0.162817	Molecular Function: motor activity (GO:0003774);; Molecular Function: actin binding (GO:0003779);; Molecular Function: ATP binding (GO:0005524);; Cellular Component: myosin complex (GO:0016459);;	K10357|0|cmo:103499871|K10357 myosin V | (RefSeq) myosin-12	--	[Z]	Cytoskeleton	Myosin head (motor domain);; DIL domain;; IQ calmodulin-binding motif;; Myosin N-terminal SH3-like domain	Myosin-12 GN=F20M17.6 OS=Arabidopsis thaliana (Mouse-ear cress) PE=2 SV=1	Z	Cytoskeleton	PREDICTED: myosin-12 [Populus euphratica]
MSTRG.212.2	0	0	0	0.215876	0.335418	0.128356	2.33889	2.40351	1.98303	3.07062	4.5027	4.60332	0.868052	0.417448	0.268402	gene175	1.41453	2.32356	1.82132	4.45268	5.13069	5.2381	1.7024	1.68538	1.56614	0.324011	0.063265	0.341249	1.81246	1.79646	2.17662	--	--	--	[R]	General function prediction only	Leucine Rich repeats (2 copies);; Leucine rich repeat;; Leucine Rich Repeat;; Leucine Rich repeat;; Leucine rich repeat	Receptor-like protein 12 (Precursor) GN=RLP12 OS=Arabidopsis thaliana (Mouse-ear cress) PE=2 SV=2	T	Signal transduction mechanisms	hypothetical protein JCGZ_11136 [Jatropha curcas]
MSTRG.212.2	0	0	0	0.215876	0.335418	0.128356	2.33889	2.40351	1.98303	3.07062	4.5027	4.60332	0.868052	0.417448	0.268402	gene160	35.1393	44.795	134.666	9.48296	8.75808	16.0969	16.2206	10.5468	13.2558	10.0629	6.52913	6.55226	20.4366	27.0595	7.51879	Molecular Function: structural constituent of ribosome (GO:0003735);; Cellular Component: cell wall (GO:0005618);; Cellular Component: plasma membrane (GO:0005886);; Biological Process: translation (GO:0006412);; Cellular Component: chloroplast (GO:0009507);; Cellular Component: cytosolic large ribosomal subunit (GO:0022625);;	K02910|2.74664e-62|tcc:TCM_005910|K02910 large subunit ribosomal protein L31e | (RefSeq) Ribosomal protein L31e family protein	Ribosome (ko03010)	[J]	Translation, ribosomal structure and biogenesis	Ribosomal protein L31e	60S ribosomal protein L31 GN=RPL31 OS=Perilla frutescens (Beefsteak mint) PE=2 SV=1	J	Translation, ribosomal structure and biogenesis	Ribosomal protein L31e family protein [Theobroma cacao]

## Sheet: HR3 VS HR0 DElncRNA target DEGs
ID	HR-0-a	HR-0-b	HR-0-c	HR-1-a	HR-1-b	HR-1-c	HR-3-a	HR-3-b	HR-3-c	HR-5-a	HR-5-b	HR-5-c	HR-7-a	HR-7-b	HR-7-c	DEG	HR-0-a	HR-0-b	HR-0-c	HR-1-a	HR-1-b	HR-1-c	HR-3-a	HR-3-b	HR-3-c	HR-5-a	HR-5-b	HR-5-c	HR-7-a	HR-7-b	HR-7-c	GO_annotation	KEGG_annotation	KEGG_pathway_annotation	KOG_class	KOG_class_annotation	Pfam_annotation	Swiss_Prot_annotation	eggNOG_class	eggNOG_class_annotation	NR_annotation
MSTRG.27578.1	1.49305	1.09611	0.847476	0.451372	0.108876	0	0	0	0	0	0	0	0.252703	0	0	gene24569	87.4968	81.7736	76.3369	67.9237	74.0497	67.4557	49.1941	42.4588	40.9641	16.1139	23.0906	22.86	51.8482	68.1768	68.5091	Molecular Function: DNA binding (GO:0003677);;	--	--	--	--	Domain of unknown function (DUF296)	Putative DNA-binding protein ESCAROLA GN=ESC OS=Arabidopsis thaliana (Mouse-ear cress) PE=2 SV=1	S	Function unknown	hypothetical protein L484_017300 [Morus notabilis]
MSTRG.27578.1	1.49305	1.09611	0.847476	0.451372	0.108876	0	0	0	0	0	0	0	0.252703	0	0	gene24557	7.89593	11.7953	13.2588	4.73034	4.60923	6.94027	2.74813	2.95661	3.76867	2.09402	2.19267	4.24155	2.53331	4.7209	3.39813	--	--	--	--	--	Putative S-adenosyl-L-methionine-dependent methyltransferase;; Methyltransferase domain	Probable methyltransferase PMT16 GN=At2g45750 OS=Arabidopsis thaliana (Mouse-ear cress) PE=3 SV=1	R	General function prediction only	unnamed protein product [Vitis vinifera]
MSTRG.27578.1	1.49305	1.09611	0.847476	0.451372	0.108876	0	0	0	0	0	0	0	0.252703	0	0	gene24560	5.29365	3.85216	3.71257	1.08752	1.50312	1.06862	2.60381	2.34678	2.54079	1.64201	3.09859	1.58522	3.0385	1.93603	2.44209	--	K18726|4.14872e-69|pxb:103941472|K18726 FAS-associated factor 2 | (RefSeq) plant UBX domain-containing protein 9	--	[T]	Signal transduction mechanisms	UBX domain	--	O	Posttranslational modification, protein turnover, chaperones	PREDICTED: uncharacterized protein LOC103941472 isoform X2 [Pyrus x bretschneideri]
MSTRG.27578.1	1.49305	1.09611	0.847476	0.451372	0.108876	0	0	0	0	0	0	0	0.252703	0	0	gene24559	24.4002	23.8158	21.1831	11.5324	11.0523	12.1594	10.7991	11.4606	11.7521	8.55278	10.6681	9.31127	8.60403	7.85932	7.95089	Molecular Function: methyltransferase activity (GO:0008168);; Biological Process: methylation (GO:0032259);;	--	--	--	--	Putative S-adenosyl-L-methionine-dependent methyltransferase;; Methyltransferase domain	Probable methyltransferase PMT16 GN=At2g45750 OS=Arabidopsis thaliana (Mouse-ear cress) PE=3 SV=1	R	General function prediction only	PREDICTED: probable methyltransferase PMT15 [Prunus mume]
MSTRG.21000.60	0	0	0	0	0.265176	0.255358	0.239469	0.150416	0.161916	0.191503	0.149795	0.147465	0.113915	0.184338	0.177279	gene18618	12.2298	14.5951	14.6694	22.4757	20.137	20.2208	34.2412	25.8077	34.0857	20.081	27.9969	29.0664	13.0557	28.7352	23.0016	Molecular Function: GTP binding (GO:0005525);; Cellular Component: nucleus (GO:0005634);; Cellular Component: vacuole (GO:0005773);; Cellular Component: plasma membrane (GO:0005886);; Biological Process: small GTPase mediated signal transduction (GO:0007264);;	--	--	[R]	General function prediction only	ADP-ribosylation factor family;; Ras family;; Miro-like protein;; Gtr1/RagA G protein conserved region;; 50S ribosome-binding GTPase;; Signal recognition particle receptor beta subunit;; Elongation factor Tu GTP binding domain	ADP-ribosylation factor 1 GN=ARF1 OS=Brassica rapa subsp. pekinensis (Chinese cabbage) PE=2 SV=3	U	Intracellular trafficking, secretion, and vesicular transport	hypothetical protein JCGZ_16342 [Jatropha curcas]
MSTRG.22778.1	162.707	200.506	193.321	82.9143	117.36	102.909	74.8835	54.1475	47.1644	9.23687	5.16972	5.4801	173.507	55.373	78.8537	gene20232	0.644398	0.339253	0.223938	1.16571	0.89183	0.829129	2.15499	2.38445	2.23241	2.95614	2.54528	2.15419	0.138806	1.77168	1.35362	Biological Process: pollen tube growth (GO:0009860);; Molecular Function: oxidoreductase activity (GO:0016491);; Biological Process: regulation of cellular process (GO:0050794);;	K17609|0|pper:PRUPE_ppa003374mg|K17609 nucleoredoxin [EC:1.8.1.8] | (RefSeq) hypothetical protein	--	[R]	General function prediction only	Thioredoxin-like;; AhpC/TSA family;; Redoxin;; Thioredoxin-like domain;; SCO1/SenC;; Thioredoxin;; C1-like domain	Probable nucleoredoxin 1 GN=At1g60420 OS=Arabidopsis thaliana (Mouse-ear cress) PE=1 SV=1	O	Posttranslational modification, protein turnover, chaperones	hypothetical protein PRUPE_ppa003374mg [Prunus persica]
MSTRG.22778.1	162.707	200.506	193.321	82.9143	117.36	102.909	74.8835	54.1475	47.1644	9.23687	5.16972	5.4801	173.507	55.373	78.8537	gene20217	1.50181	1.72359	0.915985	0.952929	1.16505	1.72875	3.66258	3.91252	5.58379	2.74768	2.26977	3.17854	2.41291	2.80205	3.28299	Molecular Function: polygalacturonase activity (GO:0004650);; Cellular Component: extracellular region (GO:0005576);; Biological Process: carbohydrate metabolic process (GO:0005975);; Molecular Function: galacturan 1,4-alpha-galacturonidase activity (GO:0047911);;	--	--	--	--	Glycosyl hydrolases family 28;; Pectate lyase superfamily protein	Probable polygalacturonase At1g80170 (Precursor) GN=At1g80170 OS=Arabidopsis thaliana (Mouse-ear cress) PE=1 SV=1	R	General function prediction only	PREDICTED: pentatricopeptide repeat-containing protein At4g08210-like [Prunus mume]
MSTRG.22778.1	162.707	200.506	193.321	82.9143	117.36	102.909	74.8835	54.1475	47.1644	9.23687	5.16972	5.4801	173.507	55.373	78.8537	gene20222	68.6281	59.3004	61.8748	29.8501	29.8927	26.7099	26.3184	27.2725	28.7407	23.4281	27.5753	23.7054	25.0035	32.6458	33.1434	Molecular Function: GTP binding (GO:0005525);; Cellular Component: vacuole (GO:0005773);; Cellular Component: Golgi-associated vesicle (GO:0005798);; Biological Process: N-terminal protein myristoylation (GO:0006499);; Biological Process: small GTPase mediated signal transduction (GO:0007264);; Cellular Component: plastid (GO:0009536);; Molecular Function: phospholipase activator activity (GO:001…	K07937|4.18935e-132|vvi:100243082|K07937 ADP-ribosylation factor 1 | (RefSeq) ADP-ribosylation factor 2	Endocytosis (ko04144)	[U]	Intracellular trafficking, secretion, and vesicular transport	ADP-ribosylation factor family;; Signal recognition particle receptor beta subunit;; Ras family;; Gtr1/RagA G protein conserved region;; Miro-like protein;; 50S ribosome-binding GTPase	ADP-ribosylation factor 2 GN=OJ1119_H02.17 OS=Oryza sativa subsp. japonica (Rice) PE=2 SV=2	U	Intracellular trafficking, secretion, and vesicular transport	PREDICTED: ADP-ribosylation factor 2 isoform X1 [Vitis vinifera]
MSTRG.26796.1	0.439835	0.158834	0.426431	1.44906	1.9875	1.40076	2.07027	2.62437	2.4134	2.66339	2.31895	2.99501	1.47583	2.06812	1.55901	gene23909	1.88107	1.33946	1.30971	3.26386	1.93648	2.5714	6.82863	6.08793	5.69069	2.62799	4.39482	4.07901	3.55096	3.9005	4.00986	--	--	--	--	--	--	--	S	Function unknown	hypothetical protein PRUPE_ppa017896mg [Prunus persica]
MSTRG.26796.1	0.439835	0.158834	0.426431	1.44906	1.9875	1.40076	2.07027	2.62437	2.4134	2.66339	2.31895	2.99501	1.47583	2.06812	1.55901	gene23908	3.89025	1.51492	2.04907	0.951827	1.38488	1.7178	0.120373	0.195119	0.197512	0	0.018422	0.257007	0.559122	1.23684	0.98034	--	--	--	[R]	General function prediction only	Leucine Rich repeats (2 copies);; Leucine rich repeat;; Leucine Rich Repeat;; Leucine Rich repeat;; Leucine rich repeat	Receptor-like protein 12 (Precursor) GN=RLP12 OS=Arabidopsis thaliana (Mouse-ear cress) PE=2 SV=2	R	General function prediction only	Receptor-like protein 12 [Morus notabilis]
MSTRG.26796.1	0.439835	0.158834	0.426431	1.44906	1.9875	1.40076	2.07027	2.62437	2.4134	2.66339	2.31895	2.99501	1.47583	2.06812	1.55901	gene23917	0.27622	0.405878	0.458775	0.630489	1.85323	1.17187	1.85309	4.22155	4.0294	1.92672	1.24636	0.765317	1.70054	1.60459	1.48633	--	--	--	--	--	NB-ARC domain;; TIR domain;; TIR domain;; Leucine Rich repeats (2 copies);; Leucine rich repeat;; Leucine Rich Repeat;; Leucine Rich Repeat	TMV resistance protein N GN=N OS=Nicotiana glutinosa (Tobacco) PE=1 SV=1	T	Signal transduction mechanisms	JHS03A10.2 [Jatropha curcas]
MSTRG.26796.1	0.439835	0.158834	0.426431	1.44906	1.9875	1.40076	2.07027	2.62437	2.4134	2.66339	2.31895	2.99501	1.47583	2.06812	1.55901	gene23916	10.503	11.5176	12.7851	17.8066	24.8394	28.2446	56.3468	62.7136	66.5345	39.2487	36.7016	36.4831	21.1005	41.6375	44.3952	Biological Process: RNA modification (GO:0009451);; Cellular Component: chloroplast (GO:0009507);;	--	--	[R]	General function prediction only	PPR repeat;; PPR repeat	Pentatricopeptide repeat-containing protein At1g05750, chloroplastic (Precursor) GN=T20M3.1 OS=Arabidopsis thaliana (Mouse-ear cress) PE=2 SV=1	R	General function prediction only	hypothetical protein L484_001219 [Morus notabilis]
MSTRG.21219.2	0.027669	0.276978	0.147004	1.7019	2.55458	1.65982	14.0757	20.6938	19.0993	1.46547	0.868225	0.899122	0.760326	0.756649	0.829412	gene18791	0.621129	0.731366	0.797611	1.67067	1.47595	1.33721	2.5851	2.16948	2.38973	6.10948	5.33948	5.77286	1.91289	1.94911	2.84246	Molecular Function: nucleotide binding (GO:0000166);; Molecular Function: protein kinase activity (GO:0004672);; Biological Process: phosphorylation (GO:0016310);;	K04733|0|pper:PRUPE_ppa019724mg|K04733 interleukin-1 receptor-associated kinase 4 [EC:2.7.11.1] | (RefSeq) hypothetical protein	--	--	--	Legume lectin domain;; Protein tyrosine kinase;; Protein kinase domain	Probable L-type lectin-domain containing receptor kinase S.5 (Precursor) GN=LECRKS5 OS=Arabidopsis thaliana (Mouse-ear cress) PE=2 SV=1	T	Signal transduction mechanisms	hypothetical protein PRUPE_ppa019724mg [Prunus persica]
MSTRG.21219.2	0.027669	0.276978	0.147004	1.7019	2.55458	1.65982	14.0757	20.6938	19.0993	1.46547	0.868225	0.899122	0.760326	0.756649	0.829412	gene18797	51.2028	44.309	44.9265	26.5534	33.3662	33.9167	21.8865	22.709	21.744	18.2499	15.8607	17.7974	26.5962	28.9904	27.1194	Biological Process: maltose metabolic process (GO:0000023);; Molecular Function: phosphorelay sensor kinase activity (GO:0000155);; Biological Process: phosphorelay signal transduction system (GO:0000160);; Molecular Function: protein kinase C activity (GO:0004697);; Molecular Function: protein tyrosine kinase activity (GO:0004713);; Molecular Function: ATP binding (GO:0005524);; Cellular Compone…	K20715|0|pmum:103334647|K20715 phototropin [EC:2.7.11.1] | (RefSeq) phototropin-2	--	--	--	Protein kinase domain;; PAS domain;; Protein tyrosine kinase;; PAS fold;; PAS fold;; PAS fold	Phototropin-2 GN=K21L19.6 OS=Arabidopsis thaliana (Mouse-ear cress) PE=1 SV=2	T	Signal transduction mechanisms	Phototropin-2 -like protein [Gossypium arboreum]
MSTRG.21219.2	0.027669	0.276978	0.147004	1.7019	2.55458	1.65982	14.0757	20.6938	19.0993	1.46547	0.868225	0.899122	0.760326	0.756649	0.829412	gene18796	2.83606	2.28307	2.28545	5.54729	4.49459	4.74008	8.117	8.25415	7.04795	7.03821	7.33809	8.57225	8.75592	7.42973	7.0728	Cellular Component: mitochondrion (GO:0005739);;	--	--	[R]	General function prediction only	PPR repeat;; PPR repeat family;; Pentatricopeptide repeat domain;; PPR repeat;; DYW family of nucleic acid deaminases	Putative pentatricopeptide repeat-containing protein At5g40405 GN=PCMP-H14 OS=Arabidopsis thaliana (Mouse-ear cress) PE=3 SV=1	R	General function prediction only	PREDICTED: putative pentatricopeptide repeat-containing protein At5g40405 [Prunus mume]
MSTRG.21219.2	0.027669	0.276978	0.147004	1.7019	2.55458	1.65982	14.0757	20.6938	19.0993	1.46547	0.868225	0.899122	0.760326	0.756649	0.829412	gene18800	3.74389	2.97241	2.69424	7.52784	7.91141	7.12293	15.0239	12.2634	15.1095	10.5685	8.03352	7.55513	8.65729	7.70658	9.06502	--	--	--	--	--	Zinc-binding;; 4F5 protein family	Uncharacterized protein At2g23090 GN=At2g23090 OS=Arabidopsis thaliana (Mouse-ear cress) PE=1 SV=1	S	Function unknown	PREDICTED: uncharacterized protein At2g23090-like isoform X1 [Citrus sinensis]
MSTRG.21219.2	0.027669	0.276978	0.147004	1.7019	2.55458	1.65982	14.0757	20.6938	19.0993	1.46547	0.868225	0.899122	0.760326	0.756649	0.829412	gene18789	2.35332	6.5201	4.97104	2.43843	1.88794	1.39136	21.4996	20.3011	18.2177	29.306	39.7953	39.5359	6.56785	3.61786	2.9475	Biological Process: intracellular signal transduction (GO:0035556);; Molecular Function: metal ion binding (GO:0046872);; Molecular Function: protein-disulfide reductase activity (GO:0047134);; Biological Process: oxidation-reduction process (GO:0055114);;	--	--	--	--	C1-like domain;; C1 domain;; Zinc finger, ZZ type	--	S	Function unknown	PREDICTED: uncharacterized protein LOC103445306 [Malus domestica]
MSTRG.30180.1	19.9242	19.3032	18.4794	7.80843	12.4787	6.95502	3.50713	4.51594	4.16386	0.871008	1.2856	0.353966	10.468	11.4391	9.72429	gene26773	31.5932	19.5349	22.8437	13.3363	12.4836	13.5178	13.325	12.4811	11.4951	9.22048	8.85652	8.59234	14.5184	15.2217	13.5009	--	--	--	[GC]	Carbohydrate transport and metabolism;; Energy production and conversion	UDP-glucoronosyl and UDP-glucosyl transferase	Beta-D-glucosyl crocetin beta-1,6-glucosyltransferase GN=UGT94E5 OS=Gardenia jasminoides (Cape jasmine) PE=1 SV=1	CG	Energy production and conversion;; Carbohydrate transport and metabolism	PREDICTED: crocetin glucoside glucosyltransferase-like [Eucalyptus grandis]
MSTRG.30180.1	19.9242	19.3032	18.4794	7.80843	12.4787	6.95502	3.50713	4.51594	4.16386	0.871008	1.2856	0.353966	10.468	11.4391	9.72429	gene26769	71.4332	15.4489	17.2395	11.118	9.56367	8.54833	7.19935	6.83123	8.00072	10.3102	6.71427	4.68749	5.4631	14.7956	19.5216	--	--	--	[GC]	Carbohydrate transport and metabolism;; Energy production and conversion	UDP-glucoronosyl and UDP-glucosyl transferase	Beta-D-glucosyl crocetin beta-1,6-glucosyltransferase GN=UGT94E5 OS=Gardenia jasminoides (Cape jasmine) PE=1 SV=1	R	General function prediction only	flavanone-O-glucoside 2&apos;&apos;-O-beta-L-rhamnosyltransferase-like protein 4 [Litchi chinensis]
MSTRG.16066.1	1.06424	3.25266	1.41385	1.62799	0.793449	1.45636	0	0	0.288301	0.082123	0	0.124928	0.148406	2.11978	1.96077	gene14095	6.14144	6.50849	7.02999	39.5132	36.5957	45.3583	6.69415	48.8203	43.6175	3.98677	4.22816	3.78938	4.68708	9.73394	6.29934	--	--	--	--	--	Frigida-like protein	FRIGIDA-like protein 3 GN=FRL3 OS=Arabidopsis thaliana (Mouse-ear cress) PE=1 SV=1	S	Function unknown	PREDICTED: protein FRIGIDA-like [Fragaria vesca subsp. vesca]
MSTRG.20856.2	0	0	0	0	0	0.326246	0.842993	0.740984	0.982655	0	0.32178	0.245433	0	0.911761	0	gene18500	45.02	39.7354	49.3966	50.0319	32.3114	29.4054	16.7511	10.5945	12.7249	18.5803	20.98	20.4878	34.7348	12.9689	10.8166	--	--	--	--	--	BURP domain	BURP domain-containing protein 17 (Precursor) OS=Oryza sativa subsp. japonica (Rice) PE=2 SV=1	R	General function prediction only	PREDICTED: BURP domain-containing protein 3-like [Fragaria vesca subsp. vesca]
MSTRG.20856.2	0	0	0	0	0	0.326246	0.842993	0.740984	0.982655	0	0.32178	0.245433	0	0.911761	0	gene18503	2.24244	2.77096	2.24866	3.63328	1.37652	1.33471	1.2372	0.796797	0.822572	0.114648	0.927105	0.783567	1.14305	0.287552	0	--	--	--	--	--	BURP domain	BURP domain-containing protein 17 (Precursor) OS=Oryza sativa subsp. japonica (Rice) PE=2 SV=1	R	General function prediction only	PREDICTED: BURP domain-containing protein 3-like [Fragaria vesca subsp. vesca]
MSTRG.10309.1	7.7711	3.20506	3.13113	1.63298	2.08618	1.17287	1.1091	0.285599	0.188583	0.018857	0.583855	0.030289	0.864325	1.46953	0.663679	gene9218	28.8459	30.8446	32.2746	4.56805	6.48775	6.38591	1.94087	1.83468	2.05535	0.541189	1.2315	1.15954	7.77738	7.50513	7.30511	--	--	--	[GC]	Carbohydrate transport and metabolism;; Energy production and conversion	UDP-glucoronosyl and UDP-glucosyl transferase	7-deoxyloganetin glucosyltransferase GN=UGT85A24 OS=Gardenia jasminoides (Cape jasmine) PE=1 SV=1	G	Carbohydrate transport and metabolism	PREDICTED: UDP-glycosyltransferase 85A5-like isoform X1 [Prunus mume]
MSTRG.10309.1	7.7711	3.20506	3.13113	1.63298	2.08618	1.17287	1.1091	0.285599	0.188583	0.018857	0.583855	0.030289	0.864325	1.46953	0.663679	gene9216	258.409	153.499	184.462	170.249	89.939	85.7308	9.90039	5.59033	6.62169	2.75771	7.40547	6.19886	56.3906	42.5411	36.0331	--	--	--	--	--	Protein of unknown function (DUF2835)	--	S	Function unknown	--
MSTRG.10309.1	7.7711	3.20506	3.13113	1.63298	2.08618	1.17287	1.1091	0.285599	0.188583	0.018857	0.583855	0.030289	0.864325	1.46953	0.663679	gene9219	3.65169	5.36656	9.51455	4.21452	3.99028	4.01267	0.797334	1.00871	1.04579	0.369847	0.329271	0.30177	3.01676	3.61673	3.58051	--	--	--	[GC]	Carbohydrate transport and metabolism;; Energy production and conversion	UDP-glucoronosyl and UDP-glucosyl transferase	7-deoxyloganetin glucosyltransferase GN=UGT85A24 OS=Gardenia jasminoides (Cape jasmine) PE=1 SV=1	G	Carbohydrate transport and metabolism	PREDICTED: 7-deoxyloganetin glucosyltransferase-like [Pyrus x bretschneideri]
MSTRG.10341.76	0.218622	0.559648	0.233201	0	0	0	0	0	0	0	0	0	0	0.17206	0.191936	gene9258	0.896134	0.651962	0.684678	0.228761	0.102684	0.054079	0.09443	0.044583	0.151386	0.028377	0.087454	0.040026	0.027702	0.177531	0.031858	--	--	--	--	--	--	--	S	Function unknown	hypothetical protein L484_022179 [Morus notabilis]
MSTRG.10341.76	0.218622	0.559648	0.233201	0	0	0	0	0	0	0	0	0	0	0.17206	0.191936	gene9257	46.841	34.3115	40.0947	22.6851	20.8508	21.6339	17.0968	22.6855	24.3222	15.5446	13.6654	21.0631	28.6784	27.6902	31.0561	--	--	--	--	--	--	--	S	Function unknown	hypothetical protein PRUPE_ppa013836mg [Prunus persica]
MSTRG.10341.76	0.218622	0.559648	0.233201	0	0	0	0	0	0	0	0	0	0	0.17206	0.191936	gene9247	0.925706	2.09443	1.88894	4.44573	3.33272	3.6425	7.85449	7.9439	7.66378	6.34385	7.69698	6.89682	5.48717	5.96698	6.2296	--	--	--	[R]	General function prediction only	PPR repeat family;; PPR repeat;; Pentatricopeptide repeat domain;; PPR repeat;; Tetratricopeptide repeat;; Tetratricopeptide repeat;; Tetratricopeptide repeat	Putative pentatricopeptide repeat-containing protein At1g03510 GN=PCMP-E3 OS=Arabidopsis thaliana (Mouse-ear cress) PE=3 SV=1	R	General function prediction only	PREDICTED: putative pentatricopeptide repeat-containing protein At1g03510 [Pyrus x bretschneideri]
MSTRG.10341.76	0.218622	0.559648	0.233201	0	0	0	0	0	0	0	0	0	0	0.17206	0.191936	gene9241	99.1399	106.322	107.256	86.2136	96.279	95.3298	9.88241	10.3514	8.84524	0.139761	1.06916	0.775589	49.4677	8.44784	8.30067	--	--	--	--	--	--	--	--	--	--
MSTRG.10341.76	0.218622	0.559648	0.233201	0	0	0	0	0	0	0	0	0	0	0.17206	0.191936	gene9256	0.239613	0.097478	0.156182	0.600347	0.367142	0.722185	1.54279	1.21811	1.75813	0.782994	1.10147	1.17183	0.836553	0.787058	1.32173	--	--	--	--	--	Family of unknown function (DUF566)	QWRF motif-containing protein 3 GN=QWRF3 OS=Arabidopsis thaliana (Mouse-ear cress) PE=2 SV=1	S	Function unknown	PREDICTED: QWRF motif-containing protein 3 [Prunus mume]
MSTRG.10341.76	0.218622	0.559648	0.233201	0	0	0	0	0	0	0	0	0	0	0.17206	0.191936	gene9242	2.21519	3.12834	3.41988	2.35869	2.1839	2.57449	1.07228	1.23185	1.06149	0.8155	0.676868	0.667293	1.93764	1.78141	2.28538	--	--	--	--	--	--	--	S	Function unknown	hypothetical protein L484_022194 [Morus notabilis]
MSTRG.20721.2	5.9004	2.823	3.23976	1.0124	2.41105	1.34789	1.17832	1.56686	1.82285	1.44861	0.880963	1.86975	1.65811	2.67586	2.05744	gene18369	4.80605	4.36151	4.14536	6.71289	4.73268	5.61687	11.2302	10.0204	11.7312	11.1476	11.2791	12.8134	9.39464	10.5649	9.45715	Biological Process: response to oxidative stress (GO:0006979);; Biological Process: proline transport (GO:0015824);;	--	--	--	--	Plant organelle RNA recognition domain	Protein ROOT PRIMORDIUM DEFECTIVE 1 GN=RPD1 OS=Arabidopsis thaliana (Mouse-ear cress) PE=1 SV=1	S	Function unknown	hypothetical protein L484_012722 [Morus notabilis]
MSTRG.17309.1	2.84803	2.60398	1.99494	1.91489	1.48712	2.85681	0.257416	0.314205	0.133944	0.087603	0.088145	0	0.493784	0.584633	0.696247	gene15227	9.28929	13.9598	13.2939	13.1258	12.5347	12.7657	54.8007	57.2049	59.5786	44.9911	57.2776	59.406	24.6027	49.359	48.9702	Molecular Function: sugar:proton symporter activity (GO:0005351);; Cellular Component: integral component of membrane (GO:0016021);; Biological Process: carbohydrate transmembrane transport (GO:0034219);;	K08145|0|pper:PRUPE_ppa004636mg|K08145 MFS transporter, SP family, solute carrier family 2 (facilitated glucose transporter), member 8 | (RefSeq) hypothetical protein	--	[R]	General function prediction only	Sugar (and other) transporter;; Major Facilitator Superfamily	Sugar transporter ERD6-like 16 GN=At5g18840 OS=Arabidopsis thaliana (Mouse-ear cress) PE=2 SV=2	R	General function prediction only	hypothetical protein PRUPE_ppa004636mg [Prunus persica]
MSTRG.17309.1	2.84803	2.60398	1.99494	1.91489	1.48712	2.85681	0.257416	0.314205	0.133944	0.087603	0.088145	0	0.493784	0.584633	0.696247	gene15230	41.2644	32.2007	31.5051	20.4771	19.9042	20.1	20.9427	20.4399	19.1623	21.3202	23.2156	19.0387	25.7723	23.8835	22.2936	Cellular Component: mitochondrial respiratory chain complex I (GO:0005747);;	K03952|2.28599e-62|pper:PRUPE_ppa013741mg|K03952 NADH dehydrogenase (ubiquinone) 1 alpha subcomplex subunit 8 | (RefSeq) hypothetical protein	Oxidative phosphorylation (ko00190)	[C]	Energy production and conversion	CHCH domain	NADH dehydrogenase [ubiquinone] 1 alpha subcomplex subunit 8-B GN=At5g18800 OS=Arabidopsis thaliana (Mouse-ear cress) PE=1 SV=1	C	Energy production and conversion	hypothetical protein L484_011279 [Morus notabilis]
MSTRG.22244.6	0.373564	0.309142	0.406758	0	0	0	0	0	0	0	0	0	0	0	0	gene19730	25.665	23.6163	25.1174	14.5011	11.7935	13.4004	13.0141	14.7383	14.4571	11.8756	11.566	13.3918	10.5658	17.0418	19.7335	Molecular Function: transporter activity (GO:0005215);; Cellular Component: mitochondrial inner membrane (GO:0005743);; Biological Process: mitochondrial transport (GO:0006839);; Cellular Component: integral component of membrane (GO:0016021);; Biological Process: transmembrane transport (GO:0055085);;	K14684|0|pmum:103327440|K14684 solute carrier family 25 (mitochondrial phosphate transporter), member 23/24/25/41 | (RefSeq) probable mitochondrial adenine nucleotide transporter BTL1	--	[C]	Energy production and conversion	Mitochondrial carrier protein	Probable mitochondrial adenine nucleotide transporter BTL1 GN=At3g20240 OS=Arabidopsis thaliana (Mouse-ear cress) PE=2 SV=1	C	Energy production and conversion	PREDICTED: probable mitochondrial adenine nucleotide transporter BTL1 isoform X1 [Prunus mume]
MSTRG.3822.1	2.74354	2.02994	2.08133	1.03928	0.665378	0.941123	0.249729	0.265834	0.24957	0.077248	0.144987	0.209959	1.10638	0.872668	0.783961	gene3401	2.78941	3.24379	3.27403	5.98687	6.62463	5.30015	9.23588	7.61305	8.35613	6.56615	8.17612	7.7121	6.50595	6.98726	7.27693	--	--	--	[E]	Amino acid transport and metabolism	--	--	E	Amino acid transport and metabolism	PREDICTED: methyltransferase-like protein 13 [Prunus mume]
MSTRG.3869.1	0	0	0	0	0	0.070782	1.02967	2.85417	1.81882	0.045002	0.323608	0	0	0.680823	0.42721	gene3458	13.3179	10.1793	12.088	6.59948	5.42131	6.3762	4.06927	6.72376	5.30785	4.66556	5.84725	5.68576	6.348	6.93081	7.31625	--	--	--	--	--	--	--	S	Function unknown	hypothetical protein PRUPE_ppa011041mg [Prunus persica]
MSTRG.3869.1	0	0	0	0	0	0.070782	1.02967	2.85417	1.81882	0.045002	0.323608	0	0	0.680823	0.42721	gene3468	1.70402	2.53274	2.18108	9.38963	7.28515	8.59505	7.72625	9.22304	8.98919	12.256	6.41625	9.76622	7.33211	0.03233	6.29835	--	--	--	--	--	Late embryogenesis abundant protein	Protein YLS9 GN=F11F19.11 OS=Arabidopsis thaliana (Mouse-ear cress) PE=2 SV=1	S	Function unknown	hypothetical protein JCGZ_23841 [Jatropha curcas]
MSTRG.10680.4	0	0.013912	0	0	0	0.111896	0.406777	1.77192	0.375738	0.173007	0.304754	0.625871	0.485197	1.8052	0.46789	gene9554	1.08394	1.92936	1.20546	1.64677	1.54043	2.46577	4.55909	2.9832	4.52936	13.4315	18.0884	15.6785	1.95362	2.77222	1.37171	Molecular Function: GTP binding (GO:0005525);; Cellular Component: intracellular (GO:0005622);; Biological Process: small GTPase mediated signal transduction (GO:0007264);; Biological Process: protein transport (GO:0015031);; Biological Process: proline transport (GO:0015824);; Biological Process: vesicle-mediated transport (GO:0016192);; Cellular Component: pollen tube tip (GO:0090404);;	K07976|2.0002e-99|pxb:103944527|K07976 Rab family, other | (RefSeq) septum-promoting GTP-binding protein 1	--	[R]	General function prediction only	Miro-like protein;; Ras family	GTP-binding nuclear protein Ran-4 GN=RAN4 OS=Arabidopsis thaliana (Mouse-ear cress) PE=3 SV=1	R	General function prediction only	Septum-promoting GTP-binding protein 1 [Morus notabilis]
MSTRG.10680.4	0	0.013912	0	0	0	0.111896	0.406777	1.77192	0.375738	0.173007	0.304754	0.625871	0.485197	1.8052	0.46789	gene9555	0.100068	0.100306	0.181023	0.16701	0.27229	0.308853	0.81939	4.22098	1.76524	3.69875	2.09126	1.7427	0.231926	0.668146	0.669543	Molecular Function: GTP binding (GO:0005525);; Cellular Component: intracellular (GO:0005622);; Biological Process: small GTPase mediated signal transduction (GO:0007264);; Biological Process: protein transport (GO:0015031);; Biological Process: proline transport (GO:0015824);; Biological Process: vesicle-mediated transport (GO:0016192);; Cellular Component: pollen tube tip (GO:0090404);;	K07976|1.62671e-106|pxb:103944527|K07976 Rab family, other | (RefSeq) septum-promoting GTP-binding protein 1	--	[R]	General function prediction only	Miro-like protein;; Ras family	GTP-binding nuclear protein Ran-4 GN=RAN4 OS=Arabidopsis thaliana (Mouse-ear cress) PE=3 SV=1	R	General function prediction only	Septum-promoting GTP-binding protein 1 [Morus notabilis]
MSTRG.6107.3	0.29095	0.183218	0.120335	0.356196	0.903026	0.59343	1.62698	2.11559	1.46474	3.15958	3.01416	3.5838	2.62487	0.991231	1.52666	gene5430	8.72987	7.47122	6.51442	1.54337	1.60904	1.36932	2.99479	2.46752	3.05634	4.3738	6.16665	7.63417	5.09371	6.44056	5.33765	--	K02925|0|sly:101266871|K02925 large subunit ribosomal protein L3e | (RefSeq) 60S ribosomal protein L3-2	Ribosome (ko03010)	[J]	Translation, ribosomal structure and biogenesis	Ribosomal protein L3	60S ribosomal protein L3 GN=RPL3 OS=Oryza sativa subsp. japonica (Rice) PE=2 SV=2	J	Translation, ribosomal structure and biogenesis	PREDICTED: 60S ribosomal protein L3 [Eucalyptus grandis]
MSTRG.6107.3	0.29095	0.183218	0.120335	0.356196	0.903026	0.59343	1.62698	2.11559	1.46474	3.15958	3.01416	3.5838	2.62487	0.991231	1.52666	gene5433	0	0.311478	0.629239	1.17451	0.824535	1.27025	2.65411	3.46726	3.24832	5.32716	4.84595	4.41541	2.86481	3.29114	2.11627	--	--	--	--	--	PB1 domain	--	R	General function prediction only	hypothetical protein PRUPE_ppa022958mg [Prunus persica]
MSTRG.15292.37	0	0	0	0.042492	0.246385	0.11332	0.332371	0.209211	0.226516	0	0	0.098843	0	0	0	gene13458	20.0076	18.84	17.7144	6.81406	10.8068	11.0561	5.03198	5.5965	6.03398	1.86437	1.75766	1.89293	5.62622	5.53552	6.50442	Biological Process: activation of MAPKK activity (GO:0000186);; Molecular Function: MAP kinase kinase kinase activity (GO:0004709);; Molecular Function: ATP binding (GO:0005524);;	--	--	[T]	Signal transduction mechanisms	Ethylene-responsive protein kinase Le-CTR1;; Protein tyrosine kinase;; Protein kinase domain	Serine/threonine-protein kinase CTR1 GN=CTR1 OS=Arabidopsis thaliana (Mouse-ear cress) PE=1 SV=1	T	Signal transduction mechanisms	Serine/threonine-protein kinase [Morus notabilis]
MSTRG.24208.3	0	0	0	0.334304	0.071958	0.176382	0.465738	0.614632	0.267568	0.246469	0.878505	0.379653	0.144255	0.496163	0.258848	gene21416	12.5951	6.21236	6.44269	117.04	116.655	114.897	18.9488	22.6009	21.925	7.63009	7.8043	7.47074	12.2911	22.488	21.0478	--	--	--	--	--	WRKY DNA -binding domain	Probable WRKY transcription factor 41 GN=WRKY41 OS=Arabidopsis thaliana (Mouse-ear cress) PE=2 SV=2	K	Transcription	putative WRKY transcription factor 41 [Morus notabilis]
MSTRG.24208.3	0	0	0	0.334304	0.071958	0.176382	0.465738	0.614632	0.267568	0.246469	0.878505	0.379653	0.144255	0.496163	0.258848	gene21412	11.5412	7.28764	7.80412	21.512	29.5301	29.2823	24.5816	21.7042	25.0731	96.4323	110.008	120.076	31.9865	38.915	36.7768	Molecular Function: catalytic activity (GO:0003824);; Biological Process: cellular metabolic process (GO:0044237);; Molecular Function: coenzyme binding (GO:0050662);;	--	--	[V]	Defense mechanisms	NAD dependent epimerase/dehydratase family;; NADH(P)-binding;; 3-beta hydroxysteroid dehydrogenase/isomerase family;; NmrA-like family;; Male sterility protein	Dihydroflavonol-4-reductase GN=DFRA OS=Petunia hybrida (Petunia) PE=2 SV=2	V	Defense mechanisms	hypothetical protein L484_012053 [Morus notabilis]
MSTRG.10005.1	3.59187	1.92996	3.18506	0.463232	0.147009	0.350093	0.487931	0.128792	0.299685	0.479047	0.053338	0.123882	1.58853	0	0.03707	gene8968	10.4105	7.91343	5.76494	5.23485	3.89743	4.41529	3.35685	2.5836	2.70609	0.844884	0.927167	0.71638	0.851525	2.64898	2.2591	--	--	--	[T]	Signal transduction mechanisms	Carbohydrate-binding protein of the ER;; Protein tyrosine kinase;; Protein kinase domain;; Di-glucose binding within endoplasmic reticulum	Receptor-like protein kinase FERONIA (Precursor) GN=F26O13.190 OS=Arabidopsis thaliana (Mouse-ear cress) PE=1 SV=1	T	Signal transduction mechanisms	Receptor-like protein kinase FERONIA [Morus notabilis]
MSTRG.10308.17	9.16395	5.47069	7.09558	5.40703	4.69352	3.30509	0.167526	0.201281	0.077384	0.119335	0.483827	0.26184	2.29679	1.06321	1.4876	gene9218	28.8459	30.8446	32.2746	4.56805	6.48775	6.38591	1.94087	1.83468	2.05535	0.541189	1.2315	1.15954	7.77738	7.50513	7.30511	--	--	--	[GC]	Carbohydrate transport and metabolism;; Energy production and conversion	UDP-glucoronosyl and UDP-glucosyl transferase	7-deoxyloganetin glucosyltransferase GN=UGT85A24 OS=Gardenia jasminoides (Cape jasmine) PE=1 SV=1	G	Carbohydrate transport and metabolism	PREDICTED: UDP-glycosyltransferase 85A5-like isoform X1 [Prunus mume]
MSTRG.10308.17	9.16395	5.47069	7.09558	5.40703	4.69352	3.30509	0.167526	0.201281	0.077384	0.119335	0.483827	0.26184	2.29679	1.06321	1.4876	gene9216	258.409	153.499	184.462	170.249	89.939	85.7308	9.90039	5.59033	6.62169	2.75771	7.40547	6.19886	56.3906	42.5411	36.0331	--	--	--	--	--	Protein of unknown function (DUF2835)	--	S	Function unknown	--
MSTRG.10308.17	9.16395	5.47069	7.09558	5.40703	4.69352	3.30509	0.167526	0.201281	0.077384	0.119335	0.483827	0.26184	2.29679	1.06321	1.4876	gene9219	3.65169	5.36656	9.51455	4.21452	3.99028	4.01267	0.797334	1.00871	1.04579	0.369847	0.329271	0.30177	3.01676	3.61673	3.58051	--	--	--	[GC]	Carbohydrate transport and metabolism;; Energy production and conversion	UDP-glucoronosyl and UDP-glucosyl transferase	7-deoxyloganetin glucosyltransferase GN=UGT85A24 OS=Gardenia jasminoides (Cape jasmine) PE=1 SV=1	G	Carbohydrate transport and metabolism	PREDICTED: 7-deoxyloganetin glucosyltransferase-like [Pyrus x bretschneideri]
MSTRG.20929.2	7.5937	7.72403	8.42022	3.32015	5.22159	6.76098	3.23453	3.88022	2.19152	1.03657	1.68333	1.95881	3.86691	4.33838	4.11327	gene18547	8.15896	7.05448	6.41543	1.81023	1.58461	1.59266	0.631917	0.484001	0.715651	0.518799	0.528235	0.672319	0.825022	0.899661	1.1983	Molecular Function: protein serine/threonine kinase activity (GO:0004674);; Molecular Function: ATP binding (GO:0005524);; Biological Process: protein phosphorylation (GO:0006468);;	--	--	[T]	Signal transduction mechanisms	Protein kinase domain;; Protein tyrosine kinase	Probable receptor-like serine/threonine-protein kinase At4g34500 GN=At4g34500 OS=Arabidopsis thaliana (Mouse-ear cress) PE=2 SV=1	T	Signal transduction mechanisms	hypothetical protein JCGZ_10088 [Jatropha curcas]
MSTRG.20929.2	7.5937	7.72403	8.42022	3.32015	5.22159	6.76098	3.23453	3.88022	2.19152	1.03657	1.68333	1.95881	3.86691	4.33838	4.11327	gene18545	12.2778	20.8721	20.4698	15.3686	14.2209	9.35197	11.4928	6.99098	7.0485	15.6376	7.51487	7.32287	30.7331	13.1597	17.5602	Biological Process: carbohydrate metabolic process (GO:0005975);; Molecular Function: glucan endo-1,3-beta-D-glucosidase activity (GO:0042973);;	--	--	--	--	Glycosyl hydrolases family 17;; X8 domain	Glucan endo-1,3-beta-glucosidase 7 (Precursor) GN=At4g34480 OS=Arabidopsis thaliana (Mouse-ear cress) PE=1 SV=2	R	General function prediction only	PREDICTED: glucan endo-1,3-beta-glucosidase 7 [Pyrus x bretschneideri]
MSTRG.20929.2	7.5937	7.72403	8.42022	3.32015	5.22159	6.76098	3.23453	3.88022	2.19152	1.03657	1.68333	1.95881	3.86691	4.33838	4.11327	gene18565	20.4123	20.6372	19.9324	26.3866	30.9315	28.749	76.7103	82.5117	84.1605	110.918	102.424	110.015	57.9537	53.6608	51.9907	Molecular Function: magnesium ion binding (GO:0000287);; Molecular Function: GTPase activity (GO:0003924);; Molecular Function: GTP binding (GO:0005525);; Biological Process: obsolete GTP catabolic process (GO:0006184);; Biological Process: rRNA processing (GO:0006364);; Cellular Component: chloroplast stroma (GO:0009570);; Biological Process: chloroplast organization (GO:0009658);; Cellular Comp…	--	--	[R]	General function prediction only	GTP1/OBG;; Domain of unknown function (DUF1967);; 50S ribosome-binding GTPase;; Ferrous iron transport protein B	GTP-binding protein OBGC, chloroplastic (Precursor) GN=T28N17.50 OS=Arabidopsis thaliana (Mouse-ear cress) PE=2 SV=1	R	General function prediction only	hypothetical protein PRUPE_ppa002562m1g [Prunus persica]
MSTRG.15292.28	0	0	0	0.097197	0.111461	0.113616	0.291846	0.141194	0.167717	0.186668	0.187259	0.145658	0.138858	0.154565	0.129151	gene13458	20.0076	18.84	17.7144	6.81406	10.8068	11.0561	5.03198	5.5965	6.03398	1.86437	1.75766	1.89293	5.62622	5.53552	6.50442	Biological Process: activation of MAPKK activity (GO:0000186);; Molecular Function: MAP kinase kinase kinase activity (GO:0004709);; Molecular Function: ATP binding (GO:0005524);;	--	--	[T]	Signal transduction mechanisms	Ethylene-responsive protein kinase Le-CTR1;; Protein tyrosine kinase;; Protein kinase domain	Serine/threonine-protein kinase CTR1 GN=CTR1 OS=Arabidopsis thaliana (Mouse-ear cress) PE=1 SV=1	T	Signal transduction mechanisms	Serine/threonine-protein kinase [Morus notabilis]
MSTRG.27428.1	0.979636	0.434193	0.703657	0.125696	0	0	0	0	0	0	0	0	0	0	0	gene24435	1.20689	1.7991	1.37371	0.395808	0.536397	1.09153	0.594561	0.531932	0.903959	0.941633	0.91434	0.940994	0.537839	1.47927	0.769483	--	--	--	--	--	F-box domain	F-box/LRR-repeat protein At3g03360 GN=At3g03360 OS=Arabidopsis thaliana (Mouse-ear cress) PE=2 SV=2	R	General function prediction only	hypothetical protein PRUPE_ppa024288mg, partial [Prunus persica]
MSTRG.27428.1	0.979636	0.434193	0.703657	0.125696	0	0	0	0	0	0	0	0	0	0	0	gene24427	406.421	390.412	385.716	217.484	230.855	215.565	152.04	136.789	139.537	135.842	142.911	129.15	230.737	177.543	178.777	Cellular Component: intracellular (GO:0005622);; Molecular Function: zinc ion binding (GO:0008270);;	--	--	--	--	B-box zinc finger	B-box zinc finger protein 24 {ECO:0000303|PubMed:19920209} GN=At1g06040 OS=Arabidopsis thaliana (Mouse-ear cress) PE=1 SV=1	S	Function unknown	hypothetical protein CISIN_1g026124mg [Citrus sinensis]
MSTRG.4052.1	5.86142	15.8499	22.5538	113.441	88.9273	92.9057	139.351	114.154	136.025	12.8509	165.407	157.062	27.7269	128.723	150.032	gene3605	82.3107	104.491	108.429	33.6498	49.7798	46.8688	34.3054	40.0654	38.7453	24.5115	26.8656	29.3212	24.5822	47.053	43.1001	Molecular Function: oxidoreductase activity (GO:0016491);; Biological Process: oxidation-reduction process (GO:0055114);;	--	--	[I]	Lipid transport and metabolism	--	--	Q	Secondary metabolites biosynthesis, transport and catabolism	NAD(P)-binding Rossmann-fold superfamily protein [Theobroma cacao]
MSTRG.4052.1	5.86142	15.8499	22.5538	113.441	88.9273	92.9057	139.351	114.154	136.025	12.8509	165.407	157.062	27.7269	128.723	150.032	gene3607	12.2911	8.96743	12.8407	20.8191	17.2928	18.7376	32.2452	29.3006	24.2872	40.0148	33.974	35.9716	26.566	28.4185	27.0824	Molecular Function: protein serine/threonine kinase activity (GO:0004674);; Molecular Function: calcium ion binding (GO:0005509);; Molecular Function: ATP binding (GO:0005524);; Cellular Component: plasma membrane (GO:0005886);; Biological Process: protein phosphorylation (GO:0006468);;	--	--	[T]	Signal transduction mechanisms	Protein kinase domain;; Protein tyrosine kinase	CDPK-related kinase 5 GN=T20E23.130 OS=Arabidopsis thaliana (Mouse-ear cress) PE=2 SV=1	T	Signal transduction mechanisms	PREDICTED: CDPK-related kinase 5 [Vitis vinifera]
MSTRG.15292.39	0	0	0	0.111684	0.100852	0.144962	0.211785	0.181694	0.214671	0	0.15848	0	0	0.172729	0	gene13458	20.0076	18.84	17.7144	6.81406	10.8068	11.0561	5.03198	5.5965	6.03398	1.86437	1.75766	1.89293	5.62622	5.53552	6.50442	Biological Process: activation of MAPKK activity (GO:0000186);; Molecular Function: MAP kinase kinase kinase activity (GO:0004709);; Molecular Function: ATP binding (GO:0005524);;	--	--	[T]	Signal transduction mechanisms	Ethylene-responsive protein kinase Le-CTR1;; Protein tyrosine kinase;; Protein kinase domain	Serine/threonine-protein kinase CTR1 GN=CTR1 OS=Arabidopsis thaliana (Mouse-ear cress) PE=1 SV=1	T	Signal transduction mechanisms	Serine/threonine-protein kinase [Morus notabilis]
MSTRG.8889.1	0	0	0	0	0	0.008138	2.38682	1.35675	1.17986	0	0	0	0	0	1.12726	gene7958	2.5298	0.817231	0.978234	2.98258	1.42327	0.760839	0.137871	0.091555	0.153825	0.190217	0.253087	0.247005	0.171588	0.218147	0.069991	Molecular Function: ATP binding (GO:0005524);; Molecular Function: nucleoside-triphosphatase activity (GO:0017111);;	--	--	[O]	Posttranslational modification, protein turnover, chaperones	Domain associated at C-terminal with AAA;; ATPase family associated with various cellular activities (AAA);; RNA helicase;; AAA domain (dynein-related subfamily);; Holliday junction DNA helicase ruvB N-terminus	--	O	Posttranslational modification, protein turnover, chaperones	putative mitochondrial chaperone BCS1-B [Morus notabilis]
MSTRG.8889.1	0	0	0	0	0	0.008138	2.38682	1.35675	1.17986	0	0	0	0	0	1.12726	gene7948	131.558	137.565	140.587	79.1687	82.9891	82.8284	68.2956	62.0989	60.1804	27.3759	33.7589	32.9514	55.0638	83.5269	75.6408	Biological Process: carbohydrate metabolic process (GO:0005975);; Molecular Function: isomerase activity (GO:0016853);; Molecular Function: carbohydrate binding (GO:0030246);;	K01792|0|pmum:103329791|K01792 glucose-6-phosphate 1-epimerase [EC:5.1.3.15] | (RefSeq) putative glucose-6-phosphate 1-epimerase	Glycolysis / Gluconeogenesis (ko00010)	[G]	Carbohydrate transport and metabolism	Aldose 1-epimerase	Putative glucose-6-phosphate 1-epimerase OS=Cenchrus ciliaris (Buffelgrass) PE=2 SV=1	G	Carbohydrate transport and metabolism	Putative glucose-6-phosphate 1-epimerase [Morus notabilis]
MSTRG.8889.1	0	0	0	0	0	0.008138	2.38682	1.35675	1.17986	0	0	0	0	0	1.12726	gene7947	0.695835	0.644915	0.713768	1.92169	1.97498	1.53814	4.01066	4.21858	3.81101	3.1736	3.22508	3.03048	3.03903	2.99043	2.77231	--	--	--	[R]	General function prediction only	PPR repeat;; PPR repeat family;; PPR repeat;; Pentatricopeptide repeat domain;; Tetratricopeptide repeat;; Tetratricopeptide repeat	Putative pentatricopeptide repeat-containing protein At3g01580 GN=PCMP-E87 OS=Arabidopsis thaliana (Mouse-ear cress) PE=3 SV=2	R	General function prediction only	PREDICTED: putative pentatricopeptide repeat-containing protein At3g01580 [Pyrus x bretschneideri]
MSTRG.8889.1	0	0	0	0	0	0.008138	2.38682	1.35675	1.17986	0	0	0	0	0	1.12726	gene7949	0	0	0.204936	6.63042	5.52906	5.21075	2.13416	2.13726	1.80517	0.052051	0.23432	0.398942	1.31256	4.38188	4.27378	Molecular Function: intramolecular lyase activity (GO:0016872);;	--	--	--	--	Chalcone-flavanone isomerase	Fatty-acid-binding protein 1 GN=FAP1 OS=Arabidopsis thaliana (Mouse-ear cress) PE=1 SV=1	O	Posttranslational modification, protein turnover, chaperones	hypothetical protein CISIN_1g043688mg [Citrus sinensis]
MSTRG.15292.10	0	0	0	0	0	0	0.415242	0.311739	0.306648	0	0	0.188956	0	0	0	gene13458	20.0076	18.84	17.7144	6.81406	10.8068	11.0561	5.03198	5.5965	6.03398	1.86437	1.75766	1.89293	5.62622	5.53552	6.50442	Biological Process: activation of MAPKK activity (GO:0000186);; Molecular Function: MAP kinase kinase kinase activity (GO:0004709);; Molecular Function: ATP binding (GO:0005524);;	--	--	[T]	Signal transduction mechanisms	Ethylene-responsive protein kinase Le-CTR1;; Protein tyrosine kinase;; Protein kinase domain	Serine/threonine-protein kinase CTR1 GN=CTR1 OS=Arabidopsis thaliana (Mouse-ear cress) PE=1 SV=1	T	Signal transduction mechanisms	Serine/threonine-protein kinase [Morus notabilis]
MSTRG.5211.5	0	0	0	0.634344	0.828937	0.491722	0.82124	0.462608	0.240615	0	0	0	1.25567	2.00348	1.25561	gene4597	1.06136	1.39701	1.64598	0.77713	0.151919	0.276413	0.279486	0.096018	0.240363	0.227241	0.277397	0.11577	0.035148	0.138814	0	Molecular Function: monooxygenase activity (GO:0004497);; Molecular Function: iron ion binding (GO:0005506);; Biological Process: lipid metabolic process (GO:0006629);; Molecular Function: electron carrier activity (GO:0009055);; Molecular Function: oxidoreductase activity, acting on paired donors, with incorporation or reduction of molecular oxygen (GO:0016705);; Molecular Function: hydrolase ac…	--	--	--	--	GDSL-like Lipase/Acylhydrolase	GDSL esterase/lipase At1g09390 (Precursor) GN=At1g09390 OS=Arabidopsis thaliana (Mouse-ear cress) PE=2 SV=1	I	Lipid transport and metabolism	GDSL-like Lipase/Acylhydrolase superfamily protein [Theobroma cacao]
MSTRG.5211.5	0	0	0	0.634344	0.828937	0.491722	0.82124	0.462608	0.240615	0	0	0	1.25567	2.00348	1.25561	gene4596	0.992347	1.02364	1.08934	3.57996	2.76299	2.53943	5.86025	5.20349	5.3114	5.53491	4.88488	4.86291	4.30114	4.88152	4.9974	--	--	--	[R]	General function prediction only	PPR repeat;; PPR repeat family;; PPR repeat;; Pentatricopeptide repeat domain;; DYW family of nucleic acid deaminases;; Tetratricopeptide repeat;; Tetratricopeptide repeat	Pentatricopeptide repeat-containing protein At1g56690, mitochondrial (Precursor) GN=PCMP-H69 OS=Arabidopsis thaliana (Mouse-ear cress) PE=2 SV=1	R	General function prediction only	PREDICTED: pentatricopeptide repeat-containing protein At1g56690, mitochondrial-like [Prunus mume]
MSTRG.5211.5	0	0	0	0.634344	0.828937	0.491722	0.82124	0.462608	0.240615	0	0	0	1.25567	2.00348	1.25561	gene4620	8.24348	10.54	9.00341	0.01384	0.014826	0.0029	0.012581	0.000268	0.003892	0.002737	0.013602	18.3108	18.8925	20.1736	17.3737	Molecular Function: binding (GO:0005488);;	--	--	--	--	DnaJ domain	Chaperone protein dnaJ 49 OS=Arabidopsis thaliana (Mouse-ear cress) PE=2 SV=2	O	Posttranslational modification, protein turnover, chaperones	Protein HLJ1 [Morus notabilis]
MSTRG.5211.5	0	0	0	0.634344	0.828937	0.491722	0.82124	0.462608	0.240615	0	0	0	1.25567	2.00348	1.25561	gene4625	1.44573	1.75319	2.39178	3.02739	1.62047	0.001021	4.66099	5.82299	3.90842	4.06149	0.012947	2.86533	3.25927	4.71101	4.34339	--	--	--	--	--	--	--	S	Function unknown	PREDICTED: uncharacterized protein LOC103344526 [Prunus mume]
MSTRG.5211.5	0	0	0	0.634344	0.828937	0.491722	0.82124	0.462608	0.240615	0	0	0	1.25567	2.00348	1.25561	gene4605	3.59587	3.9323	3.65756	10.0231	9.45738	11.7845	21.7721	17.4167	15.0288	20.1078	15.5503	14	15.847	15.4743	12.7244	--	--	--	--	--	--	--	S	Function unknown	hypothetical protein CISIN_1g034386mg [Citrus sinensis]
MSTRG.5211.5	0	0	0	0.634344	0.828937	0.491722	0.82124	0.462608	0.240615	0	0	0	1.25567	2.00348	1.25561	gene4614	0.675012	0.723515	0.966091	0.756226	0.322796	0.557367	0.077658	0.171481	0.1634	0.190548	0.095087	0.006481	0.081045	0.742556	0.341408	--	K09422|1.36981e-51|pper:PRUPE_ppa019718mg|K09422 myb proto-oncogene protein, plant | (RefSeq) hypothetical protein	--	[K]	Transcription	--	Myb-related protein Hv33 GN=MYB2 OS=Hordeum vulgare (Barley) PE=2 SV=3	K	Transcription	hypothetical protein PRUPE_ppa019718mg [Prunus persica]
MSTRG.5211.5	0	0	0	0.634344	0.828937	0.491722	0.82124	0.462608	0.240615	0	0	0	1.25567	2.00348	1.25561	gene4611	0.399479	0.431566	0.675972	0.927104	0.786386	1.06254	3.02477	2.20626	2.86729	2.84572	2.46052	2.16137	2.22824	2.12092	2.67003	--	--	--	[R]	General function prediction only	PPR repeat family;; PPR repeat;; PPR repeat;; Pentatricopeptide repeat domain;; DYW family of nucleic acid deaminases	Pentatricopeptide repeat-containing protein At1g11290 GN=T28P6.20 OS=Arabidopsis thaliana (Mouse-ear cress) PE=2 SV=1	R	General function prediction only	PREDICTED: putative pentatricopeptide repeat-containing protein At3g13770, mitochondrial [Nelumbo nucifera]
MSTRG.5211.5	0	0	0	0.634344	0.828937	0.491722	0.82124	0.462608	0.240615	0	0	0	1.25567	2.00348	1.25561	gene4618	1.44488	1.20854	1.3684	4.415	4.46476	4.12545	7.0504	6.69819	6.12067	8.15937	7.16779	7.20621	6.64834	7.34263	6.72771	--	--	--	[R]	General function prediction only	PPR repeat family;; PPR repeat;; PPR repeat;; Pentatricopeptide repeat domain;; DYW family of nucleic acid deaminases	Pentatricopeptide repeat-containing protein At3g56550 GN=PCMP-H80 OS=Arabidopsis thaliana (Mouse-ear cress) PE=2 SV=1	R	General function prediction only	PREDICTED: pentatricopeptide repeat-containing protein At3g56550 [Prunus mume]
MSTRG.4297.4	0	0	0	0	0	0	2.24791	2.05926	2.22774	0	0	0	0	0	0	gene3827	54.4908	101.688	130.587	34.6038	33.8172	37.4421	13.6852	13.3442	12.2881	4.91628	10.2863	11.8589	21.6699	20.7447	21.1454	Molecular Function: hydrolase activity, hydrolyzing O-glycosyl compounds (GO:0004553);; Cellular Component: vacuole (GO:0005773);; Biological Process: carbohydrate metabolic process (GO:0005975);;	K05349|0|cit:102611033|K05349 beta-glucosidase [EC:3.2.1.21] | (RefSeq) beta-glucosidase BoGH3B-like	Cyanoamino acid metabolism (ko00460);; Starch and sucrose metabolism (ko00500);; Phenylpropanoid biosynthesis (ko00940)	--	--	Glycosyl hydrolase family 3 N terminal domain;; Glycosyl hydrolase family 3 C-terminal domain	Probable beta-D-xylosidase 2 (Precursor) GN=BXL2 OS=Arabidopsis thaliana (Mouse-ear cress) PE=2 SV=1	G	Carbohydrate transport and metabolism	hypothetical protein CICLE_v10028048mg [Citrus clementina]
MSTRG.4297.4	0	0	0	0	0	0	2.24791	2.05926	2.22774	0	0	0	0	0	0	gene3818	5.70083	6.20163	5.29457	11.6895	10.9702	10.9318	18.8354	19.2863	21.8847	17.1079	15.3097	15.2641	13.6132	15.4225	15.7505	--	K15235|1.02347e-106|pper:PRUPE_ppa012106mg|K15235 josephin [EC:3.4.19.12] | (RefSeq) hypothetical protein	--	[R]	General function prediction only	Josephin	Josephin-like protein GN=At2g29640 OS=Arabidopsis thaliana (Mouse-ear cress) PE=2 SV=1	R	General function prediction only	Josephin-like protein [Morus notabilis]
MSTRG.659.3	0.149737	0.005057	0	0.456651	0	0.11362	2.00642	2.87421	1.36654	1.19024	1.39191	1.18812	0.789104	1.0743	0.855402	gene636	73.2018	74.417	77.0594	67.4571	40.1266	40.2645	18.584	14.7832	15.7449	2.04005	2.04311	2.12457	72.3268	69.8787	68.8155	Cellular Component: plasma membrane (GO:0005886);;	--	--	--	--	Protein of unknown function (DUF642)	--	S	Function unknown	PREDICTED: uncharacterized protein LOC101302531 [Fragaria vesca subsp. vesca]
MSTRG.659.3	0.149737	0.005057	0	0.456651	0	0.11362	2.00642	2.87421	1.36654	1.19024	1.39191	1.18812	0.789104	1.0743	0.855402	gene639	6.45339	5.94573	5.40161	17.4382	16.3312	13.9006	25.9958	23.9081	21.9967	21.7532	21.2967	22.2447	23.6975	22.5399	20.9452	Biological Process: Group III intron splicing (GO:0000374);; Molecular Function: RNA binding (GO:0003723);; Molecular Function: RNA-directed DNA polymerase activity (GO:0003964);; Cellular Component: mitochondrion (GO:0005739);; Biological Process: RNA-dependent DNA biosynthetic process (GO:0006278);; Biological Process: mRNA processing (GO:0006397);; Cellular Component: chloroplast (GO:0009507);…	--	--	[R]	General function prediction only	Reverse transcriptase (RNA-dependent DNA polymerase);; Type II intron maturase	Uncharacterized mitochondrial protein ymf11 GN=YMF11 OS=Marchantia polymorpha (Liverwort) PE=3 SV=1	R	General function prediction only	putative mitochondrial protein ymf11 [Morus notabilis]
MSTRG.659.3	0.149737	0.005057	0	0.456651	0	0.11362	2.00642	2.87421	1.36654	1.19024	1.39191	1.18812	0.789104	1.0743	0.855402	gene608	70.618	82.2555	172.945	85.1428	20.7996	93.2155	16.8048	14.343	23.0212	9.94041	11.2445	12.1185	111.712	16.4781	15.6616	Biological Process: polysaccharide catabolic process (GO:0000272);; Biological Process: response to hypoxia (GO:0001666);; Molecular Function: starch synthase activity (GO:0009011);; Biological Process: plant-type cell wall organization (GO:0009664);; Biological Process: starch biosynthetic process (GO:0019252);; Biological Process: galactolipid biosynthetic process (GO:0019375);;	--	--	--	--	Starch synthase catalytic domain;; Glycosyl transferases group 1;; Glycosyl transferase 4-like domain	Probable starch synthase 4, chloroplastic/amyloplastic (Precursor) GN=SS4 OS=Arabidopsis thaliana (Mouse-ear cress) PE=2 SV=1	M	Cell wall/membrane/envelope biogenesis	Glycogen synthase [Morus notabilis]
MSTRG.659.3	0.149737	0.005057	0	0.456651	0	0.11362	2.00642	2.87421	1.36654	1.19024	1.39191	1.18812	0.789104	1.0743	0.855402	gene637	7.33398	8.22674	7.20635	6.08365	4.46675	3.56078	2.73778	3.12109	2.87559	1.09441	1.21135	0.884773	4.50647	4.2383	3.55059	Molecular Function: voltage-gated potassium channel activity (GO:0005249);; Biological Process: potassium ion transport (GO:0006813);; Cellular Component: integral component of membrane (GO:0016021);; Biological Process: transmembrane transport (GO:0055085);;	--	--	[PT]	Inorganic ion transport and metabolism;; Signal transduction mechanisms	Ion transport protein;; Ankyrin repeats (3 copies);; Ion channel;; Ankyrin repeats (many copies);; Ankyrin repeat;; Ankyrin repeats (many copies);; Ankyrin repeat	Potassium channel KAT1 GN=KAT1 OS=Arabidopsis thaliana (Mouse-ear cress) PE=1 SV=2	P	Inorganic ion transport and metabolism	PREDICTED: potassium channel KAT1-like [Prunus mume]
MSTRG.659.3	0.149737	0.005057	0	0.456651	0	0.11362	2.00642	2.87421	1.36654	1.19024	1.39191	1.18812	0.789104	1.0743	0.855402	gene635	1.75068	1.13331	1.52973	6.77901	5.89181	5.69332	5.16294	7.03471	7.9162	7.93073	5.13893	4.30174	14.2469	4.01518	5.72225	Molecular Function: monooxygenase activity (GO:0004497);; Molecular Function: iron ion binding (GO:0005506);; Molecular Function: electron carrier activity (GO:0009055);; Molecular Function: oxidoreductase activity, acting on paired donors, with incorporation or reduction of molecular oxygen (GO:0016705);; Molecular Function: heme binding (GO:0020037);; Biological Process: oxidation-reduction pro…	K09832|0|pper:PRUPEppa1027202mg|K09832 sterol 22-desaturase [EC:1.14.19.41] | (RefSeq) hypothetical protein	Steroid biosynthesis (ko00100)	[QI]	Secondary metabolites biosynthesis, transport and catabolism;; Lipid transport and metabolism	Cytochrome P450	Cytochrome P450 710A1 GN=CYP710A1 OS=Arabidopsis thaliana (Mouse-ear cress) PE=1 SV=1	Q	Secondary metabolites biosynthesis, transport and catabolism	Cytochrome P450 710A1 [Morus notabilis]
MSTRG.659.3	0.149737	0.005057	0	0.456651	0	0.11362	2.00642	2.87421	1.36654	1.19024	1.39191	1.18812	0.789104	1.0743	0.855402	gene610	918.078	2133.29	1174.24	2093.67	4313.59	3899.89	195.984	148.539	212.498	115.983	84.2915	108.798	1936.67	1142.03	1089.06	Cellular Component: chloroplast (GO:0009507);; Biological Process: photosynthesis, light harvesting (GO:0009765);; Cellular Component: membrane (GO:0016020);; Molecular Function: metal ion binding (GO:0046872);;	K08912|0|cmo:103484386|K08912 light-harvesting complex II chlorophyll a/b binding protein 1 | (RefSeq) chlorophyll a-b binding protein of LHCII type 1	Photosynthesis - antenna proteins (ko00196)	--	--	Chlorophyll A-B binding protein	Chlorophyll a-b binding protein 40, chloroplastic (Precursor) GN=CAB40 OS=Nicotiana tabacum (Common tobacco) PE=2 SV=1	O	Posttranslational modification, protein turnover, chaperones	PREDICTED: chlorophyll a-b binding protein of LHCII type 1-like [Cucumis melo]
MSTRG.659.3	0.149737	0.005057	0	0.456651	0	0.11362	2.00642	2.87421	1.36654	1.19024	1.39191	1.18812	0.789104	1.0743	0.855402	gene631	30.4158	35.6197	34.9245	55.3284	54.4043	53.2331	92.75	88.7919	85.3749	70.2375	67.9797	68.5146	67.2514	67.5144	67.9902	--	K03189|2.1308e-173|mdm:103446198|K03189 urease accessory protein | (RefSeq) urease accessory protein G	--	--	--	CobW/HypB/UreG, nucleotide-binding domain;; ArgK protein	Urease accessory protein G GN=UREG OS=Arabidopsis thaliana (Mouse-ear cress) PE=1 SV=1	S	Function unknown	hypothetical protein L484_021695 [Morus notabilis]
MSTRG.659.3	0.149737	0.005057	0	0.456651	0	0.11362	2.00642	2.87421	1.36654	1.19024	1.39191	1.18812	0.789104	1.0743	0.855402	gene606	12.3538	10.9765	11.739	8.02889	9.77499	9.05912	3.41782	3.94229	4.04322	1.85915	1.08923	2.24557	8.27562	5.55948	4.21611	Cellular Component: integral component of membrane (GO:0016021);;	--	--	--	--	Triose-phosphate Transporter family	Probable purine permease 10 GN=PUP10 OS=Arabidopsis thaliana (Mouse-ear cress) PE=2 SV=2	G	Carbohydrate transport and metabolism	PREDICTED: probable purine permease 9 [Prunus mume]
MSTRG.17685.5	0	0	0	0.117241	0.167859	0.134839	0.198437	0.187039	0.184358	0.212605	0.249627	0.225129	0.193833	0.203975	0.17262	gene15581	13.3712	9.31991	10.2682	38.5488	60.7002	57.3188	328.013	346.292	347.804	720.4	530.055	529.39	90.0915	82.8399	84.746	Molecular Function: transcription regulatory region sequence-specific DNA binding (GO:0000976);; Molecular Function: transcription factor activity, sequence-specific DNA binding (GO:0003700);; Cellular Component: nucleus (GO:0005634);; Biological Process: regulation of transcription, DNA-templated (GO:0006355);;	K09338|3.35402e-92|pop:POPTR_0014s09860g|K09338 homeobox-leucine zipper protein | (RefSeq) POPTRDRAFT_572441; homeobox leucine zipper family protein	--	[K]	Transcription	Homeobox domain;; Homeobox associated leucine zipper	Homeobox-leucine zipper protein ATHB-7 GN=ATHB-7 OS=Arabidopsis thaliana (Mouse-ear cress) PE=2 SV=2	K	Transcription	homeobox leucine zipper family protein [Populus trichocarpa]
MSTRG.17685.5	0	0	0	0.117241	0.167859	0.134839	0.198437	0.187039	0.184358	0.212605	0.249627	0.225129	0.193833	0.203975	0.17262	gene15570	2.26619	2.59943	3.15284	3.88167	6.78191	6.16917	7.18708	8.32507	6.66663	6.00652	5.32238	6.53645	5.94549	6.42353	6.16092	Biological Process: MAPK cascade (GO:0000165);; Molecular Function: protein serine/threonine kinase activity (GO:0004674);; Biological Process: protein phosphorylation (GO:0006468);;	K08867|0|cit:102607695|K08867 WNK lysine deficient protein kinase [EC:2.7.11.1] | (RefSeq) probable serine/threonine-protein kinase WNK10	--	[R]	General function prediction only	Protein kinase domain;; Protein tyrosine kinase;; Protein of unknown function, DUF486	Probable serine/threonine-protein kinase WNK6 GN=WNK6 OS=Arabidopsis thaliana (Mouse-ear cress) PE=2 SV=1	T	Signal transduction mechanisms	hypothetical protein CICLE_v10019052mg [Citrus clementina]
MSTRG.17685.5	0	0	0	0.117241	0.167859	0.134839	0.198437	0.187039	0.184358	0.212605	0.249627	0.225129	0.193833	0.203975	0.17262	gene15580	0.159971	0.189756	0.119145	0.175233	0.478945	0.408062	1.12867	1.44724	1.66941	4.27885	4.01597	4.85816	0.487644	0.258971	0.407727	--	--	--	--	--	--	Uncharacterized membrane protein At1g16860 GN=At1g16860 OS=Arabidopsis thaliana (Mouse-ear cress) PE=1 SV=1	S	Function unknown	hypothetical protein JCGZ_14208 [Jatropha curcas]
MSTRG.17685.5	0	0	0	0.117241	0.167859	0.134839	0.198437	0.187039	0.184358	0.212605	0.249627	0.225129	0.193833	0.203975	0.17262	gene15577	4.64745	5.52959	5.59574	2.83559	4.11958	3.12934	3.34108	2.11995	1.78887	1.73103	2.26826	2.98703	3.37646	4.31857	4.405	--	K03978|9.5283e-78|pxb:103957486|K03978 GTP-binding protein | (RefSeq) GTP-binding protein At2g22870	--	[R]	General function prediction only	50S ribosome-binding GTPase	GTP-binding protein At2g22870 GN=EMB2001 OS=Arabidopsis thaliana (Mouse-ear cress) PE=2 SV=2	R	General function prediction only	PREDICTED: LOW QUALITY PROTEIN: GTP-binding protein At2g22870 [Pyrus x bretschneideri]
MSTRG.17685.5	0	0	0	0.117241	0.167859	0.134839	0.198437	0.187039	0.184358	0.212605	0.249627	0.225129	0.193833	0.203975	0.17262	gene15591	11.3461	11.4244	11.4546	23.8231	41.3222	39.0541	53.5129	56.4517	56.9877	197.948	191.616	191.164	36.5339	31.973	32.4537	Molecular Function: DNA binding (GO:0003677);; Biological Process: transcription, DNA-templated (GO:0006351);;	K09060|0|pper:PRUPE_ppa006173mg|K09060 plant G-box-binding factor | (RefSeq) hypothetical protein	--	--	--	G-box binding protein MFMR;; bZIP transcription factor;; Basic region leucine zipper	Common plant regulatory factor 1 GN=CPRF1 OS=Petroselinum crispum (Parsley) PE=2 SV=1	K	Transcription	hypothetical protein PRUPE_ppa006173mg [Prunus persica]
MSTRG.17685.5	0	0	0	0.117241	0.167859	0.134839	0.198437	0.187039	0.184358	0.212605	0.249627	0.225129	0.193833	0.203975	0.17262	gene15579	0.453195	0.500134	0.507752	4.1956	1.72911	1.48012	1.50496	1.23434	1.57023	1.36621	1.4032	2.34534	2.04659	1.99686	2.17448	Molecular Function: monooxygenase activity (GO:0004497);; Molecular Function: iron ion binding (GO:0005506);; Molecular Function: electron carrier activity (GO:0009055);; Biological Process: fruit development (GO:0010154);; Molecular Function: oxidoreductase activity, acting on paired donors, with incorporation or reduction of molecular oxygen (GO:0016705);; Molecular Function: heme binding (GO:0…	--	--	[Q]	Secondary metabolites biosynthesis, transport and catabolism	Cytochrome P450	Cytochrome P450 78A3 GN=CYP78A3 OS=Glycine max (Soybean) PE=2 SV=1	Q	Secondary metabolites biosynthesis, transport and catabolism	PREDICTED: cytochrome P450 78A3-like [Fragaria vesca subsp. vesca]
MSTRG.17685.5	0	0	0	0.117241	0.167859	0.134839	0.198437	0.187039	0.184358	0.212605	0.249627	0.225129	0.193833	0.203975	0.17262	gene15578	62.2339	49.9163	51.1265	26.989	21.7208	23.0236	27.062	26.1597	25.7611	17.1964	21.9079	20.4506	25.0857	20.1674	23.9146	Molecular Function: binding (GO:0005488);;	--	--	[C]	Energy production and conversion	Cytochrome b5-like Heme/Steroid binding domain	Cytochrome b5 OS=Nicotiana tabacum (Common tobacco) PE=2 SV=1	CI	Energy production and conversion;; Lipid transport and metabolism	hypothetical protein CICLE_v10022828mg [Citrus clementina]
MSTRG.10462.4	6.07036	0.706452	3.29478	1.0164	0	0	0	0	0	0	0	0	1.14957	0	0	gene9367	30.7938	13.6768	20.5312	16.4725	12.7192	14.8913	12.0957	11.2462	12.5406	3.18769	5.85028	4.40637	10.92	16.0023	11.5643	--	--	--	[GC]	Carbohydrate transport and metabolism;; Energy production and conversion	UDP-glucoronosyl and UDP-glucosyl transferase	7-deoxyloganetin glucosyltransferase GN=UGT85A24 OS=Gardenia jasminoides (Cape jasmine) PE=1 SV=1	G	Carbohydrate transport and metabolism	PREDICTED: UDP-glycosyltransferase 85A5-like [Prunus mume]
MSTRG.10462.4	6.07036	0.706452	3.29478	1.0164	0	0	0	0	0	0	0	0	1.14957	0	0	gene9365	0.775393	0.76763	0.480928	2.12118	1.73379	1.98288	4.3588	3.65184	3.31623	3.48358	3.08235	2.85119	3.46479	3.79841	3.45806	Molecular Function: catalytic activity (GO:0003824);; Biological Process: metabolic process (GO:0008152);;	--	--	[R]	General function prediction only	PPR repeat;; PPR repeat family;; PPR repeat;; Pentatricopeptide repeat domain;; Tetratricopeptide repeat;; Tetratricopeptide repeat	Pentatricopeptide repeat-containing protein At4g02750 GN=PCMP-H24 OS=Arabidopsis thaliana (Mouse-ear cress) PE=3 SV=1	R	General function prediction only	hypothetical protein L484_017705 [Morus notabilis]
MSTRG.15686.1	2.35147	2.48669	3.00378	1.01434	2.12788	1.67459	0.133951	0.21904	0.304296	0.288346	0.323078	0.409475	1.61388	0.767746	1.57729	gene13759	2.91943	3.01839	2.86539	4.23306	4.37248	4.67062	10.3482	8.69534	8.83999	11.0912	12.2137	10.9846	7.71203	5.9979	8.15409	--	--	--	--	--	PHD-finger	--	R	General function prediction only	PREDICTED: uncharacterized protein LOC103336371 [Prunus mume]
MSTRG.15686.1	2.35147	2.48669	3.00378	1.01434	2.12788	1.67459	0.133951	0.21904	0.304296	0.288346	0.323078	0.409475	1.61388	0.767746	1.57729	gene13772	21.0721	20.9275	27.1043	100.527	130.325	74.7322	185.892	87.819	73.1757	241.408	232.856	301.935	252.59	43.7167	52.1294	Biological Process: response to stress (GO:0006950);;	--	--	--	--	ABA/WDS induced protein	--	R	General function prediction only	abscisic stress ripening protein [Ziziphus mauritiana]
MSTRG.15686.1	2.35147	2.48669	3.00378	1.01434	2.12788	1.67459	0.133951	0.21904	0.304296	0.288346	0.323078	0.409475	1.61388	0.767746	1.57729	gene13770	2.26133	2.83081	2.3367	5.19941	6.82297	6.70282	10.178	12.857	12.1037	13.3918	22.0622	20.4689	7.73881	12.8812	13.8106	--	K11426|0|mdm:103444310|K11426 SET and MYND domain-containing protein | (RefSeq) protein SET DOMAIN GROUP 41	--	--	--	SET domain	Protein SET DOMAIN GROUP 41 GN=F1I21 OS=Arabidopsis thaliana (Mouse-ear cress) PE=2 SV=1	R	General function prediction only	PREDICTED: LOW QUALITY PROTEIN: protein SET DOMAIN GROUP 41 [Malus domestica]
MSTRG.15686.1	2.35147	2.48669	3.00378	1.01434	2.12788	1.67459	0.133951	0.21904	0.304296	0.288346	0.323078	0.409475	1.61388	0.767746	1.57729	gene13763	5.51221	8.27112	7.69757	3.51381	5.18455	5.46431	4.21296	3.93209	3.01209	1.99325	0.702282	0.584742	4.99581	5.03328	5.34657	--	K13457|1.08355e-96|mdm:103439623|K13457 disease resistance protein RPM1 | (RefSeq) disease resistance protein RPM1-like	Plant-pathogen interaction (ko04626)	[T]	Signal transduction mechanisms	Leucine Rich repeats (2 copies);; Leucine rich repeat;; Leucine Rich Repeat	Disease resistance protein RPM1 GN=F17A9.20 OS=Arabidopsis thaliana (Mouse-ear cress) PE=1 SV=1	T	Signal transduction mechanisms	Disease resistance protein RPM1 [Morus notabilis]
MSTRG.10309.4	21.5154	4.55085	10.6102	4.61616	2.57271	2.5961	0.880033	0.928157	1.01896	0.428594	0.584795	0.86986	1.9341	0.785807	2.44078	gene9218	28.8459	30.8446	32.2746	4.56805	6.48775	6.38591	1.94087	1.83468	2.05535	0.541189	1.2315	1.15954	7.77738	7.50513	7.30511	--	--	--	[GC]	Carbohydrate transport and metabolism;; Energy production and conversion	UDP-glucoronosyl and UDP-glucosyl transferase	7-deoxyloganetin glucosyltransferase GN=UGT85A24 OS=Gardenia jasminoides (Cape jasmine) PE=1 SV=1	G	Carbohydrate transport and metabolism	PREDICTED: UDP-glycosyltransferase 85A5-like isoform X1 [Prunus mume]
MSTRG.10309.4	21.5154	4.55085	10.6102	4.61616	2.57271	2.5961	0.880033	0.928157	1.01896	0.428594	0.584795	0.86986	1.9341	0.785807	2.44078	gene9219	3.65169	5.36656	9.51455	4.21452	3.99028	4.01267	0.797334	1.00871	1.04579	0.369847	0.329271	0.30177	3.01676	3.61673	3.58051	--	--	--	[GC]	Carbohydrate transport and metabolism;; Energy production and conversion	UDP-glucoronosyl and UDP-glucosyl transferase	7-deoxyloganetin glucosyltransferase GN=UGT85A24 OS=Gardenia jasminoides (Cape jasmine) PE=1 SV=1	G	Carbohydrate transport and metabolism	PREDICTED: 7-deoxyloganetin glucosyltransferase-like [Pyrus x bretschneideri]
MSTRG.10309.4	21.5154	4.55085	10.6102	4.61616	2.57271	2.5961	0.880033	0.928157	1.01896	0.428594	0.584795	0.86986	1.9341	0.785807	2.44078	gene9216	258.409	153.499	184.462	170.249	89.939	85.7308	9.90039	5.59033	6.62169	2.75771	7.40547	6.19886	56.3906	42.5411	36.0331	--	--	--	--	--	Protein of unknown function (DUF2835)	--	S	Function unknown	--
MSTRG.11146.15	0	0	0	0.230829	0.542697	0.562071	0.389245	0.868209	0.767949	0	0	0	0	0	0	gene9900	0.443279	0.199655	0.429907	0.398978	0.606744	0.463528	1.25999	1.69754	2.12097	1.59758	0.401472	0.670817	1.40331	0.073944	0.079357	--	--	--	[T]	Signal transduction mechanisms	NB-ARC domain	Putative disease resistance RPP13-like protein 1 GN=RPPL1 OS=Arabidopsis thaliana (Mouse-ear cress) PE=3 SV=1	T	Signal transduction mechanisms	PREDICTED: putative disease resistance protein At3g14460 isoform X1 [Pyrus x bretschneideri]
MSTRG.11146.15	0	0	0	0.230829	0.542697	0.562071	0.389245	0.868209	0.767949	0	0	0	0	0	0	gene9897	22.2043	20.6737	23.5562	40.4356	44.0631	45.0043	78.3106	95.2083	97.1766	131.391	99.7227	99.9404	48.6273	39.2218	39.9895	Biological Process: chlorophyll catabolic process (GO:0015996);; Molecular Function: pheophytinase activity (GO:0080124);;	--	--	[R]	General function prediction only	Alpha/beta hydrolase family;; Alpha/beta hydrolase family;; alpha/beta hydrolase fold	Pheophytinase, chloroplastic (Precursor) GN=MAC12.25 OS=Arabidopsis thaliana (Mouse-ear cress) PE=1 SV=1	R	General function prediction only	hypothetical protein L484_001438 [Morus notabilis]
MSTRG.11146.15	0	0	0	0.230829	0.542697	0.562071	0.389245	0.868209	0.767949	0	0	0	0	0	0	gene9915	4.6205	4.21961	5.47212	1.22308	0.864973	0.689518	0.94412	0.684355	0.864632	0.394174	0.287875	0.410178	1.67707	0.392881	0.238854	Molecular Function: serine-type carboxypeptidase activity (GO:0004185);; Biological Process: proteolysis (GO:0006508);;	K16297|0|fve:101308591|K16297 serine carboxypeptidase-like clade II [EC:3.4.16.-] | (RefSeq) serine carboxypeptidase-like 40	--	[OE]	Posttranslational modification, protein turnover, chaperones;; Amino acid transport and metabolism	Serine carboxypeptidase	Serine carboxypeptidase-like 40 (Precursor) GN=SCPL40 OS=Arabidopsis thaliana (Mouse-ear cress) PE=2 SV=2	O	Posttranslational modification, protein turnover, chaperones	hypothetical protein PRUPE_ppa004618mg [Prunus persica]
MSTRG.11146.15	0	0	0	0.230829	0.542697	0.562071	0.389245	0.868209	0.767949	0	0	0	0	0	0	gene9912	7.83105	7.94633	9.30533	14.2963	14.0293	14.5168	20.9183	23.5765	18.7764	22.4155	25.7734	26.5716	19.24	18.8696	17.3494	Molecular Function: methyltransferase activity (GO:0008168);; Biological Process: methylation (GO:0032259);;	--	--	[E]	Amino acid transport and metabolism	Methyltransferase domain;; Methyltransferase domain;; Methyltransferase domain;; Methyltransferase domain;; Thiopurine S-methyltransferase (TPMT);; Methyltransferase domain	--	E	Amino acid transport and metabolism	PREDICTED: methyltransferase-like protein 13 [Vitis vinifera]
MSTRG.11146.15	0	0	0	0.230829	0.542697	0.562071	0.389245	0.868209	0.767949	0	0	0	0	0	0	gene9904	10.015	12.069	8.95918	16.2975	17.2594	13.2481	50.0624	47.7296	47.5128	61.3441	26.2724	32.179	31.8832	15.2881	10.5794	--	--	--	[R]	General function prediction only	Alpha/beta hydrolase family;; Alpha/beta hydrolase family;; alpha/beta hydrolase fold	Pheophytinase, chloroplastic (Precursor) GN=MAC12.25 OS=Arabidopsis thaliana (Mouse-ear cress) PE=1 SV=1	R	General function prediction only	hypothetical protein L484_001438 [Morus notabilis]
MSTRG.11146.15	0	0	0	0.230829	0.542697	0.562071	0.389245	0.868209	0.767949	0	0	0	0	0	0	gene9914	5.01411	5.35855	4.72419	6.54807	7.52341	8.36983	23.1088	23.6645	27.708	31.7145	33.1198	32.0914	5.59564	5.15806	8.87201	--	--	--	--	--	Protein of unknown function (DUF793)	--	S	Function unknown	hypothetical protein CICLE_v10032181mg [Citrus clementina]
MSTRG.27363.3	121.877	212.309	187.062	100.283	79.2662	78.9112	26.6668	23.751	16.6863	1.42151	3.656	3.94593	8.50615	60.6085	46.5055	gene24394	83.6361	86.1753	95.3721	50.7663	39.6381	37.0354	5.61393	4.36298	4.75957	0	0.070041	0.090068	3.33895	17.4163	17.2012	Biological Process: defense response (GO:0006952);; Biological Process: response to biotic stimulus (GO:0009607);;	--	--	--	--	Pathogenesis-related protein Bet v I family	Major allergen Mal d 1 OS=Malus domestica (Apple) PE=1 SV=3	S	Function unknown	pollen allergen Ziz j 1 [Ziziphus jujuba]
MSTRG.27363.3	121.877	212.309	187.062	100.283	79.2662	78.9112	26.6668	23.751	16.6863	1.42151	3.656	3.94593	8.50615	60.6085	46.5055	gene24399	32.8217	13.0814	11.8635	16.1357	12.5374	12.8902	0.370566	1.15144	0.771517	0	0.06747	0.030571	0.86248	2.40303	2.00788	Biological Process: defense response (GO:0006952);; Biological Process: response to biotic stimulus (GO:0009607);;	--	--	--	--	Pathogenesis-related protein Bet v I family	Major allergen Pru av 1 GN=PRUA1 OS=Prunus avium (Cherry) PE=1 SV=1	S	Function unknown	pollen allergen Ziz j 1 [Ziziphus jujuba]
MSTRG.27363.3	121.877	212.309	187.062	100.283	79.2662	78.9112	26.6668	23.751	16.6863	1.42151	3.656	3.94593	8.50615	60.6085	46.5055	gene24396	35.4393	13.5777	13.0264	16.8125	13.1575	13.5724	0.966146	1.40928	1.72391	0	0.06747	0	0.71662	2.65015	2.05984	Biological Process: defense response (GO:0006952);; Biological Process: response to biotic stimulus (GO:0009607);;	--	--	--	--	Pathogenesis-related protein Bet v I family	Major allergen Pru av 1 GN=PRUA1 OS=Prunus avium (Cherry) PE=1 SV=1	S	Function unknown	pollen allergen Ziz j 1 [Ziziphus jujuba]
MSTRG.27363.3	121.877	212.309	187.062	100.283	79.2662	78.9112	26.6668	23.751	16.6863	1.42151	3.656	3.94593	8.50615	60.6085	46.5055	gene24398	26.0845	23.4806	26.0435	12.873	12.7989	11.3046	0.940116	0.846829	1.2127	0	0.011826	0.01299	0.648577	3.54866	4.23081	Biological Process: defense response (GO:0006952);; Biological Process: response to biotic stimulus (GO:0009607);;	--	--	--	--	Pathogenesis-related protein Bet v I family	Major allergen Mal d 1 OS=Malus domestica (Apple) PE=1 SV=3	S	Function unknown	pollen allergen Ziz j 1 [Ziziphus jujuba]
MSTRG.27363.3	121.877	212.309	187.062	100.283	79.2662	78.9112	26.6668	23.751	16.6863	1.42151	3.656	3.94593	8.50615	60.6085	46.5055	gene24395	30.9296	30.5721	32.179	16.0606	15.3955	14.5384	2.08693	1.64929	1.96839	0	0.023744	0	1.21359	7.68278	6.94845	Biological Process: defense response (GO:0006952);; Biological Process: response to biotic stimulus (GO:0009607);;	--	--	--	--	Pathogenesis-related protein Bet v I family	Major allergen Mal d 1 OS=Malus domestica (Apple) PE=1 SV=3	S	Function unknown	pollen allergen Ziz j 1 [Ziziphus jujuba]
MSTRG.27363.3	121.877	212.309	187.062	100.283	79.2662	78.9112	26.6668	23.751	16.6863	1.42151	3.656	3.94593	8.50615	60.6085	46.5055	gene24378	2.02727	2.47514	3.26107	6.38327	8.38499	7.41612	22.1253	24.4415	22.114	28.1963	23.7259	24.6503	10.0421	13.5324	13.3705	Molecular Function: nucleic acid binding (GO:0003676);; Molecular Function: zinc ion binding (GO:0008270);;	--	--	--	--	FAR1 DNA-binding domain;; MULE transposase domain;; SWIM zinc finger	Protein FAR1-RELATED SEQUENCE 11 GN=FRS11 OS=Arabidopsis thaliana (Mouse-ear cress) PE=2 SV=1	S	Function unknown	hypothetical protein PRUPE_ppa002003mg [Prunus persica]
MSTRG.27363.3	121.877	212.309	187.062	100.283	79.2662	78.9112	26.6668	23.751	16.6863	1.42151	3.656	3.94593	8.50615	60.6085	46.5055	gene24401	47.3335	24.401	27.1637	14.4442	21.597	12.5329	13.5099	19.3309	17.9732	7.53277	9.13213	14.8406	17.2416	18.1999	5.56037	Biological Process: defense response (GO:0006952);; Biological Process: response to biotic stimulus (GO:0009607);;	--	--	--	--	Pathogenesis-related protein Bet v I family	Pathogenesis-related protein STH-2 GN=STH-2 OS=Solanum tuberosum (Potato) PE=2 SV=1	S	Function unknown	PREDICTED: major allergen Pru ar 1-like [Fragaria vesca subsp. vesca]
MSTRG.27363.3	121.877	212.309	187.062	100.283	79.2662	78.9112	26.6668	23.751	16.6863	1.42151	3.656	3.94593	8.50615	60.6085	46.5055	gene24403	4.8622	5.26452	3.37758	8.86885	11.6397	8.89062	13.2642	13.1453	12.3884	20.5652	18.2522	16.2397	13.4824	10.6919	9.07083	Biological Process: metal ion transport (GO:0030001);; Molecular Function: metal ion binding (GO:0046872);;	--	--	[P]	Inorganic ion transport and metabolism	Heavy-metal-associated domain	Heavy metal-associated isoprenylated plant protein 26 (Precursor) GN=F20M13.140 OS=Arabidopsis thaliana (Mouse-ear cress) PE=1 SV=1	S	Function unknown	PREDICTED: protein transport protein sec31-like [Populus euphratica]
MSTRG.9747.3	0.188088	0.172473	0.234884	0.151214	0.602052	0.294381	0.682652	0.915509	0.629369	0.314234	0.253016	0.301627	0.183398	0.25549	0.260845	gene8749	1.91515	1.07867	0.897468	3.28556	3.29178	3.4859	5.60921	5.90552	4.59148	2.33609	2.18268	1.90679	3.6459	3.8115	4.42891	--	--	--	[R]	General function prediction only	PPR repeat;; PPR repeat family;; PPR repeat;; Pentatricopeptide repeat domain	Pentatricopeptide repeat-containing protein At2g42920, chloroplastic (Precursor) GN=PCMP-E75 OS=Arabidopsis thaliana (Mouse-ear cress) PE=2 SV=1	R	General function prediction only	hypothetical protein L484_000760 [Morus notabilis]
MSTRG.18929.1	0	0	0.051834	0	0	0	0.791868	0.311418	0.789727	0.808143	1.44072	1.61527	0.405948	1.00223	0.760186	gene16809	2.15727	2.20069	1.82886	4.53871	5.93768	6.73986	12.603	12.7244	13.6607	11.7616	12.7782	13.7673	7.07799	10.3824	8.90241	--	K10606|2.84933e-161|pmum:103335791|K10606 E3 ubiquitin-protein ligase FANCL [EC:2.3.2.27] | (RefSeq) E3 ubiquitin-protein ligase FANCL	Ubiquitin mediated proteolysis (ko04120)	[O]	Posttranslational modification, protein turnover, chaperones	WD-repeat region;; FANCL C-terminal domain	--	O	Posttranslational modification, protein turnover, chaperones	PREDICTED: E3 ubiquitin-protein ligase FANCL isoform X1 [Prunus mume]
MSTRG.18929.1	0	0	0.051834	0	0	0	0.791868	0.311418	0.789727	0.808143	1.44072	1.61527	0.405948	1.00223	0.760186	gene16803	2.52007	4.12861	3.12279	6.62244	4.01016	7.28873	11.3957	9.8415	12.4183	8.40389	13.3303	12.773	6.53068	8.64214	9.88253	--	--	--	[K]	Transcription	SRF-type transcription factor (DNA-binding and dimerisation domain)	Agamous-like MADS-box protein AGL62 GN=AGL62 OS=Arabidopsis thaliana (Mouse-ear cress) PE=1 SV=1	K	Transcription	Mads box protein, putative [Theobroma cacao]
MSTRG.10876.1	1.68524	1.86808	1.54665	1.0265	1.50156	1.56539	0.161288	0.242876	0.388564	0.27721	0.120911	0.026715	2.28428	1.71368	2.18329	gene9677	30.3518	44.0618	30.9301	25.5405	47.4864	38.4215	11.0796	14.1473	9.87958	3.94099	4.24561	3.97223	46.9226	33.9209	31.7611	Biological Process: lipid metabolic process (GO:0006629);; Molecular Function: hydrolase activity (GO:0016787);;	--	--	[I]	Lipid transport and metabolism	Partial alpha/beta-hydrolase lipase region;; Alpha/beta hydrolase family;; alpha/beta hydrolase fold	Triacylglycerol lipase 2 (Precursor) GN=LIP2 OS=Arabidopsis thaliana (Mouse-ear cress) PE=2 SV=1	I	Lipid transport and metabolism	PREDICTED: triacylglycerol lipase 2-like [Pyrus x bretschneideri]
MSTRG.27936.1	0	0	0	0	0.332595	0	0.356525	1.04349	0.43463	0.03517	0	0.096558	1.02863	0.12572	0.417387	gene24854	19.126	17.3883	19.4827	22.2045	26.6653	26.3167	8.20745	6.97452	7.47287	2.50195	2.75362	2.85122	18.724	9.39502	9.97625	Molecular Function: lyase activity (GO:0016829);; Biological Process: cellular metabolic process (GO:0044237);; Biological Process: organic substance biosynthetic process (GO:1901576);;	--	--	[R]	General function prediction only	Strictosidine synthase;; SMP-30/Gluconolaconase/LRE-like region;; NHL repeat	Protein STRICTOSIDINE SYNTHASE-LIKE 2 {ECO:0000303|PubMed:10777701} (Precursor) OS=Arabidopsis thaliana (Mouse-ear cress) PE=2 SV=1	R	General function prediction only	Strictosidine synthase 1 [Morus notabilis]
MSTRG.27936.1	0	0	0	0	0.332595	0	0.356525	1.04349	0.43463	0.03517	0	0.096558	1.02863	0.12572	0.417387	gene24864	4.35022	4.65476	4.54534	2.23787	2.12915	2.05928	0.912421	1.26938	1.66891	0.578443	0.745271	0.551546	1.30965	2.71367	2.69588	--	K17479|3.16615e-160|pper:PRUPE_ppa006250mg|K17479 glutaredoxin domain-containing cysteine-rich protein 1 | (RefSeq) hypothetical protein	--	[O]	Posttranslational modification, protein turnover, chaperones	Glutaredoxin	Uncharacterized protein At5g39865 GN=At5g39865 OS=Arabidopsis thaliana (Mouse-ear cress) PE=2 SV=1	O	Posttranslational modification, protein turnover, chaperones	hypothetical protein PRUPE_ppa006250mg [Prunus persica]
MSTRG.27936.1	0	0	0	0	0.332595	0	0.356525	1.04349	0.43463	0.03517	0	0.096558	1.02863	0.12572	0.417387	gene24870	23.242	29.5715	31.5185	19.0222	19.8343	21.3358	19.9711	12.765	12.6078	21.0554	17.022	19.773	19.0068	18.6862	14.1127	Cellular Component: mitochondrion (GO:0005739);; Cellular Component: peroxisome (GO:0005777);; Biological Process: mitochondrion organization (GO:0007005);; Cellular Component: chloroplast (GO:0009507);; Molecular Function: kinase activity (GO:0016301);; Biological Process: phosphorylation (GO:0016310);; Biological Process: peroxisome fission (GO:0016559);;	K17969|4.25317e-73|tcc:TCM_024386|K17969 mitochondrial fission 1 protein | (RefSeq) Tetratricopeptide repeat (TPR)-like superfamily protein	--	[M]	Cell wall/membrane/envelope biogenesis	Fis1 C-terminal tetratricopeptide repeat;; Fis1 N-terminal tetratricopeptide repeat;; Tetratricopeptide repeat	Mitochondrial fission 1 protein A GN=F24I3.1700 OS=Arabidopsis thaliana (Mouse-ear cress) PE=1 SV=1	M	Cell wall/membrane/envelope biogenesis	Tetratricopeptide repeat (TPR)-like superfamily protein [Theobroma cacao]
MSTRG.27936.1	0	0	0	0	0.332595	0	0.356525	1.04349	0.43463	0.03517	0	0.096558	1.02863	0.12572	0.417387	gene24860	6.37128	8.40118	9.0451	3.16357	3.88225	3.39586	2.07973	2.82165	2.72859	0.835436	1.36135	1.68416	5.0677	3.7173	4.2224	Molecular Function: magnesium ion binding (GO:0000287);; Molecular Function: pyruvate kinase activity (GO:0004743);; Biological Process: glycolytic process (GO:0006096);; Biological Process: phosphorylation (GO:0016310);; Molecular Function: potassium ion binding (GO:0030955);;	K00873|0|tcc:TCM_024362|K00873 pyruvate kinase [EC:2.7.1.40] | (RefSeq) Pyruvate kinase family protein isoform 1	Glycolysis / Gluconeogenesis (ko00010);; Purine metabolism (ko00230);; Pyruvate metabolism (ko00620);; Carbon metabolism (ko01200);; Biosynthesis of amino acids (ko01230)	[G]	Carbohydrate transport and metabolism	Pyruvate kinase, barrel domain;; Pyruvate kinase, alpha/beta domain	Pyruvate kinase, cytosolic isozyme OS=Glycine max (Soybean) PE=1 SV=1	G	Carbohydrate transport and metabolism	Pyruvate kinase family protein isoform 1 [Theobroma cacao]
MSTRG.27936.1	0	0	0	0	0.332595	0	0.356525	1.04349	0.43463	0.03517	0	0.096558	1.02863	0.12572	0.417387	gene24869	4.02078	6.36624	5.12812	6.36991	12.4065	10.9667	11.3062	14.0106	12.6698	13.0111	15.3694	13.8092	7.55831	12.7756	11.4768	--	--	--	--	--	MULE transposase domain;; FAR1 DNA-binding domain;; SWIM zinc finger	Protein FAR1-RELATED SEQUENCE 5 GN=FRS5 OS=Arabidopsis thaliana (Mouse-ear cress) PE=2 SV=1	S	Function unknown	PREDICTED: protein FAR1-RELATED SEQUENCE 5-like [Phoenix dactylifera]
MSTRG.27936.1	0	0	0	0	0.332595	0	0.356525	1.04349	0.43463	0.03517	0	0.096558	1.02863	0.12572	0.417387	gene24863	0.46715	0.550714	0.461532	1.0938	1.02558	1.22096	1.93488	1.88491	2.03003	1.89007	1.74954	1.6402	1.47656	2.2073	1.80833	--	--	--	[R]	General function prediction only	PPR repeat;; PPR repeat family;; PPR repeat;; Pentatricopeptide repeat domain;; Tetratricopeptide repeat;; Tetratricopeptide repeat;; Tetratricopeptide repeat	Pentatricopeptide repeat-containing protein At2g35030, mitochondrial (Precursor) GN=PCMP-E15 OS=Arabidopsis thaliana (Mouse-ear cress) PE=2 SV=1	R	General function prediction only	PREDICTED: pentatricopeptide repeat-containing protein At2g35030, mitochondrial-like [Pyrus x bretschneideri]
MSTRG.27936.1	0	0	0	0	0.332595	0	0.356525	1.04349	0.43463	0.03517	0	0.096558	1.02863	0.12572	0.417387	gene24872	0.552018	0.449475	0.574737	0.092177	0.091939	0.0076	1.41258	1.55994	1.24934	4.88339	0.432927	0.545004	19.8123	11.836	20.148	Molecular Function: nucleotide binding (GO:0000166);; Molecular Function: pyrroline-5-carboxylate reductase activity (GO:0004735);; Cellular Component: cell wall (GO:0005618);; Biological Process: threonine catabolic process (GO:0006567);; Biological Process: response to heat (GO:0009408);; Biological Process: response to salt stress (GO:0009651);; Biological Process: oxidation-reduction process …	K00286|4.57961e-140|pper:PRUPE_ppa009660mg|K00286 pyrroline-5-carboxylate reductase [EC:1.5.1.2] | (RefSeq) hypothetical protein	Arginine and proline metabolism (ko00330);; Biosynthesis of amino acids (ko01230)	[E]	Amino acid transport and metabolism	Pyrroline-5-carboxylate reductase dimerisation;; NADP oxidoreductase coenzyme F420-dependent;; NAD binding domain of 6-phosphogluconate dehydrogenase	Pyrroline-5-carboxylate reductase OS=Actinidia chinensis (Kiwi) PE=2 SV=1	E	Amino acid transport and metabolism	hypothetical protein PRUPE_ppa009660mg [Prunus persica]
MSTRG.5868.1	0.044468	0.732725	0.145814	0	0	0.116842	0	0	0	0	0	0	0	0	0	gene5213	8.32346	9.34074	9.73022	10.3283	7.07078	8.65273	23.4068	30.0975	32.4526	62.506	26.7199	28.9375	8.67338	11.0373	9.65071	Molecular Function: protein serine/threonine kinase activity (GO:0004674);; Molecular Function: ATP binding (GO:0005524);; Biological Process: protein phosphorylation (GO:0006468);;	K08794|4.36797e-170|pxb:103934455|K08794 calcium/calmodulin-dependent protein kinase I [EC:2.7.11.17] | (RefSeq) phosphoenolpyruvate carboxylase kinase 1-like	--	[T]	Signal transduction mechanisms	Protein kinase domain;; Protein tyrosine kinase;; Kinase-like	Phosphoenolpyruvate carboxylase kinase 1 GN=PPCK1 OS=Arabidopsis thaliana (Mouse-ear cress) PE=1 SV=1	T	Signal transduction mechanisms	Phosphoenolpyruvate carboxylase kinase 1 [Morus notabilis]
MSTRG.12085.1	2.41725	2.89571	3.57705	3.24704	2.05084	3.73059	0.945148	1.4577	0.523885	0.995644	1.40401	2.10587	2.04871	1.83725	1.86715	gene10761	83.9293	80.7903	78.3686	55.0993	50.5295	52.5027	37.1915	39.0645	36.296	20.2654	17.4406	19.4741	59.2179	49.0384	48.7486	Biological Process: maltose metabolic process (GO:0000023);; Biological Process: sulfur amino acid metabolic process (GO:0000096);; Biological Process: pentose-phosphate shunt (GO:0006098);; Biological Process: glycine catabolic process (GO:0006546);; Biological Process: unsaturated fatty acid biosynthetic process (GO:0006636);; Biological Process: phosphatidylglycerol biosynthetic process (GO:00…	K00099|0|vvi:100248516|K00099 1-deoxy-D-xylulose-5-phosphate reductoisomerase [EC:1.1.1.267] | (RefSeq) 1-deoxy-D-xylulose 5-phosphate reductoisomerase, chloroplastic	Terpenoid backbone biosynthesis (ko00900)	--	--	1-deoxy-D-xylulose 5-phosphate reductoisomerase;; DXP reductoisomerase C-terminal domain;; 1-deoxy-D-xylulose 5-phosphate reductoisomerase C-terminal	1-deoxy-D-xylulose 5-phosphate reductoisomerase, chloroplastic (Precursor) GN=MQB2.11 OS=Arabidopsis thaliana (Mouse-ear cress) PE=2 SV=2	H	Coenzyme transport and metabolism	putative 1-deoxy-d-xylulose 5-phosphate reductoisomerase [Betula platyphylla]
MSTRG.12085.1	2.41725	2.89571	3.57705	3.24704	2.05084	3.73059	0.945148	1.4577	0.523885	0.995644	1.40401	2.10587	2.04871	1.83725	1.86715	gene10769	0.615248	0.863575	0.96782	1.56646	1.41586	0.945257	2.39952	2.43469	1.89857	2.03247	1.36078	2.91951	1.66632	1.81139	1.58465	--	--	--	[R]	General function prediction only	PPR repeat;; PPR repeat family;; Pentatricopeptide repeat domain;; PPR repeat;; Tetratricopeptide repeat	Pentatricopeptide repeat-containing protein DOT4, chloroplastic {ECO:0000305} (Precursor) GN=At4g18750 OS=Arabidopsis thaliana (Mouse-ear cress) PE=2 SV=1	R	General function prediction only	PREDICTED: LOW QUALITY PROTEIN: putative pentatricopeptide repeat-containing protein At3g01580 [Prunus mume]
MSTRG.12085.1	2.41725	2.89571	3.57705	3.24704	2.05084	3.73059	0.945148	1.4577	0.523885	0.995644	1.40401	2.10587	2.04871	1.83725	1.86715	gene10773	4.089	3.62191	4.07924	3.02679	2.59501	2.59015	1.53929	0.954972	1.11607	1.53144	1.86575	2.29127	4.53369	5.993	4.87216	Molecular Function: protein serine/threonine kinase activity (GO:0004674);; Molecular Function: ATP binding (GO:0005524);; Cellular Component: plasma membrane (GO:0005886);; Biological Process: protein phosphorylation (GO:0006468);; Cellular Component: integral component of membrane (GO:0016021);;	--	--	[T]	Signal transduction mechanisms	Protein tyrosine kinase;; Protein kinase domain	Serine/threonine-protein kinase HT1 GN=HT1 OS=Arabidopsis thaliana (Mouse-ear cress) PE=1 SV=1	T	Signal transduction mechanisms	Serine/threonine-protein kinase HT1 [Theobroma cacao]
MSTRG.12085.1	2.41725	2.89571	3.57705	3.24704	2.05084	3.73059	0.945148	1.4577	0.523885	0.995644	1.40401	2.10587	2.04871	1.83725	1.86715	gene10759	0.962583	1.02529	0.93867	0.96672	0.47926	0.424716	0.251756	0.159804	0.3345	0.395921	0.35001	0.133712	0.168862	0.559162	0.369825	--	--	--	--	--	RCD1-SRO-TAF4 (RST) plant domain	Probable inactive poly [ADP-ribose] polymerase SRO5 GN=SRO5 OS=Arabidopsis thaliana (Mouse-ear cress) PE=1 SV=1	S	Function unknown	hypothetical protein PRUPE_ppa007712mg [Prunus persica]
MSTRG.7381.1	5.2913	6.21528	11.5323	4.0332	2.88558	5.09545	1.86927	3.11654	2.12147	0	0.997645	0.40876	3.9481	6.14854	7.18601	gene6567	166.169	150.487	144.524	163.493	169.722	173.161	64.6824	54.7313	54.9836	8.45015	21.5005	19.2891	107.865	146.893	146.049	Molecular Function: transferase activity, transferring glycosyl groups (GO:0016757);;	--	--	[GC]	Carbohydrate transport and metabolism;; Energy production and conversion	UDP-glucoronosyl and UDP-glucosyl transferase	7-deoxyloganetic acid glucosyltransferase GN=UGT709C2 OS=Catharanthus roseus (Madagascar periwinkle) PE=1 SV=1	CG	Energy production and conversion;; Carbohydrate transport and metabolism	PREDICTED: 7-deoxyloganetic acid glucosyltransferase-like [Vitis vinifera]
MSTRG.23316.5	0.445343	0.25617	0.868369	0.024298	0.691162	0	0	0	0.005519	0	0.701767	0	0	0.000147	0	gene20679	0.34444	0.715596	1.02468	0.519442	0.420255	0.547312	0.310025	0.233875	0.134563	0.133806	0.236168	0.102668	0.073523	0.368429	0.398773	Molecular Function: transferase activity, transferring phosphorus-containing groups (GO:0016772);;	--	--	--	--	Protein kinase domain;; Leucine Rich repeats (2 copies);; Protein tyrosine kinase;; Leucine rich repeat;; Leucine Rich Repeat;; Leucine Rich repeat;; Leucine rich repeat	Probable LRR receptor-like serine/threonine-protein kinase At4g08850 (Precursor) GN=At4g08850 OS=Arabidopsis thaliana (Mouse-ear cress) PE=2 SV=3	S	Function unknown	PREDICTED: LOW QUALITY PROTEIN: probable leucine-rich repeat receptor-like protein kinase At1g35710 [Eucalyptus grandis]
MSTRG.4589.4	4.34062	7.65454	5.17941	0.720389	1.00509	1.31322	2.10359	3.55873	2.32109	1.94877	1.5521	2.89506	2.95374	2.75239	1.66766	gene4097	165.242	202.957	194.267	80.4807	96.6599	98.1497	40.6468	38.6168	42.4421	25.048	29.9568	33.2238	65.2255	79.5795	75.3072	Molecular Function: phosphorelay sensor kinase activity (GO:0000155);; Biological Process: phosphorelay signal transduction system (GO:0000160);; Molecular Function: protein serine/threonine kinase activity (GO:0004674);; Molecular Function: ATP binding (GO:0005524);; Cellular Component: vacuole (GO:0005773);; Biological Process: regulation of transcription, DNA-templated (GO:0006355);; Biologica…	K20715|0|vvi:100262213|K20715 phototropin [EC:2.7.11.1] | (RefSeq) phototropin-1	--	--	--	PAS domain;; Protein kinase domain;; PAS fold;; Protein tyrosine kinase;; PAS fold;; PAS fold	Phototropin-1 GN=T6D9_110 OS=Arabidopsis thaliana (Mouse-ear cress) PE=1 SV=1	T	Signal transduction mechanisms	PREDICTED: phototropin-1 [Vitis vinifera]
MSTRG.18120.1	0.148643	0.104261	0.056763	0.508366	0.513855	0.396306	1.18737	0.937957	0.726789	0.989535	0.416554	0.502733	0.319808	0.653057	0.341738	gene16023	78.5973	68.3361	67.8103	64.4161	57.6001	60.2167	43.4693	38.2119	40.5655	24.2127	30.1175	30.0518	51.3814	51.4357	46.0701	--	K14506|0|tcc:TCM_005190|K14506 jasmonic acid-amino synthetase | (RefSeq) Indole-3-acetic acid-amido synthetase GH3.5 isoform 2	Plant hormone signal transduction (ko04075)	--	--	GH3 auxin-responsive promoter	Probable indole-3-acetic acid-amido synthetase GH3.5 GN=OSJNBa0009C07.16 OS=Oryza sativa subsp. japonica (Rice) PE=2 SV=1	R	General function prediction only	hypothetical protein L484_002760 [Morus notabilis]
MSTRG.18120.1	0.148643	0.104261	0.056763	0.508366	0.513855	0.396306	1.18737	0.937957	0.726789	0.989535	0.416554	0.502733	0.319808	0.653057	0.341738	gene16032	49.9422	44.2213	39.262	38.7353	47.1816	35.0526	3.70362	4.26134	1.38576	0.673977	1.91455	1.38544	10.5026	14.727	22.9764	--	--	--	--	--	Hydrophobic seed protein;; Protease inhibitor/seed storage/LTP family;; Probable lipid transfer	Putative lipid-binding protein At4g00165 (Precursor) GN=At4g00165 OS=Arabidopsis thaliana (Mouse-ear cress) PE=2 SV=1	R	General function prediction only	hypothetical protein L484_020879 [Morus notabilis]
MSTRG.18120.1	0.148643	0.104261	0.056763	0.508366	0.513855	0.396306	1.18737	0.937957	0.726789	0.989535	0.416554	0.502733	0.319808	0.653057	0.341738	gene16027	105.155	86.4157	88.8732	99.4422	85.7284	83.5901	44.8402	43.8918	42.2031	35.6707	42.2119	37.0136	66.7547	66.0979	67.626	Biological Process: response to toxic substance (GO:0009636);; Biological Process: response to salt stress (GO:0009651);; Biological Process: xenobiotic catabolic process (GO:0042178);; Molecular Function: hydroquinone glucosyltransferase activity (GO:0050505);; Molecular Function: quercetin 3-O-glucosyltransferase activity (GO:0080043);;	K08237|0|tcc:TCM_005182|K08237 hydroquinone glucosyltransferase [EC:2.4.1.218] | (RefSeq) UDP-Glycosyltransferase superfamily protein	--	[GC]	Carbohydrate transport and metabolism;; Energy production and conversion	UDP-glucoronosyl and UDP-glucosyl transferase	Hydroquinone glucosyltransferase GN=AS OS=Rauvolfia serpentina (Serpentine wood) PE=1 SV=1	CG	Energy production and conversion;; Carbohydrate transport and metabolism	UDP-Glycosyltransferase superfamily protein [Theobroma cacao]
MSTRG.18120.1	0.148643	0.104261	0.056763	0.508366	0.513855	0.396306	1.18737	0.937957	0.726789	0.989535	0.416554	0.502733	0.319808	0.653057	0.341738	gene16025	6.7256	5.12813	4.77794	1.85143	0.946637	0.782861	1.30668	1.16096	1.24751	0.092724	0.146907	0.235666	1.37278	1.87109	1.855	--	--	--	--	--	GDSL/SGNH-like Acyl-Esterase family found in Pmr5 and Cas1p;; PMR5 N terminal Domain	Protein trichome birefringence-like 25 GN=TBL25 OS=Arabidopsis thaliana (Mouse-ear cress) PE=2 SV=1	S	Function unknown	PREDICTED: protein trichome birefringence-like 25 isoform X1 [Prunus mume]
MSTRG.18120.1	0.148643	0.104261	0.056763	0.508366	0.513855	0.396306	1.18737	0.937957	0.726789	0.989535	0.416554	0.502733	0.319808	0.653057	0.341738	gene16021	39.9701	33.3206	33.1584	28.7794	33.923	32.7625	15.6059	16.6298	15.284	6.80541	9.85693	10.1695	28.0694	23.203	24.5606	Molecular Function: catalytic activity (GO:0003824);;	K16240|0|pper:PRUPE_ppa014569mg|K16240 protein suppressor of PHYA-105 1 | (RefSeq) hypothetical protein	Circadian rhythm - plant (ko04712)	--	--	WD domain, G-beta repeat;; Protein kinase domain	Protein SUPPRESSOR OF PHYA-105 1 GN=F11C10.3/F11C10.4 OS=Arabidopsis thaliana (Mouse-ear cress) PE=1 SV=1	J	Translation, ribosomal structure and biogenesis	hypothetical protein PRUPE_ppa014569mg [Prunus persica]
MSTRG.18120.1	0.148643	0.104261	0.056763	0.508366	0.513855	0.396306	1.18737	0.937957	0.726789	0.989535	0.416554	0.502733	0.319808	0.653057	0.341738	gene16018	7.42337	5.67724	5.24654	3.57787	4.69359	4.91702	1.34021	1.53196	1.66306	1.52208	1.49535	1.56059	2.13313	2.03122	3.0619	--	--	--	--	--	Protein of unknown function (DUF1070)	Arabinogalactan peptide 20 (Precursor) GN=AGP20 OS=Arabidopsis thaliana (Mouse-ear cress) PE=3 SV=1	R	General function prediction only	PREDICTED: arabinogalactan peptide 20-like [Nelumbo nucifera]
MSTRG.22665.1	3.79218	3.56622	4.82042	8.03767	13.3317	12.2999	15.5408	15.404	14.8193	16.5671	18.5574	18.9061	12.0669	5.01536	4.56414	gene20131	51.7399	54.1325	50.5753	27.3309	48.1806	47.0278	15.6937	17.5727	15.5307	6.42138	16.0681	12.6934	26.7539	10.8994	18.5275	--	K03327|0|mdm:103452037|K03327 multidrug resistance protein, MATE family | (RefSeq) protein DETOXIFICATION 29-like	--	[R]	General function prediction only	MatE	Protein TRANSPARENT TESTA 12 GN=F17J16_80 OS=Arabidopsis thaliana (Mouse-ear cress) PE=2 SV=1	S	Function unknown	PREDICTED: protein TRANSPARENT TESTA 12-like [Malus domestica]
MSTRG.22665.1	3.79218	3.56622	4.82042	8.03767	13.3317	12.2999	15.5408	15.404	14.8193	16.5671	18.5574	18.9061	12.0669	5.01536	4.56414	gene20127	593.37	498.703	497.849	196.476	265.792	267.094	105.69	108.513	105.572	49.8584	45.7623	46.5096	217.027	146.861	146.492	--	K14272|0|cit:102611899|K14272 glutamate--glyoxylate aminotransferase [EC:2.6.1.4 2.6.1.2 2.6.1.44] | (RefSeq) glutamate--glyoxylate aminotransferase 2	Arginine biosynthesis (ko00220);; Alanine, aspartate and glutamate metabolism (ko00250);; Glycine, serine and threonine metabolism (ko00260);; Glyoxylate and dicarboxylate metabolism (ko00630);; Carbon fixation in photosynthetic organisms (ko00710);; Carbon metabolism (ko01200);; 2-Oxocarboxylic acid metabolism (ko01210);; Biosynthesis of amino acids (ko01230)	[E]	Amino acid transport and metabolism	Aminotransferase class I and II	Glutamate--glyoxylate aminotransferase 2 OS=Arabidopsis thaliana (Mouse-ear cress) PE=1 SV=1	E	Amino acid transport and metabolism	Glutamate--glyoxylate aminotransferase 2 [Morus notabilis]
MSTRG.22665.1	3.79218	3.56622	4.82042	8.03767	13.3317	12.2999	15.5408	15.404	14.8193	16.5671	18.5574	18.9061	12.0669	5.01536	4.56414	gene20123	1.91405	1.22249	1.91531	0.530772	0.599137	0.793251	0.45123	0.449909	0.634259	0	0.496557	0.17624	0.330254	0.178307	0.298816	--	--	--	--	--	--	--	S	Function unknown	hypothetical protein PRUPE_ppa022200mg [Prunus persica]
MSTRG.22665.1	3.79218	3.56622	4.82042	8.03767	13.3317	12.2999	15.5408	15.404	14.8193	16.5671	18.5574	18.9061	12.0669	5.01536	4.56414	gene20148	4.19049	7.31998	6.61604	3.80052	5.14595	3.70999	1.21625	2.76138	2.09959	2.3062	1.1443	1.0411	3.74643	3.32012	3.28278	--	--	--	[QR]	Secondary metabolites biosynthesis, transport and catabolism;; General function prediction only	2OG-Fe(II) oxygenase superfamily;; non-haem dioxygenase in morphine synthesis N-terminal	Flavonol synthase/flavanone 3-hydroxylase GN=FLS OS=Citrus unshiu (Satsuma mandarin) PE=1 SV=1	R	General function prediction only	PREDICTED: flavonol synthase/flavanone 3-hydroxylase-like [Fragaria vesca subsp. vesca]
MSTRG.22665.1	3.79218	3.56622	4.82042	8.03767	13.3317	12.2999	15.5408	15.404	14.8193	16.5671	18.5574	18.9061	12.0669	5.01536	4.56414	gene20125	7.80938	6.93995	8.06969	14.5289	12.7209	14.9535	22.6606	18.2659	16.1401	19.0238	20.1381	21.5759	23.2198	19.3235	19.2984	--	--	--	[FE]	Nucleotide transport and metabolism;; Amino acid transport and metabolism	Phosphoribosyl transferase domain;; Phosphoribosyl synthetase-associated domain;; N-terminal domain of ribose phosphate pyrophosphokinase	Ribose-phosphate pyrophosphokinase 3, mitochondrial (Precursor) GN=PRS3 OS=Spinacia oleracea (Spinach) PE=2 SV=1	EF	Amino acid transport and metabolism;; Nucleotide transport and metabolism	hypothetical protein L484_027695 [Morus notabilis]
MSTRG.22665.1	3.79218	3.56622	4.82042	8.03767	13.3317	12.2999	15.5408	15.404	14.8193	16.5671	18.5574	18.9061	12.0669	5.01536	4.56414	gene20141	35.0275	27.9251	30.6889	20.8935	23.0542	22.5022	13.166	13.283	12.5175	7.11353	8.84373	8.18506	24.6802	13.9343	13.639	--	K14640|0|pop:POPTR_0010s05630g|K14640 solute carrier family 20 (sodium-dependent phosphate transporter) | (RefSeq) POPTRDRAFT_230519; hypothetical protein	--	[P]	Inorganic ion transport and metabolism	Phosphate transporter family	Inorganic phosphate transporter 2-1, chloroplastic (Precursor) GN=MFE16.10 OS=Arabidopsis thaliana (Mouse-ear cress) PE=1 SV=1	P	Inorganic ion transport and metabolism	Inorganic phosphate transporter 2-1 [Morus notabilis]
MSTRG.13506.1	0	0	0	0	0	0	2.58264	1.79598	2.25215	0	0	0	0	2.58101	2.43741	gene11965	0.782404	1.2435	0.900293	1.53185	1.72147	1.61117	2.52556	4.02997	3.66441	1.0749	0.150017	0.428989	1.81213	2.29688	2.25835	Molecular Function: nucleotide binding (GO:0000166);;	--	--	--	--	TIR domain	Putative disease resistance protein At4g11170 GN=At4g11170 OS=Arabidopsis thaliana (Mouse-ear cress) PE=2 SV=1	R	General function prediction only	PREDICTED: TMV resistance protein N-like [Glycine max]
MSTRG.13506.1	0	0	0	0	0	0	2.58264	1.79598	2.25215	0	0	0	0	2.58101	2.43741	gene11956	0.827233	0.856195	0.83518	2.63254	2.55708	2.23045	6.91469	6.07512	6.74739	7.85062	6.6097	7.02139	4.43601	5.85869	5.30692	--	--	--	[R]	General function prediction only	PPR repeat;; PPR repeat family;; Pentatricopeptide repeat domain;; PPR repeat;; Tetratricopeptide repeat	Pentatricopeptide repeat-containing protein At2g13600 GN=PCMP-E76 OS=Arabidopsis thaliana (Mouse-ear cress) PE=3 SV=1	R	General function prediction only	PREDICTED: putative pentatricopeptide repeat-containing protein At3g15130 [Malus domestica]
MSTRG.16747.3	0	0	0	0	0	0	0.505734	0.46956	0.333927	0	0	0	0	0.717577	0	gene14714	70.2164	49.8776	47.8866	77.1791	61.931	64.216	27.961	23.8108	23.4504	12.2171	10.4525	12.0911	35.9329	31.8428	36.0287	Cellular Component: plasma membrane (GO:0005886);; Molecular Function: high-affinity secondary active ammonium transmembrane transporter activity (GO:0015398);; Cellular Component: integral component of membrane (GO:0016021);; Biological Process: ammonium transmembrane transport (GO:0072488);;	K03320|2.37247e-161|pmum:103323778|K03320 ammonium transporter, Amt family | (RefSeq) ammonium transporter 1 member 1-like	--	[P]	Inorganic ion transport and metabolism	Ammonium Transporter Family	Ammonium transporter 1 member 1 GN=AMT1-1 OS=Arabidopsis thaliana (Mouse-ear cress) PE=1 SV=1	P	Inorganic ion transport and metabolism	hypothetical protein CISIN_1g044248mg [Citrus sinensis]
MSTRG.4754.1	8.43329	9.33495	8.15357	3.53315	4.6822	0.516915	2.6953	0.396225	0.756949	0.595411	0.491687	1.02743	2.16442	5.41698	4.64629	gene4254	6.91986	7.23157	8.24846	1.22152	0.729363	1.30391	4.76956	3.72324	4.55661	2.81633	4.1371	3.02393	3.20928	2.4543	2.97498	--	--	--	--	--	Fasciclin domain	Fasciclin-like arabinogalactan protein 11 (Precursor) GN=FLA11 OS=Arabidopsis thaliana (Mouse-ear cress) PE=2 SV=2	R	General function prediction only	hypothetical protein L484_014391 [Morus notabilis]
MSTRG.13495.1	0	0	0	0	0.175231	0	0.370457	0.8672	0.510848	0	0	0.233736	0	0	0.613752	gene11945	18.8835	13.3845	11.0575	21.6853	12.976	11.9798	41.7986	39.2104	37.8739	33.4187	16.8662	15.7829	25.8036	14.9167	21.1381	--	K05527|4.31509e-51|mdm:103455741|K05527 BolA protein | (RefSeq) sufE-like protein 1, chloroplastic/mitochondrial	--	[T]	Signal transduction mechanisms	BolA-like protein	SufE-like protein, chloroplastic (Precursor) GN=M3E9.70 OS=Arabidopsis thaliana (Mouse-ear cress) PE=1 SV=2	T	Signal transduction mechanisms	PREDICTED: sufE-like protein, chloroplastic [Malus domestica]
MSTRG.13495.1	0	0	0	0	0.175231	0	0.370457	0.8672	0.510848	0	0	0.233736	0	0	0.613752	gene11942	10.6084	9.01566	9.5159	10.1134	4.31766	6.5338	5.42796	3.68768	3.26201	0.592753	0.909391	0.634557	8.13825	8.35989	6.35172	--	--	--	--	--	Cotton fibre expressed protein;; Domain of unknown function (DUF4408)	--	S	Function unknown	PREDICTED: uncharacterized protein LOC101308473 [Fragaria vesca subsp. vesca]
MSTRG.13495.1	0	0	0	0	0.175231	0	0.370457	0.8672	0.510848	0	0	0.233736	0	0	0.613752	gene11956	0.827233	0.856195	0.83518	2.63254	2.55708	2.23045	6.91469	6.07512	6.74739	7.85062	6.6097	7.02139	4.43601	5.85869	5.30692	--	--	--	[R]	General function prediction only	PPR repeat;; PPR repeat family;; Pentatricopeptide repeat domain;; PPR repeat;; Tetratricopeptide repeat	Pentatricopeptide repeat-containing protein At2g13600 GN=PCMP-E76 OS=Arabidopsis thaliana (Mouse-ear cress) PE=3 SV=1	R	General function prediction only	PREDICTED: putative pentatricopeptide repeat-containing protein At3g15130 [Malus domestica]
MSTRG.19521.1	1.66615	2.66466	3.07061	0.515356	1.47903	1.35343	0.152104	0.15854	0.092551	0.039572	0.222634	0.201491	0.145352	0.537832	0.242427	gene17297	0.758457	0.532802	0.599487	1.94901	1.88712	1.90973	3.44923	2.85974	2.58203	3.5708	2.46967	2.69994	3.09507	2.86563	3.2059	--	--	--	[R]	General function prediction only	PPR repeat family;; PPR repeat;; Pentatricopeptide repeat domain;; PPR repeat	Pentatricopeptide repeat-containing protein At2g36980, mitochondrial (Precursor) GN=PCMP-E73 OS=Arabidopsis thaliana (Mouse-ear cress) PE=2 SV=1	R	General function prediction only	PREDICTED: pentatricopeptide repeat-containing protein At2g36980, mitochondrial [Prunus mume]
MSTRG.31665.1	0.61715	0.551259	0.256677	1.99115	1.67538	1.10405	4.71348	4.46423	4.80957	8.67984	6.08444	6.44581	2.7027	3.11682	3.05832	gene27933	1.4047	1.06405	1.05187	4.64471	4.59489	4.33218	7.23249	9.09029	7.48765	7.58487	10.1503	9.41524	7.81149	6.89688	7.41708	--	--	--	[GC]	Carbohydrate transport and metabolism;; Energy production and conversion	UDP-glucoronosyl and UDP-glucosyl transferase;; Glycosyl transferase family 1;; Glycosyltransferase family 28 C-terminal domain	Beta-D-glucosyl crocetin beta-1,6-glucosyltransferase GN=UGT94E5 OS=Gardenia jasminoides (Cape jasmine) PE=1 SV=1	CG	Energy production and conversion;; Carbohydrate transport and metabolism	PREDICTED: crocetin glucoside glucosyltransferase-like [Vitis vinifera]
MSTRG.31665.1	0.61715	0.551259	0.256677	1.99115	1.67538	1.10405	4.71348	4.46423	4.80957	8.67984	6.08444	6.44581	2.7027	3.11682	3.05832	gene27930	2.88608	2.63326	2.6902	3.33044	7.35758	5.43679	9.4756	9.68536	9.82371	6.26568	8.21459	10.0897	7.19254	9.70107	8.17231	Molecular Function: magnesium ion binding (GO:0000287);; Cellular Component: cytosol (GO:0005829);; Molecular Function: 5'-nucleotidase activity (GO:0008253);;	K01081|2.14649e-179|pmum:103331105|K01081 5'-nucleotidase [EC:3.1.3.5] | (RefSeq) cytosolic 5'-nucleotidase 3	Purine metabolism (ko00230);; Pyrimidine metabolism (ko00240);; Nicotinate and nicotinamide metabolism (ko00760)	[S]	Function unknown	Pyrimidine 5'-nucleotidase (UMPH-1);; haloacid dehalogenase-like hydrolase	--	F	Nucleotide transport and metabolism	PREDICTED: cytosolic 5&apos;-nucleotidase 3 [Prunus mume]
MSTRG.30399.1	0.908282	2.07628	1.38237	0.487792	0.442531	0.739126	0.425404	0.555945	0.22558	0.059578	0.139894	0	0.347631	0.726009	0.881747	gene26926	0.228856	0.580099	0.509344	1.1263	1.58198	1.83427	1.61482	1.52571	1.43829	0.655968	1.26245	1.37387	2.91567	2.41279	2.52834	Cellular Component: plasma membrane (GO:0005886);; Biological Process: determination of bilateral symmetry (GO:0009855);; Biological Process: polarity specification of adaxial/abaxial axis (GO:0009944);; Biological Process: meristem initiation (GO:0010014);; Biological Process: regulation of meristem growth (GO:0010075);; Molecular Function: hydrolase activity (GO:0016787);;	--	--	[R]	General function prediction only	Alpha/beta hydrolase family;; Alpha/beta hydrolase family;; alpha/beta hydrolase fold;; Prolyl oligopeptidase family	--	R	General function prediction only	PREDICTED: alpha/beta hydrolase domain-containing protein 17B [Prunus mume]
MSTRG.6976.1	1.60036	2.35856	2.04572	0.645271	0.172242	0.805239	0.089106	0	0	0	0	0	0.541377	0.173915	0	gene6210	1.33397	0.872278	0.85877	1.88358	2.95417	2.33191	2.66163	2.56256	2.94966	3.70274	2.49097	3.2497	2.21406	2.07911	2.30255	--	--	--	[G]	Carbohydrate transport and metabolism	Protein of unknown function, DUF604;; Fringe-like	--	G	Carbohydrate transport and metabolism	PREDICTED: uncharacterized protein LOC103935754 [Pyrus x bretschneideri]
MSTRG.6976.1	1.60036	2.35856	2.04572	0.645271	0.172242	0.805239	0.089106	0	0	0	0	0	0.541377	0.173915	0	gene6209	92.4376	22.3616	108.705	44.3292	31.0632	63.9906	35.2379	27.1661	35.0814	26.0513	19.4651	14.3738	171.095	33.3664	38.5068	Biological Process: pentose-phosphate shunt (GO:0006098);; Biological Process: unsaturated fatty acid biosynthetic process (GO:0006636);; Biological Process: response to cold (GO:0009409);; Cellular Component: chloroplast thylakoid membrane (GO:0009535);; Cellular Component: chloroplast thylakoid lumen (GO:0009543);; Biological Process: photosynthesis (GO:0015979);; Biological Process: chlorophyl…	--	--	--	--	Pentapeptide repeats (8 copies);; Pentapeptide repeats (9 copies);; Pentapeptide repeats (9 copies)	Thylakoid lumenal 15 kDa protein 1, chloroplastic (Precursor) GN=At2g44920 OS=Arabidopsis thaliana (Mouse-ear cress) PE=1 SV=2	S	Function unknown	PREDICTED: thylakoid lumenal 15 kDa protein 1, chloroplastic [Pyrus x bretschneideri]
MSTRG.6976.1	1.60036	2.35856	2.04572	0.645271	0.172242	0.805239	0.089106	0	0	0	0	0	0.541377	0.173915	0	gene6204	8546.57	7739.28	7839.53	7016.96	6749.51	6907.64	1003.19	853.704	851.426	116.638	176.072	173.004	4521.1	3088.72	3196.6	Biological Process: MAPK cascade (GO:0000165);; Molecular Function: ATP binding (GO:0005524);; Cellular Component: cell wall (GO:0005618);; Cellular Component: nucleus (GO:0005634);; Biological Process: protein targeting to membrane (GO:0006612);; Cellular Component: chloroplast thylakoid membrane (GO:0009535);; Biological Process: detection of biotic stimulus (GO:0009595);; Biological Process: r…	--	--	[O]	Posttranslational modification, protein turnover, chaperones	ATPase family associated with various cellular activities (AAA)	Ribulose bisphosphate carboxylase/oxygenase activase 1, chloroplastic (Precursor) GN=RCA1 OS=Larrea tridentata (Creosote bush) PE=1 SV=1	O	Posttranslational modification, protein turnover, chaperones	ribulose bisphosphate carboxylase/oxygenase activase 2 [Ziziphus jujuba]
MSTRG.9233.1	0.033448	0.157686	0	0.403274	0.687396	0.449262	2.78123	2.88909	3.36788	5.35478	0	0	0.916971	1.7425	0	gene8273	34.0206	31.5181	31.1528	11.6425	12.8796	12.4469	14.6583	14.4945	17.461	12.6599	15.893	12.8833	16.6938	19.741	16.9139	--	--	--	--	--	--	--	S	Function unknown	hypothetical protein PRUPE_ppa009659mg [Prunus persica]
MSTRG.9233.1	0.033448	0.157686	0	0.403274	0.687396	0.449262	2.78123	2.88909	3.36788	5.35478	0	0	0.916971	1.7425	0	gene8263	3.32489	3.1817	2.8158	2.51954	5.60572	7.37952	13.5209	13.4316	20.0329	48.7138	40.8475	64.456	5.54218	5.69122	10.2497	--	--	--	--	--	Lecithin retinol acyltransferase	--	S	Function unknown	NC domain-containing family protein [Populus trichocarpa]
MSTRG.9233.1	0.033448	0.157686	0	0.403274	0.687396	0.449262	2.78123	2.88909	3.36788	5.35478	0	0	0.916971	1.7425	0	gene8266	22.8035	24.9007	26.1844	12.1002	11.3227	10.0104	15.3145	15.1103	14.0521	6.38851	8.89905	9.2818	15.3372	13.1597	13.1342	--	--	--	[R]	General function prediction only	Zinc-binding dehydrogenase	2-alkenal reductase (NADP(+)-dependent) GN=DBR OS=Nicotiana tabacum (Common tobacco) PE=1 SV=1	R	General function prediction only	PREDICTED: 2-alkenal reductase (NADP(+)-dependent)-like [Citrus sinensis]
MSTRG.9233.1	0.033448	0.157686	0	0.403274	0.687396	0.449262	2.78123	2.88909	3.36788	5.35478	0	0	0.916971	1.7425	0	gene8270	108.457	122.133	118.735	56.9066	65.3138	68.7475	51.5346	58.6603	56.7927	32.8426	39.7755	35.9553	65.3426	55.9711	47.984	--	--	--	[R]	General function prediction only	Ankyrin repeats (3 copies);; Ankyrin repeat;; Ankyrin repeats (many copies);; Ankyrin repeats (many copies);; Ankyrin repeat;; Domain of unknown function	Ankyrin repeat-containing protein At5g02620 GN=At5g02620 OS=Arabidopsis thaliana (Mouse-ear cress) PE=1 SV=1	R	General function prediction only	PREDICTED: ankyrin repeat-containing protein At5g02620-like [Prunus mume]
MSTRG.16528.1	0.503093	0.715474	0.947887	1.22105	1.35095	1.64523	3.21746	3.44931	2.65692	1.2944	2.7264	2.30108	1.70431	2.14501	2.36927	gene14507	2.76256	2.02091	2.60198	2.20772	0	0.150532	8.75569	7.9733	7.67132	6.04046	4.13276	2.56954	2.07151	0.860834	1.08525	--	--	--	--	--	Phloem protein 2;; F-box domain;; F-box-like	F-box protein PP2-B10 GN=PP2B10 OS=Arabidopsis thaliana (Mouse-ear cress) PE=1 SV=1	R	General function prediction only	F-box protein [Morus notabilis]
MSTRG.10876.7	0.782144	1.23303	1.23931	0.533371	0.888497	2.26835	0.345736	0.334519	0.328655	0.196298	0.070389	0.072701	1.05015	0.817782	1.13894	gene9675	10.3258	13.3161	20.4311	22.0788	24.887	29.2357	7.39264	7.58192	9.38791	1.04697	2.76639	2.60763	15.47	13.7788	11.3159	Biological Process: lipid metabolic process (GO:0006629);; Molecular Function: hydrolase activity (GO:0016787);;	--	--	[I]	Lipid transport and metabolism	Partial alpha/beta-hydrolase lipase region;; Alpha/beta hydrolase family;; alpha/beta hydrolase fold	Triacylglycerol lipase 2 (Precursor) GN=LIP2 OS=Arabidopsis thaliana (Mouse-ear cress) PE=2 SV=1	I	Lipid transport and metabolism	Triacylglycerol lipase 2 [Morus notabilis]
MSTRG.15646.42	0	0	0	0	0	0	0.181043	0.415967	0.244912	0.190513	0	0	0.301466	0	0	gene13727	6.10499	2.69385	3.29794	6.97179	4.70672	6.26395	0.222987	1.04587	0.495889	1.05087	0	0	0.771423	0.941551	0.529108	Cellular Component: vacuole (GO:0005773);;	--	--	--	--	Alginate lyase	Citrate-binding protein (Precursor) GN=CBP OS=Hevea brasiliensis (Para rubber tree) PE=1 SV=1	R	General function prediction only	hypothetical protein PRUPE_ppa014927mg [Prunus persica]
MSTRG.15646.42	0	0	0	0	0	0	0.181043	0.415967	0.244912	0.190513	0	0	0.301466	0	0	gene13737	3.529	2.04765	2.98753	1.11803	0.700388	0.573653	0.343098	0.196955	0.169628	0	0	0	0.221675	0.512547	0.701094	Cellular Component: membrane (GO:0016020);;	--	--	--	--	EamA-like transporter family	WAT1-related protein At1g43650 GN=At1g43650 OS=Arabidopsis thaliana (Mouse-ear cress) PE=2 SV=1	S	Function unknown	Auxin-induced protein 5NG4 [Morus notabilis]
MSTRG.15646.42	0	0	0	0	0	0	0.181043	0.415967	0.244912	0.190513	0	0	0.301466	0	0	gene13738	102.791	121.048	122.695	87.5576	82.1737	82.7175	62.2306	64.7264	63.4484	50.694	51.9812	50.8616	74.9935	88.8878	87.2129	--	--	--	[K]	Transcription	Myb/SANT-like DNA-binding domain;; Alcohol dehydrogenase transcription factor Myb/SANT-like;; Myb-like DNA-binding domain;; Myb-like DNA-binding domain;; Myb/SANT-like DNA-binding domain	Trihelix transcription factor GT-2 GN=GT-2 OS=Arabidopsis thaliana (Mouse-ear cress) PE=2 SV=1	K	Transcription	PREDICTED: trihelix transcription factor GT-2-like [Vitis vinifera]
MSTRG.15646.42	0	0	0	0	0	0	0.181043	0.415967	0.244912	0.190513	0	0	0.301466	0	0	gene13741	42.182	27.8179	38.5808	18.1874	20.6116	23.8527	21.6423	20.4284	18.4328	21.3655	19.8912	30.7914	27.4153	27.1428	24.8616	--	K12622|2.38321e-62|vvi:100253870|K12622 U6 snRNA-associated Sm-like protein LSm3 | (RefSeq) sm-like protein LSM3B	RNA degradation (ko03018);; Spliceosome (ko03040)	[A]	RNA processing and modification	LSM domain	Sm-like protein LSM3B {ECO:0000305} OS=Arabidopsis thaliana (Mouse-ear cress) PE=1 SV=1	A	RNA processing and modification	small nuclear ribonucleoprotein [Populus trichocarpa]
MSTRG.25376.1	0.563991	0.992297	0.601145	0.066966	0.203417	0.217528	0.149537	0.141339	0.196284	0.410379	0	0.190411	0.516606	0.031	0.270615	gene22527	0.238084	0.366218	0.500135	0.475359	0.389206	0.528039	1.77787	1.95442	2.3186	0.502252	0.39595	0.524598	0.721488	1.09959	0.479257	--	--	--	--	--	--	--	S	Function unknown	PREDICTED: uncharacterized protein LOC102616756 [Citrus sinensis]
MSTRG.25376.1	0.563991	0.992297	0.601145	0.066966	0.203417	0.217528	0.149537	0.141339	0.196284	0.410379	0	0.190411	0.516606	0.031	0.270615	gene22523	2.61498	4.01203	4.44911	6.19947	3.68799	7.04991	9.65117	11.6649	10.8528	12.2572	9.25776	8.80533	9.53874	3.51771	10.5911	--	--	--	[T]	Signal transduction mechanisms	NB-ARC domain;; Leucine rich repeat;; Leucine Rich repeats (2 copies);; Leucine Rich Repeat;; Leucine rich repeat;; AAA domain	Putative disease resistance protein RGA4 GN=RGA4 OS=Solanum bulbocastanum (Wild potato) PE=2 SV=1	T	Signal transduction mechanisms	Putative disease resistance protein RGA3 [Morus notabilis]
MSTRG.25376.1	0.563991	0.992297	0.601145	0.066966	0.203417	0.217528	0.149537	0.141339	0.196284	0.410379	0	0.190411	0.516606	0.031	0.270615	gene22525	123.584	139.795	141.343	56.2582	62.8108	62.4752	57.948	55.947	53.5614	50.912	59.0787	59.1909	47.6106	60.9943	63.4711	Molecular Function: ATP binding (GO:0005524);; Cellular Component: nucleus (GO:0005634);; Cellular Component: cytosol (GO:0005829);; Cellular Component: plasma membrane (GO:0005886);; Biological Process: obsolete ATP catabolic process (GO:0006200);; Biological Process: ubiquitin-dependent protein catabolic process (GO:0006511);; Cellular Component: proteasome regulatory particle, base subcomplex …	K03061|0|tcc:TCM_029263|K03061 26S proteasome regulatory subunit T1 | (RefSeq) Regulatory particle triple-A 1A	Proteasome (ko03050)	[O]	Posttranslational modification, protein turnover, chaperones	ATPase family associated with various cellular activities (AAA);; AAA domain;; AAA domain (Cdc48 subfamily);; AAA domain (dynein-related subfamily)	26S protease regulatory subunit 7 GN=RPT1 OS=Prunus persica (Peach) PE=2 SV=1	O	Posttranslational modification, protein turnover, chaperones	Regulatory particle triple-A 1A [Theobroma cacao]
MSTRG.25376.1	0.563991	0.992297	0.601145	0.066966	0.203417	0.217528	0.149537	0.141339	0.196284	0.410379	0	0.190411	0.516606	0.031	0.270615	gene22534	0.840981	0.752991	0.748028	0.734347	0.958909	0.986455	0.201046	0.163798	0.085492	0.253478	0.171653	0.304258	0.389239	0.726387	0.728092	--	--	--	[T]	Signal transduction mechanisms	Leucine rich repeat;; Leucine Rich repeats (2 copies);; NB-ARC domain;; Leucine Rich Repeat	Putative disease resistance protein RGA3 GN=RGA3 OS=Solanum bulbocastanum (Wild potato) PE=2 SV=2	T	Signal transduction mechanisms	Putative disease resistance protein RGA3 [Morus notabilis]
MSTRG.3918.2	1.07786	2.41933	2.00034	1.95753	0.442755	0.664787	0.154244	0	0.083843	0	0	0	0.070004	0.439795	0.405981	gene3508	1016.73	1564.1	1572.82	619.07	607.96	606.667	192.396	191.916	183.194	97.1111	97.6935	102.26	255.091	401.212	381.906	Molecular Function: ATP binding (GO:0005524);; Biological Process: obsolete ATP catabolic process (GO:0006200);; Molecular Function: ATPase-coupled organic phosphonate transmembrane transporter activity (GO:0015416);; Cellular Component: membrane (GO:0016020);;	--	--	[Q]	Secondary metabolites biosynthesis, transport and catabolism	ABC-2 type transporter;; ABC transporter;; Plant PDR ABC transporter associated;; ABC-transporter extracellular N-terminal;; AAA domain;; AAA domain;; AAA domain;; AAA domain;; AAA ATPase domain;; AAA domain;; ATPase family associated with various cellular activities (AAA);; P-loop containing region of AAA domain;; Protein of unknown function, DUF258;; AAA domain;; Zeta toxin;; CobW/HypB/UreG, nu…	Pleiotropic drug resistance protein 2 GN=PDR2 OS=Nicotiana plumbaginifolia (Leadwort-leaved tobacco) PE=2 SV=1	Q	Secondary metabolites biosynthesis, transport and catabolism	PREDICTED: pleiotropic drug resistance protein 2-like [Fragaria vesca subsp. vesca]
MSTRG.3918.2	1.07786	2.41933	2.00034	1.95753	0.442755	0.664787	0.154244	0	0.083843	0	0	0	0.070004	0.439795	0.405981	gene3510	112.414	78.5329	87.4909	45.4633	47.6624	45.5558	47.6577	34.8283	50.7856	33.5799	36.7636	34.0024	51.7732	34.8551	46.5066	Molecular Function: cytochrome-c oxidase activity (GO:0004129);; Cellular Component: mitochondrial respiratory chain (GO:0005746);; Cellular Component: plasma membrane (GO:0005886);; Molecular Function: electron carrier activity (GO:0009055);;	--	--	--	--	Cytochrome c oxidase subunit VIIa	--	S	Function unknown	PREDICTED: uncharacterized protein LOC100800807 isoform X2 [Glycine max]
MSTRG.30838.30	0.222722	0	0.086385	0.430644	0.11018	0.050777	1.99031	2.21909	1.9523	0.109935	0.141925	0.486391	0.051295	0.261447	0.313917	gene27287	1.73574	0.838385	1.06168	1.36784	1.23837	1.27673	0.288599	0.635736	0.235647	0	0.214843	0.014854	0.125122	1.06777	0.731115	--	--	--	--	--	Transferase family	Phenolic glucoside malonyltransferase 2 GN=PMAT2 OS=Arabidopsis thaliana (Mouse-ear cress) PE=1 SV=1	S	Function unknown	Agmatine coumaroyltransferase [Morus notabilis]
MSTRG.30838.30	0.222722	0	0.086385	0.430644	0.11018	0.050777	1.99031	2.21909	1.9523	0.109935	0.141925	0.486391	0.051295	0.261447	0.313917	gene27289	0.524243	0.338794	0.402224	1.17412	1.50825	1.53551	1.88724	1.725	1.50248	1.11258	2.21824	1.92825	0.888758	2.63082	2.51721	--	--	--	--	--	Transferase family	Phenolic glucoside malonyltransferase 1 GN=PMAT1 OS=Arabidopsis thaliana (Mouse-ear cress) PE=1 SV=1	R	General function prediction only	hypothetical protein POPTR_0004s10320g [Populus trichocarpa]
MSTRG.28429.1	0.042058	0.10736	0.119609	0.164477	0.366732	0.175185	0.813873	0.463859	0.767548	0.302973	0.674913	0.478069	0.739781	0.301349	0.463356	gene25266	12.9197	15.2913	13.2236	21.1365	21.4306	17.2527	37.963	33.8554	33.643	29.9607	30.9695	30.9046	32.3232	28.233	33.0599	--	--	--	--	--	--	--	S	Function unknown	hypothetical protein PRUPE_ppa019120mg [Prunus persica]
MSTRG.9874.2	1.15495	0.999809	0.944024	0.113101	0.367504	0.217557	0.173767	0.063793	0.1971	0	0	0	0.055935	0.061458	0.070837	gene8845	0.636	0.437672	0.314588	1.27881	1.00237	1.98345	2.63238	2.93354	2.17187	2.32578	2.44349	2.62126	2.69605	1.47437	1.94086	--	--	--	[R]	General function prediction only	PPR repeat family;; PPR repeat;; PPR repeat;; Pentatricopeptide repeat domain	Pentatricopeptide repeat-containing protein At1g66345, mitochondrial (Precursor) GN=At1g66345 OS=Arabidopsis thaliana (Mouse-ear cress) PE=3 SV=1	R	General function prediction only	PREDICTED: pentatricopeptide repeat-containing protein At1g66345, mitochondrial [Prunus mume]
MSTRG.9874.2	1.15495	0.999809	0.944024	0.113101	0.367504	0.217557	0.173767	0.063793	0.1971	0	0	0	0.055935	0.061458	0.070837	gene8835	3.63521	7.46712	6.35565	13.0265	11.3493	9.96436	20.6853	17.5529	18.3644	20.6712	20.2338	20.2389	16.0108	21.017	22.5011	--	--	--	[S]	Function unknown	Uncharacterised conserved protein (DUF2359)	--	S	Function unknown	PREDICTED: uncharacterized protein LOC103328581 [Prunus mume]
MSTRG.9874.2	1.15495	0.999809	0.944024	0.113101	0.367504	0.217557	0.173767	0.063793	0.1971	0	0	0	0.055935	0.061458	0.070837	gene8840	0.133273	0.398091	0.358907	0.848396	0.594669	0.698161	1.81531	1.57067	1.51254	2.30086	2.29947	2.19355	1.34158	1.86588	1.9696	--	--	--	[R]	General function prediction only	PPR repeat family;; PPR repeat;; PPR repeat;; PPR repeat family;; PPR repeat;; Pentatricopeptide repeat domain;; PPR repeat	Pentatricopeptide repeat-containing protein At1g66345, mitochondrial (Precursor) GN=At1g66345 OS=Arabidopsis thaliana (Mouse-ear cress) PE=3 SV=1	R	General function prediction only	PREDICTED: pentatricopeptide repeat-containing protein At1g66345, mitochondrial [Prunus mume]
MSTRG.9874.2	1.15495	0.999809	0.944024	0.113101	0.367504	0.217557	0.173767	0.063793	0.1971	0	0	0	0.055935	0.061458	0.070837	gene8849	0.05216	0.160612	0.099684	0.384554	0.429001	0.24524	1.32876	0.629385	1.44721	1.16738	1.52671	0.983162	0.316582	1.21115	1.22692	--	--	--	[R]	General function prediction only	PPR repeat family;; PPR repeat;; PPR repeat;; Pentatricopeptide repeat domain	Pentatricopeptide repeat-containing protein At1g66345, mitochondrial (Precursor) GN=At1g66345 OS=Arabidopsis thaliana (Mouse-ear cress) PE=3 SV=1	R	General function prediction only	PREDICTED: pentatricopeptide repeat-containing protein At1g66345, mitochondrial [Prunus mume]
MSTRG.9874.2	1.15495	0.999809	0.944024	0.113101	0.367504	0.217557	0.173767	0.063793	0.1971	0	0	0	0.055935	0.061458	0.070837	gene8837	0.269143	0.277029	0.129277	0.561643	0.631037	0.744747	1.13996	1.42141	0.870095	1.12563	0.82815	0.463036	1.6068	1.96844	2.90263	Molecular Function: dimethylallyltranstransferase activity (GO:0004161);; Molecular Function: farnesyltranstransferase activity (GO:0004311);; Biological Process: isoprenoid biosynthetic process (GO:0008299);; Molecular Function: 2-alkenal reductase [NAD(P)] activity (GO:0032440);; Biological Process: oxidation-reduction process (GO:0055114);;	K13789|6.52026e-170|pmum:103328616|K13789 geranylgeranyl diphosphate synthase, type II [EC:2.5.1.1 2.5.1.10 2.5.1.29] | (RefSeq) geranylgeranyl pyrophosphate synthase 7, chloroplastic-like	Terpenoid backbone biosynthesis (ko00900)	[H]	Coenzyme transport and metabolism	Polyprenyl synthetase	Geranylgeranyl pyrophosphate synthase, chloroplastic (Precursor) GN=GGPS OS=Hevea brasiliensis (Para rubber tree) PE=1 SV=1	H	Coenzyme transport and metabolism	PREDICTED: geranylgeranyl pyrophosphate synthase 7, chloroplastic-like [Prunus mume]
MSTRG.15292.50	0	0	0	0.207043	0.227158	0.21343	0.474044	0.206702	0.320622	0.042427	0.242083	0.198365	0.168811	0.186718	0.207726	gene13458	20.0076	18.84	17.7144	6.81406	10.8068	11.0561	5.03198	5.5965	6.03398	1.86437	1.75766	1.89293	5.62622	5.53552	6.50442	Biological Process: activation of MAPKK activity (GO:0000186);; Molecular Function: MAP kinase kinase kinase activity (GO:0004709);; Molecular Function: ATP binding (GO:0005524);;	--	--	[T]	Signal transduction mechanisms	Ethylene-responsive protein kinase Le-CTR1;; Protein tyrosine kinase;; Protein kinase domain	Serine/threonine-protein kinase CTR1 GN=CTR1 OS=Arabidopsis thaliana (Mouse-ear cress) PE=1 SV=1	T	Signal transduction mechanisms	Serine/threonine-protein kinase [Morus notabilis]
MSTRG.3711.4	0.734638	1.51347	0.880941	0	0	0.001661	0	0	0.00419	0	0	0	0	0	0	gene3305	4.84957	5.52377	5.6925	5.90848	2.1957	3.04095	1.82486	2.28626	2.24656	2.57701	2.16348	2.02048	5.61946	2.01651	2.77967	Molecular Function: prephenate dehydratase activity (GO:0004664);; Cellular Component: cytosol (GO:0005829);; Biological Process: tyrosine biosynthetic process (GO:0006571);; Biological Process: L-phenylalanine biosynthetic process (GO:0009094);; Cellular Component: chloroplast (GO:0009507);; Biological Process: response to low fluence blue light stimulus by blue low-fluence system (GO:0010244);;…	--	--	[E]	Amino acid transport and metabolism	Prephenate dehydratase	Arogenate dehydratase/prephenate dehydratase 6, chloroplastic (Precursor) GN=T23G18.10 OS=Arabidopsis thaliana (Mouse-ear cress) PE=1 SV=1	E	Amino acid transport and metabolism	prephenate dehydratase, putative [Ricinus communis]
MSTRG.3711.4	0.734638	1.51347	0.880941	0	0	0.001661	0	0	0.00419	0	0	0	0	0	0	gene3306	15.8763	13.6822	14.228	12.5407	11.3903	13.8273	7.05911	8.04666	7.26253	2.35668	3.0221	2.91355	18.1117	12.0152	11.8542	Cellular Component: plasma membrane (GO:0005886);; Molecular Function: transmembrane transporter activity (GO:0022857);; Biological Process: transmembrane transport (GO:0055085);;	K14611|0|pmum:103326702|K14611 solute carrier family 23 (nucleobase transporter), member 1/2 | (RefSeq) nucleobase-ascorbate transporter 12	--	[F]	Nucleotide transport and metabolism	Permease family	Nucleobase-ascorbate transporter 12 GN=NAT12 OS=Arabidopsis thaliana (Mouse-ear cress) PE=1 SV=3	P	Inorganic ion transport and metabolism	PREDICTED: nucleobase-ascorbate transporter 12 isoform X1 [Prunus mume]
MSTRG.3711.4	0.734638	1.51347	0.880941	0	0	0.001661	0	0	0.00419	0	0	0	0	0	0	gene3307	85.4865	85.0901	83.9914	53.0912	71.3439	60.945	27.42	28.9368	29.7873	12.052	15.1121	15.1106	55.5918	45.4303	42.2477	--	K15634|0|mdm:103447988|K15634 probable phosphoglycerate mutase [EC:5.4.2.12] | (RefSeq) probable 2-carboxy-D-arabinitol-1-phosphatase	Glycolysis / Gluconeogenesis (ko00010);; Glycine, serine and threonine metabolism (ko00260);; Carbon metabolism (ko01200);; Biosynthesis of amino acids (ko01230)	[G]	Carbohydrate transport and metabolism	Histidine phosphatase superfamily (branch 1)	Probable 2-carboxy-D-arabinitol-1-phosphatase {ECO:0000305} (Precursor) OS=Arabidopsis thaliana (Mouse-ear cress) PE=1 SV=1	G	Carbohydrate transport and metabolism	PREDICTED: uncharacterized protein LOC103447988 [Malus domestica]
MSTRG.3711.4	0.734638	1.51347	0.880941	0	0	0.001661	0	0	0.00419	0	0	0	0	0	0	gene3311	24.4944	17.0437	14.7307	25.9268	11.0663	11.3523	7.73977	7.70369	6.6429	0.565144	0.800071	1.09404	10.3102	7.56211	6.4642	Cellular Component: chloroplast (GO:0009507);;	--	--	--	--	Stress responsive A/B Barrel Domain	Uncharacterized protein At5g22580 GN=At5g22580 OS=Arabidopsis thaliana (Mouse-ear cress) PE=1 SV=1	S	Function unknown	hypothetical protein F383_09518 [Gossypium arboreum]
MSTRG.15403.28	2.30357	0.023919	3.13241	0.026622	0.001221	0	0.001101	0	0	3.00144	0	0.001818	0.019365	0	0.000828	gene13523	4.62778	3.23001	3.25952	3.90745	3.38821	2.62404	2.0311	1.40814	1.27858	0.934403	1.35756	0.846399	1.668	2.01315	2.2654	Molecular Function: FMN binding (GO:0010181);; Molecular Function: 12-oxophytodienoate reductase activity (GO:0016629);; Biological Process: oxidation-reduction process (GO:0055114);;	K05894|2.31163e-70|mdm:103429699|K05894 12-oxophytodienoic acid reductase [EC:1.3.1.42] | (RefSeq) 12-oxophytodienoate reductase 2-like	--	[CR]	Energy production and conversion;; General function prediction only	NADH:flavin oxidoreductase / NADH oxidase family	12-oxophytodienoate reductase 2 GN=OPR2 OS=Arabidopsis thaliana (Mouse-ear cress) PE=1 SV=2	C	Energy production and conversion	PREDICTED: uncharacterized protein LOC103429699 [Malus domestica]
MSTRG.28888.1	0	0	0	0.140119	0.19577	0.23762	0.936676	1.23414	1.31499	0.311861	1.2345	0.332745	0.128169	0.378098	0.148475	gene25667	3.78667	4.44758	3.34024	1.89732	2.3983	2.3676	1.97689	2.62021	1.96175	3.28744	3.25839	4.28305	2.7538	3.61083	3.1006	Molecular Function: aspartic-type endopeptidase activity (GO:0004190);; Biological Process: proteolysis (GO:0006508);;	--	--	[O]	Posttranslational modification, protein turnover, chaperones	Eukaryotic aspartyl protease;; Xylanase inhibitor C-terminal;; Xylanase inhibitor N-terminal	Aspartic proteinase-like protein 2 (Precursor) GN=At1g65240 OS=Arabidopsis thaliana (Mouse-ear cress) PE=1 SV=2	O	Posttranslational modification, protein turnover, chaperones	Aspartic proteinase-like protein 2 [Morus notabilis]
MSTRG.15808.1	0.769183	1.12934	1.53485	0.649712	1.08536	0.770942	0.428861	0.154496	0.182543	0	0.330592	0.300175	0.313738	1.13681	0.805392	gene13874	0.590576	0.769157	0.773657	0.785265	1.278	0.875014	2.43096	1.57376	2.18889	1.6311	1.77232	1.96924	1.14956	2.5637	1.7203	Molecular Function: binding (GO:0005488);; Biological Process: RNA processing (GO:0006396);; Biological Process: multicellular organism development (GO:0007275);; Biological Process: regulation of gene expression (GO:0010468);; Cellular Component: nuclear lumen (GO:0031981);; Biological Process: single-organism cellular process (GO:0044763);; Biological Process: regulation of cellular process (GO…	--	--	[R]	General function prediction only	--	Serrate RNA effector molecule GN=SE OS=Arabidopsis thaliana (Mouse-ear cress) PE=1 SV=2	R	General function prediction only	Serrate RNA effector molecule -like protein [Gossypium arboreum]
MSTRG.15808.1	0.769183	1.12934	1.53485	0.649712	1.08536	0.770942	0.428861	0.154496	0.182543	0	0.330592	0.300175	0.313738	1.13681	0.805392	gene13872	0.236027	0.43356	0.312023	0.598423	0.73118	0.764271	1.02976	1.63288	1.17857	0.539542	1.43413	0.765597	0.757901	0.834508	0.878986	Biological Process: regulation of transcription, DNA-templated (GO:0006355);; Biological Process: RNA splicing (GO:0008380);; Cellular Component: nuclear body (GO:0016604);; Biological Process: posttranscriptional gene silencing by RNA (GO:0035194);; Cellular Component: cytoplasmic part (GO:0044444);; Molecular Function: metal ion binding (GO:0046872);; Biological Process: system development (GO:…	--	--	[R]	General function prediction only	Domain of unknown function (DUF3546)	Serrate RNA effector molecule GN=SE OS=Arabidopsis thaliana (Mouse-ear cress) PE=1 SV=2	R	General function prediction only	Serrate RNA effector molecule [Glycine soja]
MSTRG.2396.3	0	0	0	0	0	0	0.973079	0.001818	1.37465	0	0	0	0	0	0	gene2218	57.7012	55.4702	55.1496	121.195	86.0209	81.181	151.004	138.076	137.345	178.344	220.748	206.724	196.124	156.633	161.024	--	--	--	[R]	General function prediction only	RNA recognition motif. (a.k.a. RRM, RBD, or RNP domain);; RNA recognition motif (a.k.a. RRM, RBD, or RNP domain);; RNA recognition motif. (a.k.a. RRM, RBD, or RNP domain)	Glycine-rich RNA-binding protein 3, mitochondrial (Precursor) GN=MAF19_30 OS=Arabidopsis thaliana (Mouse-ear cress) PE=2 SV=1	R	General function prediction only	PREDICTED: nucleolysin TIA-1 isoform p40-like [Cicer arietinum]
MSTRG.2396.3	0	0	0	0	0	0	0.973079	0.001818	1.37465	0	0	0	0	0	0	gene2220	38.9079	29.6624	32.3896	62.9678	41.3507	45.8908	87.1059	97.9855	92.691	75.6599	65.3333	69.9959	79.4664	56.1322	57.2875	--	K08202|0|fve:101296978|K08202 MFS transporter, OCT family, solute carrier family 22 (organic cation transporter), member 4/5 | (RefSeq) organic cation/carnitine transporter 4	--	[R]	General function prediction only	Sugar (and other) transporter;; Major Facilitator Superfamily	Organic cation/carnitine transporter 4 GN=F3H11.5 OS=Arabidopsis thaliana (Mouse-ear cress) PE=2 SV=1	R	General function prediction only	PREDICTED: organic cation/carnitine transporter 4-like [Fragaria vesca subsp. vesca]
MSTRG.2396.3	0	0	0	0	0	0	0.973079	0.001818	1.37465	0	0	0	0	0	0	gene2219	274.136	322.57	320.167	780.085	816.223	846.014	946.433	1038.28	1058.34	1494.72	1095.57	1029.53	418.007	803.879	850.865	--	--	--	--	--	--	--	S	Function unknown	hypothetical protein L484_021141 [Morus notabilis]
MSTRG.2396.3	0	0	0	0	0	0	0.973079	0.001818	1.37465	0	0	0	0	0	0	gene2217	0.331041	0.219602	0.435799	1.00931	0.878624	1.8499	3.42039	4.20568	4.21573	4.87218	5.3567	5.04696	2.32527	2.92161	2.96342	--	K01188|0|pmum:103326358|K01188 beta-glucosidase [EC:3.2.1.21] | (RefSeq) putative beta-glucosidase 41	Cyanoamino acid metabolism (ko00460);; Starch and sucrose metabolism (ko00500);; Phenylpropanoid biosynthesis (ko00940)	[G]	Carbohydrate transport and metabolism	Glycosyl hydrolase family 1	Putative beta-glucosidase 41 (Precursor) GN=BGLU41 OS=Arabidopsis thaliana (Mouse-ear cress) PE=3 SV=2	G	Carbohydrate transport and metabolism	PREDICTED: putative beta-glucosidase 41 isoform X1 [Prunus mume]
MSTRG.2396.3	0	0	0	0	0	0	0.973079	0.001818	1.37465	0	0	0	0	0	0	gene2212	162.338	148.338	145.255	301.768	285.6	276.657	441.878	390.782	402.899	448.144	387.665	380.666	388.965	324.383	350.767	--	--	--	--	--	--	DAG protein, chloroplastic (Precursor) GN=DAG OS=Antirrhinum majus (Garden snapdragon) PE=2 SV=1	S	Function unknown	PREDICTED: DAG protein, chloroplastic [Prunus mume]
MSTRG.15292.7	0	0.000577	0	0.138904	0.134969	0.119152	0.208399	0.157895	0.144986	0	0.132453	0	0	0.000766	0	gene13458	20.0076	18.84	17.7144	6.81406	10.8068	11.0561	5.03198	5.5965	6.03398	1.86437	1.75766	1.89293	5.62622	5.53552	6.50442	Biological Process: activation of MAPKK activity (GO:0000186);; Molecular Function: MAP kinase kinase kinase activity (GO:0004709);; Molecular Function: ATP binding (GO:0005524);;	--	--	[T]	Signal transduction mechanisms	Ethylene-responsive protein kinase Le-CTR1;; Protein tyrosine kinase;; Protein kinase domain	Serine/threonine-protein kinase CTR1 GN=CTR1 OS=Arabidopsis thaliana (Mouse-ear cress) PE=1 SV=1	T	Signal transduction mechanisms	Serine/threonine-protein kinase [Morus notabilis]
MSTRG.31006.1	13.485	11.7576	11.9351	9.14493	8.61027	7.24447	8.39951	6.44335	7.18953	0.178888	4.81824	0.049344	11.6137	9.40646	12.166	gene27410	1.83274	5.37746	5.87536	1.66669	2.07823	1.73959	1.04448	1.1528	1.12754	0.342294	1.33007	1.36403	1.0054	3.13787	2.83924	Molecular Function: oxidoreductase activity (GO:0016491);; Molecular Function: metal ion binding (GO:0046872);;	K00001|1.93869e-142|pxb:103950703|K00001 alcohol dehydrogenase [EC:1.1.1.1] | (RefSeq) alcohol dehydrogenase-like 4	Glycolysis / Gluconeogenesis (ko00010);; Fatty acid degradation (ko00071);; Tyrosine metabolism (ko00350)	[Q]	Secondary metabolites biosynthesis, transport and catabolism	Alcohol dehydrogenase GroES-like domain;; Zinc-binding dehydrogenase	Alcohol dehydrogenase-like 4 GN=At1g64710 OS=Arabidopsis thaliana (Mouse-ear cress) PE=2 SV=1	Q	Secondary metabolites biosynthesis, transport and catabolism	PREDICTED: alcohol dehydrogenase-like 4 [Pyrus x bretschneideri]
MSTRG.31006.1	13.485	11.7576	11.9351	9.14493	8.61027	7.24447	8.39951	6.44335	7.18953	0.178888	4.81824	0.049344	11.6137	9.40646	12.166	gene27399	6.80274	11.4833	14.4201	12.6062	12.7845	11.9907	4.97922	5.88804	5.49306	0.391343	0.865821	1.07597	4.06154	10.8918	8.88058	Molecular Function: serine-type endopeptidase activity (GO:0004252);; Biological Process: proteolysis (GO:0006508);; Molecular Function: identical protein binding (GO:0042802);; Biological Process: negative regulation of catalytic activity (GO:0043086);;	--	--	--	--	Subtilase family;; Peptidase inhibitor I9;; PA domain	Subtilisin-like protease SBT3.3 {ECO:0000303|PubMed:16193095} (Precursor) OS=Arabidopsis thaliana (Mouse-ear cress) PE=2 SV=1	O	Posttranslational modification, protein turnover, chaperones	PREDICTED: subtilisin-like protease-like [Fragaria vesca subsp. vesca]
MSTRG.31006.1	13.485	11.7576	11.9351	9.14493	8.61027	7.24447	8.39951	6.44335	7.18953	0.178888	4.81824	0.049344	11.6137	9.40646	12.166	gene27403	252.024	249.266	244.857	105.868	105.413	101.987	104.535	92.948	94.6115	103.102	123.226	118.755	128.451	106.665	101.782	Molecular Function: starch synthase activity (GO:0009011);; Cellular Component: amyloplast (GO:0009501);; Cellular Component: chloroplast (GO:0009507);; Biological Process: starch biosynthetic process (GO:0019252);;	K13679|0|tcc:TCM_015612|K13679 granule-bound starch synthase [EC:2.4.1.242] | (RefSeq) UDP-Glycosyltransferase superfamily protein isoform 1	--	--	--	Starch synthase catalytic domain;; Glycosyl transferases group 1	Granule-bound starch synthase 1, chloroplastic/amyloplastic (Precursor) GN=WAXY OS=Antirrhinum majus (Garden snapdragon) PE=2 SV=1	M	Cell wall/membrane/envelope biogenesis	UDP-Glycosyltransferase superfamily protein isoform 1 [Theobroma cacao]
MSTRG.31006.1	13.485	11.7576	11.9351	9.14493	8.61027	7.24447	8.39951	6.44335	7.18953	0.178888	4.81824	0.049344	11.6137	9.40646	12.166	gene27405	253.066	298.472	283.284	219.181	223.023	228.694	98.9375	96.6078	96.3489	34.2281	45.5191	42.7094	186.949	229.015	239.077	Biological Process: carbohydrate metabolic process (GO:0005975);; Molecular Function: glucan endo-1,3-beta-D-glucosidase activity (GO:0042973);;	--	--	--	--	Glycosyl hydrolases family 17	Glucan endo-1,3-beta-glucosidase 11 (Precursor) GN=At1g32860 OS=Arabidopsis thaliana (Mouse-ear cress) PE=1 SV=1	R	General function prediction only	Glucan endo-1,3-beta-glucosidase precursor, putative [Ricinus communis]
MSTRG.30084.1	6.61642	6.70889	6.68268	3.1421	2.35327	1.9019	1.86731	1.46136	1.30726	1.02321	1.69201	1.22187	2.26883	2.77627	2.2657	gene26687	13.2512	23.4013	18.9885	4.49722	4.68848	5.91341	2.47203	5.37821	5.80642	4.33868	1.69332	3.88122	6.9613	2.65207	4.8714	--	--	--	[G]	Carbohydrate transport and metabolism	NADH(P)-binding;; NmrA-like family;; 3-beta hydroxysteroid dehydrogenase/isomerase family;; NAD dependent epimerase/dehydratase family	Protein TIC 62, chloroplastic (Precursor) GN=TIC62 OS=Pisum sativum (Garden pea) PE=1 SV=2	G	Carbohydrate transport and metabolism	hypothetical protein PRUPE_ppa017158mg [Prunus persica]
MSTRG.30084.1	6.61642	6.70889	6.68268	3.1421	2.35327	1.9019	1.86731	1.46136	1.30726	1.02321	1.69201	1.22187	2.26883	2.77627	2.2657	gene26694	1.65799	1.00167	1.5423	0.970316	0.292285	0	0.220527	0.323617	0.210424	0	0	0.222375	0.149817	0.310274	0.34798	--	--	--	[C]	Energy production and conversion	Globin	Hemoglobin-2 GN=HBII OS=Casuarina glauca (Swamp oak) PE=3 SV=1	C	Energy production and conversion	RecName: Full=Hemoglobin-2; AltName: Full=Hemoglobin II [Casuarina glauca]
MSTRG.30084.1	6.61642	6.70889	6.68268	3.1421	2.35327	1.9019	1.86731	1.46136	1.30726	1.02321	1.69201	1.22187	2.26883	2.77627	2.2657	gene26701	1.94006	1.81581	1.38268	0.968737	1.68949	1.23844	0.348285	0.184491	0.396026	0.02251	0.461489	0.48536	0.566486	0.523902	0.726931	Biological Process: long-chain fatty acid metabolic process (GO:0001676);; Biological Process: defense response to insect (GO:0002213);; Molecular Function: long-chain fatty acid-CoA ligase activity (GO:0004467);; Cellular Component: endoplasmic reticulum (GO:0005783);; Biological Process: fatty acid biosynthetic process (GO:0006633);; Cellular Component: plasmodesma (GO:0009506);; Biological Pro…	K01897|0|pmum:103335495|K01897 long-chain acyl-CoA synthetase [EC:6.2.1.3] | (RefSeq) long chain acyl-CoA synthetase 2	Fatty acid biosynthesis (ko00061);; Fatty acid degradation (ko00071);; Fatty acid metabolism (ko01212);; Peroxisome (ko04146)	[I]	Lipid transport and metabolism	AMP-binding enzyme	Long chain acyl-CoA synthetase 2 GN=F13F21.14 OS=Arabidopsis thaliana (Mouse-ear cress) PE=2 SV=1	I	Lipid transport and metabolism	Long chain acyl-CoA synthetase 2 [Morus notabilis]
MSTRG.30084.1	6.61642	6.70889	6.68268	3.1421	2.35327	1.9019	1.86731	1.46136	1.30726	1.02321	1.69201	1.22187	2.26883	2.77627	2.2657	gene26696	12.5268	9.5241	8.33147	22.8595	16.0642	14.6329	7.24485	6.09392	3.61435	27.9797	21.9615	18.9859	18.7915	9.53458	12.0001	Molecular Function: zinc ion binding (GO:0008270);; Biological Process: intracellular signal transduction (GO:0035556);; Molecular Function: protein-disulfide reductase activity (GO:0047134);; Biological Process: oxidation-reduction process (GO:0055114);;	--	--	--	--	C1-like domain;; C1 domain;; Zinc finger, ZZ type	--	S	Function unknown	hypothetical protein CICLE_v10029187mg [Citrus clementina]
MSTRG.17694.1	2.75091	3.15748	3.18448	1.90013	2.06871	2.63286	1.32527	1.67397	1.78508	1.05356	1.19375	1.42213	1.78742	1.67534	3.76981	gene15581	13.3712	9.31991	10.2682	38.5488	60.7002	57.3188	328.013	346.292	347.804	720.4	530.055	529.39	90.0915	82.8399	84.746	Molecular Function: transcription regulatory region sequence-specific DNA binding (GO:0000976);; Molecular Function: transcription factor activity, sequence-specific DNA binding (GO:0003700);; Cellular Component: nucleus (GO:0005634);; Biological Process: regulation of transcription, DNA-templated (GO:0006355);;	K09338|3.35402e-92|pop:POPTR_0014s09860g|K09338 homeobox-leucine zipper protein | (RefSeq) POPTRDRAFT_572441; homeobox leucine zipper family protein	--	[K]	Transcription	Homeobox domain;; Homeobox associated leucine zipper	Homeobox-leucine zipper protein ATHB-7 GN=ATHB-7 OS=Arabidopsis thaliana (Mouse-ear cress) PE=2 SV=2	K	Transcription	homeobox leucine zipper family protein [Populus trichocarpa]
MSTRG.17694.1	2.75091	3.15748	3.18448	1.90013	2.06871	2.63286	1.32527	1.67397	1.78508	1.05356	1.19375	1.42213	1.78742	1.67534	3.76981	gene15602	1.40047	1.7652	1.77628	1.9934	2.12951	1.95496	5.56746	3.738	4.61816	4.7652	3.37636	3.26246	3.05342	2.92821	4.85341	Molecular Function: 3-oxo-5-alpha-steroid 4-dehydrogenase activity (GO:0003865);; Cellular Component: cytoplasm (GO:0005737);; Biological Process: response to light stimulus (GO:0009416);; Molecular Function: sterol 5-alpha reductase activity (GO:0009917);; Biological Process: brassinosteroid homeostasis (GO:0010268);; Cellular Component: integral component of membrane (GO:0016021);; Biological P…	K09591|2.36467e-109|pxb:103959591|K09591 steroid 5-alpha-reductase [EC:1.3.1.22] | (RefSeq) steroid 5-alpha-reductase DET2	Brassinosteroid biosynthesis (ko00905)	[I]	Lipid transport and metabolism	3-oxo-5-alpha-steroid 4-dehydrogenase;; Phospholipid methyltransferase	Steroid 5-alpha-reductase DET2 GN=DET2 OS=Gossypium hirsutum (Upland cotton) PE=1 SV=1	I	Lipid transport and metabolism	PREDICTED: steroid 5-alpha-reductase DET2 [Pyrus x bretschneideri]
MSTRG.17694.1	2.75091	3.15748	3.18448	1.90013	2.06871	2.63286	1.32527	1.67397	1.78508	1.05356	1.19375	1.42213	1.78742	1.67534	3.76981	gene15596	58.628	49.072	52.3091	23.3095	19.6048	18.7044	25.2437	27.8011	28.5599	28.2311	24.6664	21.8791	17.7718	20.1459	20.6501	Molecular Function: translation initiation factor activity (GO:0003743);; Biological Process: translational initiation (GO:0006413);;	K03236|2.44961e-64|gmx:100777129|K03236 translation initiation factor 1A | (RefSeq) eukaryotic translation initiation factor 1A-like	RNA transport (ko03013)	[J]	Translation, ribosomal structure and biogenesis	Translation initiation factor 1A / IF-1	Eukaryotic translation initiation factor 1A OS=Onobrychis viciifolia (Common sainfoin) PE=2 SV=2	J	Translation, ribosomal structure and biogenesis	PREDICTED: eukaryotic translation initiation factor 1A-like [Glycine max]
MSTRG.17694.1	2.75091	3.15748	3.18448	1.90013	2.06871	2.63286	1.32527	1.67397	1.78508	1.05356	1.19375	1.42213	1.78742	1.67534	3.76981	gene15604	6.85341	10.1402	10.8277	408.038	397.339	387.134	260.403	258.236	245.271	89.3546	99.9115	107.819	292.742	227.315	218.237	Biological Process: response to stress (GO:0006950);; Biological Process: response to temperature stimulus (GO:0009266);; Biological Process: cellular process (GO:0009987);; Biological Process: single-organism process (GO:0044699);;	--	--	--	--	BAG domain	BAG family molecular chaperone regulator 6 GN=T3F17.11 OS=Arabidopsis thaliana (Mouse-ear cress) PE=1 SV=1	T	Signal transduction mechanisms	PREDICTED: BAG family molecular chaperone regulator 6 [Prunus mume]
MSTRG.17694.1	2.75091	3.15748	3.18448	1.90013	2.06871	2.63286	1.32527	1.67397	1.78508	1.05356	1.19375	1.42213	1.78742	1.67534	3.76981	gene15580	0.159971	0.189756	0.119145	0.175233	0.478945	0.408062	1.12867	1.44724	1.66941	4.27885	4.01597	4.85816	0.487644	0.258971	0.407727	--	--	--	--	--	--	Uncharacterized membrane protein At1g16860 GN=At1g16860 OS=Arabidopsis thaliana (Mouse-ear cress) PE=1 SV=1	S	Function unknown	hypothetical protein JCGZ_14208 [Jatropha curcas]
MSTRG.17694.1	2.75091	3.15748	3.18448	1.90013	2.06871	2.63286	1.32527	1.67397	1.78508	1.05356	1.19375	1.42213	1.78742	1.67534	3.76981	gene15591	11.3461	11.4244	11.4546	23.8231	41.3222	39.0541	53.5129	56.4517	56.9877	197.948	191.616	191.164	36.5339	31.973	32.4537	Molecular Function: DNA binding (GO:0003677);; Biological Process: transcription, DNA-templated (GO:0006351);;	K09060|0|pper:PRUPE_ppa006173mg|K09060 plant G-box-binding factor | (RefSeq) hypothetical protein	--	--	--	G-box binding protein MFMR;; bZIP transcription factor;; Basic region leucine zipper	Common plant regulatory factor 1 GN=CPRF1 OS=Petroselinum crispum (Parsley) PE=2 SV=1	K	Transcription	hypothetical protein PRUPE_ppa006173mg [Prunus persica]
MSTRG.21000.12	0	0	0	0	0.205984	0	0.068759	0.244004	0.167304	0	0.113264	0.213496	0.109958	0.164909	0	gene18618	12.2298	14.5951	14.6694	22.4757	20.137	20.2208	34.2412	25.8077	34.0857	20.081	27.9969	29.0664	13.0557	28.7352	23.0016	Molecular Function: GTP binding (GO:0005525);; Cellular Component: nucleus (GO:0005634);; Cellular Component: vacuole (GO:0005773);; Cellular Component: plasma membrane (GO:0005886);; Biological Process: small GTPase mediated signal transduction (GO:0007264);;	--	--	[R]	General function prediction only	ADP-ribosylation factor family;; Ras family;; Miro-like protein;; Gtr1/RagA G protein conserved region;; 50S ribosome-binding GTPase;; Signal recognition particle receptor beta subunit;; Elongation factor Tu GTP binding domain	ADP-ribosylation factor 1 GN=ARF1 OS=Brassica rapa subsp. pekinensis (Chinese cabbage) PE=2 SV=3	U	Intracellular trafficking, secretion, and vesicular transport	hypothetical protein JCGZ_16342 [Jatropha curcas]
MSTRG.19013.1	0.649444	0.218409	0.818717	2.44617	2.73816	2.35005	9.47127	4.185	2.73582	0.115089	1.54618	2.10448	4.10981	7.85532	8.93191	gene16884	3.03656	4.09524	3.54147	0.799476	0.819941	0.555812	0.918819	1.1364	0.701556	0.377115	0.803839	0.866299	0.784371	0.865062	0.949808	Cellular Component: plasma membrane (GO:0005886);;	--	--	--	--	--	Uncharacterized protein At5g65660 GN=At5g65660 OS=Arabidopsis thaliana (Mouse-ear cress) PE=2 SV=1	S	Function unknown	PREDICTED: uncharacterized protein At5g65660 [Vitis vinifera]
MSTRG.19013.1	0.649444	0.218409	0.818717	2.44617	2.73816	2.35005	9.47127	4.185	2.73582	0.115089	1.54618	2.10448	4.10981	7.85532	8.93191	gene16888	10.9216	9.68356	10.3516	2.61256	3.38308	2.68769	1.98964	1.72928	2.45921	2.77528	4.0485	3.82564	4.98098	1.74638	2.16493	--	--	--	--	--	Cysteine-rich TM module stress tolerance	--	--	--	--
MSTRG.19013.1	0.649444	0.218409	0.818717	2.44617	2.73816	2.35005	9.47127	4.185	2.73582	0.115089	1.54618	2.10448	4.10981	7.85532	8.93191	gene16897	696.275	678.299	715.296	384.026	500.426	481.971	176.278	161.996	183.541	85.0432	87.0685	92.9706	375.205	318.777	318.551	Molecular Function: glycine hydroxymethyltransferase activity (GO:0004372);; Cellular Component: nucleus (GO:0005634);; Cellular Component: mitochondrial matrix (GO:0005759);; Cellular Component: plasma membrane (GO:0005886);; Biological Process: L-serine metabolic process (GO:0006563);; Molecular Function: methyltransferase activity (GO:0008168);; Molecular Function: poly(U) RNA binding (GO:0008…	K00600|0|cic:CICLE_v10025372mg|K00600 glycine hydroxymethyltransferase [EC:2.1.2.1] | (RefSeq) hypothetical protein	Glycine, serine and threonine metabolism (ko00260);; Cyanoamino acid metabolism (ko00460);; Glyoxylate and dicarboxylate metabolism (ko00630);; One carbon pool by folate (ko00670);; Carbon metabolism (ko01200);; Biosynthesis of amino acids (ko01230)	[E]	Amino acid transport and metabolism	Serine hydroxymethyltransferase;; Beta-eliminating lyase;; Aminotransferase class I and II	Serine hydroxymethyltransferase, mitochondrial (Precursor) OS=Solanum tuberosum (Potato) PE=2 SV=1	E	Amino acid transport and metabolism	PREDICTED: serine hydroxymethyltransferase, mitochondrial [Nicotiana sylvestris]
MSTRG.19013.1	0.649444	0.218409	0.818717	2.44617	2.73816	2.35005	9.47127	4.185	2.73582	0.115089	1.54618	2.10448	4.10981	7.85532	8.93191	gene16890	30.8896	32.3861	32.4303	50.9324	53.4732	49.4674	110.809	110.273	107.95	101.408	114.931	117.85	63.7263	73.4675	69.8474	Cellular Component: chloroplast thylakoid membrane (GO:0009535);; Cellular Component: chloroplast envelope (GO:0009941);;	--	--	--	--	--	Uncharacterized protein At4g37920, chloroplastic (Precursor) GN=At4g37920 OS=Arabidopsis thaliana (Mouse-ear cress) PE=1 SV=2	S	Function unknown	PREDICTED: uncharacterized protein At4g37920, chloroplastic [Prunus mume]
MSTRG.21000.38	0	0	0	0	0.399447	0.086943	0.287007	0.276993	0.241712	0.380927	0.004522	0.150982	0	0.282816	0.021238	gene18618	12.2298	14.5951	14.6694	22.4757	20.137	20.2208	34.2412	25.8077	34.0857	20.081	27.9969	29.0664	13.0557	28.7352	23.0016	Molecular Function: GTP binding (GO:0005525);; Cellular Component: nucleus (GO:0005634);; Cellular Component: vacuole (GO:0005773);; Cellular Component: plasma membrane (GO:0005886);; Biological Process: small GTPase mediated signal transduction (GO:0007264);;	--	--	[R]	General function prediction only	ADP-ribosylation factor family;; Ras family;; Miro-like protein;; Gtr1/RagA G protein conserved region;; 50S ribosome-binding GTPase;; Signal recognition particle receptor beta subunit;; Elongation factor Tu GTP binding domain	ADP-ribosylation factor 1 GN=ARF1 OS=Brassica rapa subsp. pekinensis (Chinese cabbage) PE=2 SV=3	U	Intracellular trafficking, secretion, and vesicular transport	hypothetical protein JCGZ_16342 [Jatropha curcas]
MSTRG.19702.4	0	0	0	0	0.102798	0	0.506776	0.446431	0.578849	0.093017	0	0	0	0.052354	0	gene17428	2.44149	4.2097	3.91744	4.53785	4.32919	3.50487	7.99715	8.23851	6.55728	8.42262	7.27761	8.15601	5.24974	6.40043	6.62967	--	--	--	[R]	General function prediction only	PPR repeat family;; PPR repeat;; PPR repeat;; Pentatricopeptide repeat domain	Pentatricopeptide repeat-containing protein At2g13420, mitochondrial (Precursor) GN=At2g13420 OS=Arabidopsis thaliana (Mouse-ear cress) PE=2 SV=1	R	General function prediction only	PREDICTED: pentatricopeptide repeat-containing protein At2g13420, mitochondrial-like [Prunus mume]
MSTRG.19702.4	0	0	0	0	0.102798	0	0.506776	0.446431	0.578849	0.093017	0	0	0	0.052354	0	gene17429	1.9184	2.25669	2.15307	2.36985	3.70898	2.53339	5.14877	7.21665	5.69034	4.93705	5.82326	6.69976	4.32927	7.81843	6.09306	Molecular Function: DNA binding (GO:0003677);; Molecular Function: helicase activity (GO:0004386);; Molecular Function: ATP binding (GO:0005524);; Biological Process: DNA replication (GO:0006260);; Biological Process: pattern specification process (GO:0007389);; Biological Process: anatomical structure morphogenesis (GO:0009653);; Molecular Function: transferase activity (GO:0016740);; Biological…	K20093|0|pxb:103946779|K20093 DNA excision repair protein ERCC-6-like [EC:3.6.4.12] | (RefSeq) protein CHROMATIN REMODELING 24	--	[KL]	Transcription;; Replication, recombination and repair	SNF2 family N-terminal domain;; Helicase conserved C-terminal domain	Protein CHROMATIN REMODELING 24 {ECO:0000303|PubMed:16547115} OS=Arabidopsis thaliana (Mouse-ear cress) PE=2 SV=1	L	Replication, recombination and repair	PREDICTED: DNA excision repair protein ERCC-6-like isoform X2 [Pyrus x bretschneideri]
MSTRG.21736.2	0	0	0	2.57885	0	2.14972	3.39128	5.0662	5.14918	0	4.68906	4.36974	1.84188	4.26579	0	gene19269	1.22979	1.25871	1.55637	2.2655	2.36161	2.82498	4.07941	4.87673	4.56693	5.00419	3.6333	4.41346	3.19529	4.81335	4.1817	--	--	--	--	--	Plant organelle RNA recognition domain	Protein ROOT PRIMORDIUM DEFECTIVE 1 GN=RPD1 OS=Arabidopsis thaliana (Mouse-ear cress) PE=1 SV=1	S	Function unknown	conserved hypothetical protein [Ricinus communis]
MSTRG.20437.10	0	0.092772	0	0.749738	0.430163	1.16613	1.98054	1.45376	1.66267	2.35355	0.958551	1.63583	0.895196	0.377255	0.409161	gene18116	8.92957	6.8078	6.29331	4.15825	3.45225	3.3563	0.919835	0.949756	0.983719	0.329731	0.348662	0.584104	5.74235	2.85551	2.02633	--	K08099|3.63401e-123|pper:PRUPE_ppa014909mg|K08099 chlorophyllase [EC:3.1.1.14] | (RefSeq) hypothetical protein	Porphyrin and chlorophyll metabolism (ko00860)	--	--	Chlorophyllase;; Chlorophyllase enzyme;; Alpha/beta hydrolase family;; Platelet-activating factor acetylhydrolase, isoform II	Chlorophyllase-1 GN=F6F9.28 OS=Arabidopsis thaliana (Mouse-ear cress) PE=1 SV=1	H	Coenzyme transport and metabolism	hypothetical protein PRUPE_ppa014909mg [Prunus persica]
MSTRG.20437.10	0	0.092772	0	0.749738	0.430163	1.16613	1.98054	1.45376	1.66267	2.35355	0.958551	1.63583	0.895196	0.377255	0.409161	gene18112	1.52373	2.10524	2.08678	4.09319	6.06378	6.28642	6.4285	7.87612	9.57578	3.09727	7.88834	8.25481	3.6032	7.60489	8.72468	Biological Process: activation of MAPKK activity (GO:0000186);; Molecular Function: MAP kinase kinase kinase activity (GO:0004709);; Molecular Function: ATP binding (GO:0005524);;	--	--	[R]	General function prediction only	Protein kinase domain;; Protein tyrosine kinase;; Kinase-like	Serine/threonine-protein kinase Nek2 GN=OsJ_035350 OS=Oryza sativa subsp. japonica (Rice) PE=2 SV=1	T	Signal transduction mechanisms	PREDICTED: serine/threonine-protein kinase Nek2 [Prunus mume]
MSTRG.20437.10	0	0.092772	0	0.749738	0.430163	1.16613	1.98054	1.45376	1.66267	2.35355	0.958551	1.63583	0.895196	0.377255	0.409161	gene18113	3.05547	2.78257	2.87772	4.86203	4.48256	5.20752	6.16925	7.22765	8.24362	5.16726	7.26056	8.61405	4.89528	6.29586	6.87638	--	--	--	--	--	--	--	S	Function unknown	hypothetical protein PRUPE_ppa019227mg [Prunus persica]
MSTRG.16861.1	0.48713	0.521773	0.385716	0.109583	0.173451	0.116983	0	0	0	0	0.030433	0	0.054815	0	0.05595	gene14809	19.902	20.1368	22.5473	47.0092	39.4299	39.4256	61.5026	51.4397	52.9162	39.1519	52.7835	49.9246	63.9126	29.597	45.801	Cellular Component: DNA-directed RNA polymerase IV complex (GO:0000418);; Molecular Function: DNA-directed 5'-3' RNA polymerase activity (GO:0003899);; Biological Process: transcription, DNA-templated (GO:0006351);;	--	--	[K]	Transcription	SHS2 domain found in N terminus of Rpb7p/Rpc25p/MJ0397	DNA-directed RNA polymerase V subunit 7 GN=NRPE7 OS=Arabidopsis thaliana (Mouse-ear cress) PE=1 SV=1	K	Transcription	PREDICTED: DNA-directed RNA polymerase II subunit RPB7-like [Cucumis sativus]
MSTRG.16861.1	0.48713	0.521773	0.385716	0.109583	0.173451	0.116983	0	0	0	0	0.030433	0	0.054815	0	0.05595	gene14804	25.6469	28.444	27.6145	21.4677	22.9914	23.8439	12.0601	10.0104	10.0197	6.10857	5.90669	6.63349	14.0184	20.215	19.7121	Molecular Function: ATP binding (GO:0005524);; Molecular Function: kinase activity (GO:0016301);; Biological Process: phosphorylation (GO:0016310);;	--	--	--	--	Zeta toxin	--	S	Function unknown	hypothetical protein CICLE_v10004749mg [Citrus clementina]
MSTRG.16861.1	0.48713	0.521773	0.385716	0.109583	0.173451	0.116983	0	0	0	0	0.030433	0	0.054815	0	0.05595	gene14803	33.1933	30.708	31.5621	20.2719	46.6383	20.7581	19.8307	17.9105	18.1158	18.7086	24.3908	25.6658	19.273	19.0482	16.8406	--	--	--	--	--	Plus-3 domain	--	R	General function prediction only	RuBisCO large subunit-binding protein subunit alpha [Morus notabilis]
MSTRG.10876.5	2.19903	2.91949	3.39267	1.76677	2.48948	2.50624	0.736534	0.879144	0.443991	0.034988	0.34573	0.444015	3.88126	3.06291	2.62905	gene9675	10.3258	13.3161	20.4311	22.0788	24.887	29.2357	7.39264	7.58192	9.38791	1.04697	2.76639	2.60763	15.47	13.7788	11.3159	Biological Process: lipid metabolic process (GO:0006629);; Molecular Function: hydrolase activity (GO:0016787);;	--	--	[I]	Lipid transport and metabolism	Partial alpha/beta-hydrolase lipase region;; Alpha/beta hydrolase family;; alpha/beta hydrolase fold	Triacylglycerol lipase 2 (Precursor) GN=LIP2 OS=Arabidopsis thaliana (Mouse-ear cress) PE=2 SV=1	I	Lipid transport and metabolism	Triacylglycerol lipase 2 [Morus notabilis]
MSTRG.22642.13	0	0	0	0	0	0	3.24747	0.953934	1.9628	0	0	0	0	0	0	gene20125	7.80938	6.93995	8.06969	14.5289	12.7209	14.9535	22.6606	18.2659	16.1401	19.0238	20.1381	21.5759	23.2198	19.3235	19.2984	--	--	--	[FE]	Nucleotide transport and metabolism;; Amino acid transport and metabolism	Phosphoribosyl transferase domain;; Phosphoribosyl synthetase-associated domain;; N-terminal domain of ribose phosphate pyrophosphokinase	Ribose-phosphate pyrophosphokinase 3, mitochondrial (Precursor) GN=PRS3 OS=Spinacia oleracea (Spinach) PE=2 SV=1	EF	Amino acid transport and metabolism;; Nucleotide transport and metabolism	hypothetical protein L484_027695 [Morus notabilis]
MSTRG.22642.13	0	0	0	0	0	0	3.24747	0.953934	1.9628	0	0	0	0	0	0	gene20104	0.202482	0.225622	0.213201	0.82687	0.586803	0.378615	1.02269	2.11357	1.39341	3.42919	2.80573	2.22548	0.417685	2.00238	1.64136	--	--	--	--	--	Protein kinase domain;; Protein tyrosine kinase;; Salt stress response/antifungal	Cysteine-rich receptor-like protein kinase 2 (Precursor) GN=CRK2 OS=Arabidopsis thaliana (Mouse-ear cress) PE=2 SV=1	T	Signal transduction mechanisms	PREDICTED: cysteine-rich receptor-like protein kinase 2 [Prunus mume]
MSTRG.22642.13	0	0	0	0	0	0	3.24747	0.953934	1.9628	0	0	0	0	0	0	gene20109	0.860279	0.531044	0.579835	0.838787	1.83364	1.97233	1.18476	2.46961	1.75617	2.46222	3.13296	3.66821	1.07386	1.58958	1.94338	--	--	--	--	--	Protein kinase domain;; Protein tyrosine kinase;; Salt stress response/antifungal	Cysteine-rich receptor-like protein kinase 3 (Precursor) GN=CRK3 OS=Arabidopsis thaliana (Mouse-ear cress) PE=2 SV=1	T	Signal transduction mechanisms	kinase, putative [Ricinus communis]
MSTRG.22642.13	0	0	0	0	0	0	3.24747	0.953934	1.9628	0	0	0	0	0	0	gene20111	0.58384	0.83036	0.597789	0.268738	0	0.022294	0.067289	0.052231	0.168465	0	0	0.024135	0	0	0	--	K02575|0|pmum:103321804|K02575 MFS transporter, NNP family, nitrate/nitrite transporter | (RefSeq) high affinity nitrate transporter 2.5	Nitrogen metabolism (ko00910)	--	--	Major Facilitator Superfamily	High affinity nitrate transporter 2.5 GN=NRT2.5 OS=Arabidopsis thaliana (Mouse-ear cress) PE=2 SV=1	G	Carbohydrate transport and metabolism	PREDICTED: high affinity nitrate transporter 2.5 [Prunus mume]
MSTRG.22642.13	0	0	0	0	0	0	3.24747	0.953934	1.9628	0	0	0	0	0	0	gene20123	1.91405	1.22249	1.91531	0.530772	0.599137	0.793251	0.45123	0.449909	0.634259	0	0.496557	0.17624	0.330254	0.178307	0.298816	--	--	--	--	--	--	--	S	Function unknown	hypothetical protein PRUPE_ppa022200mg [Prunus persica]
MSTRG.30530.1	0.960784	0.803825	0.853945	1.49505	2.02771	2.03485	2.66633	2.91528	2.86559	4.8356	8.63801	8.12858	1.98163	2.65716	2.78859	gene27035	69.1923	59.853	58.6917	61.2615	65.5221	65.9058	34.7172	33.2083	31.6423	11.5805	11.6125	12.857	52.4494	52.3297	51.4482	Molecular Function: structural molecule activity (GO:0005198);; Cellular Component: chloroplast (GO:0009507);;	--	--	--	--	PAP_fibrillin	Probable plastid-lipid-associated protein 12, chloroplastic (Precursor) GN=At1g51110/At1g51115 OS=Arabidopsis thaliana (Mouse-ear cress) PE=2 SV=1	S	Function unknown	putative plastid-lipid-associated protein 12 [Morus notabilis]
MSTRG.20929.1	6.98032	5.47297	7.41033	2.96945	4.93426	8.01433	3.49449	4.00408	3.56594	1.71926	2.75678	2.4285	3.75155	7.39169	6.2937	gene18547	8.15896	7.05448	6.41543	1.81023	1.58461	1.59266	0.631917	0.484001	0.715651	0.518799	0.528235	0.672319	0.825022	0.899661	1.1983	Molecular Function: protein serine/threonine kinase activity (GO:0004674);; Molecular Function: ATP binding (GO:0005524);; Biological Process: protein phosphorylation (GO:0006468);;	--	--	[T]	Signal transduction mechanisms	Protein kinase domain;; Protein tyrosine kinase	Probable receptor-like serine/threonine-protein kinase At4g34500 GN=At4g34500 OS=Arabidopsis thaliana (Mouse-ear cress) PE=2 SV=1	T	Signal transduction mechanisms	hypothetical protein JCGZ_10088 [Jatropha curcas]
MSTRG.20929.1	6.98032	5.47297	7.41033	2.96945	4.93426	8.01433	3.49449	4.00408	3.56594	1.71926	2.75678	2.4285	3.75155	7.39169	6.2937	gene18545	12.2778	20.8721	20.4698	15.3686	14.2209	9.35197	11.4928	6.99098	7.0485	15.6376	7.51487	7.32287	30.7331	13.1597	17.5602	Biological Process: carbohydrate metabolic process (GO:0005975);; Molecular Function: glucan endo-1,3-beta-D-glucosidase activity (GO:0042973);;	--	--	--	--	Glycosyl hydrolases family 17;; X8 domain	Glucan endo-1,3-beta-glucosidase 7 (Precursor) GN=At4g34480 OS=Arabidopsis thaliana (Mouse-ear cress) PE=1 SV=2	R	General function prediction only	PREDICTED: glucan endo-1,3-beta-glucosidase 7 [Pyrus x bretschneideri]
MSTRG.20929.1	6.98032	5.47297	7.41033	2.96945	4.93426	8.01433	3.49449	4.00408	3.56594	1.71926	2.75678	2.4285	3.75155	7.39169	6.2937	gene18565	20.4123	20.6372	19.9324	26.3866	30.9315	28.749	76.7103	82.5117	84.1605	110.918	102.424	110.015	57.9537	53.6608	51.9907	Molecular Function: magnesium ion binding (GO:0000287);; Molecular Function: GTPase activity (GO:0003924);; Molecular Function: GTP binding (GO:0005525);; Biological Process: obsolete GTP catabolic process (GO:0006184);; Biological Process: rRNA processing (GO:0006364);; Cellular Component: chloroplast stroma (GO:0009570);; Biological Process: chloroplast organization (GO:0009658);; Cellular Comp…	--	--	[R]	General function prediction only	GTP1/OBG;; Domain of unknown function (DUF1967);; 50S ribosome-binding GTPase;; Ferrous iron transport protein B	GTP-binding protein OBGC, chloroplastic (Precursor) GN=T28N17.50 OS=Arabidopsis thaliana (Mouse-ear cress) PE=2 SV=1	R	General function prediction only	hypothetical protein PRUPE_ppa002562m1g [Prunus persica]
MSTRG.14858.3	0.099544	0.024354	0.001757	0.176862	0.21963	0.395089	0.746815	0.6376	0.551564	0.773584	0.936713	0.932903	0.642335	1.73776	1.11147	gene13133	66.1239	75.378	74.4272	150.256	141.084	138.141	226.996	219.392	216.059	377.178	304.595	301.178	170.702	172.911	170.167	Molecular Function: translation initiation factor activity (GO:0003743);; Biological Process: translational initiation (GO:0006413);; Biological Process: RNA metabolic process (GO:0016070);;	K03262|0|vvi:100262554|K03262 translation initiation factor 5 | (RefSeq) eukaryotic translation initiation factor 5	RNA transport (ko03013)	[J]	Translation, ribosomal structure and biogenesis	Domain found in IF2B/IF5;; eIF4-gamma/eIF5/eIF2-epsilon	Probable eukaryotic translation initiation factor 5-2 GN=At1g77840 OS=Arabidopsis thaliana (Mouse-ear cress) PE=2 SV=1	J	Translation, ribosomal structure and biogenesis	putative eukaryotic translation initiation factor 5-2 [Morus notabilis]
MSTRG.14858.3	0.099544	0.024354	0.001757	0.176862	0.21963	0.395089	0.746815	0.6376	0.551564	0.773584	0.936713	0.932903	0.642335	1.73776	1.11147	gene13116	119.369	173.107	173.054	42.5368	53.4591	52.5458	2.7481	2.8708	2.58848	0.432425	1.39579	1.17815	27.1617	12.485	14.6855	Molecular Function: iron ion binding (GO:0005506);; Cellular Component: vacuole (GO:0005773);; Cellular Component: plasma membrane (GO:0005886);; Biological Process: nitric oxide biosynthetic process (GO:0006809);; Molecular Function: electron carrier activity (GO:0009055);; Biological Process: response to light stimulus (GO:0009416);; Biological Process: response to symbiotic fungus (GO:0009610)…	K10534|0|tcc:TCM_035019|K10534 nitrate reductase (NAD(P)H) [EC:1.7.1.1 1.7.1.2 1.7.1.3] | (RefSeq) Nitrate reductase 2	Nitrogen metabolism (ko00910)	[HC]	Coenzyme transport and metabolism;; Energy production and conversion	Oxidoreductase FAD-binding domain;; Oxidoreductase NAD-binding domain;; Cytochrome b5-like Heme/Steroid binding domain	Nitrate reductase [NADH] OS=Cucurbita maxima (Pumpkin) PE=2 SV=1	C	Energy production and conversion	Nitrate reductase 2 [Theobroma cacao]
MSTRG.14858.3	0.099544	0.024354	0.001757	0.176862	0.21963	0.395089	0.746815	0.6376	0.551564	0.773584	0.936713	0.932903	0.642335	1.73776	1.11147	gene13136	1.16303	2.16689	2.33634	3.0194	2.7108	3.25533	5.01398	4.26698	4.90259	5.65868	5.49024	6.25744	3.13122	5.23811	4.41538	--	--	--	[R]	General function prediction only	PPR repeat family;; PPR repeat;; PPR repeat;; Pentatricopeptide repeat domain;; Tetratricopeptide repeat	Pentatricopeptide repeat-containing protein At1g19720 OS=Arabidopsis thaliana (Mouse-ear cress) PE=2 SV=1	R	General function prediction only	hypothetical protein L484_014932 [Morus notabilis]
MSTRG.14858.3	0.099544	0.024354	0.001757	0.176862	0.21963	0.395089	0.746815	0.6376	0.551564	0.773584	0.936713	0.932903	0.642335	1.73776	1.11147	gene13117	167.003	96.3202	106.101	117.266	90.8328	93.0817	61.111	56.3774	58.2675	33.5958	34.5921	27.0274	42.7638	52.8995	57.4371	Molecular Function: calcium ion binding (GO:0005509);;	--	--	[T]	Signal transduction mechanisms	EF-hand domain pair;; EF hand;; EF-hand domain pair;; EF-hand domain;; EF hand;; Secreted protein acidic and rich in cysteine Ca binding region	Probable calcium-binding protein CML25 GN=CML25 OS=Arabidopsis thaliana (Mouse-ear cress) PE=2 SV=1	T	Signal transduction mechanisms	EF hand calcium-binding family protein [Theobroma cacao]
MSTRG.20100.1	0.627514	1.54582	1.5868	10.6992	5.32755	6.30689	10.4529	10.4566	11.6784	21.2898	10.4502	12.9701	3.59016	5.18635	5.00652	gene17766	0.641165	0.340235	0.480672	0.918681	1.0057	1.04566	1.70472	1.60801	2.70023	0.6666	2.28531	2.50837	0.98412	1.9619	1.85865	--	--	--	--	--	Helix-loop-helix DNA-binding domain	Transcription factor bHLH69 GN=F6I18.110 OS=Arabidopsis thaliana (Mouse-ear cress) PE=2 SV=2	R	General function prediction only	hypothetical protein L484_025045 [Morus notabilis]
MSTRG.20100.1	0.627514	1.54582	1.5868	10.6992	5.32755	6.30689	10.4529	10.4566	11.6784	21.2898	10.4502	12.9701	3.59016	5.18635	5.00652	gene18165	11.5075	10.6141	8.02899	14.721	20.6364	13.6977	19.2422	30.6992	35.4604	29.4165	22.5282	20.5981	14.3177	26.7825	24.7911	Molecular Function: ribokinase activity (GO:0004747);; Biological Process: D-ribose metabolic process (GO:0006014);; Biological Process: phosphorylation (GO:0016310);;	--	--	[G]	Carbohydrate transport and metabolism	pfkB family carbohydrate kinase	--	G	Carbohydrate transport and metabolism	PREDICTED: ribokinase [Prunus mume]
MSTRG.20100.1	0.627514	1.54582	1.5868	10.6992	5.32755	6.30689	10.4529	10.4566	11.6784	21.2898	10.4502	12.9701	3.59016	5.18635	5.00652	gene18158	6.39945	6.27761	8.03537	8.79163	11.0919	10.6102	12.2799	15.5405	17.2597	14.8372	17.8988	18.0833	11.3089	13.4365	15.0631	Molecular Function: Hsp90 protein binding (GO:0051879);;	--	--	[O]	Posttranslational modification, protein turnover, chaperones	TPR repeat;; Tetratricopeptide repeat;; Tetratricopeptide repeat;; Tetratricopeptide repeat;; Tetratricopeptide repeat;; Tetratricopeptide repeat	Hsp70-Hsp90 organizing protein 2 GN=HOP2 OS=Arabidopsis thaliana (Mouse-ear cress) PE=2 SV=1	O	Posttranslational modification, protein turnover, chaperones	hypothetical protein PRUPE_ppa007535mg [Prunus persica]
MSTRG.20100.1	0.627514	1.54582	1.5868	10.6992	5.32755	6.30689	10.4529	10.4566	11.6784	21.2898	10.4502	12.9701	3.59016	5.18635	5.00652	gene17758	7.39337	6.04119	6.19552	59.3406	78.5575	82.5458	97.5484	122.764	125.058	336.917	179.857	182.682	64.4264	80.2625	87.0889	--	--	--	[O]	Posttranslational modification, protein turnover, chaperones	--	EID1-like F-box protein 3 GN=EDL3 OS=Arabidopsis thaliana (Mouse-ear cress) PE=2 SV=1	O	Posttranslational modification, protein turnover, chaperones	PREDICTED: EID1-like F-box protein 3 [Vitis vinifera]
MSTRG.20100.1	0.627514	1.54582	1.5868	10.6992	5.32755	6.30689	10.4529	10.4566	11.6784	21.2898	10.4502	12.9701	3.59016	5.18635	5.00652	gene18166	2.88024	1.83456	2.1222	0.942026	0.953636	1.08008	1.21826	1.06261	0.91218	0.316702	0.51255	0.805203	1.71045	1.91216	1.79988	Molecular Function: protein serine/threonine kinase activity (GO:0004674);; Molecular Function: non-membrane spanning protein tyrosine kinase activity (GO:0004715);; Molecular Function: ATP binding (GO:0005524);; Biological Process: protein phosphorylation (GO:0006468);;	--	--	[T]	Signal transduction mechanisms	Protein tyrosine kinase;; Protein kinase domain	Receptor-like serine/threonine-protein kinase ALE2 (Precursor) GN=ALE2 OS=Arabidopsis thaliana (Mouse-ear cress) PE=1 SV=1	T	Signal transduction mechanisms	PREDICTED: receptor-like serine/threonine-protein kinase ALE2 [Prunus mume]
MSTRG.20100.1	0.627514	1.54582	1.5868	10.6992	5.32755	6.30689	10.4529	10.4566	11.6784	21.2898	10.4502	12.9701	3.59016	5.18635	5.00652	gene17755	4.55977	3.48872	6.75917	12.3301	11.9396	9.50584	18.4007	16.5411	21.073	20.305	18.3803	14.2454	18.0724	16.6578	13.6069	Cellular Component: amyloplast (GO:0009501);; Cellular Component: chromoplast (GO:0009509);; Cellular Component: etioplast (GO:0009513);; Cellular Component: proplastid (GO:0009537);; Biological Process: chloroplast organization (GO:0009658);; Biological Process: leaf morphogenesis (GO:0009965);; Biological Process: chloroplast mRNA processing (GO:0010239);; Biological Process: carotenoid biosynt…	--	--	--	--	--	Protein PALE CRESS, chloroplastic (Precursor) GN=F11L15.2 OS=Arabidopsis thaliana (Mouse-ear cress) PE=2 SV=1	S	Function unknown	PREDICTED: protein PALE CRESS, chloroplastic [Prunus mume]
MSTRG.5214.1	0	0	0	0.238822	0.275604	1.63321	0.905954	0.457859	0.256026	0	0	0.242406	2.16743	0.993412	1.27957	gene4597	1.06136	1.39701	1.64598	0.77713	0.151919	0.276413	0.279486	0.096018	0.240363	0.227241	0.277397	0.11577	0.035148	0.138814	0	Molecular Function: monooxygenase activity (GO:0004497);; Molecular Function: iron ion binding (GO:0005506);; Biological Process: lipid metabolic process (GO:0006629);; Molecular Function: electron carrier activity (GO:0009055);; Molecular Function: oxidoreductase activity, acting on paired donors, with incorporation or reduction of molecular oxygen (GO:0016705);; Molecular Function: hydrolase ac…	--	--	--	--	GDSL-like Lipase/Acylhydrolase	GDSL esterase/lipase At1g09390 (Precursor) GN=At1g09390 OS=Arabidopsis thaliana (Mouse-ear cress) PE=2 SV=1	I	Lipid transport and metabolism	GDSL-like Lipase/Acylhydrolase superfamily protein [Theobroma cacao]
MSTRG.5214.1	0	0	0	0.238822	0.275604	1.63321	0.905954	0.457859	0.256026	0	0	0.242406	2.16743	0.993412	1.27957	gene4620	8.24348	10.54	9.00341	0.01384	0.014826	0.0029	0.012581	0.000268	0.003892	0.002737	0.013602	18.3108	18.8925	20.1736	17.3737	Molecular Function: binding (GO:0005488);;	--	--	--	--	DnaJ domain	Chaperone protein dnaJ 49 OS=Arabidopsis thaliana (Mouse-ear cress) PE=2 SV=2	O	Posttranslational modification, protein turnover, chaperones	Protein HLJ1 [Morus notabilis]
MSTRG.5214.1	0	0	0	0.238822	0.275604	1.63321	0.905954	0.457859	0.256026	0	0	0.242406	2.16743	0.993412	1.27957	gene4596	0.992347	1.02364	1.08934	3.57996	2.76299	2.53943	5.86025	5.20349	5.3114	5.53491	4.88488	4.86291	4.30114	4.88152	4.9974	--	--	--	[R]	General function prediction only	PPR repeat;; PPR repeat family;; PPR repeat;; Pentatricopeptide repeat domain;; DYW family of nucleic acid deaminases;; Tetratricopeptide repeat;; Tetratricopeptide repeat	Pentatricopeptide repeat-containing protein At1g56690, mitochondrial (Precursor) GN=PCMP-H69 OS=Arabidopsis thaliana (Mouse-ear cress) PE=2 SV=1	R	General function prediction only	PREDICTED: pentatricopeptide repeat-containing protein At1g56690, mitochondrial-like [Prunus mume]
MSTRG.5214.1	0	0	0	0.238822	0.275604	1.63321	0.905954	0.457859	0.256026	0	0	0.242406	2.16743	0.993412	1.27957	gene4625	1.44573	1.75319	2.39178	3.02739	1.62047	0.001021	4.66099	5.82299	3.90842	4.06149	0.012947	2.86533	3.25927	4.71101	4.34339	--	--	--	--	--	--	--	S	Function unknown	PREDICTED: uncharacterized protein LOC103344526 [Prunus mume]
MSTRG.5214.1	0	0	0	0.238822	0.275604	1.63321	0.905954	0.457859	0.256026	0	0	0.242406	2.16743	0.993412	1.27957	gene4605	3.59587	3.9323	3.65756	10.0231	9.45738	11.7845	21.7721	17.4167	15.0288	20.1078	15.5503	14	15.847	15.4743	12.7244	--	--	--	--	--	--	--	S	Function unknown	hypothetical protein CISIN_1g034386mg [Citrus sinensis]
MSTRG.5214.1	0	0	0	0.238822	0.275604	1.63321	0.905954	0.457859	0.256026	0	0	0.242406	2.16743	0.993412	1.27957	gene4611	0.399479	0.431566	0.675972	0.927104	0.786386	1.06254	3.02477	2.20626	2.86729	2.84572	2.46052	2.16137	2.22824	2.12092	2.67003	--	--	--	[R]	General function prediction only	PPR repeat family;; PPR repeat;; PPR repeat;; Pentatricopeptide repeat domain;; DYW family of nucleic acid deaminases	Pentatricopeptide repeat-containing protein At1g11290 GN=T28P6.20 OS=Arabidopsis thaliana (Mouse-ear cress) PE=2 SV=1	R	General function prediction only	PREDICTED: putative pentatricopeptide repeat-containing protein At3g13770, mitochondrial [Nelumbo nucifera]
MSTRG.5214.1	0	0	0	0.238822	0.275604	1.63321	0.905954	0.457859	0.256026	0	0	0.242406	2.16743	0.993412	1.27957	gene4614	0.675012	0.723515	0.966091	0.756226	0.322796	0.557367	0.077658	0.171481	0.1634	0.190548	0.095087	0.006481	0.081045	0.742556	0.341408	--	K09422|1.36981e-51|pper:PRUPE_ppa019718mg|K09422 myb proto-oncogene protein, plant | (RefSeq) hypothetical protein	--	[K]	Transcription	--	Myb-related protein Hv33 GN=MYB2 OS=Hordeum vulgare (Barley) PE=2 SV=3	K	Transcription	hypothetical protein PRUPE_ppa019718mg [Prunus persica]
MSTRG.5214.1	0	0	0	0.238822	0.275604	1.63321	0.905954	0.457859	0.256026	0	0	0.242406	2.16743	0.993412	1.27957	gene4618	1.44488	1.20854	1.3684	4.415	4.46476	4.12545	7.0504	6.69819	6.12067	8.15937	7.16779	7.20621	6.64834	7.34263	6.72771	--	--	--	[R]	General function prediction only	PPR repeat family;; PPR repeat;; PPR repeat;; Pentatricopeptide repeat domain;; DYW family of nucleic acid deaminases	Pentatricopeptide repeat-containing protein At3g56550 GN=PCMP-H80 OS=Arabidopsis thaliana (Mouse-ear cress) PE=2 SV=1	R	General function prediction only	PREDICTED: pentatricopeptide repeat-containing protein At3g56550 [Prunus mume]
MSTRG.10235.2	0.314808	0.196239	0.570654	0	0	0	0	0	0	0	0	0	0	0.190012	0	gene9163	6.44267	6.4122	6.72927	9.39112	8.61393	8.94747	16.0292	15.9764	15.5218	16.8579	13.3298	13.6161	10.599	12.574	11.1207	Cellular Component: peroxisome (GO:0005777);; Molecular Function: oxidoreductase activity, acting on single donors with incorporation of molecular oxygen, incorporation of two atoms of oxygen (GO:0016702);; Molecular Function: flavonol synthase activity (GO:0045431);; Biological Process: flavonol biosynthetic process (GO:0051555);; Biological Process: oxidation-reduction process (GO:0055114);;	--	--	[QR]	Secondary metabolites biosynthesis, transport and catabolism;; General function prediction only	non-haem dioxygenase in morphine synthesis N-terminal;; 2OG-Fe(II) oxygenase superfamily	Probable 2-oxoglutarate/Fe(II)-dependent dioxygenase GN=DIOX2 OS=Papaver somniferum (Opium poppy) PE=2 SV=1	Q	Secondary metabolites biosynthesis, transport and catabolism	hypothetical protein PRUPE_ppa008007mg [Prunus persica]
MSTRG.10235.2	0.314808	0.196239	0.570654	0	0	0	0	0	0	0	0	0	0	0.190012	0	gene9162	1.17125	3.38249	3.55332	2.32466	1.95959	1.93532	1.3478	0.212337	0.081606	2.44591	5.55411	4.98748	3.49802	3.10044	2.72143	--	K17907|3.43248e-46|mdm:103445640|K17907 autophagy-related protein 9 | (RefSeq) ATG9; autophagy-related protein 9	--	[R]	General function prediction only	Autophagy protein Apg9	--	S	Function unknown	hypothetical protein [Malus domestica]
MSTRG.10341.38	0.012921	0.686581	0.268842	0	0	0	0	0	0.00015	0	0	0.000236	0	0.011448	0.022447	gene9257	46.841	34.3115	40.0947	22.6851	20.8508	21.6339	17.0968	22.6855	24.3222	15.5446	13.6654	21.0631	28.6784	27.6902	31.0561	--	--	--	--	--	--	--	S	Function unknown	hypothetical protein PRUPE_ppa013836mg [Prunus persica]
MSTRG.10341.38	0.012921	0.686581	0.268842	0	0	0	0	0	0.00015	0	0	0.000236	0	0.011448	0.022447	gene9247	0.925706	2.09443	1.88894	4.44573	3.33272	3.6425	7.85449	7.9439	7.66378	6.34385	7.69698	6.89682	5.48717	5.96698	6.2296	--	--	--	[R]	General function prediction only	PPR repeat family;; PPR repeat;; Pentatricopeptide repeat domain;; PPR repeat;; Tetratricopeptide repeat;; Tetratricopeptide repeat;; Tetratricopeptide repeat	Putative pentatricopeptide repeat-containing protein At1g03510 GN=PCMP-E3 OS=Arabidopsis thaliana (Mouse-ear cress) PE=3 SV=1	R	General function prediction only	PREDICTED: putative pentatricopeptide repeat-containing protein At1g03510 [Pyrus x bretschneideri]
MSTRG.10341.38	0.012921	0.686581	0.268842	0	0	0	0	0	0.00015	0	0	0.000236	0	0.011448	0.022447	gene9258	0.896134	0.651962	0.684678	0.228761	0.102684	0.054079	0.09443	0.044583	0.151386	0.028377	0.087454	0.040026	0.027702	0.177531	0.031858	--	--	--	--	--	--	--	S	Function unknown	hypothetical protein L484_022179 [Morus notabilis]
MSTRG.10341.38	0.012921	0.686581	0.268842	0	0	0	0	0	0.00015	0	0	0.000236	0	0.011448	0.022447	gene9242	2.21519	3.12834	3.41988	2.35869	2.1839	2.57449	1.07228	1.23185	1.06149	0.8155	0.676868	0.667293	1.93764	1.78141	2.28538	--	--	--	--	--	--	--	S	Function unknown	hypothetical protein L484_022194 [Morus notabilis]
MSTRG.10341.38	0.012921	0.686581	0.268842	0	0	0	0	0	0.00015	0	0	0.000236	0	0.011448	0.022447	gene9256	0.239613	0.097478	0.156182	0.600347	0.367142	0.722185	1.54279	1.21811	1.75813	0.782994	1.10147	1.17183	0.836553	0.787058	1.32173	--	--	--	--	--	Family of unknown function (DUF566)	QWRF motif-containing protein 3 GN=QWRF3 OS=Arabidopsis thaliana (Mouse-ear cress) PE=2 SV=1	S	Function unknown	PREDICTED: QWRF motif-containing protein 3 [Prunus mume]
MSTRG.10341.38	0.012921	0.686581	0.268842	0	0	0	0	0	0.00015	0	0	0.000236	0	0.011448	0.022447	gene9241	99.1399	106.322	107.256	86.2136	96.279	95.3298	9.88241	10.3514	8.84524	0.139761	1.06916	0.775589	49.4677	8.44784	8.30067	--	--	--	--	--	--	--	--	--	--
MSTRG.14458.1	4.09367	2.52955	2.53098	1.60017	2.66758	2.46613	1.03839	1.24231	1.29695	1.21077	0.389795	1.49297	1.90904	1.27489	0.85178	gene12819	7.08614	13.464	9.97885	2.85675	0.722962	0.486305	3.47092	2.70995	2.47172	0.15817	0.349287	0.36459	2.86439	2.14501	1.82302	Biological Process: water transport (GO:0006833);; Cellular Component: plant-type vacuole membrane (GO:0009705);; Biological Process: cytokinin-activated signaling pathway (GO:0009736);; Molecular Function: water channel activity (GO:0015250);; Cellular Component: integral component of membrane (GO:0016021);; Cellular Component: central vacuole (GO:0042807);; Biological Process: transmembrane tra…	--	--	[G]	Carbohydrate transport and metabolism	Major intrinsic protein	Aquaporin TIP4-1, N-terminally processed GN=TIP4-1 OS=Arabidopsis thaliana (Mouse-ear cress) PE=2 SV=1	G	Carbohydrate transport and metabolism	tonoplast intrinsic protein, putative [Ricinus communis]
MSTRG.14458.1	4.09367	2.52955	2.53098	1.60017	2.66758	2.46613	1.03839	1.24231	1.29695	1.21077	0.389795	1.49297	1.90904	1.27489	0.85178	gene12820	10.0238	6.40426	7.06337	13.6491	13.6196	13.7504	22.556	26.9549	24.8046	12.9452	11.7337	12.5794	27.2481	27.1308	24.3556	Molecular Function: lactoylglutathione lyase activity (GO:0004462);; Biological Process: carbohydrate metabolic process (GO:0005975);; Cellular Component: chloroplast stroma (GO:0009570);; Cellular Component: stromule (GO:0010319);; Biological Process: methylglyoxal catabolic process to D-lactate via S-lactoyl-glutathione (GO:0019243);; Cellular Component: thylakoid lumen (GO:0031977);; Molecular…	K01759|0|cit:102613371|K01759 lactoylglutathione lyase [EC:4.4.1.5] | (RefSeq) probable lactoylglutathione lyase, chloroplastic	Pyruvate metabolism (ko00620)	[G]	Carbohydrate transport and metabolism	Glyoxalase/Bleomycin resistance protein/Dioxygenase superfamily;; Glyoxalase-like domain;; Glyoxalase/Bleomycin resistance protein/Dioxygenase superfamily	Probable lactoylglutathione lyase, chloroplast (Precursor) GN=At1g67280 OS=Arabidopsis thaliana (Mouse-ear cress) PE=1 SV=1	G	Carbohydrate transport and metabolism	PREDICTED: probable lactoylglutathione lyase, chloroplast [Nelumbo nucifera]
MSTRG.18148.1	2.09583	1.8273	2.13013	0.48692	0.595702	0.763906	0.232272	0.047283	0.449642	0.054777	0	0.05572	0.857659	0.486488	0.46573	gene16068	37.5886	22.1051	24.6118	7.69495	8.72462	16.5972	10.9344	9.61312	7.97298	3.79524	6.07537	4.4103	8.16209	11.3841	11.9748	Molecular Function: structural molecule activity (GO:0005198);; Cellular Component: chloroplast (GO:0009507);;	--	--	--	--	PAP_fibrillin	Probable plastid-lipid-associated protein 11 GN=F6N15.13 OS=Arabidopsis thaliana (Mouse-ear cress) PE=2 SV=1	S	Function unknown	PREDICTED: probable plastid-lipid-associated protein 11-like isoform X1 [Citrus sinensis]
MSTRG.20437.3	0.239651	3.79513	4.01995	0	0.126894	0.117674	0	0	0	0	0	0	0	0	0.745751	gene18113	3.05547	2.78257	2.87772	4.86203	4.48256	5.20752	6.16925	7.22765	8.24362	5.16726	7.26056	8.61405	4.89528	6.29586	6.87638	--	--	--	--	--	--	--	S	Function unknown	hypothetical protein PRUPE_ppa019227mg [Prunus persica]
MSTRG.20437.3	0.239651	3.79513	4.01995	0	0.126894	0.117674	0	0	0	0	0	0	0	0	0.745751	gene18112	1.52373	2.10524	2.08678	4.09319	6.06378	6.28642	6.4285	7.87612	9.57578	3.09727	7.88834	8.25481	3.6032	7.60489	8.72468	Biological Process: activation of MAPKK activity (GO:0000186);; Molecular Function: MAP kinase kinase kinase activity (GO:0004709);; Molecular Function: ATP binding (GO:0005524);;	--	--	[R]	General function prediction only	Protein kinase domain;; Protein tyrosine kinase;; Kinase-like	Serine/threonine-protein kinase Nek2 GN=OsJ_035350 OS=Oryza sativa subsp. japonica (Rice) PE=2 SV=1	T	Signal transduction mechanisms	PREDICTED: serine/threonine-protein kinase Nek2 [Prunus mume]
MSTRG.20437.3	0.239651	3.79513	4.01995	0	0.126894	0.117674	0	0	0	0	0	0	0	0	0.745751	gene18116	8.92957	6.8078	6.29331	4.15825	3.45225	3.3563	0.919835	0.949756	0.983719	0.329731	0.348662	0.584104	5.74235	2.85551	2.02633	--	K08099|3.63401e-123|pper:PRUPE_ppa014909mg|K08099 chlorophyllase [EC:3.1.1.14] | (RefSeq) hypothetical protein	Porphyrin and chlorophyll metabolism (ko00860)	--	--	Chlorophyllase;; Chlorophyllase enzyme;; Alpha/beta hydrolase family;; Platelet-activating factor acetylhydrolase, isoform II	Chlorophyllase-1 GN=F6F9.28 OS=Arabidopsis thaliana (Mouse-ear cress) PE=1 SV=1	H	Coenzyme transport and metabolism	hypothetical protein PRUPE_ppa014909mg [Prunus persica]
MSTRG.12997.16	0.398522	1.0259	0.892508	0.045144	0	0	0	0	0	0.608179	0.442706	0.445274	0	0.433552	0	gene11507	1.27558	0.784141	1.18708	1.70479	1.78354	3.67756	3.32169	2.79692	4.08239	2.95441	3.18891	4.30182	2.70669	2.74789	3.94481	--	--	--	--	--	Domain of unknown function (DUF1985)	--	R	General function prediction only	hypothetical protein CICLE_v10017905mg, partial [Citrus clementina]
MSTRG.12997.16	0.398522	1.0259	0.892508	0.045144	0	0	0	0	0	0.608179	0.442706	0.445274	0	0.433552	0	gene11506	1.63112	1.33896	0.951913	2.53601	2.25918	2.39453	3.56923	3.82832	3.26491	5.11753	3.9828	4.34059	2.5115	5.50159	4.3119	--	--	--	--	--	Ulp1 protease family, C-terminal catalytic domain	Ubiquitin-like-specific protease ESD4 GN=ESD4 OS=Arabidopsis thaliana (Mouse-ear cress) PE=1 SV=1	S	Function unknown	PREDICTED: uncharacterized protein LOC104882098 [Vitis vinifera]
MSTRG.18490.1	0	0.162425	0	0	0.259161	0	2.37735	1.72778	1.81517	1.57601	0.462124	0.872799	1.17672	1.63615	0.883584	gene16406	1.63486	1.24768	1.80132	0.613904	0.563926	0.364998	0.272191	0.193165	0.267516	0.043545	0.264112	0.25246	0.289207	0.322978	0.354215	Molecular Function: beta-galactosidase activity (GO:0004565);; Biological Process: carbohydrate metabolic process (GO:0005975);; Biological Process: polyamine catabolic process (GO:0006598);; Biological Process: plant-type cell wall organization (GO:0009664);; Biological Process: phenylpropanoid metabolic process (GO:0009698);; Biological Process: plant-type cell wall biogenesis (GO:0009832);; Bi…	--	--	[G]	Carbohydrate transport and metabolism	Glycosyl hydrolases family 35;; Galactose binding lectin domain;; Beta-galactosidase;; Beta-galactosidase jelly roll domain;; Glycosyl hydrolases family 2, sugar binding domain	Beta-galactosidase 3 (Precursor) OS=Arabidopsis thaliana (Mouse-ear cress) PE=1 SV=1	G	Carbohydrate transport and metabolism	PREDICTED: beta-galactosidase 3 [Prunus mume]
MSTRG.18490.1	0	0.162425	0	0	0.259161	0	2.37735	1.72778	1.81517	1.57601	0.462124	0.872799	1.17672	1.63615	0.883584	gene16388	254.762	309.597	320.099	332.554	707.962	677.469	1645.56	1988.98	1967.53	9878.03	9558.4	9215.07	955.765	834.753	829.829	--	--	--	--	--	Dehydrin	Dehydrin DHN1 GN=DHN1 OS=Pisum sativum (Garden pea) PE=2 SV=1	--	--	PREDICTED: late embryogenesis abundant protein-like [Nicotiana sylvestris]
MSTRG.18490.1	0	0.162425	0	0	0.259161	0	2.37735	1.72778	1.81517	1.57601	0.462124	0.872799	1.17672	1.63615	0.883584	gene16384	6.87066	3.9866	5.22601	16.1431	14.6709	15.1399	41.695	37.0501	42.8642	54.8412	49.1857	51.3417	26.6764	28.1348	28.1974	Biological Process: MAPK cascade (GO:0000165);; Molecular Function: MAP kinase activity (GO:0004707);; Molecular Function: ATP binding (GO:0005524);; Biological Process: protein phosphorylation (GO:0006468);;	--	--	[T]	Signal transduction mechanisms	Protein kinase domain;; Protein tyrosine kinase;; Lipopolysaccharide kinase (Kdo/WaaP) family	Mitogen-activated protein kinase 7 GN=MPK7 OS=Arabidopsis thaliana (Mouse-ear cress) PE=1 SV=2	T	Signal transduction mechanisms	Mitogen-activated protein kinase 7 [Morus notabilis]
MSTRG.18490.1	0	0.162425	0	0	0.259161	0	2.37735	1.72778	1.81517	1.57601	0.462124	0.872799	1.17672	1.63615	0.883584	gene16403	3.17836	4.39717	3.9987	1.4928	2.39219	2.68798	1.40233	1.26235	1.83147	1.63699	1.60203	1.93851	1.01761	3.83612	3.43337	Molecular Function: iron ion binding (GO:0005506);; Molecular Function: steroid hydroxylase activity (GO:0008395);; Molecular Function: electron carrier activity (GO:0009055);; Biological Process: leaf morphogenesis (GO:0009965);; Biological Process: brassinosteroid biosynthetic process (GO:0016132);; Molecular Function: oxidoreductase activity, acting on paired donors, with incorporation or redu…	K12637|0|pmum:103340160|K12637 3-epi-6-deoxocathasterone 23-monooxygenase [EC:1.14.13.112] | (RefSeq) 3-epi-6-deoxocathasterone 23-monooxygenase	Brassinosteroid biosynthesis (ko00905)	[QI]	Secondary metabolites biosynthesis, transport and catabolism;; Lipid transport and metabolism	Cytochrome P450	3-epi-6-deoxocathasterone 23-monooxygenase OS=Arabidopsis thaliana (Mouse-ear cress) PE=2 SV=3	Q	Secondary metabolites biosynthesis, transport and catabolism	PREDICTED: 3-epi-6-deoxocathasterone 23-monooxygenase [Prunus mume]
MSTRG.18490.1	0	0.162425	0	0	0.259161	0	2.37735	1.72778	1.81517	1.57601	0.462124	0.872799	1.17672	1.63615	0.883584	gene16400	82.9755	93.0806	98.1146	84.5889	89.2027	89.4905	55.4013	46.7851	48.9547	40.6142	45.3703	42.0952	67.7339	68.2165	73.1493	Molecular Function: ubiquitin-protein transferase activity (GO:0004842);; Biological Process: ubiquitin-dependent protein catabolic process (GO:0006511);; Biological Process: response to gibberellin (GO:0009739);; Biological Process: protein ubiquitination (GO:0016567);;	K10688|1.68195e-104|tcc:TCM_000290|K10688 ubiquitin-conjugating enzyme E2 W [EC:2.3.2.25] | (RefSeq) Ubiquitin-conjugating enzyme 16	Ubiquitin mediated proteolysis (ko04120)	[O]	Posttranslational modification, protein turnover, chaperones	Ubiquitin-conjugating enzyme;; Prokaryotic E2 family B;; RWD domain	Probable ubiquitin-conjugating enzyme E2 16 GN=UBC16 OS=Arabidopsis thaliana (Mouse-ear cress) PE=2 SV=1	O	Posttranslational modification, protein turnover, chaperones	hypothetical protein JCGZ_08281 [Jatropha curcas]
MSTRG.18490.1	0	0.162425	0	0	0.259161	0	2.37735	1.72778	1.81517	1.57601	0.462124	0.872799	1.17672	1.63615	0.883584	gene16392	13.864	14.6383	12.8638	22.1836	24.5891	22.5899	40.1359	41.3365	39.3426	51.5804	51.389	52.6324	34.7329	32.6008	37.6647	--	--	--	[M]	Cell wall/membrane/envelope biogenesis	Glycosyl transferases group 1;; Glycosyl transferases group 1;; Glycosyl transferases group 1	--	M	Cell wall/membrane/envelope biogenesis	Lipopolysaccharide core biosynthesis mannosyltransferase lpsB [Morus notabilis]
MSTRG.18490.1	0	0.162425	0	0	0.259161	0	2.37735	1.72778	1.81517	1.57601	0.462124	0.872799	1.17672	1.63615	0.883584	gene16394	9.97335	9.70097	7.55302	4.895	3.7173	2.9714	1.21332	1.17276	1.00794	0.873729	0.319155	0.388163	1.50925	3.07489	2.53543	Molecular Function: peroxidase activity (GO:0004601);; Biological Process: response to oxidative stress (GO:0006979);; Molecular Function: heme binding (GO:0020037);; Molecular Function: metal ion binding (GO:0046872);; Biological Process: oxidation-reduction process (GO:0055114);;	K00430|0|cic:CICLE_v10026054mg|K00430 peroxidase [EC:1.11.1.7] | (RefSeq) hypothetical protein	Phenylpropanoid biosynthesis (ko00940)	--	--	Peroxidase	Peroxidase 72 (Precursor) OS=Arabidopsis thaliana (Mouse-ear cress) PE=1 SV=1	G	Carbohydrate transport and metabolism	hypothetical protein CICLE_v10026054mg [Citrus clementina]
MSTRG.18490.1	0	0.162425	0	0	0.259161	0	2.37735	1.72778	1.81517	1.57601	0.462124	0.872799	1.17672	1.63615	0.883584	gene16390	3.2328	2.57419	2.83686	9.38969	7.42266	8.46923	19.3214	16.1062	17.1564	15.445	16.8032	16.8592	16.2404	18.8009	17.1318	--	--	--	[R]	General function prediction only	PPR repeat family;; PPR repeat;; Pentatricopeptide repeat domain;; PPR repeat;; DYW family of nucleic acid deaminases;; Tetratricopeptide repeat	Pentatricopeptide repeat-containing protein At5g44230 GN=PCMP-H17 OS=Arabidopsis thaliana (Mouse-ear cress) PE=2 SV=1	R	General function prediction only	hypothetical protein PRUPE_ppa002597mg [Prunus persica]
MSTRG.18490.1	0	0.162425	0	0	0.259161	0	2.37735	1.72778	1.81517	1.57601	0.462124	0.872799	1.17672	1.63615	0.883584	gene16419	3.57929	6.27652	6.03824	1.28815	2.62185	2.49696	2.02861	4.58297	2.77979	1.83636	2.36815	2.00011	2.85893	4.37387	3.13501	Molecular Function: oxidoreductase activity (GO:0016491);; Biological Process: oxidation-reduction process (GO:0055114);;	--	--	[H]	Coenzyme transport and metabolism	FAD dependent oxidoreductase;; NAD(P)-binding Rossmann-like domain;; Thi4 family;; FAD dependent oxidoreductase;; FAD binding domain;; Flavin containing amine oxidoreductase;; Pyridine nucleotide-disulphide oxidoreductase;; Glucose inhibited division protein A;; Tryptophan halogenase;; FAD binding domain	Prolycopene isomerase, chloroplastic (Precursor) GN=F4H5.10 OS=Arabidopsis thaliana (Mouse-ear cress) PE=2 SV=2	Q	Secondary metabolites biosynthesis, transport and catabolism	FAD/NAD(P)-binding oxidoreductase family protein [Theobroma cacao]
MSTRG.4066.2	0.848873	0.707562	1.47352	0.971853	1.64874	1.71069	0	0	0.050081	0.051033	1.51578	0.041966	0.818588	0.567473	0.837621	gene3633	4.28646	2.99676	2.3926	5.18286	5.76923	5.04049	8.02003	7.94794	7.25742	8.47656	6.95335	6.30438	6.68653	9.13031	9.68537	Biological Process: mitotic G2 phase (GO:0000085);; Biological Process: mRNA splicing, via spliceosome (GO:0000398);; Biological Process: karyogamy (GO:0000741);; Biological Process: RNA methylation (GO:0001510);; Cellular Component: intracellular (GO:0005622);; Biological Process: mRNA export from nucleus (GO:0006406);; Biological Process: protein import into nucleus (GO:0006606);; Biological Pr…	K14557|0|pper:PRUPE_ppa018565mg|K14557 U3 small nucleolar RNA-associated protein 6 | (RefSeq) hypothetical protein	Ribosome biogenesis in eukaryotes (ko03008)	[R]	General function prediction only	U3 small nucleolar RNA-associated protein 6;; Tetratricopeptide repeat	--	A	RNA processing and modification	U3 small nucleolar RNA-associated protein 6-like protein [Morus notabilis]
MSTRG.4066.2	0.848873	0.707562	1.47352	0.971853	1.64874	1.71069	0	0	0.050081	0.051033	1.51578	0.041966	0.818588	0.567473	0.837621	gene3639	6.86108	3.57139	3.41451	3.79324	2.33277	3.53688	1.23257	1.19914	1.61016	1.13583	0.904989	0.360878	3.36802	1.45006	1.39938	Molecular Function: transferase activity, transferring acyl groups other than amino-acyl groups (GO:0016747);;	K15400|0|cit:102606780|K15400 omega-hydroxypalmitate O-feruloyl transferase [EC:2.3.1.188] | (RefSeq) omega-hydroxypalmitate O-feruloyl transferase	Cutin, suberine and wax biosynthesis (ko00073)	--	--	Transferase family	Omega-hydroxypalmitate O-feruloyl transferase GN=MEE6.11 OS=Arabidopsis thaliana (Mouse-ear cress) PE=1 SV=1	S	Function unknown	hypothetical protein CISIN_1g012689mg [Citrus sinensis]
MSTRG.4052.4	0	0	0	0	0	0	2.59615	1.95708	0.427851	0	1.84273	3.58675	1.02312	0	0	gene3607	12.2911	8.96743	12.8407	20.8191	17.2928	18.7376	32.2452	29.3006	24.2872	40.0148	33.974	35.9716	26.566	28.4185	27.0824	Molecular Function: protein serine/threonine kinase activity (GO:0004674);; Molecular Function: calcium ion binding (GO:0005509);; Molecular Function: ATP binding (GO:0005524);; Cellular Component: plasma membrane (GO:0005886);; Biological Process: protein phosphorylation (GO:0006468);;	--	--	[T]	Signal transduction mechanisms	Protein kinase domain;; Protein tyrosine kinase	CDPK-related kinase 5 GN=T20E23.130 OS=Arabidopsis thaliana (Mouse-ear cress) PE=2 SV=1	T	Signal transduction mechanisms	PREDICTED: CDPK-related kinase 5 [Vitis vinifera]
MSTRG.4052.4	0	0	0	0	0	0	2.59615	1.95708	0.427851	0	1.84273	3.58675	1.02312	0	0	gene3605	82.3107	104.491	108.429	33.6498	49.7798	46.8688	34.3054	40.0654	38.7453	24.5115	26.8656	29.3212	24.5822	47.053	43.1001	Molecular Function: oxidoreductase activity (GO:0016491);; Biological Process: oxidation-reduction process (GO:0055114);;	--	--	[I]	Lipid transport and metabolism	--	--	Q	Secondary metabolites biosynthesis, transport and catabolism	NAD(P)-binding Rossmann-fold superfamily protein [Theobroma cacao]
MSTRG.21000.11	0	0	0	0	0	0	0.059524	0.219577	0.147048	0	0.099304	0.187495	0.098925	0.079611	0	gene18618	12.2298	14.5951	14.6694	22.4757	20.137	20.2208	34.2412	25.8077	34.0857	20.081	27.9969	29.0664	13.0557	28.7352	23.0016	Molecular Function: GTP binding (GO:0005525);; Cellular Component: nucleus (GO:0005634);; Cellular Component: vacuole (GO:0005773);; Cellular Component: plasma membrane (GO:0005886);; Biological Process: small GTPase mediated signal transduction (GO:0007264);;	--	--	[R]	General function prediction only	ADP-ribosylation factor family;; Ras family;; Miro-like protein;; Gtr1/RagA G protein conserved region;; 50S ribosome-binding GTPase;; Signal recognition particle receptor beta subunit;; Elongation factor Tu GTP binding domain	ADP-ribosylation factor 1 GN=ARF1 OS=Brassica rapa subsp. pekinensis (Chinese cabbage) PE=2 SV=3	U	Intracellular trafficking, secretion, and vesicular transport	hypothetical protein JCGZ_16342 [Jatropha curcas]
MSTRG.20922.1	0.821119	0.133238	1.04917	0	0	0	0	0	0	0	0.735212	0.700928	1.42022	0	0	gene18547	8.15896	7.05448	6.41543	1.81023	1.58461	1.59266	0.631917	0.484001	0.715651	0.518799	0.528235	0.672319	0.825022	0.899661	1.1983	Molecular Function: protein serine/threonine kinase activity (GO:0004674);; Molecular Function: ATP binding (GO:0005524);; Biological Process: protein phosphorylation (GO:0006468);;	--	--	[T]	Signal transduction mechanisms	Protein kinase domain;; Protein tyrosine kinase	Probable receptor-like serine/threonine-protein kinase At4g34500 GN=At4g34500 OS=Arabidopsis thaliana (Mouse-ear cress) PE=2 SV=1	T	Signal transduction mechanisms	hypothetical protein JCGZ_10088 [Jatropha curcas]
MSTRG.20922.1	0.821119	0.133238	1.04917	0	0	0	0	0	0	0	0.735212	0.700928	1.42022	0	0	gene18549	54.283	26.1648	49.3086	12.575	32.4637	22.3844	11.9425	11.8327	14.2897	16.0876	15.9425	10.185	19.181	28.5297	15.1647	--	--	--	--	--	--	Uncharacterized protein At1g01500 GN=At1g01500 OS=Arabidopsis thaliana (Mouse-ear cress) PE=2 SV=1	S	Function unknown	hypothetical protein L484_027436 [Morus notabilis]
MSTRG.1404.3	1.63465	1.91123	2.41446	0.622018	0.614233	0.55292	0.141377	0.161252	0.687946	0	0.321128	0.145602	0.518694	1.05855	0.714394	gene1327	30.0418	35.6226	31.8518	33.7353	32.243	32.5617	17.8471	16.2548	19.081	8.65137	9.8134	9.33775	23.8837	20.0049	20.9215	--	--	--	--	--	Helix-loop-helix DNA-binding domain	Transcription factor bHLH115 GN=F23H24.8 OS=Arabidopsis thaliana (Mouse-ear cress) PE=2 SV=1	K	Transcription	PREDICTED: transcription factor ILR3-like [Prunus mume]
MSTRG.7999.2	3.81857	2.24279	1.05974	0.096144	0.076343	0.016032	0.066501	0.057812	0	0.018053	0.00483	0.000382	0.056556	0.029397	0.037472	gene7115	5.61597	6.51536	6.86507	12.3629	14.1103	12.3251	15.1289	16.2647	17.1651	19.2868	16.5921	20.2205	15.4331	12.5755	15.3819	--	--	--	--	--	Methyl-CpG binding domain	Methyl-CpG-binding domain-containing protein 13 GN=MBD13 OS=Arabidopsis thaliana (Mouse-ear cress) PE=2 SV=1	K	Transcription	PREDICTED: methyl-CpG-binding domain-containing protein 13 isoform X1 [Prunus mume]
MSTRG.7999.2	3.81857	2.24279	1.05974	0.096144	0.076343	0.016032	0.066501	0.057812	0	0.018053	0.00483	0.000382	0.056556	0.029397	0.037472	gene7132	58.7657	66.8907	65.229	35.5838	63.0652	42.1425	31.4618	24.8757	21.2873	28.7202	27.6297	33.7996	28.124	33.7089	35.1984	--	--	--	--	--	Protein of unknown function (DUF4005);; IQ calmodulin-binding motif	--	S	Function unknown	Protein IQ-DOMAIN 14 [Morus notabilis]
MSTRG.7999.2	3.81857	2.24279	1.05974	0.096144	0.076343	0.016032	0.066501	0.057812	0	0.018053	0.00483	0.000382	0.056556	0.029397	0.037472	gene7135	0.110063	0.182966	0.149262	2.0648	0.657011	0.804675	0.720752	0.907719	3.54457	0.632807	0.846034	3.51658	0.261056	0.3908	0.641759	Molecular Function: methyltransferase activity (GO:0008168);; Biological Process: methylation (GO:0032259);;	--	--	--	--	Putative S-adenosyl-L-methionine-dependent methyltransferase;; Cytochrome P450;; Methyltransferase domain	Probable methyltransferase PMT16 GN=At2g45750 OS=Arabidopsis thaliana (Mouse-ear cress) PE=3 SV=1	R	General function prediction only	PREDICTED: probable methyltransferase PMT16 [Malus domestica]
MSTRG.7999.2	3.81857	2.24279	1.05974	0.096144	0.076343	0.016032	0.066501	0.057812	0	0.018053	0.00483	0.000382	0.056556	0.029397	0.037472	gene7125	1.01073	0.746259	1.0889	0.669981	1.0372	0.964143	4.01488	2.50994	2.92717	4.04727	4.13546	5.17678	2.12673	1.56172	1.01969	Molecular Function: phosphatidylethanolamine binding (GO:0008429);; Biological Process: flower development (GO:0009908);; Biological Process: vegetative to reproductive phase transition of meristem (GO:0010228);;	--	--	[R]	General function prediction only	Phosphatidylethanolamine-binding protein	CEN-like protein 1 GN=CET1 OS=Nicotiana tabacum (Common tobacco) PE=2 SV=1	R	General function prediction only	terminal flower 1b [Vigna unguiculata]
MSTRG.7999.2	3.81857	2.24279	1.05974	0.096144	0.076343	0.016032	0.066501	0.057812	0	0.018053	0.00483	0.000382	0.056556	0.029397	0.037472	gene7110	0.179568	0.318079	0.146198	0.619505	0.671553	0.77529	1.32552	1.29407	1.29395	1.52823	1.1301	1.34533	1.22922	0.967716	1.03112	--	--	--	[R]	General function prediction only	PPR repeat;; PPR repeat family;; Pentatricopeptide repeat domain;; PPR repeat;; Tetratricopeptide repeat	Pentatricopeptide repeat-containing protein At3g29230 GN=PCMP-E27 OS=Arabidopsis thaliana (Mouse-ear cress) PE=2 SV=1	R	General function prediction only	PREDICTED: pentatricopeptide repeat-containing protein At3g29230-like [Prunus mume]
MSTRG.10311.1	7.72129	9.31137	9.10576	0.895607	1.06909	1.58295	0.214641	0.080313	0.511062	0.27501	0	0	0	1.84422	0.965666	gene9216	258.409	153.499	184.462	170.249	89.939	85.7308	9.90039	5.59033	6.62169	2.75771	7.40547	6.19886	56.3906	42.5411	36.0331	--	--	--	--	--	Protein of unknown function (DUF2835)	--	S	Function unknown	--
MSTRG.10311.1	7.72129	9.31137	9.10576	0.895607	1.06909	1.58295	0.214641	0.080313	0.511062	0.27501	0	0	0	1.84422	0.965666	gene9215	25.6761	25.1417	26.9285	14.4917	12.5649	10.3639	10.4756	10.6866	10.2496	8.31879	5.52703	5.77599	6.98653	7.8678	7.82306	--	--	--	[GC]	Carbohydrate transport and metabolism;; Energy production and conversion	UDP-glucoronosyl and UDP-glucosyl transferase	7-deoxyloganetin glucosyltransferase GN=UGT85A24 OS=Gardenia jasminoides (Cape jasmine) PE=1 SV=1	G	Carbohydrate transport and metabolism	PREDICTED: UDP-glycosyltransferase 85A5-like isoform X2 [Prunus mume]
MSTRG.21000.64	0	0	0	0.612713	0.350058	0.306129	0.189511	0.169742	0.215254	0.179473	0.128889	0.174997	0.10258	0.212774	0.157217	gene18618	12.2298	14.5951	14.6694	22.4757	20.137	20.2208	34.2412	25.8077	34.0857	20.081	27.9969	29.0664	13.0557	28.7352	23.0016	Molecular Function: GTP binding (GO:0005525);; Cellular Component: nucleus (GO:0005634);; Cellular Component: vacuole (GO:0005773);; Cellular Component: plasma membrane (GO:0005886);; Biological Process: small GTPase mediated signal transduction (GO:0007264);;	--	--	[R]	General function prediction only	ADP-ribosylation factor family;; Ras family;; Miro-like protein;; Gtr1/RagA G protein conserved region;; 50S ribosome-binding GTPase;; Signal recognition particle receptor beta subunit;; Elongation factor Tu GTP binding domain	ADP-ribosylation factor 1 GN=ARF1 OS=Brassica rapa subsp. pekinensis (Chinese cabbage) PE=2 SV=3	U	Intracellular trafficking, secretion, and vesicular transport	hypothetical protein JCGZ_16342 [Jatropha curcas]
MSTRG.22804.1	0	0	0.010126	2.12193	2.07195	0.937994	1.72055	2.33082	1.66524	0.929734	2.99553	1.89059	1.42242	1.2505	1.30882	gene20254	15.4585	15.5675	15.0395	27.4898	26.7722	26.9908	55.1581	52.1776	48.5271	39.614	42.9741	51.2644	37.0913	38.197	36.8985	Cellular Component: cytoplasm (GO:0005737);; Molecular Function: RNA methyltransferase activity (GO:0008173);; Biological Process: tRNA methylation (GO:0030488);; Molecular Function: iron-sulfur cluster binding (GO:0051536);; Biological Process: rRNA base methylation (GO:0070475);;	K06941|0|pper:PRUPE_ppa005498mg|K06941 23S rRNA (adenine2503-C2)-methyltransferase [EC:2.1.1.192] | (RefSeq) hypothetical protein	--	--	--	Radical SAM superfamily;; 4Fe-4S single cluster domain	--	R	General function prediction only	hypothetical protein PRUPE_ppa005498mg [Prunus persica]
MSTRG.22804.1	0	0	0.010126	2.12193	2.07195	0.937994	1.72055	2.33082	1.66524	0.929734	2.99553	1.89059	1.42242	1.2505	1.30882	gene20246	60.327	57.5272	63.8232	18.8824	18.0647	18.3495	34.5996	23.7771	31.0158	50.7362	52.0106	57.0508	16.1736	22.9297	15.3887	--	K01673|2.82097e-157|tcc:TCM_010364|K01673 carbonic anhydrase [EC:4.2.1.1] | (RefSeq) Carbonic anhydrase 2, CA2 isoform 1	Nitrogen metabolism (ko00910)	[P]	Inorganic ion transport and metabolism	Carbonic anhydrase	Carbonic anhydrase, chloroplastic (Precursor) OS=Nicotiana tabacum (Common tobacco) PE=2 SV=1	P	Inorganic ion transport and metabolism	Carbonic anhydrase 2, CA2 isoform 1 [Theobroma cacao]
MSTRG.19604.4	0.691352	0.498112	0.506513	0	0.366753	0.198446	0	0	0	0	0	0	0.210712	0.403912	0.433785	gene17358	6.34912	6.2048	4.92243	9.60772	7.17912	8.01456	15.0414	17.422	15.4452	36.7609	22.5777	21.2782	10.0706	5.48496	6.74091	Molecular Function: enzyme inhibitor activity (GO:0004857);; Cellular Component: cell wall (GO:0005618);; Molecular Function: pectinesterase activity (GO:0030599);; Biological Process: cell wall modification (GO:0042545);; Biological Process: negative regulation of catalytic activity (GO:0043086);; Molecular Function: aspartyl esterase activity (GO:0045330);; Biological Process: pectin catabolic …	--	--	--	--	Pectinesterase;; Plant invertase/pectin methylesterase inhibitor	Pectinesterase 51 (Precursor) GN=F17I14.50 OS=Arabidopsis thaliana (Mouse-ear cress) PE=2 SV=1	R	General function prediction only	putative pectinesterase/pectinesterase inhibitor 51 [Morus notabilis]
MSTRG.24332.2	0.808727	1.8797	1.2033	0.353784	0.472715	0.069994	0.270592	0.458103	0.358482	1.30774	1.33257	1.98144	0.000275	0.225567	0.514606	gene21520	1.25338	0.567227	1.02666	2.41257	4.9578	3.74395	6.48471	10.0048	5.40089	7.8102	10.7915	11.8051	6.00473	6.55197	6.78844	Molecular Function: nucleotide binding (GO:0000166);; Biological Process: mitotic cell cycle (GO:0000278);; Biological Process: regulation of transcription, DNA-templated (GO:0006355);; Biological Process: post-embryonic development (GO:0009791);; Molecular Function: ATPase activity (GO:0016887);; Biological Process: posttranscriptional gene silencing by RNA (GO:0035194);; Biological Process: pro…	--	--	[O]	Posttranslational modification, protein turnover, chaperones	ATPase family associated with various cellular activities (AAA)	Cell division control protein 48 homolog C GN=F4P13.15 OS=Arabidopsis thaliana (Mouse-ear cress) PE=2 SV=2	O	Posttranslational modification, protein turnover, chaperones	hypothetical protein M569_00793, partial [Genlisea aurea]
MSTRG.24332.2	0.808727	1.8797	1.2033	0.353784	0.472715	0.069994	0.270592	0.458103	0.358482	1.30774	1.33257	1.98144	0.000275	0.225567	0.514606	gene21519	1.76799	3.09259	3.07231	8.04805	9.95059	11.3287	14.9847	14.003	16.4351	26.295	35.2437	34.8907	10.408	13.9717	14.064	--	--	--	--	--	--	--	R	General function prediction only	PREDICTED: BTB/POZ domain-containing protein POB1-like [Citrus sinensis]
MSTRG.17696.1	0.294277	0.274967	0.486886	0.4512	3.78151	3.37804	4.98617	8.18357	5.96949	6.04006	10.148	10.2094	1.81452	2.45065	1.9644	gene15596	58.628	49.072	52.3091	23.3095	19.6048	18.7044	25.2437	27.8011	28.5599	28.2311	24.6664	21.8791	17.7718	20.1459	20.6501	Molecular Function: translation initiation factor activity (GO:0003743);; Biological Process: translational initiation (GO:0006413);;	K03236|2.44961e-64|gmx:100777129|K03236 translation initiation factor 1A | (RefSeq) eukaryotic translation initiation factor 1A-like	RNA transport (ko03013)	[J]	Translation, ribosomal structure and biogenesis	Translation initiation factor 1A / IF-1	Eukaryotic translation initiation factor 1A OS=Onobrychis viciifolia (Common sainfoin) PE=2 SV=2	J	Translation, ribosomal structure and biogenesis	PREDICTED: eukaryotic translation initiation factor 1A-like [Glycine max]
MSTRG.17696.1	0.294277	0.274967	0.486886	0.4512	3.78151	3.37804	4.98617	8.18357	5.96949	6.04006	10.148	10.2094	1.81452	2.45065	1.9644	gene15602	1.40047	1.7652	1.77628	1.9934	2.12951	1.95496	5.56746	3.738	4.61816	4.7652	3.37636	3.26246	3.05342	2.92821	4.85341	Molecular Function: 3-oxo-5-alpha-steroid 4-dehydrogenase activity (GO:0003865);; Cellular Component: cytoplasm (GO:0005737);; Biological Process: response to light stimulus (GO:0009416);; Molecular Function: sterol 5-alpha reductase activity (GO:0009917);; Biological Process: brassinosteroid homeostasis (GO:0010268);; Cellular Component: integral component of membrane (GO:0016021);; Biological P…	K09591|2.36467e-109|pxb:103959591|K09591 steroid 5-alpha-reductase [EC:1.3.1.22] | (RefSeq) steroid 5-alpha-reductase DET2	Brassinosteroid biosynthesis (ko00905)	[I]	Lipid transport and metabolism	3-oxo-5-alpha-steroid 4-dehydrogenase;; Phospholipid methyltransferase	Steroid 5-alpha-reductase DET2 GN=DET2 OS=Gossypium hirsutum (Upland cotton) PE=1 SV=1	I	Lipid transport and metabolism	PREDICTED: steroid 5-alpha-reductase DET2 [Pyrus x bretschneideri]
MSTRG.17696.1	0.294277	0.274967	0.486886	0.4512	3.78151	3.37804	4.98617	8.18357	5.96949	6.04006	10.148	10.2094	1.81452	2.45065	1.9644	gene15604	6.85341	10.1402	10.8277	408.038	397.339	387.134	260.403	258.236	245.271	89.3546	99.9115	107.819	292.742	227.315	218.237	Biological Process: response to stress (GO:0006950);; Biological Process: response to temperature stimulus (GO:0009266);; Biological Process: cellular process (GO:0009987);; Biological Process: single-organism process (GO:0044699);;	--	--	--	--	BAG domain	BAG family molecular chaperone regulator 6 GN=T3F17.11 OS=Arabidopsis thaliana (Mouse-ear cress) PE=1 SV=1	T	Signal transduction mechanisms	PREDICTED: BAG family molecular chaperone regulator 6 [Prunus mume]
MSTRG.6628.1	5.1673	5.63405	7.57015	6.16321	9.173	8.95704	2.11315	1.55063	2.14008	1.05631	2.29501	1.3201	4.68075	2.38753	3.58157	gene5877	5.01154	1.8752	2.42241	1.19936	1.35104	2.09604	0.403706	0.339363	0.314119	0.317283	0.084694	0.149623	1.26629	1.06455	1.29975	Molecular Function: transferase activity, transferring glycosyl groups (GO:0016757);;	--	--	[GC]	Carbohydrate transport and metabolism;; Energy production and conversion	--	Beta-D-glucosyl crocetin beta-1,6-glucosyltransferase GN=UGT94E5 OS=Gardenia jasminoides (Cape jasmine) PE=1 SV=1	CG	Energy production and conversion;; Carbohydrate transport and metabolism	PREDICTED: cyanidin-3-O-glucoside 2-O-glucuronosyltransferase-like [Prunus mume]
MSTRG.6628.1	5.1673	5.63405	7.57015	6.16321	9.173	8.95704	2.11315	1.55063	2.14008	1.05631	2.29501	1.3201	4.68075	2.38753	3.58157	gene5881	56.6744	51.0114	52.1109	36.9384	32.7149	29.6363	13.3746	12.4836	11.0922	1.77126	1.57012	1.93508	21.0634	16.2428	13.4798	Molecular Function: transferase activity, transferring hexosyl groups (GO:0016758);;	--	--	[GC]	Carbohydrate transport and metabolism;; Energy production and conversion	UDP-glucoronosyl and UDP-glucosyl transferase;; Glycosyl transferase family 1	Beta-D-glucosyl crocetin beta-1,6-glucosyltransferase GN=UGT94E5 OS=Gardenia jasminoides (Cape jasmine) PE=1 SV=1	CG	Energy production and conversion;; Carbohydrate transport and metabolism	hypothetical protein EUGRSUZ_J01015, partial [Eucalyptus grandis]
MSTRG.6628.1	5.1673	5.63405	7.57015	6.16321	9.173	8.95704	2.11315	1.55063	2.14008	1.05631	2.29501	1.3201	4.68075	2.38753	3.58157	gene5876	91.3959	81.5032	76.7935	33.2943	41.7481	41.6909	24.9772	23.5283	23.4186	22.4531	19.0656	15.2697	37.6182	24.1501	23.9715	--	--	--	[GC]	Carbohydrate transport and metabolism;; Energy production and conversion	UDP-glucoronosyl and UDP-glucosyl transferase	Beta-D-glucosyl crocetin beta-1,6-glucosyltransferase GN=UGT94E5 OS=Gardenia jasminoides (Cape jasmine) PE=1 SV=1	CG	Energy production and conversion;; Carbohydrate transport and metabolism	hypothetical protein EUGRSUZ_J01015, partial [Eucalyptus grandis]
MSTRG.6628.1	5.1673	5.63405	7.57015	6.16321	9.173	8.95704	2.11315	1.55063	2.14008	1.05631	2.29501	1.3201	4.68075	2.38753	3.58157	gene5892	1.00628	0.499278	0.168957	1.31082	1.19649	0.877924	2.91505	4.23574	3.72521	2.34434	2.85502	2.62071	3.89221	2.88272	2.02273	--	--	--	--	--	Transferase family	BAHD acyltransferase At5g47980 GN=BAHD1 OS=Arabidopsis thaliana (Mouse-ear cress) PE=2 SV=1	S	Function unknown	PREDICTED: BAHD acyltransferase At5g47980-like [Prunus mume]
MSTRG.25280.9	0.800695	0.889917	0.907385	1.5921	2.44243	2.53376	2.78857	2.50852	2.45153	3.17297	4.30713	5.11949	1.89343	2.73945	2.4367	gene22444	24.8425	28.4962	25.7774	20.7968	18.227	18.8142	7.29307	7.36461	6.76318	0.6846	1.0573	1.26905	10.5003	20.3914	21.1674	Molecular Function: nucleotide binding (GO:0000166);; Molecular Function: nucleic acid binding (GO:0003676);; Molecular Function: Rho guanyl-nucleotide exchange factor activity (GO:0005089);; Molecular Function: oxidoreductase activity, acting on paired donors, with incorporation or reduction of molecular oxygen, 2-oxoglutarate as one donor, and incorporation of one atom each of oxygen into both …	--	--	--	--	PRONE (Plant-specific Rop nucleotide exchanger)	Rop guanine nucleotide exchange factor 14 GN=ROPGEF14 OS=Arabidopsis thaliana (Mouse-ear cress) PE=1 SV=1	R	General function prediction only	RHO guanyl-nucleotide exchange factor 14 isoform 1 [Theobroma cacao]
MSTRG.25280.9	0.800695	0.889917	0.907385	1.5921	2.44243	2.53376	2.78857	2.50852	2.45153	3.17297	4.30713	5.11949	1.89343	2.73945	2.4367	gene22431	1.84289	1.19991	1.90846	3.65934	4.13994	3.46052	8.53275	8.10417	7.98104	8.51052	11.1471	10.6258	4.92002	7.76724	8.47648	--	--	--	--	--	Development and cell death domain;; Kelch motif;; Kelch motif;; Galactose oxidase, central domain;; Kelch motif;; Galactose oxidase, central domain	B2 protein OS=Daucus carota (Wild carrot) PE=2 SV=1	R	General function prediction only	Kelch-like protein diablo [Morus notabilis]
MSTRG.25280.9	0.800695	0.889917	0.907385	1.5921	2.44243	2.53376	2.78857	2.50852	2.45153	3.17297	4.30713	5.11949	1.89343	2.73945	2.4367	gene22447	136.035	76.9143	78.879	67.3149	45.1146	44.4883	47.9423	38.2995	39.8981	50.6772	36.979	38.7078	53.9458	41.2646	42.1937	Molecular Function: ATP binding (GO:0005524);; Biological Process: response to stress (GO:0006950);; Molecular Function: 2-alkenal reductase [NAD(P)] activity (GO:0032440);; Biological Process: oxidation-reduction process (GO:0055114);;	--	--	[O]	Posttranslational modification, protein turnover, chaperones	Hsp70 protein;; NAD-specific glutamate dehydrogenase	Heat shock cognate 70 kDa protein 2 GN=HSC-2 OS=Solanum lycopersicum (Tomato) PE=1 SV=1	O	Posttranslational modification, protein turnover, chaperones	heat shock protein, putative [Ricinus communis]
MSTRG.25280.9	0.800695	0.889917	0.907385	1.5921	2.44243	2.53376	2.78857	2.50852	2.45153	3.17297	4.30713	5.11949	1.89343	2.73945	2.4367	gene22440	0.549961	0.444543	0.640304	0	0.007974	0.208646	4.83255	6.45321	5.79038	5.0187	5.99603	6.17251	1.25328	1.69779	2.00577	--	--	--	--	--	--	--	S	Function unknown	PREDICTED: uncharacterized protein LOC103336688 [Prunus mume]
MSTRG.25280.9	0.800695	0.889917	0.907385	1.5921	2.44243	2.53376	2.78857	2.50852	2.45153	3.17297	4.30713	5.11949	1.89343	2.73945	2.4367	gene22454	7.85436	8.78444	9.22207	2.88259	2.2273	2.44779	0.484527	0.370581	0.600139	0.245928	0.076487	0.374493	0.69888	1.27523	1.3787	Molecular Function: protochlorophyllide reductase activity (GO:0016630);; Biological Process: oxidation-reduction process (GO:0055114);;	--	--	[Q]	Secondary metabolites biosynthesis, transport and catabolism	short chain dehydrogenase;; KR domain;; NAD dependent epimerase/dehydratase family	Short-chain dehydrogenase TIC 32, chloroplastic GN=TIC32 OS=Pisum sativum (Garden pea) PE=1 SV=1	Q	Secondary metabolites biosynthesis, transport and catabolism	hypothetical protein PRUPE_ppa008709mg [Prunus persica]
MSTRG.25280.9	0.800695	0.889917	0.907385	1.5921	2.44243	2.53376	2.78857	2.50852	2.45153	3.17297	4.30713	5.11949	1.89343	2.73945	2.4367	gene22432	1.00495	1.51927	2.22362	1.53976	0.549195	1.1123	0.851472	0.836077	0.650808	0.941339	1.1368	1.21607	0.973672	2.22246	1.51278	Biological Process: transport (GO:0006810);; Cellular Component: integral component of membrane (GO:0016021);;	--	--	[I]	Lipid transport and metabolism	CRAL/TRIO domain;; CRAL/TRIO, N-terminal domain	Patellin-6 GN=PATL6 OS=Arabidopsis thaliana (Mouse-ear cress) PE=2 SV=1	I	Lipid transport and metabolism	PREDICTED: patellin-6 [Vitis vinifera]
MSTRG.25280.9	0.800695	0.889917	0.907385	1.5921	2.44243	2.53376	2.78857	2.50852	2.45153	3.17297	4.30713	5.11949	1.89343	2.73945	2.4367	gene22427	18.784	8.16055	10.3745	6.89957	8.19609	8.06355	4.68067	5.32995	3.60942	0.782046	1.48967	0.938988	13.6221	8.83906	10.1274	Cellular Component: peroxisome (GO:0005777);;	--	--	[V]	Defense mechanisms	Macrophage migration inhibitory factor (MIF)	--	V	Defense mechanisms	hypothetical protein L484_009496 [Morus notabilis]
MSTRG.2894.1	0.086868	0.632534	0.300762	0.175646	0.353422	0.988716	2.62307	3.04655	2.04689	1.65962	2.36117	2.90829	0.80483	1.25322	1.58065	gene2642	2.49138	5.35388	6.84627	2.81589	1.21626	0.857422	2.78363	1.80875	1.84922	0.306752	0.06772	0.219265	0.514293	2.67482	1.25248	--	--	--	[R]	General function prediction only	Ankyrin repeats (many copies);; Ankyrin repeats (3 copies);; Ankyrin repeat;; Ankyrin repeats (many copies);; Ankyrin repeat	Ankyrin repeat-containing protein At3g12360 GN=At3g12360 OS=Arabidopsis thaliana (Mouse-ear cress) PE=2 SV=1	R	General function prediction only	Ankyrin repeat-containing protein [Morus notabilis]
MSTRG.4711.1	0.816437	0.706814	0.629692	3.40908	2.31297	2.49862	4.0322	4.16144	4.40425	3.87452	5.14707	4.83719	3.37666	4.6804	3.78091	gene4210	1.93726	1.91682	1.55258	2.61624	2.60177	2.97242	6.72992	10.1977	7.99563	7.02308	11.3489	12.8831	3.52727	6.02095	5.79922	--	--	--	--	--	Transferase family	Uncharacterized acetyltransferase At3g50280 GN=At3g50280 OS=Arabidopsis thaliana (Mouse-ear cress) PE=3 SV=1	S	Function unknown	hypothetical protein PRUPE_ppa005635mg [Prunus persica]
MSTRG.4711.1	0.816437	0.706814	0.629692	3.40908	2.31297	2.49862	4.0322	4.16144	4.40425	3.87452	5.14707	4.83719	3.37666	4.6804	3.78091	gene4221	19.1084	42.4801	43.5551	25.5592	18.6594	15.6992	3.68069	3.69933	3.7323	0.273128	0.22327	0.287092	4.93478	9.99026	11.2294	--	K15397|0|tcc:TCM_041922|K15397 3-ketoacyl-CoA synthase [EC:2.3.1.199] | (RefSeq) 3-ketoacyl-CoA synthase 12	Fatty acid elongation (ko00062)	--	--	FAE1/Type III polyketide synthase-like protein;; 3-Oxoacyl-[acyl-carrier-protein (ACP)] synthase III C terminal;; Chalcone and stilbene synthases, C-terminal domain;; 3-Oxoacyl-[acyl-carrier-protein (ACP)] synthase III	3-ketoacyl-CoA synthase 12 (Precursor) GN=KCS12 OS=Arabidopsis thaliana (Mouse-ear cress) PE=2 SV=1	R	General function prediction only	3-ketoacyl-CoA synthase 12 [Theobroma cacao]
MSTRG.20437.5	0.328646	4.7e-05	0	0.855444	1.33081	1.00253	2.60577	4.69204	4.02144	0	2.18499	0	1.74655	3.40949	2.09	gene18113	3.05547	2.78257	2.87772	4.86203	4.48256	5.20752	6.16925	7.22765	8.24362	5.16726	7.26056	8.61405	4.89528	6.29586	6.87638	--	--	--	--	--	--	--	S	Function unknown	hypothetical protein PRUPE_ppa019227mg [Prunus persica]
MSTRG.20437.5	0.328646	4.7e-05	0	0.855444	1.33081	1.00253	2.60577	4.69204	4.02144	0	2.18499	0	1.74655	3.40949	2.09	gene18112	1.52373	2.10524	2.08678	4.09319	6.06378	6.28642	6.4285	7.87612	9.57578	3.09727	7.88834	8.25481	3.6032	7.60489	8.72468	Biological Process: activation of MAPKK activity (GO:0000186);; Molecular Function: MAP kinase kinase kinase activity (GO:0004709);; Molecular Function: ATP binding (GO:0005524);;	--	--	[R]	General function prediction only	Protein kinase domain;; Protein tyrosine kinase;; Kinase-like	Serine/threonine-protein kinase Nek2 GN=OsJ_035350 OS=Oryza sativa subsp. japonica (Rice) PE=2 SV=1	T	Signal transduction mechanisms	PREDICTED: serine/threonine-protein kinase Nek2 [Prunus mume]
MSTRG.20437.5	0.328646	4.7e-05	0	0.855444	1.33081	1.00253	2.60577	4.69204	4.02144	0	2.18499	0	1.74655	3.40949	2.09	gene18116	8.92957	6.8078	6.29331	4.15825	3.45225	3.3563	0.919835	0.949756	0.983719	0.329731	0.348662	0.584104	5.74235	2.85551	2.02633	--	K08099|3.63401e-123|pper:PRUPE_ppa014909mg|K08099 chlorophyllase [EC:3.1.1.14] | (RefSeq) hypothetical protein	Porphyrin and chlorophyll metabolism (ko00860)	--	--	Chlorophyllase;; Chlorophyllase enzyme;; Alpha/beta hydrolase family;; Platelet-activating factor acetylhydrolase, isoform II	Chlorophyllase-1 GN=F6F9.28 OS=Arabidopsis thaliana (Mouse-ear cress) PE=1 SV=1	H	Coenzyme transport and metabolism	hypothetical protein PRUPE_ppa014909mg [Prunus persica]
MSTRG.21711.1	0.596153	0.801987	0.644982	0.493106	1.18481	0.49751	0.355412	0.182867	0.243477	0.111728	0.335341	0	0.366666	0.22248	0.483767	gene19250	44.9755	68.4981	92.4246	32.955	69.706	65.6532	22.3581	27.1633	26.9527	10.961	14.3806	14.2897	34.0217	59.4055	46.0709	--	--	--	[OE]	Posttranslational modification, protein turnover, chaperones;; Amino acid transport and metabolism	Serine carboxypeptidase	Putative serine carboxypeptidase-like 52 (Precursor) GN=SCPL52 OS=Arabidopsis thaliana (Mouse-ear cress) PE=5 SV=1	O	Posttranslational modification, protein turnover, chaperones	PREDICTED: serine carboxypeptidase-like 17 [Vitis vinifera]
MSTRG.21711.1	0.596153	0.801987	0.644982	0.493106	1.18481	0.49751	0.355412	0.182867	0.243477	0.111728	0.335341	0	0.366666	0.22248	0.483767	gene19236	6.24537	11.5757	12.3081	15.422	13.4691	13.4035	36.2669	26.5762	37.6529	44.3198	40.8255	28.1246	17.4832	12.9929	22.3879	Molecular Function: oxidoreductase activity, acting on single donors with incorporation of molecular oxygen, incorporation of two atoms of oxygen (GO:0016702);; Molecular Function: leucocyanidin oxygenase activity (GO:0050589);; Biological Process: oxidation-reduction process (GO:0055114);;	--	--	[QR]	Secondary metabolites biosynthesis, transport and catabolism;; General function prediction only	non-haem dioxygenase in morphine synthesis N-terminal;; 2OG-Fe(II) oxygenase superfamily	Probable 2-oxoglutarate/Fe(II)-dependent dioxygenase GN=DIOX2 OS=Papaver somniferum (Opium poppy) PE=2 SV=1	Q	Secondary metabolites biosynthesis, transport and catabolism	hypothetical protein CICLE_v10005336mg [Citrus clementina]
MSTRG.21711.1	0.596153	0.801987	0.644982	0.493106	1.18481	0.49751	0.355412	0.182867	0.243477	0.111728	0.335341	0	0.366666	0.22248	0.483767	gene19246	1125.65	940.759	923.626	2294.77	1960.7	2061.49	572.984	639.574	539.143	171.299	334.59	334.247	1572.31	1216.98	1376.65	Cellular Component: chloroplast (GO:0009507);; Biological Process: photosynthesis, light harvesting (GO:0009765);; Cellular Component: membrane (GO:0016020);;	K08917|3.9174e-146|gmx:100500118|K08917 light-harvesting complex II chlorophyll a/b binding protein 6 | (RefSeq) chlorophyll a-b binding protein CP24 10A, chloroplastic	Photosynthesis - antenna proteins (ko00196)	--	--	Chlorophyll A-B binding protein	Chlorophyll a-b binding protein CP24 10A, chloroplastic (Precursor) GN=CAP10A OS=Solanum lycopersicum (Tomato) PE=3 SV=1	R	General function prediction only	chlorophyll a/b-binding protein CP24 precursor [Vigna radiata]
MSTRG.212.3	0	0	0.012987	0.016063	0.062856	0.046285	0.358331	0.331279	0.378524	0.677886	0.385856	0.906204	0.034791	0.135098	0.160319	gene170	2.83507	0.908238	0.746373	2.70432	1.92893	1.30813	3.60063	11.5971	11.5021	0.188382	0.207811	0.578313	14.7815	4.2155	3.79972	--	--	--	--	--	Plant protein of unknown function (DUF946)	--	S	Function unknown	PREDICTED: uncharacterized protein LOC100242579 isoform X1 [Vitis vinifera]
MSTRG.212.3	0	0	0.012987	0.016063	0.062856	0.046285	0.358331	0.331279	0.378524	0.677886	0.385856	0.906204	0.034791	0.135098	0.160319	gene158	3.27462	3.35509	3.80263	2.42689	1.39583	1.14133	1.09226	0.333592	0.569523	0.205447	0.515817	0.286937	1.1283	1.84547	1.85214	--	--	--	[R]	General function prediction only	Leucine Rich repeats (2 copies);; Leucine Rich Repeat;; Leucine rich repeat;; Leucine Rich repeat;; Leucine rich repeat;; Leucine rich repeat N-terminal domain	DNA-damage-repair/toleration protein DRT100 (Precursor) OS=Arabidopsis thaliana (Mouse-ear cress) PE=2 SV=2	R	General function prediction only	PREDICTED: DNA-damage-repair/toleration protein DRT100 [Prunus mume]
MSTRG.212.3	0	0	0.012987	0.016063	0.062856	0.046285	0.358331	0.331279	0.378524	0.677886	0.385856	0.906204	0.034791	0.135098	0.160319	gene157	8.93631	8.94176	8.62556	12.0343	13.0148	7.86491	23.9163	23.6424	12.345	8.86296	9.26054	9.10946	17.7701	23.154	19.835	Biological Process: RNA methylation (GO:0001510);; Molecular Function: DNA binding (GO:0003677);; Molecular Function: transcription factor activity, sequence-specific DNA binding (GO:0003700);; Molecular Function: RNA binding (GO:0003723);; Biological Process: regulation of transcription, DNA-templated (GO:0006355);; Biological Process: RNA processing (GO:0006396);; Molecular Function: RNA methyl…	K03216|1.18533e-124|fve:101290694|K03216 tRNA (cytidine/uridine-2'-O-)-methyltransferase [EC:2.1.1.207] | (RefSeq) uncharacterized LOC101290694	--	--	--	SpoU rRNA Methylase family	--	A	RNA processing and modification	PREDICTED: putative tRNA (cytidine(34)-2&apos;-O)-methyltransferase-like [Fragaria vesca subsp. vesca]
MSTRG.212.3	0	0	0.012987	0.016063	0.062856	0.046285	0.358331	0.331279	0.378524	0.677886	0.385856	0.906204	0.034791	0.135098	0.160319	gene160	35.1393	44.795	134.666	9.48296	8.75808	16.0969	16.2206	10.5468	13.2558	10.0629	6.52913	6.55226	20.4366	27.0595	7.51879	Molecular Function: structural constituent of ribosome (GO:0003735);; Cellular Component: cell wall (GO:0005618);; Cellular Component: plasma membrane (GO:0005886);; Biological Process: translation (GO:0006412);; Cellular Component: chloroplast (GO:0009507);; Cellular Component: cytosolic large ribosomal subunit (GO:0022625);;	K02910|2.74664e-62|tcc:TCM_005910|K02910 large subunit ribosomal protein L31e | (RefSeq) Ribosomal protein L31e family protein	Ribosome (ko03010)	[J]	Translation, ribosomal structure and biogenesis	Ribosomal protein L31e	60S ribosomal protein L31 GN=RPL31 OS=Perilla frutescens (Beefsteak mint) PE=2 SV=1	J	Translation, ribosomal structure and biogenesis	Ribosomal protein L31e family protein [Theobroma cacao]
MSTRG.212.3	0	0	0.012987	0.016063	0.062856	0.046285	0.358331	0.331279	0.378524	0.677886	0.385856	0.906204	0.034791	0.135098	0.160319	gene163	0.652058	0.244471	0.335925	0.09028	0.070124	0.113154	0.098388	0.157292	0.165388	0.107132	0.143049	0.271582	0.193212	0.183104	0.162817	Molecular Function: motor activity (GO:0003774);; Molecular Function: actin binding (GO:0003779);; Molecular Function: ATP binding (GO:0005524);; Cellular Component: myosin complex (GO:0016459);;	K10357|0|cmo:103499871|K10357 myosin V | (RefSeq) myosin-12	--	[Z]	Cytoskeleton	Myosin head (motor domain);; DIL domain;; IQ calmodulin-binding motif;; Myosin N-terminal SH3-like domain	Myosin-12 GN=F20M17.6 OS=Arabidopsis thaliana (Mouse-ear cress) PE=2 SV=1	Z	Cytoskeleton	PREDICTED: myosin-12 [Populus euphratica]
MSTRG.212.3	0	0	0.012987	0.016063	0.062856	0.046285	0.358331	0.331279	0.378524	0.677886	0.385856	0.906204	0.034791	0.135098	0.160319	gene155	81.7743	95.3196	95.6696	71.6769	67.1282	73.4604	43.3716	42.3645	39.0567	37.2781	37.9929	35.3426	39.6292	51.6605	49.8935	--	--	--	--	--	Helix-loop-helix DNA-binding domain	Transcription factor bHLH130 GN=T24P15.19 OS=Arabidopsis thaliana (Mouse-ear cress) PE=1 SV=1	K	Transcription	hypothetical protein PRUPE_ppa006134mg [Prunus persica]
MSTRG.1612.1	0.442102	0.564739	0.482404	0.844641	1.23427	0.812885	2.11566	2.59753	1.42122	1.76583	3.2006	3.55584	0.602378	1.41633	1.76184	gene1536	8.96625	13.639	11.0563	11.2756	11.1163	13.1533	4.88693	3.62767	4.44179	2.2626	1.74387	1.92304	9.40083	9.91845	13.2588	Molecular Function: anthranilate N-benzoyltransferase activity (GO:0047672);;	K19747|0|tcc:TCM_015221|K19747 BAHD acyltransferase [EC:2.3.1.-] | (RefSeq) HXXXD-type acyl-transferase family protein	--	--	--	Transferase family	BAHD acyltransferase DCR GN=MRO11.2 OS=Arabidopsis thaliana (Mouse-ear cress) PE=2 SV=1	S	Function unknown	hypothetical protein PRUPE_ppa005774mg [Prunus persica]
MSTRG.1612.1	0.442102	0.564739	0.482404	0.844641	1.23427	0.812885	2.11566	2.59753	1.42122	1.76583	3.2006	3.55584	0.602378	1.41633	1.76184	gene1545	2.64876	2.68123	1.58478	1.46067	1.06923	0.533487	1.2642	0.986137	1.11202	0.255784	0.382223	0.173784	1.4298	1.20597	1.44661	Molecular Function: transmembrane transporter activity (GO:0022857);; Biological Process: transmembrane transport (GO:0055085);;	K03327|0|fve:101310356|K03327 multidrug resistance protein, MATE family | (RefSeq) protein TRANSPARENT TESTA 12-like	--	[R]	General function prediction only	MatE	Protein TRANSPARENT TESTA 12 GN=F17J16_80 OS=Arabidopsis thaliana (Mouse-ear cress) PE=2 SV=1	S	Function unknown	PREDICTED: protein TRANSPARENT TESTA 12-like [Fragaria vesca subsp. vesca]
MSTRG.1612.1	0.442102	0.564739	0.482404	0.844641	1.23427	0.812885	2.11566	2.59753	1.42122	1.76583	3.2006	3.55584	0.602378	1.41633	1.76184	gene1541	80.0457	69.3648	76.6622	147.01	117.42	123.62	384.652	316.597	300.868	328.035	396.991	384.328	270.301	380.548	363.321	Molecular Function: RNA binding (GO:0003723);; Biological Process: rRNA processing (GO:0006364);; Biological Process: tRNA processing (GO:0008033);; Molecular Function: methyltransferase activity (GO:0008168);; Biological Process: methylation (GO:0032259);;	K14563|4.01637e-169|vvi:100266267|K14563 rRNA 2'-O-methyltransferase fibrillarin [EC:2.1.1.-] | (RefSeq) probable mediator of RNA polymerase II transcription subunit 36b	Ribosome biogenesis in eukaryotes (ko03008)	[A]	RNA processing and modification	Fibrillarin;; tRNA methyltransferase complex GCD14 subunit	Mediator of RNA polymerase II transcription subunit 36a GN=L73G19.10 OS=Arabidopsis thaliana (Mouse-ear cress) PE=1 SV=2	A	RNA processing and modification	unnamed protein product [Vitis vinifera]
MSTRG.1612.1	0.442102	0.564739	0.482404	0.844641	1.23427	0.812885	2.11566	2.59753	1.42122	1.76583	3.2006	3.55584	0.602378	1.41633	1.76184	gene1543	0.944362	0.599909	0.370808	1.12485	1.19698	0.808658	2.27773	2.18079	1.79601	0.415939	0.638112	1.02036	2.59515	1.61138	2.19016	Biological Process: drug transmembrane transport (GO:0006855);; Molecular Function: drug transmembrane transporter activity (GO:0015238);; Molecular Function: antiporter activity (GO:0015297);; Cellular Component: membrane (GO:0016020);;	K03327|0|cic:CICLE_v10004833mg|K03327 multidrug resistance protein, MATE family | (RefSeq) hypothetical protein	--	[R]	General function prediction only	MatE;; Polysaccharide biosynthesis C-terminal domain	Protein TRANSPARENT TESTA 12 GN=F17J16_80 OS=Arabidopsis thaliana (Mouse-ear cress) PE=2 SV=1	S	Function unknown	hypothetical protein CICLE_v10004833mg [Citrus clementina]
MSTRG.4684.2	0	0	0	0	0	0	7.80514	5.02026	19.8428	2.30477	0	0	0	0	13.7595	gene4185	0.329249	0.617259	0.550654	0.41744	0.507311	0.395827	1.28085	1.30592	1.44167	0.989328	1.0819	1.3786	0.78699	2.34124	2.1685	--	K10400|0|tcc:TCM_006991|K10400 kinesin family member 15 | (RefSeq) ATP binding protein, putative isoform 1	--	--	--	--	Phragmoplast orienting kinesin 2 GN=POK2 OS=Arabidopsis thaliana (Mouse-ear cress) PE=2 SV=1	Z	Cytoskeleton	ATP binding protein, putative isoform 2 [Theobroma cacao]
MSTRG.4684.2	0	0	0	0	0	0	7.80514	5.02026	19.8428	2.30477	0	0	0	0	13.7595	gene4180	10.7032	10.5634	9.74689	18.7966	17.7066	16.6747	34.5135	34.0941	31.3418	38.4007	33.1113	33.8643	27.5227	27.1475	26.3001	--	--	--	[R]	General function prediction only	LAGLIDADG DNA endonuclease family;; PPR repeat;; PPR repeat family;; Pentatricopeptide repeat domain;; PPR repeat	Pentatricopeptide repeat-containing protein At2g15820 GN=At2g15820 OS=Arabidopsis thaliana (Mouse-ear cress) PE=2 SV=3	R	General function prediction only	PREDICTED: pentatricopeptide repeat-containing protein At2g15820 [Prunus mume]
MSTRG.17740.1	3.13727	1.01533	1.5568	0.931666	1.15736	1.86923	0.000333	0	0.078796	0.01771	0.079945	0.055003	0.078511	0.102123	0.097117	gene15625	9.46614	9.8052	10.3538	10.0755	10.9599	10.1767	2.77851	2.55356	3.73323	1.00705	2.90625	4.12532	2.38674	6.68668	7.21393	Cellular Component: plasma membrane (GO:0005886);;	--	--	--	--	Late embryogenesis abundant protein	--	S	Function unknown	PREDICTED: uncharacterized protein LOC101306460 [Fragaria vesca subsp. vesca]
MSTRG.17740.1	3.13727	1.01533	1.5568	0.931666	1.15736	1.86923	0.000333	0	0.078796	0.01771	0.079945	0.055003	0.078511	0.102123	0.097117	gene15633	20.4201	29.4084	29.8639	24.3243	19.7144	19.3186	14.4363	8.81175	9.0961	1.73146	3.82226	3.52284	32.1006	17.8424	16.7402	Molecular Function: NADPH:quinone reductase activity (GO:0003960);; Molecular Function: zinc ion binding (GO:0008270);; Biological Process: oxidation-reduction process (GO:0055114);;	K18980|2.89029e-177|cit:102609064|K18980 2-methylene-furan-3-one reductase [EC:1.3.1.105] | (RefSeq) 2-methylene-furan-3-one reductase	--	[CR]	Energy production and conversion;; General function prediction only	Zinc-binding dehydrogenase;; Zinc-binding dehydrogenase;; Alcohol dehydrogenase GroES-like domain	2-methylene-furan-3-one reductase (Precursor) GN=EO OS=Solanum lycopersicum (Tomato) PE=1 SV=1	Q	Secondary metabolites biosynthesis, transport and catabolism	PREDICTED: 2-methylene-furan-3-one reductase-like [Eucalyptus grandis]
MSTRG.17740.1	3.13727	1.01533	1.5568	0.931666	1.15736	1.86923	0.000333	0	0.078796	0.01771	0.079945	0.055003	0.078511	0.102123	0.097117	gene15624	26.415	23.4526	24.1252	15.5364	19.0789	18.3664	12.1618	11.3985	12.2509	8.8154	12.5063	11.352	12.7435	18.3591	18.904	Molecular Function: methyltransferase activity (GO:0008168);; Molecular Function: zinc ion binding (GO:0008270);; Biological Process: methylation (GO:0032259);;	--	--	[O]	Posttranslational modification, protein turnover, chaperones	Ring finger domain;; RING-H2 zinc finger	RING-H2 finger protein ATL68 GN=ATL68 OS=Arabidopsis thaliana (Mouse-ear cress) PE=2 SV=1	O	Posttranslational modification, protein turnover, chaperones	PREDICTED: RING-H2 finger protein ATL67-like [Nelumbo nucifera]
MSTRG.17740.1	3.13727	1.01533	1.5568	0.931666	1.15736	1.86923	0.000333	0	0.078796	0.01771	0.079945	0.055003	0.078511	0.102123	0.097117	gene15614	92.2241	86.2696	92.5527	54.0406	49.8769	44.6034	24.7753	21.2198	22.2185	15.6898	16.7476	13.3922	41.623	31.0563	33.2588	Molecular Function: iron ion binding (GO:0005506);; Biological Process: fatty acid biosynthetic process (GO:0006633);; Molecular Function: oxidoreductase activity, acting on paired donors, with oxidation of a pair of donors resulting in the reduction of molecular oxygen to two molecules of water (GO:0016717);; Molecular Function: heme binding (GO:0020037);; Biological Process: oxidation-reduction…	K13076|0|cmo:103497683|K13076 Delta8-fatty-acid desaturase [EC:1.14.19.4] | (RefSeq) delta(8)-fatty-acid desaturase 2	--	[I]	Lipid transport and metabolism	Fatty acid desaturase;; Cytochrome b5-like Heme/Steroid binding domain	Delta(8)-fatty-acid desaturase 2 GN=SLD2 OS=Arabidopsis thaliana (Mouse-ear cress) PE=1 SV=1	I	Lipid transport and metabolism	PREDICTED: delta(8)-fatty-acid desaturase [Cucumis melo]
MSTRG.17740.1	3.13727	1.01533	1.5568	0.931666	1.15736	1.86923	0.000333	0	0.078796	0.01771	0.079945	0.055003	0.078511	0.102123	0.097117	gene15640	5.46182	6.95075	6.63373	8.50538	3.96703	5.56497	2.46937	1.57709	1.59316	0.358744	0.290016	0.227154	8.97394	5.43259	5.39542	Biological Process: pattern specification process (GO:0007389);; Biological Process: regulation of cell size (GO:0008361);; Cellular Component: plant-type cell wall (GO:0009505);; Biological Process: plant-type cell wall organization (GO:0009664);; Biological Process: plant-type cell wall biogenesis (GO:0009832);; Biological Process: auxin polar transport (GO:0009926);; Biological Process: root m…	--	--	--	--	Fasciclin domain	Fasciclin-like arabinogalactan protein 8 (Precursor) GN=FLA8 OS=Arabidopsis thaliana (Mouse-ear cress) PE=1 SV=1	R	General function prediction only	PREDICTED: fasciclin-like arabinogalactan protein 8 [Prunus mume]
MSTRG.17740.1	3.13727	1.01533	1.5568	0.931666	1.15736	1.86923	0.000333	0	0.078796	0.01771	0.079945	0.055003	0.078511	0.102123	0.097117	gene15632	1.59843	1.22328	0.888023	3.60705	3.93836	4.33406	5.8234	6.32087	4.86598	1.99119	0.936673	0.911634	3.54951	4.51662	4.38099	Molecular Function: monooxygenase activity (GO:0004497);; Molecular Function: iron ion binding (GO:0005506);; Cellular Component: endoplasmic reticulum (GO:0005783);; Molecular Function: electron carrier activity (GO:0009055);; Molecular Function: oxidoreductase activity, acting on paired donors, with incorporation or reduction of molecular oxygen (GO:0016705);; Molecular Function: heme binding (…	--	--	[QI]	Secondary metabolites biosynthesis, transport and catabolism;; Lipid transport and metabolism	Cytochrome P450	Cytochrome P450 704C1 GN=CYP704C1 OS=Pinus taeda (Loblolly pine) PE=2 SV=1	Q	Secondary metabolites biosynthesis, transport and catabolism	hypothetical protein PRUPE_ppa026124mg [Prunus persica]
MSTRG.17740.1	3.13727	1.01533	1.5568	0.931666	1.15736	1.86923	0.000333	0	0.078796	0.01771	0.079945	0.055003	0.078511	0.102123	0.097117	gene15642	1.70982	3.13405	2.0479	2.99553	2.64131	5.223	5.71021	15.1133	7.5023	3.75969	5.10064	4.28376	3.8316	4.79962	6.65996	Biological Process: protein peptidyl-prolyl isomerization (GO:0000413);; Molecular Function: peptidyl-prolyl cis-trans isomerase activity (GO:0003755);; Cellular Component: nucleus (GO:0005634);; Biological Process: protein folding (GO:0006457);;	K12734|1.54845e-103|eus:EUTSA_v10008970mg|K12734 peptidyl-prolyl cis-trans isomerase-like 3 [EC:5.2.1.8] | (RefSeq) hypothetical protein	--	[O]	Posttranslational modification, protein turnover, chaperones	Cyclophilin type peptidyl-prolyl cis-trans isomerase/CLD	Peptidyl-prolyl cis-trans isomerase CYP18-1 GN=CYP18-1 OS=Arabidopsis thaliana (Mouse-ear cress) PE=2 SV=1	O	Posttranslational modification, protein turnover, chaperones	hypothetical protein EUTSA_v10008970mg [Eutrema salsugineum]
MSTRG.17740.1	3.13727	1.01533	1.5568	0.931666	1.15736	1.86923	0.000333	0	0.078796	0.01771	0.079945	0.055003	0.078511	0.102123	0.097117	gene15619	24.3011	21.5373	19.3518	5.62459	5.30621	5.0681	3.6307	3.31907	3.61079	2.52323	2.57076	3.20667	3.51064	3.36615	4.15302	--	--	--	--	--	Weak chloroplast movement under blue light	Interactor of constitutive active ROPs 4 GN=F3F9.6 OS=Arabidopsis thaliana (Mouse-ear cress) PE=1 SV=2	S	Function unknown	PREDICTED: interactor of constitutive active ROPs 4-like [Prunus mume]
MSTRG.10023.7	1.93141	2.04888	2.87716	2.30986	0.678705	8.84469	19.9742	27.1897	9.08901	0.787769	5.21842	5.29512	4.14968	0	0	gene8988	34.0086	24.1301	26.3689	76.1932	41.5713	44.3031	170.564	122.141	117.392	295.425	293.544	289.756	114.304	133.317	129.015	--	--	--	--	--	--	--	--	--	--
MSTRG.24208.4	0	0	0	0.582987	0.607872	0.21515	0.468621	0.545739	0.233316	0	0	0	0.442708	0.219888	0.597062	gene21412	11.5412	7.28764	7.80412	21.512	29.5301	29.2823	24.5816	21.7042	25.0731	96.4323	110.008	120.076	31.9865	38.915	36.7768	Molecular Function: catalytic activity (GO:0003824);; Biological Process: cellular metabolic process (GO:0044237);; Molecular Function: coenzyme binding (GO:0050662);;	--	--	[V]	Defense mechanisms	NAD dependent epimerase/dehydratase family;; NADH(P)-binding;; 3-beta hydroxysteroid dehydrogenase/isomerase family;; NmrA-like family;; Male sterility protein	Dihydroflavonol-4-reductase GN=DFRA OS=Petunia hybrida (Petunia) PE=2 SV=2	V	Defense mechanisms	hypothetical protein L484_012053 [Morus notabilis]
MSTRG.24208.4	0	0	0	0.582987	0.607872	0.21515	0.468621	0.545739	0.233316	0	0	0	0.442708	0.219888	0.597062	gene21416	12.5951	6.21236	6.44269	117.04	116.655	114.897	18.9488	22.6009	21.925	7.63009	7.8043	7.47074	12.2911	22.488	21.0478	--	--	--	--	--	WRKY DNA -binding domain	Probable WRKY transcription factor 41 GN=WRKY41 OS=Arabidopsis thaliana (Mouse-ear cress) PE=2 SV=2	K	Transcription	putative WRKY transcription factor 41 [Morus notabilis]
MSTRG.3205.12	0	0	0	0.003551	0	0.277276	0.388428	0.28945	0.106425	0	0	0	0	0.20643	0	gene2890	0.130026	0.529216	0.198862	10.7822	6.60939	7.49684	19.5057	22.5496	22.0407	16.2959	22.8725	21.2128	9.7897	9.64432	10.2865	Molecular Function: ATP binding (GO:0005524);; Biological Process: response to stress (GO:0006950);; Molecular Function: 2-alkenal reductase [NAD(P)] activity (GO:0032440);; Biological Process: oxidation-reduction process (GO:0055114);;	K03283|0|pper:PRUPE_ppa002595mg|K03283 heat shock 70kDa protein 1/8 | (RefSeq) hypothetical protein	Spliceosome (ko03040);; Protein processing in endoplasmic reticulum (ko04141);; Endocytosis (ko04144)	[O]	Posttranslational modification, protein turnover, chaperones	Hsp70 protein;; MreB/Mbl protein;; NAD-specific glutamate dehydrogenase	Heat shock cognate 70 kDa protein GN=HSP70 OS=Petunia hybrida (Petunia) PE=2 SV=1	O	Posttranslational modification, protein turnover, chaperones	hypothetical protein JCGZ_26969 [Jatropha curcas]
MSTRG.3205.12	0	0	0	0.003551	0	0.277276	0.388428	0.28945	0.106425	0	0	0	0	0.20643	0	gene2887	6.60566	7.10086	7.15459	4.75137	3.54248	3.82601	3.49352	3.93981	3.57767	5.15145	3.96436	3.9179	4.65838	4.31015	3.33018	Biological Process: lignin biosynthetic process (GO:0009809);; Biological Process: positive regulation of flavonoid biosynthetic process (GO:0009963);; Biological Process: auxin homeostasis (GO:0010252);; Molecular Function: shikimate O-hydroxycinnamoyltransferase activity (GO:0047172);; Molecular Function: quinate O-hydroxycinnamoyltransferase activity (GO:0047205);;	K13065|0|fve:101298438|K13065 shikimate O-hydroxycinnamoyltransferase [EC:2.3.1.133] | (RefSeq) shikimate O-hydroxycinnamoyltransferase	Phenylpropanoid biosynthesis (ko00940);; Flavonoid biosynthesis (ko00941);; Stilbenoid, diarylheptanoid and gingerol biosynthesis (ko00945)	--	--	Transferase family	Shikimate O-hydroxycinnamoyltransferase GN=K19E20.4 OS=Arabidopsis thaliana (Mouse-ear cress) PE=2 SV=1	R	General function prediction only	PREDICTED: shikimate O-hydroxycinnamoyltransferase-like [Fragaria vesca subsp. vesca]
MSTRG.3205.12	0	0	0	0.003551	0	0.277276	0.388428	0.28945	0.106425	0	0	0	0	0.20643	0	gene2891	0.621993	0.530764	0.680831	25.1212	24.1705	22.8099	41.13	39.6736	40.5092	53.4729	66.6854	7.79523	25.9063	16.1364	16.6456	Molecular Function: ATP binding (GO:0005524);; Biological Process: response to stress (GO:0006950);; Molecular Function: 2-alkenal reductase [NAD(P)] activity (GO:0032440);; Biological Process: oxidation-reduction process (GO:0055114);;	K03283|0|pper:PRUPE_ppa002598mg|K03283 heat shock 70kDa protein 1/8 | (RefSeq) hypothetical protein	Spliceosome (ko03040);; Protein processing in endoplasmic reticulum (ko04141);; Endocytosis (ko04144)	[O]	Posttranslational modification, protein turnover, chaperones	Hsp70 protein;; MreB/Mbl protein;; Hydantoinase/oxoprolinase;; NAD-specific glutamate dehydrogenase	Heat shock 70 kDa protein GN=HSP70 OS=Glycine max (Soybean) PE=1 SV=1	O	Posttranslational modification, protein turnover, chaperones	Heat shock 70 kDa protein [Morus notabilis]
MSTRG.3205.12	0	0	0	0.003551	0	0.277276	0.388428	0.28945	0.106425	0	0	0	0	0.20643	0	gene2866	2.71847	2.52703	3.06215	3.40448	3.77645	3.11726	9.48926	8.3036	9.74432	7.59484	7.43685	4.97844	4.18696	6.36087	9.45107	Molecular Function: monooxygenase activity (GO:0004497);; Molecular Function: iron ion binding (GO:0005506);; Molecular Function: zinc ion binding (GO:0008270);; Molecular Function: electron carrier activity (GO:0009055);; Molecular Function: oxidoreductase activity, acting on paired donors, with incorporation or reduction of molecular oxygen (GO:0016705);; Molecular Function: heme binding (GO:00…	--	--	[R]	General function prediction only	ZPR1 zinc-finger domain	--	R	General function prediction only	Zinc finger protein [Morus notabilis]
MSTRG.3205.12	0	0	0	0.003551	0	0.277276	0.388428	0.28945	0.106425	0	0	0	0	0.20643	0	gene2874	0.064033	0.197142	0.202972	0.250572	0.403405	0.408463	1.20949	0.858287	1.01552	2.29197	1.02356	0.699901	0.244423	0.683115	0.821908	--	--	--	[T]	Signal transduction mechanisms	Protein tyrosine kinase;; Protein kinase domain	Wall-associated receptor kinase-like 2 (Precursor) GN=WAKL2 OS=Arabidopsis thaliana (Mouse-ear cress) PE=2 SV=1	T	Signal transduction mechanisms	hypothetical protein PRUPE_ppa024908mg, partial [Prunus persica]
MSTRG.3864.2	0.192499	0.19444	0	1.08763	1.12864	0.84802	2.66561	3.47972	2.35658	0.381396	0.696403	0.619843	1.07413	1.14412	0.408881	gene3458	13.3179	10.1793	12.088	6.59948	5.42131	6.3762	4.06927	6.72376	5.30785	4.66556	5.84725	5.68576	6.348	6.93081	7.31625	--	--	--	--	--	--	--	S	Function unknown	hypothetical protein PRUPE_ppa011041mg [Prunus persica]
MSTRG.4058.1	0.271319	0.245012	0.415245	0.321191	0.572367	0.702705	6.14835	5.99973	5.23559	0.36022	0.012938	1.00916	0.709767	0.25606	0.334624	gene3607	12.2911	8.96743	12.8407	20.8191	17.2928	18.7376	32.2452	29.3006	24.2872	40.0148	33.974	35.9716	26.566	28.4185	27.0824	Molecular Function: protein serine/threonine kinase activity (GO:0004674);; Molecular Function: calcium ion binding (GO:0005509);; Molecular Function: ATP binding (GO:0005524);; Cellular Component: plasma membrane (GO:0005886);; Biological Process: protein phosphorylation (GO:0006468);;	--	--	[T]	Signal transduction mechanisms	Protein kinase domain;; Protein tyrosine kinase	CDPK-related kinase 5 GN=T20E23.130 OS=Arabidopsis thaliana (Mouse-ear cress) PE=2 SV=1	T	Signal transduction mechanisms	PREDICTED: CDPK-related kinase 5 [Vitis vinifera]
MSTRG.4058.1	0.271319	0.245012	0.415245	0.321191	0.572367	0.702705	6.14835	5.99973	5.23559	0.36022	0.012938	1.00916	0.709767	0.25606	0.334624	gene3605	82.3107	104.491	108.429	33.6498	49.7798	46.8688	34.3054	40.0654	38.7453	24.5115	26.8656	29.3212	24.5822	47.053	43.1001	Molecular Function: oxidoreductase activity (GO:0016491);; Biological Process: oxidation-reduction process (GO:0055114);;	--	--	[I]	Lipid transport and metabolism	--	--	Q	Secondary metabolites biosynthesis, transport and catabolism	NAD(P)-binding Rossmann-fold superfamily protein [Theobroma cacao]
MSTRG.22665.3	5.73342	6.50624	4.78491	10.0902	7.75244	10.1234	18.0797	14.6961	18.0772	25.4541	18.1402	16.5834	13.2987	8.95188	11.2	gene20141	35.0275	27.9251	30.6889	20.8935	23.0542	22.5022	13.166	13.283	12.5175	7.11353	8.84373	8.18506	24.6802	13.9343	13.639	--	K14640|0|pop:POPTR_0010s05630g|K14640 solute carrier family 20 (sodium-dependent phosphate transporter) | (RefSeq) POPTRDRAFT_230519; hypothetical protein	--	[P]	Inorganic ion transport and metabolism	Phosphate transporter family	Inorganic phosphate transporter 2-1, chloroplastic (Precursor) GN=MFE16.10 OS=Arabidopsis thaliana (Mouse-ear cress) PE=1 SV=1	P	Inorganic ion transport and metabolism	Inorganic phosphate transporter 2-1 [Morus notabilis]
MSTRG.22665.3	5.73342	6.50624	4.78491	10.0902	7.75244	10.1234	18.0797	14.6961	18.0772	25.4541	18.1402	16.5834	13.2987	8.95188	11.2	gene20125	7.80938	6.93995	8.06969	14.5289	12.7209	14.9535	22.6606	18.2659	16.1401	19.0238	20.1381	21.5759	23.2198	19.3235	19.2984	--	--	--	[FE]	Nucleotide transport and metabolism;; Amino acid transport and metabolism	Phosphoribosyl transferase domain;; Phosphoribosyl synthetase-associated domain;; N-terminal domain of ribose phosphate pyrophosphokinase	Ribose-phosphate pyrophosphokinase 3, mitochondrial (Precursor) GN=PRS3 OS=Spinacia oleracea (Spinach) PE=2 SV=1	EF	Amino acid transport and metabolism;; Nucleotide transport and metabolism	hypothetical protein L484_027695 [Morus notabilis]
MSTRG.22665.3	5.73342	6.50624	4.78491	10.0902	7.75244	10.1234	18.0797	14.6961	18.0772	25.4541	18.1402	16.5834	13.2987	8.95188	11.2	gene20127	593.37	498.703	497.849	196.476	265.792	267.094	105.69	108.513	105.572	49.8584	45.7623	46.5096	217.027	146.861	146.492	--	K14272|0|cit:102611899|K14272 glutamate--glyoxylate aminotransferase [EC:2.6.1.4 2.6.1.2 2.6.1.44] | (RefSeq) glutamate--glyoxylate aminotransferase 2	Arginine biosynthesis (ko00220);; Alanine, aspartate and glutamate metabolism (ko00250);; Glycine, serine and threonine metabolism (ko00260);; Glyoxylate and dicarboxylate metabolism (ko00630);; Carbon fixation in photosynthetic organisms (ko00710);; Carbon metabolism (ko01200);; 2-Oxocarboxylic acid metabolism (ko01210);; Biosynthesis of amino acids (ko01230)	[E]	Amino acid transport and metabolism	Aminotransferase class I and II	Glutamate--glyoxylate aminotransferase 2 OS=Arabidopsis thaliana (Mouse-ear cress) PE=1 SV=1	E	Amino acid transport and metabolism	Glutamate--glyoxylate aminotransferase 2 [Morus notabilis]
MSTRG.22665.3	5.73342	6.50624	4.78491	10.0902	7.75244	10.1234	18.0797	14.6961	18.0772	25.4541	18.1402	16.5834	13.2987	8.95188	11.2	gene20131	51.7399	54.1325	50.5753	27.3309	48.1806	47.0278	15.6937	17.5727	15.5307	6.42138	16.0681	12.6934	26.7539	10.8994	18.5275	--	K03327|0|mdm:103452037|K03327 multidrug resistance protein, MATE family | (RefSeq) protein DETOXIFICATION 29-like	--	[R]	General function prediction only	MatE	Protein TRANSPARENT TESTA 12 GN=F17J16_80 OS=Arabidopsis thaliana (Mouse-ear cress) PE=2 SV=1	S	Function unknown	PREDICTED: protein TRANSPARENT TESTA 12-like [Malus domestica]
MSTRG.22665.3	5.73342	6.50624	4.78491	10.0902	7.75244	10.1234	18.0797	14.6961	18.0772	25.4541	18.1402	16.5834	13.2987	8.95188	11.2	gene20148	4.19049	7.31998	6.61604	3.80052	5.14595	3.70999	1.21625	2.76138	2.09959	2.3062	1.1443	1.0411	3.74643	3.32012	3.28278	--	--	--	[QR]	Secondary metabolites biosynthesis, transport and catabolism;; General function prediction only	2OG-Fe(II) oxygenase superfamily;; non-haem dioxygenase in morphine synthesis N-terminal	Flavonol synthase/flavanone 3-hydroxylase GN=FLS OS=Citrus unshiu (Satsuma mandarin) PE=1 SV=1	R	General function prediction only	PREDICTED: flavonol synthase/flavanone 3-hydroxylase-like [Fragaria vesca subsp. vesca]
MSTRG.22665.3	5.73342	6.50624	4.78491	10.0902	7.75244	10.1234	18.0797	14.6961	18.0772	25.4541	18.1402	16.5834	13.2987	8.95188	11.2	gene20123	1.91405	1.22249	1.91531	0.530772	0.599137	0.793251	0.45123	0.449909	0.634259	0	0.496557	0.17624	0.330254	0.178307	0.298816	--	--	--	--	--	--	--	S	Function unknown	hypothetical protein PRUPE_ppa022200mg [Prunus persica]
MSTRG.24833.1	0.748234	1.01774	0.693528	0.519333	0.971507	0.789655	2.58077	4.33173	2.87541	2.1913	1.52108	3.02213	0.616451	1.64993	1.3273	gene21939	3.06813	3.28178	2.91789	9.68918	12.3094	11.8342	10.5538	10.3222	11.0866	13.5269	11.8983	12.4102	8.37911	6.97679	8.03143	--	--	--	--	--	TPR repeat;; Tetratricopeptide repeat	--	S	Function unknown	conserved hypothetical protein [Ricinus communis]
MSTRG.24833.1	0.748234	1.01774	0.693528	0.519333	0.971507	0.789655	2.58077	4.33173	2.87541	2.1913	1.52108	3.02213	0.616451	1.64993	1.3273	gene21938	2.18702	1.46163	1.94791	1.84089	1.91734	2.34959	0.730136	0.673167	0.161376	1.35748	1.22674	1.6772	0.688189	1.59571	1.36062	--	--	--	[R]	General function prediction only	Retrotransposon gag protein	--	R	General function prediction only	PREDICTED: uncharacterized protein LOC104877935 [Vitis vinifera]
MSTRG.24833.1	0.748234	1.01774	0.693528	0.519333	0.971507	0.789655	2.58077	4.33173	2.87541	2.1913	1.52108	3.02213	0.616451	1.64993	1.3273	gene21926	0.937342	0.794969	0.637618	0.864461	1.21145	1.67229	0.188763	0.407594	0.478581	0.073589	0.246671	0.301234	0.703899	0.825086	0.665646	--	--	--	--	--	Fusaric acid resistance protein family;; Fusaric acid resistance protein-like;; Aluminium activated malate transporter	--	S	Function unknown	hypothetical protein PRUPE_ppa022399mg [Prunus persica]
MSTRG.24833.1	0.748234	1.01774	0.693528	0.519333	0.971507	0.789655	2.58077	4.33173	2.87541	2.1913	1.52108	3.02213	0.616451	1.64993	1.3273	gene21923	0.339487	0.494015	0.710441	0.518634	0.837351	0.582105	2.73844	2.11539	2.29653	0.230973	5.91871	4.44701	1.01175	3.10962	1.64166	Molecular Function: oxidoreductase activity, acting on CH-OH group of donors (GO:0016614);;	K17756|8.64859e-81|pper:PRUPE_ppa014756mg|K17756 long-chain-alcohol oxidase [EC:1.1.3.20] | (RefSeq) hypothetical protein	--	--	--	--	Long-chain-alcohol oxidase FAO4A GN=FAO4A OS=Arabidopsis thaliana (Mouse-ear cress) PE=3 SV=2	R	General function prediction only	hypothetical protein PRUPE_ppa014756mg [Prunus persica]
MSTRG.24833.1	0.748234	1.01774	0.693528	0.519333	0.971507	0.789655	2.58077	4.33173	2.87541	2.1913	1.52108	3.02213	0.616451	1.64993	1.3273	gene21931	7.62566	7.40877	7.42861	5.06736	6.52391	5.60154	3.64165	3.07128	2.87452	1.4258	1.95917	2.09943	6.02423	4.77413	4.40425	--	--	--	[O]	Posttranslational modification, protein turnover, chaperones	Ring finger domain;; RING-H2 zinc finger;; Zinc finger, C3HC4 type (RING finger)	Receptor homology region, transmembrane domain- and RING domain-containing protein 2 (Precursor) GN=P0015C07.39-1 OS=Oryza sativa subsp. japonica (Rice) PE=2 SV=2	O	Posttranslational modification, protein turnover, chaperones	PREDICTED: uncharacterized protein LOC103336702 [Prunus mume]
MSTRG.24833.1	0.748234	1.01774	0.693528	0.519333	0.971507	0.789655	2.58077	4.33173	2.87541	2.1913	1.52108	3.02213	0.616451	1.64993	1.3273	gene21922	1.85803	2.39625	1.95441	4.65085	6.58655	6.23344	7.82062	9.24517	8.67195	7.92808	6.24819	7.33981	6.25307	6.82246	7.38338	Molecular Function: nucleotide binding (GO:0000166);; Molecular Function: nucleic acid binding (GO:0003676);; Molecular Function: Rho guanyl-nucleotide exchange factor activity (GO:0005089);; Molecular Function: oxidoreductase activity, acting on paired donors, with incorporation or reduction of molecular oxygen, 2-oxoglutarate as one donor, and incorporation of one atom each of oxygen into both …	K10770|9.89802e-177|mdm:103416044|K10770 alkylated DNA repair protein alkB homolog 8 [EC:1.14.11.- 2.1.1.229] | (RefSeq) alkylated DNA repair protein alkB homolog 8-like	--	[S]	Function unknown	2OG-Fe(II) oxygenase superfamily;; 2OG-Fe(II) oxygenase superfamily;; RNA recognition motif. (a.k.a. RRM, RBD, or RNP domain)	--	R	General function prediction only	PREDICTED: alkylated DNA repair protein alkB homolog 8 isoform X3 [Malus domestica]
MSTRG.33.6	0	0.043488	0.036434	0.085098	0.397011	0.65486	0.425371	0.424899	0.844429	0.051133	0.539905	0.268859	0.145592	0.347447	0.683233	gene32	1.03146	1.18039	1.00376	3.01162	1.77509	1.94229	4.0806	4.61658	4.29878	3.54023	3.30425	4.01921	3.13343	3.41001	4.56936	Molecular Function: damaged DNA binding (GO:0003684);; Molecular Function: single-stranded DNA binding (GO:0003697);; Molecular Function: ATP binding (GO:0005524);; Biological Process: mitotic recombination (GO:0006312);; Biological Process: sister chromatid cohesion (GO:0007062);; Biological Process: synapsis (GO:0007129);; Biological Process: reciprocal meiotic recombination (GO:0007131);; Mole…	--	--	[L]	Replication, recombination and repair	Rad51;; AAA domain;; KaiC	DNA repair protein XRCC3 homolog GN=XRCC3 OS=Arabidopsis thaliana (Mouse-ear cress) PE=1 SV=1	L	Replication, recombination and repair	PREDICTED: DNA repair protein XRCC3 homolog [Malus domestica]
MSTRG.17488.1	0.14018	0.085789	0.12455	0.468237	1.03957	1.2711	1.97575	1.73461	0.868225	1.21499	1.25109	0.96518	0.761203	1.16771	1.28691	gene15404	3.07475	6.4299	8.51478	51.6935	65.4298	66.5675	119.218	121.897	136.478	141.584	136.124	129.301	46.6598	42.946	39.1992	Biological Process: response to stress (GO:0006950);; Biological Process: response to abiotic stimulus (GO:0009628);;	--	--	--	--	--	--	S	Function unknown	hypothetical protein POPTR_0012s11280g [Populus trichocarpa]
MSTRG.10341.50	0.000276	0.01064	0.005298	0.000178	0.000819	0	0.198221	0.267102	0.285009	0.344912	0.311123	0.568814	0.175123	0.427921	0.464198	gene9257	46.841	34.3115	40.0947	22.6851	20.8508	21.6339	17.0968	22.6855	24.3222	15.5446	13.6654	21.0631	28.6784	27.6902	31.0561	--	--	--	--	--	--	--	S	Function unknown	hypothetical protein PRUPE_ppa013836mg [Prunus persica]
MSTRG.10341.50	0.000276	0.01064	0.005298	0.000178	0.000819	0	0.198221	0.267102	0.285009	0.344912	0.311123	0.568814	0.175123	0.427921	0.464198	gene9247	0.925706	2.09443	1.88894	4.44573	3.33272	3.6425	7.85449	7.9439	7.66378	6.34385	7.69698	6.89682	5.48717	5.96698	6.2296	--	--	--	[R]	General function prediction only	PPR repeat family;; PPR repeat;; Pentatricopeptide repeat domain;; PPR repeat;; Tetratricopeptide repeat;; Tetratricopeptide repeat;; Tetratricopeptide repeat	Putative pentatricopeptide repeat-containing protein At1g03510 GN=PCMP-E3 OS=Arabidopsis thaliana (Mouse-ear cress) PE=3 SV=1	R	General function prediction only	PREDICTED: putative pentatricopeptide repeat-containing protein At1g03510 [Pyrus x bretschneideri]
MSTRG.10341.50	0.000276	0.01064	0.005298	0.000178	0.000819	0	0.198221	0.267102	0.285009	0.344912	0.311123	0.568814	0.175123	0.427921	0.464198	gene9258	0.896134	0.651962	0.684678	0.228761	0.102684	0.054079	0.09443	0.044583	0.151386	0.028377	0.087454	0.040026	0.027702	0.177531	0.031858	--	--	--	--	--	--	--	S	Function unknown	hypothetical protein L484_022179 [Morus notabilis]
[truncated: 521 more rows]

## Sheet: HR5 VS HR0 DElncRNA target DEGs
ID	HR-0-a	HR-0-b	HR-0-c	HR-1-a	HR-1-b	HR-1-c	HR-3-a	HR-3-b	HR-3-c	HR-5-a	HR-5-b	HR-5-c	HR-7-a	HR-7-b	HR-7-c	DEG	HR-0-a	HR-0-b	HR-0-c	HR-1-a	HR-1-b	HR-1-c	HR-3-a	HR-3-b	HR-3-c	HR-5-a	HR-5-b	HR-5-c	HR-7-a	HR-7-b	HR-7-c	GO_annotation	KEGG_annotation	KEGG_pathway_annotation	KOG_class	KOG_class_annotation	Pfam_annotation	Swiss_Prot_annotation	eggNOG_class	eggNOG_class_annotation	NR_annotation
[truncated: 1,317 more rows]

[truncated: 1 more sheets: HR7 VS HR0 DElncRNA target DEGs]
