# Supplementary material for: The transcriptomic response to heat stress of a jujube (Ziziphus jujuba Mill.) cultivar is featured with changed expression of long noncoding RNAs
Source: PLoS One. 2021 May 27;16(5):e0249663. doi: 10.1371/journal.pone.0249663 (PMC8158912; doi:10.1371/journal.pone.0249663)
Supplement: S7 Table — (XLS) [file pone.0249663.s007.xls]

## Sheet: Table S3
ID	Description	GeneRatio	BgRatio	pvalue	p.adjust	qvalue	geneID	Count
GO:0009718	anthocyanin-containing compound biosynthetic process	4/144	22/15175	4.98057e-05	0.00849559	0.00710711	gene12383/gene12386/gene15061/gene6750	4
GO:0046080	dUTP metabolic process	2/144	2/15175	8.94272e-05	0.00849559	0.00710711	gene12428/gene12429	2
GO:0006432	phenylalanyl-tRNA aminoacylation	2/144	4/15175	0.000529891	0.0335598	0.0280749	gene18552/gene18553	2
GO:0009817	defense response to fungus, incompatible interaction	3/144	20/15175	0.000847472	0.0460056	0.0384867	gene12426/gene18541/gene6440	3
GO:0060255	regulation of macromolecule metabolic process	2/144	6/15175	0.00130828	0.0621433	0.0519869	gene12435/gene12437	2
GO:0009744	response to sucrose	4/144	63/15175	0.00300241	0.106939	0.0894614	gene12426/gene15061/gene16141/gene6750	4
GO:0010224	response to UV-B	3/144	31/15175	0.00309634	0.106939	0.0894614	gene12426/gene15061/gene6750	3
GO:0044237	cellular metabolic process	5/144	106/15175	0.00337702	0.106939	0.0894614	gene12383/gene12386/gene9947/gene9949/gene9951	5
GO:0009407	toxin catabolic process	3/144	41/15175	0.00685369	0.124342	0.104021	gene27073/gene4808/gene6440	3
GO:0009628	response to abiotic stimulus	3/144	45/15175	0.00887579	0.124342	0.104021	gene14349/gene15404/gene21394	3
GO:0009991	response to extracellular stimulus	1/144	1/15175	0.00948929	0.124342	0.104021	gene18541	1
GO:0034605	cellular response to heat	1/144	1/15175	0.00948929	0.124342	0.104021	gene15061	1
GO:0071483	cellular response to blue light	1/144	1/15175	0.00948929	0.124342	0.104021	gene15061	1
GO:0071486	cellular response to high light intensity	1/144	1/15175	0.00948929	0.124342	0.104021	gene15061	1
GO:0071490	cellular response to far red light	1/144	1/15175	0.00948929	0.124342	0.104021	gene15061	1
GO:0071491	cellular response to red light	1/144	1/15175	0.00948929	0.124342	0.104021	gene15061	1
GO:0071492	cellular response to UV-A	1/144	1/15175	0.00948929	0.124342	0.104021	gene15061	1
GO:0050794	regulation of cellular process	3/144	50/15175	0.0118463	0.150053	0.125529	gene12435/gene12437/gene27084	3
GO:0009887	animal organ morphogenesis	2/144	21/15175	0.0166875	0.156041	0.130538	gene16828/gene18541	2
GO:0006481	C-terminal protein methylation	1/144	2/15175	0.0188892	0.156041	0.130538	gene3982	1
GO:0006695	cholesterol biosynthetic process	1/144	2/15175	0.0188892	0.156041	0.130538	gene852	1
GO:0010239	chloroplast mRNA processing	1/144	2/15175	0.0188892	0.156041	0.130538	gene17755	1
GO:0030581	symbiont intracellular protein transport in host	1/144	2/15175	0.0188892	0.156041	0.130538	gene27083	1
GO:0033384	geranyl diphosphate biosynthetic process	1/144	2/15175	0.0188892	0.156041	0.130538	gene852	1
GO:0045337	farnesyl diphosphate biosynthetic process	1/144	2/15175	0.0188892	0.156041	0.130538	gene852	1
GO:0080034	host response to induction by symbiont of tumor, nodule or growth in host	1/144	2/15175	0.0188892	0.156041	0.130538	gene27083	1
GO:0042023	DNA endoreduplication	2/144	23/15175	0.019858	0.157209	0.131516	gene18978/gene6746	2
GO:0034645	cellular macromolecule biosynthetic process	2/144	25/15175	0.0232588	0.172841	0.144593	gene12437/gene12488	2
GO:0010154	fruit development	2/144	27/15175	0.0268802	0.172841	0.144593	gene18541/gene25975	2
GO:0010117	photoprotection	1/144	3/15175	0.0282004	0.172841	0.144593	gene15061	1
GO:0010152	pollen maturation	1/144	3/15175	0.0282004	0.172841	0.144593	gene870	1
GO:0032876	negative regulation of DNA endoreduplication	1/144	3/15175	0.0282004	0.172841	0.144593	gene1445	1
GO:0006421	asparaginyl-tRNA aminoacylation	1/144	4/15175	0.0374239	0.212255	0.177565	gene4785	1
GO:2000026	regulation of multicellular organismal development	1/144	4/15175	0.0374239	0.212255	0.177565	gene27081	1
GO:0044763	cellular process	3/144	78/15175	0.0380012	0.21236	0.177653	gene12435/gene12437/gene27084	3
GO:0010051	xylem and phloem pattern formation	2/144	35/15175	0.0433875	0.225853	0.188941	gene1445/gene25975	2
GO:0043161	proteasome-mediated ubiquitin-dependent protein catabolic process	2/144	35/15175	0.0433875	0.225853	0.188941	gene18978/gene4808	2
GO:0010255	glucose mediated signaling pathway	1/144	5/15175	0.0465605	0.226833	0.189761	gene4808	1
