# Supplementary material for: The transcriptomic response to heat stress of a jujube (Ziziphus jujuba Mill.) cultivar is featured with changed expression of long noncoding RNAs
Source: PLoS One. 2021 May 27;16(5):e0249663. doi: 10.1371/journal.pone.0249663 (PMC8158912; doi:10.1371/journal.pone.0249663)
Supplement: S8 Table — (XLS) [file pone.0249663.s008.xls]

## Sheet: Table S6
ID	Description	GeneRatio	BgRatio	pvalue	p.adjust	qvalue	geneID	Count
GO:0015824	proline transport	4/166	26/15175	0.000171087	0.0694615	0.0619517	gene21542/gene6440/gene9554/gene9555	4
GO:0006432	phenylalanyl-tRNA aminoacylation	2/166	4/15175	0.000703454	0.0714006	0.0636811	gene18552/gene18553	2
GO:0043622	cortical microtubule organization	2/166	11/15175	0.00613136	0.201875	0.180049	gene13775/gene16512	2
GO:0006950	response to stress	6/166	159/15175	0.0080867	0.201875	0.180049	gene10209/gene15404/gene15604/gene21394/gene22447/gene22825	6
GO:0000375	RNA splicing, via transesterification reactions	1/166	1/15175	0.010939	0.201875	0.180049	gene7991	1
GO:0009798	axis specification	1/166	1/15175	0.010939	0.201875	0.180049	gene20541	1
GO:0009991	response to extracellular stimulus	1/166	1/15175	0.010939	0.201875	0.180049	gene18541	1
GO:0048359	mucilage metabolic process involved in seed coat development	1/166	1/15175	0.010939	0.201875	0.180049	gene25683	1
GO:0080001	mucilage extrusion from seed coat	1/166	1/15175	0.010939	0.201875	0.180049	gene25683	1
GO:0055085	transmembrane transport	9/166	339/15175	0.0123668	0.203532	0.181527	gene19764/gene21537/gene21538/gene23227/gene28984/gene3306/gene7973/gene7974/gene839	9
GO:0007186	G protein-coupled receptor signaling pathway	2/166	16/15175	0.0129069	0.203532	0.181527	gene18541/gene9552	2
GO:0009628	response to abiotic stimulus	3/166	45/15175	0.013034	0.203532	0.181527	gene10209/gene15404/gene21394	3
GO:0010150	leaf senescence	2/166	18/15175	0.0162229	0.215469	0.192173	gene28834/gene6440	2
GO:0009817	defense response to fungus, incompatible interaction	2/166	20/15175	0.019861	0.215469	0.192173	gene18541/gene6440	2
GO:0009094	L-phenylalanine biosynthetic process	1/166	2/15175	0.0217591	0.215469	0.192173	gene3305	1
GO:0009833	plant-type primary cell wall biogenesis	1/166	2/15175	0.0217591	0.215469	0.192173	gene13775	1
GO:0010244	response to low fluence blue light stimulus by blue low-fluence system	1/166	2/15175	0.0217591	0.215469	0.192173	gene3305	1
GO:0010731	protein glutathionylation	1/166	2/15175	0.0217591	0.215469	0.192173	gene8836	1
GO:0051211	anisotropic cell growth	1/166	2/15175	0.0217591	0.215469	0.192173	gene16512	1
GO:0070475	rRNA base methylation	1/166	2/15175	0.0217591	0.215469	0.192173	gene20254	1
GO:0080121	AMP transport	1/166	2/15175	0.0217591	0.215469	0.192173	gene21537	1
GO:0008033	tRNA processing	2/166	22/15175	0.0238056	0.230121	0.205241	gene20540/gene3312	2
GO:0009617	response to bacterium	2/166	24/15175	0.0280419	0.25875	0.230776	gene1455/gene18541	2
GO:0030497	fatty acid elongation	1/166	3/15175	0.0324616	0.274571	0.244886	gene27020	1
GO:0032876	negative regulation of DNA endoreduplication	1/166	3/15175	0.0324616	0.274571	0.244886	gene1445	1
GO:0016192	vesicle-mediated transport	4/166	116/15175	0.0385164	0.297651	0.26547	gene11485/gene18540/gene9554/gene9555	4
GO:0009165	nucleotide biosynthetic process	2/166	29/15175	0.0398155	0.297651	0.26547	gene18552/gene19521	2
GO:0010363	regulation of plant-type hypersensitive response	3/166	69/15175	0.0398477	0.297651	0.26547	gene1455/gene18541/gene28834	3
GO:0009793	embryo development ending in seed dormancy	5/166	173/15175	0.0415748	0.297651	0.26547	gene18555/gene20541/gene20620/gene7963/gene9549	5
GO:0009186	deoxyribonucleoside diphosphate metabolic process	1/166	4/15175	0.0430476	0.297651	0.26547	gene19521	1
GO:0048610	obsolete cellular process involved in reproduction	1/166	4/15175	0.0430476	0.297651	0.26547	gene14727	1
GO:0055129	L-proline biosynthetic process	1/166	4/15175	0.0430476	0.297651	0.26547	gene24872	1
GO:0006612	protein targeting to membrane	3/166	72/15175	0.0443089	0.297651	0.26547	gene1455/gene18541/gene28834	3
GO:0010310	regulation of hydrogen peroxide metabolic process	2/166	31/15175	0.0449624	0.297651	0.26547	gene1455/gene18541	2
GO:0009862	systemic acquired resistance, salicylic acid mediated signaling pathway	2/166	32/15175	0.0476231	0.297651	0.26547	gene1455/gene18541	2
