# Supplementary material for: The transcriptomic response to heat stress of a jujube (Ziziphus jujuba Mill.) cultivar is featured with changed expression of long noncoding RNAs
Source: PLoS One. 2021 May 27;16(5):e0249663. doi: 10.1371/journal.pone.0249663 (PMC8158912; doi:10.1371/journal.pone.0249663)
Supplement: S9 Table — (XLS) [file pone.0249663.s009.xls]

## Sheet: Table S5
ID	Description	GeneRatio	BgRatio	pvalue	p.adjust	qvalue	geneID	Count
GO:0007062	sister chromatid cohesion	7/659	35/15175	0.000655142	0.274131	0.248065	gene11777/gene11778/gene19925/gene24564/gene28467/gene6208/gene6746	7
GO:0046080	dUTP metabolic process	2/659	2/15175	0.00188314	0.274131	0.248065	gene12428/gene12429	2
GO:0006751	glutathione catabolic process	3/659	7/15175	0.00250247	0.283335	0.256393	gene23998/gene23999/gene24003	3
GO:0001676	long-chain fatty acid metabolic process	4/659	15/15175	0.00327874	0.310588	0.281054	gene11034/gene24964/gene26701/gene9327	4
GO:0006633	fatty acid biosynthetic process	9/659	73/15175	0.00421671	0.310588	0.281054	gene13099/gene15614/gene20880/gene21593/gene23870/gene24964/gene26701/gene4796/gene9327	9
GO:0009627	systemic acquired resistance	7/659	48/15175	0.00440632	0.310588	0.281054	gene12037/gene19758/gene19759/gene20536/gene20669/gene21765/gene6759	7
GO:0046856	phosphatidylinositol dephosphorylation	2/659	3/15175	0.00548634	0.310588	0.281054	gene7971/gene8271	2
GO:0050829	defense response to Gram-negative bacterium	2/659	3/15175	0.00548634	0.310588	0.281054	gene15767/gene15768	2
GO:0050830	defense response to Gram-positive bacterium	2/659	3/15175	0.00548634	0.310588	0.281054	gene15767/gene15768	2
GO:0003002	regionalization	3/659	10/15175	0.00778065	0.320172	0.289727	gene15753/gene28467/gene6208	3
GO:0080092	regulation of pollen tube growth	3/659	10/15175	0.00778065	0.320172	0.289727	gene1463/gene21922/gene22444	3
GO:0010311	lateral root formation	3/659	11/15175	0.0103569	0.320172	0.289727	gene26701/gene28467/gene6208	3
GO:0048209	regulation of vesicle targeting, to, from or within Golgi	2/659	4/15175	0.0106571	0.320172	0.289727	gene28467/gene6208	2
GO:0033044	regulation of chromosome organization	4/659	21/15175	0.0116936	0.320172	0.289727	gene19925/gene24564/gene28467/gene6208	4
GO:0010228	vegetative to reproductive phase transition of meristem	9/659	89/15175	0.0150207	0.320172	0.289727	gene19196/gene19925/gene24564/gene28467/gene5882/gene6208/gene639/gene7125/gene9311	9
GO:0006108	malate metabolic process	3/659	13/15175	0.016828	0.320172	0.289727	gene13786/gene14836/gene16798	3
GO:0007143	female meiotic nuclear division	3/659	13/15175	0.016828	0.320172	0.289727	gene14093/gene14096/gene14097	3
GO:0032509	endosome transport via multivesicular body sorting pathway	2/659	5/15175	0.0172529	0.320172	0.289727	gene28467/gene6208	2
GO:0071702	organic substance transport	2/659	5/15175	0.0172529	0.320172	0.289727	gene19346/gene24409	2
GO:0006099	tricarboxylic acid cycle	4/659	24/15175	0.018739	0.320172	0.289727	gene14836/gene16432/gene16798/gene17552	4
GO:0000712	resolution of meiotic recombination intermediates	3/659	14/15175	0.0207386	0.320172	0.289727	gene14093/gene14096/gene14097	3
GO:0006417	regulation of translation	3/659	15/15175	0.0251036	0.320172	0.289727	gene16816/gene17658/gene17659	3
GO:0009765	photosynthesis, light harvesting	3/659	15/15175	0.0251036	0.320172	0.289727	gene19246/gene610/gene9294	3
GO:0042732	D-xylose metabolic process	3/659	15/15175	0.0251036	0.320172	0.289727	gene16423/gene4452/gene46	3
GO:0045595	regulation of cell differentiation	3/659	15/15175	0.0251036	0.320172	0.289727	gene24564/gene28467/gene6208	3
GO:0048513	animal organ development	3/659	15/15175	0.0251036	0.320172	0.289727	gene15601/gene19146/gene7755	3
GO:0001736	establishment of planar polarity	2/659	6/15175	0.0251405	0.320172	0.289727	gene28467/gene6208	2
GO:0006461	protein-containing complex assembly	2/659	6/15175	0.0251405	0.320172	0.289727	gene24564/gene975	2
GO:0009942	longitudinal axis specification	2/659	6/15175	0.0251405	0.320172	0.289727	gene28467/gene6208	2
GO:0033036	macromolecule localization	2/659	6/15175	0.0251405	0.320172	0.289727	gene19346/gene24409	2
GO:0046907	intracellular transport	2/659	6/15175	0.0251405	0.320172	0.289727	gene19346/gene4457	2
GO:0060255	regulation of macromolecule metabolic process	2/659	6/15175	0.0251405	0.320172	0.289727	gene12435/gene12437	2
GO:0006816	calcium ion transport	5/659	39/15175	0.0258485	0.320172	0.289727	gene19346/gene19764/gene22327/gene24776/gene4533	5
GO:0010114	response to red light	5/659	39/15175	0.0258485	0.320172	0.289727	gene19196/gene25591/gene4097/gene6204/gene8342	5
GO:0010072	primary shoot apical meristem specification	3/659	16/15175	0.0299222	0.320172	0.289727	gene24564/gene28467/gene6208	3
GO:0042631	cellular response to water deprivation	3/659	16/15175	0.0299222	0.320172	0.289727	gene11754/gene26511/gene26702	3
GO:0009638	phototropism	2/659	7/15175	0.0341957	0.320172	0.289727	gene4097/gene4533	2
GO:0065007	biological regulation	2/659	7/15175	0.0341957	0.320172	0.289727	gene15767/gene15768	2
GO:0006897	endocytosis	3/659	17/15175	0.0351908	0.320172	0.289727	gene13098/gene28467/gene6208	3
GO:0045132	meiotic chromosome segregation	3/659	17/15175	0.0351908	0.320172	0.289727	gene11777/gene11778/gene19925	3
GO:0000038	very long-chain fatty acid metabolic process	3/659	18/15175	0.0409035	0.320172	0.289727	gene15758/gene27020/gene4796	3
GO:0000374	Group III intron splicing	1/659	1/15175	0.0434267	0.320172	0.289727	gene639	1
GO:0001932	regulation of protein phosphorylation	1/659	1/15175	0.0434267	0.320172	0.289727	gene23232	1
GO:0006104	succinyl-CoA metabolic process	1/659	1/15175	0.0434267	0.320172	0.289727	gene17552	1
GO:0006105	succinate metabolic process	1/659	1/15175	0.0434267	0.320172	0.289727	gene17552	1
GO:0006294	nucleotide-excision repair, preincision complex assembly	1/659	1/15175	0.0434267	0.320172	0.289727	gene4920	1
GO:0006534	cysteine metabolic process	1/659	1/15175	0.0434267	0.320172	0.289727	gene16805	1
GO:0006784	heme a biosynthetic process	1/659	1/15175	0.0434267	0.320172	0.289727	gene975	1
GO:0008285	negative regulation of cell proliferation	1/659	1/15175	0.0434267	0.320172	0.289727	gene7127	1
GO:0009268	response to pH	1/659	1/15175	0.0434267	0.320172	0.289727	gene4468	1
GO:0009746	response to hexose	1/659	1/15175	0.0434267	0.320172	0.289727	gene26506	1
GO:0009780	photosynthetic NADP+ reduction	1/659	1/15175	0.0434267	0.320172	0.289727	gene951	1
GO:0009903	chloroplast avoidance movement	1/659	1/15175	0.0434267	0.320172	0.289727	gene4097	1
GO:0009904	chloroplast accumulation movement	1/659	1/15175	0.0434267	0.320172	0.289727	gene4097	1
GO:0010213	non-photoreactive DNA repair	1/659	1/15175	0.0434267	0.320172	0.289727	gene4920	1
GO:0015851	nucleobase transport	1/659	1/15175	0.0434267	0.320172	0.289727	gene23280	1
GO:0016578	histone deubiquitination	1/659	1/15175	0.0434267	0.320172	0.289727	gene3249	1
GO:0019856	pyrimidine nucleobase biosynthetic process	1/659	1/15175	0.0434267	0.320172	0.289727	gene3512	1
GO:0030258	lipid modification	1/659	1/15175	0.0434267	0.320172	0.289727	gene21858	1
GO:0031060	regulation of histone methylation	1/659	1/15175	0.0434267	0.320172	0.289727	gene3520	1
GO:0033528	S-methylmethionine cycle	1/659	1/15175	0.0434267	0.320172	0.289727	gene18106	1
GO:0034227	tRNA thio-modification	1/659	1/15175	0.0434267	0.320172	0.289727	gene23871	1
GO:0043087	regulation of GTPase activity	1/659	1/15175	0.0434267	0.320172	0.289727	gene5761	1
GO:0043988	histone H3-S28 phosphorylation	1/659	1/15175	0.0434267	0.320172	0.289727	gene15635	1
GO:0045048	protein insertion into ER membrane	1/659	1/15175	0.0434267	0.320172	0.289727	gene23873	1
GO:0045165	cell fate commitment	1/659	1/15175	0.0434267	0.320172	0.289727	gene15753	1
GO:0051205	protein insertion into membrane	1/659	1/15175	0.0434267	0.320172	0.289727	gene4039	1
GO:0080180	2-methylguanosine metabolic process	1/659	1/15175	0.0434267	0.320172	0.289727	gene4923	1
GO:0090421	embryonic meristem initiation	1/659	1/15175	0.0434267	0.320172	0.289727	gene20675	1
GO:0006996	organelle organization	2/659	8/15175	0.0443025	0.320172	0.289727	gene15753/gene7755	2
GO:0009631	cold acclimation	2/659	8/15175	0.0443025	0.320172	0.289727	gene26511/gene26702	2
GO:0003333	amino acid transmembrane transport	5/659	46/15175	0.0481741	0.344748	0.311966	gene19010/gene19149/gene22328/gene22329/gene971	5
GO:0009791	post-embryonic development	4/659	32/15175	0.0483797	0.344748	0.311966	gene1935/gene2077/gene2078/gene7755	4
