# Supplementary material for: The transcriptomic response to heat stress of a jujube (Ziziphus jujuba Mill.) cultivar is featured with changed expression of long noncoding RNAs
Source: PLoS One. 2021 May 27;16(5):e0249663. doi: 10.1371/journal.pone.0249663 (PMC8158912; doi:10.1371/journal.pone.0249663)
Supplement: S10 Table — (XLS) [file pone.0249663.s010.xls]

## Sheet: Table S4
ID	Description	GeneRatio	BgRatio	pvalue	p.adjust	qvalue	geneID	Count
GO:0045926	negative regulation of growth	3/462	3/15175	2.80415e-05	0.02434	0.0219314	gene7752/gene7753/gene7754	3
GO:0006897	endocytosis	4/462	17/15175	0.00147216	0.253759	0.228647	gene1689/gene20221/gene24375/gene7759	4
GO:0006540	glutamate decarboxylation to succinate	2/462	3/15175	0.00271874	0.253759	0.228647	gene9351/gene9352	2
GO:0009865	pollen tube adhesion	2/462	3/15175	0.00271874	0.253759	0.228647	gene9351/gene9352	2
GO:0019484	beta-alanine catabolic process	2/462	3/15175	0.00271874	0.253759	0.228647	gene9351/gene9352	2
GO:0006312	mitotic recombination	4/462	22/15175	0.00401167	0.253759	0.228647	gene11777/gene11778/gene32/gene7758	4
GO:0010155	regulation of proton transport	5/462	36/15175	0.00442787	0.253759	0.228647	gene18968/gene26385/gene26923/gene4097/gene6204	5
GO:0007131	reciprocal meiotic recombination	5/462	37/15175	0.00499415	0.253759	0.228647	gene11777/gene11778/gene24564/gene32/gene8500	5
GO:0009664	plant-type cell wall organization	5/462	37/15175	0.00499415	0.253759	0.228647	gene15640/gene16406/gene608/gene7176/gene8503	5
GO:0009450	gamma-aminobutyric acid catabolic process	2/462	4/15175	0.00532786	0.253759	0.228647	gene9351/gene9352	2
GO:0032259	methylation	13/462	190/15175	0.00550473	0.253759	0.228647	gene1541/gene15624/gene16897/gene17673/gene2083/gene24202/gene24559/gene24565/gene7135/gene7404/gene7405/gene7950/gene9912	13
GO:0042138	meiotic DNA double-strand break formation	4/462	24/15175	0.00555462	0.253759	0.228647	gene11777/gene11778/gene32/gene8500	4
GO:0007143	female meiotic nuclear division	3/462	13/15175	0.00638527	0.261645	0.235753	gene14093/gene14096/gene14097	3
GO:0000712	resolution of meiotic recombination intermediates	3/462	14/15175	0.00794514	0.261645	0.235753	gene14093/gene14096/gene14097	3
GO:0019344	cysteine biosynthetic process	7/462	78/15175	0.00953664	0.261645	0.235753	gene13178/gene18968/gene19198/gene21922/gene22327/gene22444/gene79	7
GO:0006417	regulation of translation	3/462	15/15175	0.00970989	0.261645	0.235753	gene16816/gene17658/gene17659	3
GO:0006887	exocytosis	3/462	15/15175	0.00970989	0.261645	0.235753	gene24783/gene2609/gene8516	3
GO:0009416	response to light stimulus	6/462	63/15175	0.0121162	0.261645	0.235753	gene10761/gene17658/gene7752/gene7753/gene7754/gene9271	6
GO:0043085	positive regulation of catalytic activity	6/462	63/15175	0.0121162	0.261645	0.235753	gene10761/gene13178/gene26385/gene5916/gene6209/gene7176	6
GO:0007076	mitotic chromosome condensation	2/462	6/15175	0.01279	0.261645	0.235753	gene9768/gene9769	2
GO:0046777	protein autophosphorylation	5/462	47/15175	0.013726	0.261645	0.235753	gene18968/gene2077/gene26923/gene4097/gene5905	5
GO:0045132	meiotic chromosome segregation	3/462	17/15175	0.0138728	0.261645	0.235753	gene11777/gene11778/gene32	3
GO:0019252	starch biosynthetic process	8/462	105/15175	0.0148062	0.261645	0.235753	gene10761/gene13178/gene26385/gene27403/gene5916/gene608/gene7176/gene9354	8
GO:0044237	cellular metabolic process	8/462	106/15175	0.0156041	0.261645	0.235753	gene12383/gene12386/gene24854/gene8400/gene9366/gene9947/gene9949/gene9951	8
GO:0007129	synapsis	3/462	18/15175	0.0162779	0.261645	0.235753	gene11777/gene11778/gene32	3
GO:0006097	glyoxylate cycle	2/462	7/15175	0.0175478	0.261645	0.235753	gene16798/gene9519	2
GO:0006751	glutathione catabolic process	2/462	7/15175	0.0175478	0.261645	0.235753	gene23998/gene24003	2
GO:0010183	pollen tube guidance	2/462	7/15175	0.0175478	0.261645	0.235753	gene9351/gene9352	2
GO:0019464	glycine decarboxylation via glycine cleavage system	2/462	7/15175	0.0175478	0.261645	0.235753	gene16897/gene9355	2
GO:0032957	inositol trisphosphate metabolic process	2/462	7/15175	0.0175478	0.261645	0.235753	gene20221/gene26243	2
GO:0010228	vegetative to reproductive phase transition of meristem	7/462	89/15175	0.0187558	0.261645	0.235753	gene13135/gene20221/gene24564/gene639/gene7125/gene7758/gene8500	7
GO:0010043	response to zinc ion	3/462	19/15175	0.0189016	0.261645	0.235753	gene7752/gene7753/gene7754	3
GO:0007062	sister chromatid cohesion	4/462	35/15175	0.0210663	0.261645	0.235753	gene11777/gene11778/gene24564/gene32	4
GO:0006569	tryptophan catabolic process	3/462	20/15175	0.0217452	0.261645	0.235753	gene14375/gene19198/gene24195	3
GO:0007140	male meiotic nuclear division	3/462	20/15175	0.0217452	0.261645	0.235753	gene14093/gene14096/gene14097	3
GO:0009646	response to absence of light	2/462	8/15175	0.0229302	0.261645	0.235753	gene22327/gene26200	2
GO:0010252	auxin homeostasis	2/462	8/15175	0.0229302	0.261645	0.235753	gene2887/gene5267	2
GO:0009408	response to heat	7/462	94/15175	0.024523	0.261645	0.235753	gene13170/gene13212/gene19679/gene24872/gene8485/gene9768/gene9769	7
GO:0042742	defense response to bacterium	9/462	139/15175	0.0263537	0.261645	0.235753	gene16897/gene17670/gene24195/gene26193/gene6209/gene7176/gene7752/gene7753/gene7754	9
GO:0010114	response to red light	4/462	39/15175	0.0301129	0.261645	0.235753	gene18968/gene26385/gene4097/gene6204	4
GO:0000374	Group III intron splicing	1/462	1/15175	0.0304448	0.261645	0.235753	gene639	1
GO:0006534	cysteine metabolic process	1/462	1/15175	0.0304448	0.261645	0.235753	gene16805	1
GO:0006642	triglyceride mobilization	1/462	1/15175	0.0304448	0.261645	0.235753	gene19198	1
GO:0009234	menaquinone biosynthetic process	1/462	1/15175	0.0304448	0.261645	0.235753	gene20220	1
GO:0009903	chloroplast avoidance movement	1/462	1/15175	0.0304448	0.261645	0.235753	gene4097	1
GO:0009904	chloroplast accumulation movement	1/462	1/15175	0.0304448	0.261645	0.235753	gene4097	1
GO:0034051	negative regulation of plant-type hypersensitive response	1/462	1/15175	0.0304448	0.261645	0.235753	gene26200	1
GO:0034508	centromere complex assembly	1/462	1/15175	0.0304448	0.261645	0.235753	gene8500	1
GO:0036092	phosphatidylinositol-3-phosphate biosynthetic process	1/462	1/15175	0.0304448	0.261645	0.235753	gene20221	1
GO:0042178	xenobiotic catabolic process	1/462	1/15175	0.0304448	0.261645	0.235753	gene16027	1
GO:0042371	vitamin K biosynthetic process	1/462	1/15175	0.0304448	0.261645	0.235753	gene20220	1
GO:0044090	positive regulation of vacuole organization	1/462	1/15175	0.0304448	0.261645	0.235753	gene24375	1
GO:0046166	glyceraldehyde-3-phosphate biosynthetic process	1/462	1/15175	0.0304448	0.261645	0.235753	gene19198	1
GO:0051177	meiotic sister chromatid cohesion	1/462	1/15175	0.0304448	0.261645	0.235753	gene8500	1
GO:0070536	protein K63-linked deubiquitination	1/462	1/15175	0.0304448	0.261645	0.235753	gene24375	1
GO:0071108	protein K48-linked deubiquitination	1/462	1/15175	0.0304448	0.261645	0.235753	gene24375	1
GO:0090316	positive regulation of intracellular protein transport	1/462	1/15175	0.0304448	0.261645	0.235753	gene24375	1
GO:0016579	protein deubiquitination	3/462	23/15175	0.0315956	0.268873	0.242266	gene24564/gene3633/gene7758	3
GO:0009826	unidimensional cell growth	4/462	40/15175	0.0326812	0.275411	0.248157	gene16056/gene7752/gene7753/gene7754	4
GO:0016571	histone methylation	3/462	24/15175	0.0353158	0.276858	0.249461	gene24564/gene3633/gene7758	3
GO:0080092	regulation of pollen tube growth	2/462	10/15175	0.0354018	0.276858	0.249461	gene21922/gene22444	2
GO:0000085	mitotic G2 phase	4/462	42/15175	0.0381908	0.276858	0.249461	gene24564/gene3633/gene4458/gene7758	4
GO:0009637	response to blue light	4/462	42/15175	0.0381908	0.276858	0.249461	gene18968/gene26385/gene6204/gene77	4
GO:0010218	response to far red light	4/462	42/15175	0.0381908	0.276858	0.249461	gene18968/gene26385/gene4097/gene6204	4
GO:0009793	embryo development ending in seed dormancy	10/462	173/15175	0.0391187	0.276858	0.249461	gene10639/gene13135/gene16414/gene24787/gene25613/gene26385/gene7758/gene7963/gene9768/gene9769	10
GO:0009963	positive regulation of flavonoid biosynthetic process	2/462	11/15175	0.0424124	0.276858	0.249461	gene24195/gene2887	2
GO:0009744	response to sucrose	5/462	63/15175	0.0425489	0.276858	0.249461	gene18968/gene1937/gene26385/gene4097/gene6204	5
GO:0015824	proline transport	3/462	26/15175	0.0433992	0.276858	0.249461	gene18369/gene9554/gene9555	3
GO:0010388	protein deneddylation	4/462	45/15175	0.0473915	0.276858	0.249461	gene24564/gene3633/gene4458/gene7758	4
GO:0009684	indoleacetic acid biosynthetic process	3/462	27/15175	0.0477567	0.276858	0.249461	gene14375/gene19198/gene24195	3
GO:0000023	maltose metabolic process	6/462	87/15175	0.0494023	0.276858	0.249461	gene10761/gene13178/gene26385/gene5916/gene7176/gene9354	6
GO:0006014	D-ribose metabolic process	2/462	12/15175	0.04989	0.276858	0.249461	gene18165/gene7174	2
GO:0070918	production of small RNA involved in gene silencing by RNA	2/462	12/15175	0.04989	0.276858	0.249461	gene13872/gene21520	2
